# Supplementary material for: The phosphoproteomic landscape of the neurological manifestations in tuberous sclerosis complex
Source: Acta Neuropathol. 2026 May 20;151(1):60. doi: 10.1007/s00401-026-03022-5 (PMC13190377; doi:10.1007/s00401-026-03022-5)
Supplement: Supplementary file 1 — Supplementary file1 (XLSX 13052 KB) [file 401_2026_3022_MOESM1_ESM.xlsx]

## Sheet: Table S1. Proteome PM, TLE, TUB
Majority_protein_IDs	Fasta_headers	Score	id	Description	Gene_name	Uniprot_ID	TUB_A	TUB_B	TUB_C	TUB_D	TUB_E	TUB_F	TLE_A	TLE_B	TLE_C	TLE_D	TLE_E	TLE_F	PM_A	PM_B	PM_C	PM_D	PM_E	TLE - PM adj.P.Val	TLE - PM logFC	TLE - PM P.Value	TUB - TLE adj.P.Val	TUB - TLE logFC	TUB - TLE P.Value	TUB - PM adj.P.Val	TUB - PM logFC	TUB - PM P.Value
P21127;Q9UQ88	sp|P21127|CD11B_HUMAN Cyclin-dependent kinase 11B OS=Homo sapiens OX=9606 GN=CDK11B PE=1 SV=4;sp|Q9UQ88|CD11A_HUMAN Cyclin-dependent kinase 11A OS=Homo sapiens OX=9606 GN=CDK11A PE=1 SV=4	3.7988	1467	Cyclin-dependent kinase 11B	CDK11B	P21127	-4.53522	-4.70465	-4.76115	-4.4845	-4.76005	-4.77637	-4.39837	-4.39272	-4.69002	-4.6254	-4.8419	-4.10959	-3.01266	-3.21484	-3.45064	-3.76011	-3.32747	0.000277288	-1.15652	1.61333e-07	0.383813	-0.160655	0.221486	0.000163002	-1.31718	2.69069e-08
Q96T23	sp|Q96T23|RSF1_HUMAN Remodeling and spacing factor 1 OS=Homo sapiens OX=9606 GN=RSF1 PE=1 SV=2	3.2163	4789	Remodeling and spacing factor 1	RSF1	Q96T23	-5.33451	-5.53947	-5.53217	-4.94548	-5.38349	-5.91276	-4.86032	-4.73407	-4.93749	-5.24952	-5.88816	-3.80303	-2.69843	-2.91061	-3.01323	-3.34538	-2.93952	0.000900789	-1.93066	1.68855e-06	0.14958	-0.529215	0.0520987	0.000208256	-2.45988	6.8754e-08
P80297	sp|P80297|MT1X_HUMAN Metallothionein-1X OS=Homo sapiens OX=9606 GN=MT1X PE=1 SV=1	2.0017	2501	Metallothionein-1X	MT1X	P80297	-3.49319	-3.75138	-3.17918	-2.84636	-3.37912	-3.36073	-4.33801	-4.66232	-4.19815	-3.82433	-5.24617	-4.83876	-4.93671	-5.42262	-6.0772	-5.54613	-5.23507	0.0255724	0.92559	0.00125296	0.00354734	1.18296	8.0222e-05	0.000257096	2.10855	1.27317e-07
Q9ULG1	sp|Q9ULG1|INO80_HUMAN Chromatin-remodeling ATPase INO80 OS=Homo sapiens OX=9606 GN=INO80 PE=1 SV=2	2.0648	5919	Chromatin-remodeling ATPase INO80	INO80	Q9ULG1	-4.36678	-4.34373	-4.23722	-4.38245	-4.3515	-4.29307	-3.92084	-3.91988	-4.12362	-3.97692	-4.01761	-3.89823	-3.95781	-4.01481	-4.00013	-3.91364	-3.95525	0.937144	-0.00785811	0.868897	0.00033354	-0.352942	6.05636e-07	0.00127876	-0.3608	8.44346e-07
P02795;P13640;P80294;P04731;Q8N339	sp|P02795|MT2_HUMAN Metallothionein-2 OS=Homo sapiens OX=9606 GN=MT2A PE=1 SV=1;sp|P13640|MT1G_HUMAN Metallothionein-1G OS=Homo sapiens OX=9606 GN=MT1G PE=1 SV=2;sp|P80294|MT1H_HUMAN Metallothionein-1H OS=Homo sapiens OX=9606 GN=MT1H PE=1 SV=1;sp|P04731|MT	6.33	962	Metallothionein-2	MT2A	P02795	-3.62367	-3.677	-2.84007	-3.16893	-3.5351	-3.16856	-4.78042	-5.25224	-4.12099	-3.87493	-5.40105	-3.9856	-5.00194	-5.14723	-5.76821	-6.20427	-5.26631	0.0627961	0.908388	0.00687253	0.00913102	1.23365	0.000428064	0.00202164	2.14204	1.66857e-06
O43310	sp|O43310|CTIF_HUMAN CBP80/20-dependent translation initiation factor OS=Homo sapiens OX=9606 GN=CTIF PE=1 SV=1	4.6332	360	CBP80/20-dependent translation initiation factor	CTIF	O43310	-4.44767	-4.54757	-4.42814	-4.11885	-4.54874	-4.47198	-4.18701	-4.10054	-4.24649	-4.46619	-4.43134	-3.8814	-3.5516	-3.93572	-3.55456	-3.73075	-3.58673	0.00724917	-0.546955	0.000107427	0.163469	-0.208328	0.0591489	0.0027612	-0.755283	2.73476e-06
O14879	sp|O14879|IFIT3_HUMAN Interferon-induced protein with tetratricopeptide repeats 3 OS=Homo sapiens OX=9606 GN=IFIT3 PE=1 SV=1	36.556	243	Interferon-induced protein with tetratricopeptide repeats 3	IFIT3	O14879	-3.79555	-4.18152	-3.63571	-3.81327	-3.56872	-3.59447	-4.17354	-4.2966	-4.02876	-3.96514	-4.24104	-4.44968	-4.39677	-4.54893	-4.58367	-4.39578	-4.48755	0.088399	0.290079	0.0139484	0.0109488	0.427587	0.000583767	0.00310644	0.717666	3.88854e-06
O75056	sp|O75056|SDC3_HUMAN Syndecan-3 OS=Homo sapiens OX=9606 GN=SDC3 PE=1 SV=2	20.908	532	Syndecan-3	SDC3	O75056	-3.89152	-3.89101	-3.51457	-3.56453	-4.00933	-3.78387	-4.23716	-4.14105	-4.05167	-4.19153	-4.2369	-4.22483	-4.65651	-4.65869	-4.50042	-4.1022	-4.45501	0.0797542	0.294045	0.011322	0.0130297	0.404719	0.000778598	0.00310644	0.698764	4.10227e-06
Q9H5N1	sp|Q9H5N1|RABE2_HUMAN Rab GTPase-binding effector protein 2 OS=Homo sapiens OX=9606 GN=RABEP2 PE=1 SV=2	17.267	5258	Rab GTPase-binding effector protein 2	RABEP2	Q9H5N1	-3.82447	-3.94007	-3.96344	-3.9117	-3.82742	-4.00927	-4.03916	-4.09503	-4.1476	-4.12242	-4.2508	-4.23891	-4.27895	-4.12755	-4.25527	-4.32725	-4.27649	0.20802	0.104112	0.0672296	0.00688589	0.236259	0.000249461	0.00531819	0.340371	8.1325e-06
Q92504	sp|Q92504|S39A7_HUMAN Zinc transporter SLC39A7 OS=Homo sapiens OX=9606 GN=SLC39A7 PE=1 SV=2	3.5824	4340	Zinc transporter SLC39A7	SLC39A7	Q92504	-4.05413	-4.1195	-4.24053	-4.28314	-4.23005	-4.11177	-4.57755	-4.21368	-4.26564	-4.31005	-4.32662	-4.3049	-3.85688	-3.67619	-3.76529	-3.71462	-3.80981	0.000277288	-0.568517	1.30562e-07	0.0768466	0.159889	0.0186345	0.00531819	-0.408628	8.7788e-06
Q96HD1	sp|Q96HD1|CREL1_HUMAN Protein disulfide isomerase CRELD1 OS=Homo sapiens OX=9606 GN=CRELD1 PE=1 SV=3	70.561	4624	Protein disulfide isomerase CRELD1	CRELD1	Q96HD1	-4.10868	-4.23604	-4.46974	-4.31192	-4.22181	-4.3238	-4.09004	-4.18343	-4.24482	-4.36106	-4.06117	-3.93612	-3.83598	-3.8386	-3.82407	-3.89645	-3.79823	0.0171113	-0.307443	0.000593163	0.184902	-0.132556	0.0722125	0.00773279	-0.439999	1.4974e-05
Q8IWT3	sp|Q8IWT3|CUL9_HUMAN Cullin-9 OS=Homo sapiens OX=9606 GN=CUL9 PE=1 SV=2	4.6939	3900	Cullin-9	CUL9	Q8IWT3	-4.3017	-4.14364	-4.34804	-4.34843	-4.3049	-4.21476	-4.23236	-3.88341	-4.24763	-4.04226	-4.05197	-4.12418	-3.98565	-3.9059	-3.85626	-3.86931	-3.81954	0.0534579	-0.209635	0.00476515	0.0510551	-0.179942	0.00946079	0.00773279	-0.389577	1.53175e-05
Q9UPP2	sp|Q9UPP2|IQEC3_HUMAN IQ motif and SEC7 domain-containing protein 3 OS=Homo sapiens OX=9606 GN=IQSEC3 PE=2 SV=3	75.429	5983	IQ motif and SEC7 domain-containing protein 3	IQSEC3	Q9UPP2	-4.07469	-4.18753	-4.41191	-4.27367	-4.32943	-4.45238	-4.0209	-4.02057	-4.0624	-4.06317	-4.03185	-4.14731	-3.96078	-3.96014	-3.84899	-3.84125	-3.9754	0.14728	-0.140389	0.0372699	0.0161429	-0.230569	0.00122694	0.00793694	-0.370958	1.77986e-05
O75179	sp|O75179|ANR17_HUMAN Ankyrin repeat domain-containing protein 17 OS=Homo sapiens OX=9606 GN=ANKRD17 PE=1 SV=3	3.1274	560	Ankyrin repeat domain-containing protein 17	ANKRD17	O75179	-3.67938	-3.87419	-3.86763	-3.75279	-3.94858	-3.87773	-4.13356	-4.14093	-4.05315	-4.099	-4.31653	-4.48539	-4.23609	-4.4117	-4.43295	-4.12054	-4.40052	0.382014	0.115597	0.177954	0.00642378	0.371377	0.000213136	0.00793694	0.486974	2.00854e-05
Q969H8	sp|Q969H8|MYDGF_HUMAN Myeloid-derived growth factor OS=Homo sapiens OX=9606 GN=MYDGF PE=1 SV=1	15.576	4452	Myeloid-derived growth factor	MYDGF	Q969H8	-4.28282	-4.23404	-4.37896	-4.39356	-4.15947	-4.25116	-4.15743	-4.03592	-4.06616	-4.25043	-3.98555	-3.90372	-3.93531	-3.9502	-3.87671	-3.81123	-3.99278	0.125637	-0.15329	0.0272719	0.023813	-0.216798	0.00236446	0.00793694	-0.370089	2.31523e-05
P82932	sp|P82932|RT06_HUMAN 28S ribosomal protein S6, mitochondrial OS=Homo sapiens OX=9606 GN=MRPS6 PE=1 SV=3	7.7254	2518	28S ribosomal protein S6, mitochondrial	MRPS6	P82932	-4.10918	-4.19402	-4.49997	-4.34992	-4.33342	-4.31903	-4.179	-3.99247	-4.15715	-4.25553	-4.07125	-3.89528	-3.79252	-3.91954	-3.82052	-3.88583	-3.95075	0.0700115	-0.217948	0.008841	0.0481202	-0.209145	0.00849315	0.00793694	-0.427093	2.44388e-05
P0DX04;P0CG35;P0CG34;A0A087X1C1	sp|P0DX04|TB15C_HUMAN Thymosin beta-15C OS=Homo sapiens OX=9606 GN=TMSB15C PE=3 SV=1;sp|P0CG35|TB15B_HUMAN Thymosin beta-15B OS=Homo sapiens OX=9606 GN=TMSB15B PE=1 SV=1;sp|P0CG34|TB15A_HUMAN Thymosin beta-15A OS=Homo sapiens OX=9606 GN=TMSB15A PE=1 SV=1;t	5.0635	1187	Thymosin beta-15C	TMSB15C	P0DX04	-4.08342	-3.98307	-3.35715	-3.80769	-3.79222	-3.49844	-3.9418	-4.32735	-4.18333	-4.219	-4.31404	-4.34946	-4.66006	-4.6919	-4.44311	-4.4203	-4.20461	0.184528	0.261498	0.0544629	0.0161523	0.468833	0.0012539	0.00793694	0.730332	2.6415e-05
Q8IVM0	sp|Q8IVM0|CCD50_HUMAN Coiled-coil domain-containing protein 50 OS=Homo sapiens OX=9606 GN=CCDC50 PE=1 SV=1	28.421	3878	Coiled-coil domain-containing protein 50	CCDC50	Q8IVM0	-4.10976	-3.93052	-3.53018	-3.83841	-3.87782	-3.73246	-4.3575	-4.219	-4.19576	-4.23841	-4.112	-4.2036	-4.2356	-4.2425	-4.42501	-4.30238	-4.27959	0.581809	0.0759724	0.358445	0.00454207	0.384519	0.000122211	0.00793694	0.460492	2.97376e-05
Q9BSH4	sp|Q9BSH4|TACO1_HUMAN Translational activator of cytochrome c oxidase 1 OS=Homo sapiens OX=9606 GN=TACO1 PE=1 SV=1	105.8	4942	Translational activator of cytochrome c oxidase 1	TACO1	Q9BSH4	-4.42862	-4.18723	-4.4883	-4.33317	-4.27603	-4.28337	-4.27724	-3.97758	-4.07083	-4.14078	-3.98812	-3.78617	-3.84753	-3.95772	-3.84101	-3.91966	-3.94121	0.238773	-0.138693	0.0839133	0.0136944	-0.292669	0.00086127	0.00793694	-0.431362	2.97949e-05
Q14722	sp|Q14722|KCAB1_HUMAN Voltage-gated potassium channel subunit beta-1 OS=Homo sapiens OX=9606 GN=KCNAB1 PE=1 SV=1	2.0186	2993	Voltage-gated potassium channel subunit beta-1	KCNAB1	Q14722	-4.26568	-4.12902	-4.38289	-4.25484	-4.1963	-4.39556	-4.25738	-4.10212	-4.32576	-4.26839	-3.93642	-4.09443	-4.01594	-3.78402	-3.81178	-3.68178	-3.86113	0.0155826	-0.333153	0.000496442	0.315838	-0.106632	0.164436	0.00793694	-0.439785	2.98826e-05
P05204	sp|P05204|HMGN2_HUMAN Non-histone chromosomal protein HMG-17 OS=Homo sapiens OX=9606 GN=HMGN2 PE=1 SV=3	31.796	1024	Non-histone chromosomal protein HMG-17	HMGN2	P05204	-3.87776	-3.95389	-4.00338	-3.70557	-3.42652	-3.85964	-4.11363	-4.14157	-4.1671	-4.42597	-4.26409	-4.30676	-4.2256	-4.32739	-4.30692	-4.54641	-4.29957	0.501823	0.104659	0.283052	0.00610639	0.432062	0.000187489	0.00793694	0.536722	3.18191e-05
Q6RW13	sp|Q6RW13|ATRAP_HUMAN Type-1 angiotensin II receptor-associated protein OS=Homo sapiens OX=9606 GN=AGTRAP PE=1 SV=1	13.056	3582	Type-1 angiotensin II receptor-associated protein	AGTRAP	Q6RW13	-4.40112	-4.10602	-2.82857	-3.46714	-3.99752	-3.09848	-4.33265	-4.12677	-4.09921	-4.34098	-4.13151	-3.97603	-4.65503	-4.65168	-5.65138	-5.6209	-5.09857	0.0327376	0.967654	0.00190309	0.153563	0.518048	0.0539168	0.00793694	1.4857	3.24912e-05
O60883	sp|O60883|G37L1_HUMAN G-protein coupled receptor 37-like 1 OS=Homo sapiens OX=9606 GN=GPR37L1 PE=1 SV=2	27.746	516	G-protein coupled receptor 37-like 1	GPR37L1	O60883	-3.95293	-4.05306	-3.64823	-3.72703	-4.06636	-3.65916	-4.23895	-4.21165	-4.10512	-3.89346	-4.13502	-4.3202	-4.25428	-4.30322	-4.45155	-4.45558	-4.39825	0.127804	0.221838	0.0278898	0.0291534	0.299605	0.00345048	0.00793694	0.521443	3.28652e-05
Q9Y6N1	sp|Q9Y6N1|COX11_HUMAN Cytochrome c oxidase assembly protein COX11, mitochondrial OS=Homo sapiens OX=9606 GN=COX11 PE=1 SV=3	3.1619	6265	Cytochrome c oxidase assembly protein COX11, mitochondrial	COX11	Q9Y6N1	-4.06609	-4.31099	-4.53464	-4.87363	-4.45366	-4.5184	-4.34615	-3.89045	-4.05272	-4.2916	-3.97842	-4.11033	-3.60264	-4.05904	-3.79585	-3.65907	-3.63203	0.0778351	-0.361887	0.0107797	0.0529719	-0.347955	0.0102481	0.00793694	-0.709842	3.46972e-05
O75881	sp|O75881|CP7B1_HUMAN Cytochrome P450 7B1 OS=Homo sapiens OX=9606 GN=CYP7B1 PE=1 SV=2	21.375	644	Cytochrome P450 7B1	CYP7B1	O75881	-3.97029	-3.98611	-3.93157	-3.79255	-3.84242	-3.83506	-4.19294	-3.80589	-4.0681	-4.15649	-4.23402	-4.27538	-4.17525	-4.45805	-4.31323	-4.29042	-4.42037	0.0957431	0.209329	0.0160452	0.04316	0.229136	0.00701014	0.00793694	0.438465	3.60374e-05
Q8TBP6	sp|Q8TBP6|S2540_HUMAN Probable mitochondrial glutathione transporter SLC25A40 OS=Homo sapiens OX=9606 GN=SLC25A40 PE=1 SV=1	22.776	4200	Probable mitochondrial glutathione transporter SLC25A40	SLC25A40	Q8TBP6	-4.18227	-4.2316	-4.41963	-4.34007	-4.2849	-4.39681	-4.11053	-4.03436	-4.02107	-4.16368	-4.05676	-3.80568	-3.95011	-4.03126	-3.76763	-4.00097	-3.89614	0.340274	-0.102788	0.148175	0.0106507	-0.277201	0.000543416	0.00793694	-0.379989	3.72448e-05
P51397	sp|P51397|DAP1_HUMAN Death-associated protein 1 OS=Homo sapiens OX=9606 GN=DAP PE=1 SV=3	2.7593	2094	Death-associated protein 1	DAP	P51397	-4.09852	-3.91336	-3.6609	-3.84532	-4.1439	-3.71883	-4.03601	-4.12753	-4.04603	-4.22088	-4.13017	-4.11404	-4.28405	-4.29165	-4.40411	-4.28005	-4.4479	0.0778796	0.229106	0.0107988	0.0575974	0.215639	0.0116616	0.00793694	0.444745	3.90205e-05
Q9BZL4	sp|Q9BZL4|PP12C_HUMAN Protein phosphatase 1 regulatory subunit 12C OS=Homo sapiens OX=9606 GN=PPP1R12C PE=1 SV=1	139.9	5098	Protein phosphatase 1 regulatory subunit 12C	PPP1R12C	Q9BZL4	-3.97026	-3.97529	-4.00562	-4.10144	-4.0796	-4.05798	-3.94111	-4.02953	-3.99697	-3.95576	-4.04755	-4.08993	-4.22517	-4.31569	-4.25847	-4.27536	-4.24507	0.00256154	0.25381	1.43764e-05	0.733627	-0.0215566	0.593756	0.00793694	0.232253	3.90238e-05
P0C0L5	sp|P0C0L5|CO4B_HUMAN Complement C4-B OS=Homo sapiens OX=9606 GN=C4B_2 PE=1 SV=2	323.31	1177	Complement C4-B	C4B_2	P0C0L5	-3.77749	-4.0849	-3.6701	-3.44793	-3.53651	-3.55228	-3.47949	-4.29612	-4.09805	-3.06889	-4.35942	-5.28064	-5.32375	-5.18279	-5.54493	-4.99908	-5.11881	0.0209391	1.13677	0.000857196	0.27836	0.418902	0.13431	0.00793694	1.55567	3.96814e-05
Q92544	sp|Q92544|TM9S4_HUMAN Transmembrane 9 superfamily member 4 OS=Homo sapiens OX=9606 GN=TM9SF4 PE=1 SV=2	8.7509	4354	Transmembrane 9 superfamily member 4	TM9SF4	Q92544	-4.12877	-4.1801	-4.22194	-4.2197	-4.30282	-4.20817	-4.13562	-4.11903	-4.0356	-4.13684	-4.1038	-4.0592	-3.91301	-4.10982	-3.91068	-3.8788	-3.91141	0.0558386	-0.153605	0.00520872	0.0931718	-0.111902	0.0252231	0.00793694	-0.265507	3.99515e-05
Q9NX24	sp|Q9NX24|NHP2_HUMAN H/ACA ribonucleoprotein complex subunit 2 OS=Homo sapiens OX=9606 GN=NHP2 PE=1 SV=1	1.8742	5572	H/ACA ribonucleoprotein complex subunit 2	NHP2	Q9NX24	-3.845	-3.8738	-3.88762	-3.79944	-3.88173	-4.06692	-4.15219	-4.09089	-4.05973	-4.07441	-4.13087	-4.34587	-4.2272	-4.13865	-4.30084	-4.27667	-4.5631	0.16589	0.158965	0.0459625	0.0248237	0.24991	0.00254876	0.00793694	0.408875	4.13735e-05
Q99643	sp|Q99643|C560_HUMAN Succinate dehydrogenase cytochrome b560 subunit, mitochondrial OS=Homo sapiens OX=9606 GN=SDHC PE=1 SV=1	8.2722	4834	Succinate dehydrogenase cytochrome b560 subunit, mitochondrial	SDHC	Q99643	-4.34292	-4.27085	-4.29132	-4.4226	-4.44576	-4.33341	-3.99749	-4.08122	-4.03717	-3.99074	-3.95609	-3.6715	-3.85219	-4.07168	-3.96141	-4.01672	-3.99708	0.851701	0.0241119	0.72306	0.00140344	-0.39544	1.20467e-05	0.00793694	-0.371328	4.19251e-05
Q8TCJ2	sp|Q8TCJ2|STT3B_HUMAN Dolichyl-diphosphooligosaccharide--protein glycosyltransferase subunit STT3B OS=Homo sapiens OX=9606 GN=STT3B PE=1 SV=1	10.115	4213	Dolichyl-diphosphooligosaccharide--protein glycosyltransferase subunit STT3B	STT3B	Q8TCJ2	-4.42507	-4.29493	-4.30307	-4.38208	-4.41976	-4.15622	-4.20049	-4.19148	-3.98956	-4.29539	-3.91694	-3.82462	-3.9879	-3.937	-3.73368	-3.83726	-3.88162	0.137372	-0.194255	0.0320582	0.0334167	-0.260443	0.00448022	0.00826079	-0.454698	4.74552e-05
Q9Y698	sp|Q9Y698|CCG2_HUMAN Voltage-dependent calcium channel gamma-2 subunit OS=Homo sapiens OX=9606 GN=CACNG2 PE=1 SV=1	26.852	6242	Voltage-dependent calcium channel gamma-2 subunit	CACNG2	Q9Y698	-3.93843	-4.19028	-4.74046	-4.61233	-4.32053	-4.51203	-4.48972	-4.14118	-4.23554	-4.41311	-4.09886	-4.0039	-3.57165	-3.80638	-3.6394	-3.79321	-3.68098	0.0173486	-0.532061	0.000604252	0.374295	-0.155291	0.212047	0.00826079	-0.687353	4.81154e-05
Q9H1E3	sp|Q9H1E3|NUCKS_HUMAN Nuclear ubiquitous casein and cyclin-dependent kinase substrate 1 OS=Homo sapiens OX=9606 GN=NUCKS1 PE=1 SV=1	35.555	5180	Nuclear ubiquitous casein and cyclin-dependent kinase substrate 1	NUCKS1	Q9H1E3	-4.18943	-4.49632	-4.24083	-4.07439	-4.02626	-4.22718	-4.19209	-4.20777	-4.41514	-4.51704	-4.49388	-4.21299	-3.82973	-3.57405	-3.72322	-3.79011	-3.75848	0.001164	-0.604704	2.88213e-06	0.275793	0.130751	0.132434	0.00826079	-0.473953	4.88013e-05
P15882	sp|P15882|CHIN_HUMAN N-chimaerin OS=Homo sapiens OX=9606 GN=CHN1 PE=1 SV=3	82.592	1345	N-chimaerin	CHN1	P15882	-4.31537	-4.28997	-4.45872	-4.2812	-4.22348	-4.41704	-4.52262	-4.21764	-4.26319	-4.44413	-4.01328	-3.7767	-3.70166	-3.65791	-3.84035	-3.84887	-3.71896	0.0162699	-0.452712	0.00054788	0.3962	-0.1247	0.232763	0.00826079	-0.577411	4.90902e-05
Q9UBJ2	sp|Q9UBJ2|ABCD2_HUMAN ATP-binding cassette sub-family D member 2 OS=Homo sapiens OX=9606 GN=ABCD2 PE=1 SV=1	8.5252	5745	ATP-binding cassette sub-family D member 2	ABCD2	Q9UBJ2	-4.18669	-4.25552	-4.845	-4.72039	-4.30771	-4.22691	-4.36517	-4.08183	-4.33798	-4.26163	-3.95071	-3.90775	-3.83669	-3.81828	-3.80009	-3.69683	-3.54185	0.0534579	-0.412095	0.00472583	0.118905	-0.27286	0.0370006	0.00857867	-0.684955	5.23953e-05
Q8WVK2	sp|Q8WVK2|SNR27_HUMAN U4/U6.U5 small nuclear ribonucleoprotein 27 kDa protein OS=Homo sapiens OX=9606 GN=SNRNP27 PE=1 SV=1	3.0255	4287	U4/U6.U5 small nuclear ribonucleoprotein 27 kDa protein	SNRNP27	Q8WVK2	-5.60662	-5.71376	-6.05285	-6.07357	-6.38765	-7.8968	-4.26407	-4.80386	-5.47274	-7.65019	-6.82344	-3.35577	-3.55129	-2.42975	-2.53021	-3.1003	-2.92248	0.023375	-2.4882	0.00106303	0.303649	-0.893529	0.153458	0.00896307	-3.38173	5.62226e-05
O14933	sp|O14933|UB2L6_HUMAN Ubiquitin/ISG15-conjugating enzyme E2 L6 OS=Homo sapiens OX=9606 GN=UBE2L6 PE=1 SV=4	11.773	252	Ubiquitin/ISG15-conjugating enzyme E2 L6	UBE2L6	O14933	-4.09559	-4.13332	-3.29403	-3.72797	-3.99686	-3.48406	-4.06044	-4.29815	-4.17878	-4.00424	-4.28093	-4.27768	-4.38836	-4.47835	-4.58562	-4.50453	-4.45852	0.139997	0.299705	0.03377	0.0374285	0.394733	0.00547046	0.00904046	0.694438	5.97426e-05
Q9NY47	sp|Q9NY47|CA2D2_HUMAN Voltage-dependent calcium channel subunit alpha-2/delta-2 OS=Homo sapiens OX=9606 GN=CACNA2D2 PE=1 SV=2	227.36	5599	Voltage-dependent calcium channel subunit alpha-2/delta-2	CACNA2D2	Q9NY47	-3.98672	-4.11294	-4.4195	-4.21679	-4.3445	-4.3407	-4.10588	-4.19363	-4.18481	-4.37352	-4.18446	-4.06714	-3.78892	-3.86905	-3.91085	-3.84325	-3.78619	0.0113376	-0.345253	0.00024891	0.631981	-0.0519554	0.47162	0.00904046	-0.397208	5.98734e-05
Q9UL15	sp|Q9UL15|BAG5_HUMAN BAG family molecular chaperone regulator 5 OS=Homo sapiens OX=9606 GN=BAG5 PE=1 SV=1	77.902	5903	BAG family molecular chaperone regulator 5	BAG5	Q9UL15	-4.17932	-4.15239	-4.35902	-4.27447	-4.15955	-4.33465	-4.10189	-3.98523	-4.14414	-4.15019	-4.043	-3.95673	-3.85552	-3.94125	-3.95552	-4.00526	-4.00203	0.188144	-0.111613	0.0564619	0.0277754	-0.179705	0.0031194	0.00904046	-0.291318	6.1185e-05
O00584	sp|O00584|RNT2_HUMAN Ribonuclease T2 OS=Homo sapiens OX=9606 GN=RNASET2 PE=1 SV=2	13.931	180	Ribonuclease T2	RNASET2	O00584	-4.09497	-3.70108	-3.72248	-3.89876	-3.67582	-4.15975	-4.0336	-4.28764	-3.88691	-4.16152	-4.20204	-4.15424	-4.3737	-4.29298	-4.48066	-4.31946	-4.40404	0.0931812	0.253174	0.0152738	0.0636487	0.245515	0.0138829	0.00907173	0.498689	6.36516e-05
Q96DE0	sp|Q96DE0|NUD16_HUMAN U8 snoRNA-decapping enzyme OS=Homo sapiens OX=9606 GN=NUDT16 PE=1 SV=2	43.935	4551	U8 snoRNA-decapping enzyme	NUDT16	Q96DE0	-3.74375	-4.21253	-3.67075	-3.90342	-4.02644	-3.8201	-4.08411	-4.14606	-4.19089	-4.11871	-4.11656	-4.1768	-4.25798	-4.30511	-4.40341	-4.27283	-4.2832	0.165425	0.16565	0.0457008	0.0323854	0.242692	0.00422325	0.00907173	0.408342	6.44317e-05
Q6U841	sp|Q6U841|S4A10_HUMAN Sodium-driven chloride bicarbonate exchanger OS=Homo sapiens OX=9606 GN=SLC4A10 PE=1 SV=1	200.88	3585	Sodium-driven chloride bicarbonate exchanger	SLC4A10	Q6U841	-4.00816	-4.11684	-4.74205	-4.44119	-4.35932	-4.39364	-3.99144	-4.14238	-4.19342	-4.25897	-4.02125	-4.1378	-3.84527	-3.82294	-3.7248	-3.83822	-3.83754	0.0619851	-0.310455	0.00652242	0.113169	-0.219324	0.0342607	0.00907173	-0.529779	6.58891e-05
Q8N336	sp|Q8N336|ELMD1_HUMAN ELMO domain-containing protein 1 OS=Homo sapiens OX=9606 GN=ELMOD1 PE=2 SV=3	20.822	3985	ELMO domain-containing protein 1	ELMOD1	Q8N336	-4.14479	-4.08743	-4.42279	-4.45769	-4.35977	-4.5176	-4.13766	-4.00796	-4.0557	-4.20987	-4.07361	-3.90315	-3.98842	-4.01897	-3.91375	-3.72757	-3.7515	0.16589	-0.184615	0.0459826	0.0340322	-0.267021	0.00466833	0.00941071	-0.451636	7.09484e-05
Q12926	sp|Q12926|ELAV2_HUMAN ELAV-like protein 2 OS=Homo sapiens OX=9606 GN=ELAVL2 PE=1 SV=2	43.008	2745	ELAV-like protein 2	ELAVL2	Q12926	-4.13664	-4.15479	-4.58497	-4.42107	-4.59538	-4.53952	-4.19306	-4.04552	-3.91963	-4.28606	-4.0572	-3.75172	-3.77397	-4.0281	-3.78937	-3.8658	-3.79377	0.243501	-0.191995	0.0864193	0.0229529	-0.363195	0.00225437	0.00941071	-0.55519	7.21713e-05
Q8NFZ4	sp|Q8NFZ4|NLGN2_HUMAN Neuroligin-2 OS=Homo sapiens OX=9606 GN=NLGN2 PE=1 SV=1	57.077	4156	Neuroligin-2	NLGN2	Q8NFZ4	-4.01212	-4.09099	-4.4594	-4.47103	-4.46528	-4.351	-4.16647	-3.99363	-4.09698	-4.2129	-4.09	-4.02465	-3.95178	-3.94329	-3.78024	-3.78937	-3.86151	0.0877636	-0.2322	0.0137339	0.0749285	-0.210864	0.0179927	0.00941071	-0.443064	7.30114e-05
O15068	sp|O15068|MCF2L_HUMAN Guanine nucleotide exchange factor DBS OS=Homo sapiens OX=9606 GN=MCF2L PE=1 SV=2	21.1	278	Guanine nucleotide exchange factor DBS	MCF2L	O15068	-4.13032	-4.06702	-4.39249	-4.25865	-4.3997	-4.55026	-4.07121	-3.95927	-4.06497	-4.11788	-4.02452	-4.08561	-4.00827	-3.93545	-3.89401	-3.90244	-3.83211	0.223955	-0.139454	0.0754527	0.0262491	-0.245832	0.00284676	0.00968637	-0.385285	7.67491e-05
P09913	sp|P09913|IFIT2_HUMAN Interferon-induced protein with tetratricopeptide repeats 2 OS=Homo sapiens OX=9606 GN=IFIT2 PE=1 SV=1	13.411	1171	Interferon-induced protein with tetratricopeptide repeats 2	IFIT2	P09913	-3.81939	-4.3392	-3.55471	-3.49913	-3.58226	-3.46578	-4.4606	-4.33448	-4.19365	-4.41327	-4.36754	-4.51099	-4.30075	-4.22428	-4.45258	-4.40491	-4.43493	0.952655	-0.0165978	0.896204	0.00238913	0.670009	3.74657e-05	0.0100146	0.653411	8.17174e-05
Q9H3Q1	sp|Q9H3Q1|BORG4_HUMAN Cdc42 effector protein 4 OS=Homo sapiens OX=9606 GN=CDC42EP4 PE=1 SV=1	323.31	5228	Cdc42 effector protein 4	CDC42EP4	Q9H3Q1	-3.92207	-4.03234	-3.3601	-3.64868	-4.25891	-3.1634	-4.57386	-4.30382	-3.99978	-4.02437	-4.25535	-4.05193	-4.4376	-4.50993	-4.78974	-4.91992	-4.52325	0.115693	0.434568	0.0234425	0.0575974	0.4706	0.0116849	0.0100146	0.905168	8.26558e-05
O43169	sp|O43169|CYB5B_HUMAN Cytochrome b5 type B OS=Homo sapiens OX=9606 GN=CYB5B PE=1 SV=3	139.97	341	Cytochrome b5 type B	CYB5B	O43169	-4.36823	-4.40983	-4.10663	-4.34102	-4.57386	-4.28234	-4.10904	-4.05437	-4.02427	-4.08015	-3.99371	-3.70445	-3.95915	-3.92373	-3.9177	-3.90216	-4.00413	0.708748	-0.0529569	0.510691	0.00678429	-0.352653	0.000235177	0.0102773	-0.40561	9.32072e-05
Q9NPD7	sp|Q9NPD7|NRN1_HUMAN Neuritin OS=Homo sapiens OX=9606 GN=NRN1 PE=2 SV=1	47.613	5399	Neuritin	NRN1	Q9NPD7	-3.92017	-3.99926	-4.83608	-4.56756	-4.49024	-4.8959	-4.37713	-4.02051	-4.5866	-4.23938	-4.21392	-4.46485	-3.77409	-3.74729	-3.58575	-3.38465	-3.5382	0.0158513	-0.711068	0.000509232	0.567932	-0.13447	0.403403	0.0102773	-0.845538	9.46106e-05
P28331	sp|P28331|NDUS1_HUMAN NADH-ubiquinone oxidoreductase 75 kDa subunit, mitochondrial OS=Homo sapiens OX=9606 GN=NDUFS1 PE=1 SV=3	323.31	1629	NADH-ubiquinone oxidoreductase 75 kDa subunit, mitochondrial	NDUFS1	P28331	-4.09056	-4.20153	-4.61538	-4.69366	-4.35346	-4.41724	-4.16801	-4.05957	-3.99329	-4.11861	-4.04593	-3.74984	-3.77336	-3.95721	-3.79135	-3.8928	-3.96818	0.367045	-0.145961	0.167743	0.0166578	-0.372763	0.00133636	0.0102773	-0.518724	9.68114e-05
P56385	sp|P56385|ATP5I_HUMAN ATP synthase subunit e, mitochondrial OS=Homo sapiens OX=9606 GN=ATP5ME PE=1 SV=2	22.788	2263	ATP synthase subunit e, mitochondrial	ATP5ME	P56385	-4.03299	-4.20221	-4.55475	-4.62079	-4.51914	-4.54735	-4.21106	-4.05557	-3.9689	-4.04942	-4.04166	-3.71992	-3.81328	-3.98046	-3.79583	-3.92527	-3.88469	0.45184	-0.127848	0.235915	0.0134471	-0.405118	0.000834615	0.0102773	-0.532966	9.70184e-05
O00273	sp|O00273|DFFA_HUMAN DNA fragmentation factor subunit alpha OS=Homo sapiens OX=9606 GN=DFFA PE=1 SV=1	186.23	139	DNA fragmentation factor subunit alpha	DFFA	O00273	-4.08356	-4.04081	-3.69028	-3.65497	-3.84917	-3.65362	-4.13475	-4.23066	-4.34703	-4.4424	-4.1957	-4.19113	-4.15904	-4.25335	-4.32339	-4.3735	-4.22932	0.954851	0.010776	0.901522	0.00351246	0.428211	7.82737e-05	0.0102773	0.438987	9.92431e-05
Q86TE4	sp|Q86TE4|LUZP2_HUMAN Leucine zipper protein 2 OS=Homo sapiens OX=9606 GN=LUZP2 PE=2 SV=2	2.7818	3778	Leucine zipper protein 2	LUZP2	Q86TE4	-4.35885	-4.13455	-4.47855	-4.32014	-4.29762	-4.41558	-4.13291	-4.05347	-4.17539	-4.25216	-3.82255	-3.80269	-3.8585	-3.96752	-3.90486	-3.99524	-3.79617	0.3069	-0.135402	0.126245	0.0215614	-0.294354	0.00201093	0.0102773	-0.429756	9.99302e-05
O95139	sp|O95139|NDUB6_HUMAN NADH dehydrogenase [ubiquinone] 1 beta subcomplex subunit 6 OS=Homo sapiens OX=9606 GN=NDUFB6 PE=1 SV=3	40.555	728	NADH dehydrogenase [ubiquinone] 1 beta subcomplex subunit 6	NDUFB6	O95139	-4.04048	-4.20708	-4.62083	-4.70936	-4.27377	-4.44752	-4.17039	-4.12654	-3.99122	-4.12327	-4.07624	-3.85465	-3.79444	-3.94458	-3.79858	-3.73842	-3.97886	0.204314	-0.206076	0.0651931	0.0339142	-0.32612	0.00462415	0.0102773	-0.532196	0.000101625
P51513	sp|P51513|NOVA1_HUMAN RNA-binding protein Nova-1 OS=Homo sapiens OX=9606 GN=NOVA1 PE=1 SV=2	59.604	2097	RNA-binding protein Nova-1	NOVA1	P51513	-4.06872	-4.10242	-4.41562	-4.42084	-4.37155	-4.37901	-3.99851	-4.03859	-4.17272	-4.12079	-4.03061	-4.17823	-3.69748	-4.06319	-3.82324	-3.97563	-3.86996	0.110296	-0.204009	0.0209584	0.0714191	-0.203117	0.0166395	0.0102773	-0.407126	0.000102717
Q9C0B5	sp|Q9C0B5|ZDHC5_HUMAN Palmitoyltransferase ZDHHC5 OS=Homo sapiens OX=9606 GN=ZDHHC5 PE=1 SV=2	29.778	5109	Palmitoyltransferase ZDHHC5	ZDHHC5	Q9C0B5	-4.05995	-4.09729	-4.57964	-4.28761	-4.23954	-4.48648	-4.23724	-4.06525	-4.36731	-4.34512	-4.18918	-4.21511	-3.79613	-3.88149	-3.88017	-3.40542	-3.83972	0.012538	-0.475948	0.000306177	0.727755	-0.0552177	0.58576	0.0102773	-0.531166	0.000103367
Q9UJF2	sp|Q9UJF2|NGAP_HUMAN Ras GTPase-activating protein nGAP OS=Homo sapiens OX=9606 GN=RASAL2 PE=1 SV=2	55.8	5860	Ras GTPase-activating protein nGAP	RASAL2	Q9UJF2	-4.07293	-4.16824	-4.32226	-4.23118	-4.22678	-4.34996	-4.08881	-3.98718	-4.24712	-4.17284	-4.03662	-4.10019	-4.00475	-4.01214	-3.84805	-3.87266	-3.87562	0.0661659	-0.182819	0.0077893	0.140422	-0.123097	0.0475645	0.0102773	-0.305915	0.000107678
Q9NPB8	sp|Q9NPB8|GPCP1_HUMAN Glycerophosphocholine phosphodiesterase GPCPD1 OS=Homo sapiens OX=9606 GN=GPCPD1 PE=1 SV=2	40.513	5398	Glycerophosphocholine phosphodiesterase GPCPD1	GPCPD1	Q9NPB8	-4.12673	-4.10408	-4.42987	-4.19946	-3.98477	-4.42999	-4.1387	-4.15502	-4.39822	-4.49589	-4.23198	-4.57665	-3.74232	-3.748	-3.80332	-3.68351	-3.72086	0.00180561	-0.593142	8.88267e-06	0.354274	0.120259	0.194447	0.0102773	-0.472883	0.000108746
P49815	sp|P49815|TSC2_HUMAN Tuberin OS=Homo sapiens OX=9606 GN=TSC2 PE=1 SV=2	67.195	2039	Tuberin	TSC2	P49815	-4.14611	-4.18318	-4.34621	-4.29385	-4.34333	-4.35278	-4.03103	-3.92225	-4.04528	-4.17467	-3.91981	-3.92099	-4.0469	-4.02934	-3.98296	-3.93683	-3.95071	0.911935	-0.01299	0.822066	0.00422429	-0.27524	0.000107816	0.0102773	-0.28823	0.000109533
Q92508	sp|Q92508|PIEZ1_HUMAN Piezo-type mechanosensitive ion channel component 1 OS=Homo sapiens OX=9606 GN=PIEZO1 PE=1 SV=4	23.921	4342	Piezo-type mechanosensitive ion channel component 1	PIEZO1	Q92508	-3.89187	-3.8022	-3.74624	-4.13718	-4.21323	-3.69555	-3.96574	-3.96326	-3.94768	-3.85426	-4.24118	-4.03683	-4.36201	-4.4482	-4.89014	-4.58513	-4.24301	0.0158671	0.504207	0.000516385	0.606077	0.087113	0.445104	0.0102773	0.59132	0.000110853
Q6P4F2	sp|Q6P4F2|FDX2_HUMAN Ferredoxin-2, mitochondrial OS=Homo sapiens OX=9606 GN=FDX2 PE=1 SV=2	13.046	3551	Ferredoxin-2, mitochondrial	FDX2	Q6P4F2	-4.0609	-4.12833	-4.3737	-4.34008	-4.36963	-4.48572	-4.19269	-3.923	-4.09719	-4.23814	-3.98053	-4.00594	-3.90846	-3.89972	-3.98398	-3.82398	-3.89413	0.156951	-0.170861	0.0417074	0.0483618	-0.220145	0.00859782	0.0102773	-0.391006	0.000111814
P21579	sp|P21579|SYT1_HUMAN Synaptotagmin-1 OS=Homo sapiens OX=9606 GN=SYT1 PE=1 SV=1	323.31	1479	Synaptotagmin-1	SYT1	P21579	-4.01011	-4.18097	-4.72144	-4.56364	-4.74978	-4.62171	-4.06783	-3.86604	-3.97988	-4.10655	-3.90589	-3.87564	-3.97152	-3.98903	-3.71066	-3.89431	-3.83664	0.680549	-0.0865377	0.47271	0.00797804	-0.50764	0.000337246	0.0102773	-0.594178	0.000114832
Q14721	sp|Q14721|KCNB1_HUMAN Potassium voltage-gated channel subfamily B member 1 OS=Homo sapiens OX=9606 GN=KCNB1 PE=1 SV=2	11.18	2992	Potassium voltage-gated channel subfamily B member 1	KCNB1	Q14721	-3.94251	-4.08942	-4.92759	-4.41214	-4.34486	-4.68833	-4.2581	-4.01716	-4.50675	-4.38923	-4.20541	-4.46017	-3.7014	-3.92324	-3.51101	-3.56429	-3.50666	0.0144468	-0.664818	0.000424484	0.673643	-0.0946741	0.51908	0.0102773	-0.759492	0.000116402
Q15428	sp|Q15428|SF3A2_HUMAN Splicing factor 3A subunit 2 OS=Homo sapiens OX=9606 GN=SF3A2 PE=1 SV=2	10.594	3096	Splicing factor 3A subunit 2	SF3A2	Q15428	-4.1762	-4.13538	-4.28963	-4.24602	-4.17397	-4.30505	-4.19381	-4.08578	-4.14011	-4.18247	-3.99818	-3.92947	-3.86465	-3.99859	-3.94829	-3.98799	-3.93423	0.106191	-0.141553	0.0193872	0.0830063	-0.132738	0.0211512	0.0102773	-0.274291	0.00011926
Q9UI08	sp|Q9UI08|EVL_HUMAN Ena/VASP-like protein OS=Homo sapiens OX=9606 GN=EVL PE=1 SV=2	128.53	5830	Ena/VASP-like protein	EVL	Q9UI08	-4.01574	-4.04989	-4.2974	-4.30654	-4.31904	-4.35232	-4.29888	-4.08429	-4.20503	-4.16945	-4.11444	-4.09188	-3.98379	-3.93666	-3.8169	-3.78319	-3.85064	0.0201685	-0.286428	0.000784622	0.52679	-0.0628244	0.357135	0.0102773	-0.349252	0.000120587
O60268	sp|O60268|K0513_HUMAN Uncharacterized protein KIAA0513 OS=Homo sapiens OX=9606 GN=KIAA0513 PE=1 SV=1	174.53	454	Uncharacterized protein KIAA0513	KIAA0513	O60268	-4.23236	-4.17853	-4.42466	-4.41787	-4.53149	-4.51916	-3.98003	-3.909	-3.80432	-4.03217	-4.07076	-3.78684	-3.84235	-3.97083	-3.89676	-4.15128	-4.06214	0.704885	0.0541523	0.5058	0.00167554	-0.453492	1.84615e-05	0.0102773	-0.399339	0.000122015
Q9Y2L5	sp|Q9Y2L5|TPPC8_HUMAN Trafficking protein particle complex subunit 8 OS=Homo sapiens OX=9606 GN=TRAPPC8 PE=1 SV=2	52.716	6072	Trafficking protein particle complex subunit 8	TRAPPC8	Q9Y2L5	-4.09957	-4.07582	-4.24142	-4.15772	-4.21902	-4.21866	-4.13739	-4.04654	-4.13946	-4.18562	-4.14175	-4.11333	-3.99359	-4.0027	-3.93513	-3.92614	-3.91524	0.0217173	-0.17279	0.000940982	0.497056	-0.0413523	0.326147	0.0102773	-0.214143	0.000126703
P61764	sp|P61764|STXB1_HUMAN Syntaxin-binding protein 1 OS=Homo sapiens OX=9606 GN=STXBP1 PE=1 SV=1	323.31	2354	Syntaxin-binding protein 1	STXBP1	P61764	-4.12625	-4.06854	-4.59503	-4.50426	-4.55054	-4.53052	-4.14442	-3.82787	-4.13893	-4.0223	-3.98701	-3.8431	-3.82595	-3.98956	-3.87133	-3.93207	-3.91207	0.603193	-0.0877431	0.383543	0.0105438	-0.40192	0.000534324	0.0102773	-0.489663	0.000127012
Q75T13	sp|Q75T13|PGAP1_HUMAN GPI inositol-deacylase OS=Homo sapiens OX=9606 GN=PGAP1 PE=1 SV=1	7.4441	3661	GPI inositol-deacylase	PGAP1	Q75T13	-4.14242	-4.08459	-3.3543	-3.56617	-3.86735	-3.6491	-4.32795	-4.28234	-4.06698	-4.32339	-4.34084	-4.29945	-4.31268	-4.22711	-4.49371	-4.42191	-4.37153	0.661292	0.0918983	0.446007	0.00902281	0.496167	0.000415656	0.0102773	0.588065	0.000127039
Q5JTD7	sp|Q5JTD7|LRC73_HUMAN Leucine-rich repeat-containing protein 73 OS=Homo sapiens OX=9606 GN=LRRC73 PE=1 SV=1	56.836	3332	Leucine-rich repeat-containing protein 73	LRRC73	Q5JTD7	-4.10017	-4.05451	-4.6159	-4.33111	-4.27469	-4.3847	-4.17161	-3.89875	-4.20491	-4.23956	-4.07134	-4.17118	-3.96839	-3.84463	-3.79484	-3.8502	-3.79707	0.0624694	-0.275199	0.00671303	0.173774	-0.167291	0.0648857	0.0102773	-0.442491	0.000127882
P01011	sp|P01011|AACT_HUMAN Alpha-1-antichymotrypsin OS=Homo sapiens OX=9606 GN=SERPINA3 PE=1 SV=2	125.19	879	Alpha-1-antichymotrypsin	SERPINA3	P01011	-3.95972	-3.06865	-2.96136	-3.91958	-3.62336	-4.24558	-3.65383	-4.53478	-4.52476	-3.05996	-4.35443	-5.43042	-5.13528	-5.34541	-5.29732	-5.25354	-5.29396	0.0639736	1.00541	0.00724429	0.16614	0.62999	0.0605028	0.0102773	1.6354	0.000128087
Q5T5C0	sp|Q5T5C0|STXB5_HUMAN Syntaxin-binding protein 5 OS=Homo sapiens OX=9606 GN=STXBP5 PE=1 SV=1	323.31	3380	Syntaxin-binding protein 5	STXBP5	Q5T5C0	-4.0289	-3.99246	-4.49851	-4.2473	-4.32237	-4.4166	-4.11444	-4.10489	-4.21164	-4.22169	-4.19247	-4.13749	-3.97067	-3.85291	-3.8046	-3.84577	-3.77267	0.0255201	-0.314445	0.00122804	0.439862	-0.0872543	0.271903	0.0102773	-0.401699	0.000128468
Q96SI9	sp|Q96SI9|STRBP_HUMAN Spermatid perinuclear RNA-binding protein OS=Homo sapiens OX=9606 GN=STRBP PE=1 SV=1	11.2	4783	Spermatid perinuclear RNA-binding protein	STRBP	Q96SI9	-3.93957	-4.05425	-4.47819	-4.33505	-4.28084	-4.46289	-4.05565	-4.13206	-4.29898	-4.27074	-4.15525	-4.26769	-3.84479	-3.92989	-3.79056	-3.77161	-3.73857	0.0162699	-0.381645	0.00054761	0.635452	-0.0617379	0.476956	0.0102773	-0.443383	0.000130395
Q9GZN7	sp|Q9GZN7|ROGDI_HUMAN Protein rogdi homolog OS=Homo sapiens OX=9606 GN=ROGDI PE=1 SV=1	114.85	5128	Protein rogdi homolog	ROGDI	Q9GZN7	-4.0985	-4.08478	-4.52317	-4.45201	-4.5205	-4.53275	-4.04294	-3.8895	-4.08256	-4.06535	-3.99118	-3.82725	-3.97264	-3.946	-3.90436	-3.95279	-3.90909	0.774571	-0.0461509	0.60145	0.00688589	-0.385487	0.000250493	0.0102773	-0.431638	0.0001312
Q15417	sp|Q15417|CNN3_HUMAN Calponin-3 OS=Homo sapiens OX=9606 GN=CNN3 PE=1 SV=1	115.44	3093	Calponin-3	CNN3	Q15417	-4.35522	-4.20234	-2.67819	-3.34433	-4.16114	-3.11547	-4.46916	-4.55422	-4.24765	-4.12683	-4.30421	-4.38053	-4.85316	-4.79007	-4.91137	-4.83337	-4.81311	0.189299	0.493115	0.0569958	0.044071	0.704319	0.00725067	0.0102773	1.19743	0.000132819
P33897	sp|P33897|ABCD1_HUMAN ATP-binding cassette sub-family D member 1 OS=Homo sapiens OX=9606 GN=ABCD1 PE=1 SV=2	2.2934	1735	ATP-binding cassette sub-family D member 1	ABCD1	P33897	-4.51224	-4.64761	-4.36341	-4.58931	-4.57748	-4.13651	-4.44993	-4.21443	-4.2932	-4.1039	-3.78641	-3.58426	-4.01781	-3.77533	-3.69721	-3.78531	-3.67306	0.187291	-0.282282	0.0558659	0.0450818	-0.399071	0.00749379	0.0102773	-0.681353	0.000134022
Q9BZH6	sp|Q9BZH6|WDR11_HUMAN WD repeat-containing protein 11 OS=Homo sapiens OX=9606 GN=WDR11 PE=1 SV=1	7.8355	5094	WD repeat-containing protein 11	WDR11	Q9BZH6	-3.7146	-3.94349	-3.69504	-3.55061	-3.80213	-3.83543	-3.87886	-4.08083	-4.07338	-4.85236	-4.35169	-4.13212	-4.26378	-4.24891	-4.48436	-4.57127	-4.79383	0.281907	0.244225	0.109874	0.0290391	0.471322	0.00343216	0.0103637	0.715547	0.000138392
Q8NC44	sp|Q8NC44|RETR2_HUMAN Reticulophagy regulator 2 OS=Homo sapiens OX=9606 GN=RETREG2 PE=1 SV=3	21.587	4098	Reticulophagy regulator 2	RETREG2	Q8NC44	-4.25749	-4.2672	-4.34217	-4.28666	-4.23922	-4.3005	-4.26924	-3.95648	-4.14653	-4.22405	-4.10144	-3.85578	-3.78755	-3.85626	-3.855	-4.16927	-3.79954	0.112946	-0.19873	0.0220237	0.0847238	-0.189951	0.0217457	0.0103637	-0.388681	0.000139117
Q9Y5L4	sp|Q9Y5L4|TIM13_HUMAN Mitochondrial import inner membrane translocase subunit Tim13 OS=Homo sapiens OX=9606 GN=TIMM13 PE=1 SV=1	70.621	6206	Mitochondrial import inner membrane translocase subunit Tim13	TIMM13	Q9Y5L4	-3.98363	-4.17313	-4.42665	-4.35487	-4.36265	-4.28997	-4.16736	-4.09284	-4.12052	-4.03891	-4.10507	-3.97468	-3.82389	-3.90511	-3.8545	-4.02542	-3.9647	0.133129	-0.168507	0.0300189	0.0692841	-0.18192	0.0158743	0.0103637	-0.350427	0.000141158
Q14789	sp|Q14789|GOGB1_HUMAN Golgin subfamily B member 1 OS=Homo sapiens OX=9606 GN=GOLGB1 PE=1 SV=2	28.107	3000	Golgin subfamily B member 1	GOLGB1	Q14789	-4.12251	-4.20899	-4.14528	-4.20396	-4.273	-4.15373	-4.39276	-4.08946	-4.09395	-4.33291	-4.14297	-4.08143	-3.95756	-3.88484	-3.79404	-3.84532	-3.92331	0.00771998	-0.307897	0.000123348	0.966227	0.00433291	0.941926	0.0103637	-0.303564	0.000142372
Q96E39	sp|Q96E39|RMXL1_HUMAN RNA binding motif protein, X-linked-like-1 OS=Homo sapiens OX=9606 GN=RBMXL1 PE=1 SV=1	5.6457	4563	RNA binding motif protein, X-linked-like-1	RBMXL1	Q96E39	-3.78518	-3.61178	-3.78416	-4.09945	-3.94316	-3.97507	-4.49793	-4.10518	-4.02516	-4.01395	-4.05157	-4.28658	-4.27837	-4.28066	-4.34828	-4.41489	-4.32315	0.25942	0.165673	0.0958372	0.0324005	0.29693	0.00424126	0.0103637	0.462603	0.000143702
Q9UI09	sp|Q9UI09|NDUAC_HUMAN NADH dehydrogenase [ubiquinone] 1 alpha subcomplex subunit 12 OS=Homo sapiens OX=9606 GN=NDUFA12 PE=1 SV=1	97.449	5831	NADH dehydrogenase [ubiquinone] 1 alpha subcomplex subunit 12	NDUFA12	Q9UI09	-3.93991	-4.25003	-4.56372	-4.53385	-4.14787	-4.27909	-4.09284	-4.25263	-4.11405	-4.13655	-4.15932	-4.05091	-3.78021	-3.83442	-3.9002	-3.84166	-3.89256	0.0584871	-0.284574	0.00567508	0.218565	-0.151364	0.0942736	0.0113737	-0.435938	0.000161312
P61769	sp|P61769|B2MG_HUMAN Beta-2-microglobulin OS=Homo sapiens OX=9606 GN=B2M PE=1 SV=1	8.5191	2355	Beta-2-microglobulin	B2M	P61769	-4.21925	-3.78556	-3.55266	-3.48757	-3.44954	-4.08498	-4.4703	-4.31534	-4.08724	-4.14108	-4.23637	-4.41426	-4.39123	-4.34574	-4.60186	-4.28667	-4.35402	0.594523	0.118471	0.374693	0.0124358	0.514176	0.00072874	0.0113737	0.632647	0.000163388
Q8IWT6	sp|Q8IWT6|LRC8A_HUMAN Volume-regulated anion channel subunit LRRC8A OS=Homo sapiens OX=9606 GN=LRRC8A PE=1 SV=1	87.334	3901	Volume-regulated anion channel subunit LRRC8A	LRRC8A	Q8IWT6	-4.07522	-4.14626	-4.21742	-4.27237	-3.98708	-4.23291	-4.13415	-4.16166	-4.2566	-4.23397	-4.20164	-4.19981	-3.87208	-3.92323	-3.86528	-3.99007	-3.84384	0.00359328	-0.299072	3.26231e-05	0.570995	0.0427636	0.406615	0.0113737	-0.256308	0.00016532
O60885	sp|O60885|BRD4_HUMAN Bromodomain-containing protein 4 OS=Homo sapiens OX=9606 GN=BRD4 PE=1 SV=2	8.714	518	Bromodomain-containing protein 4	BRD4	O60885	-4.2094	-4.14588	-4.4016	-4.20364	-4.20639	-4.4286	-4.12557	-3.94334	-4.10991	-4.3216	-4.1987	-4.01742	-3.86752	-4.06134	-3.67043	-3.92806	-3.87429	0.0674707	-0.239097	0.00817171	0.182504	-0.146496	0.0705075	0.0113737	-0.385593	0.000168756
Q16718	sp|Q16718|NDUA5_HUMAN NADH dehydrogenase [ubiquinone] 1 alpha subcomplex subunit 5 OS=Homo sapiens OX=9606 GN=NDUFA5 PE=1 SV=3	245.05	3192	NADH dehydrogenase [ubiquinone] 1 alpha subcomplex subunit 5	NDUFA5	Q16718	-3.97627	-4.18334	-4.75666	-4.76401	-4.49517	-4.53563	-4.15952	-4.09368	-3.98852	-4.1573	-4.01495	-3.76157	-3.7095	-3.97391	-3.71669	-3.84616	-3.93603	0.338993	-0.192797	0.14727	0.0266964	-0.422589	0.00292611	0.0113737	-0.615386	0.000168972
P32754	sp|P32754|HPPD_HUMAN 4-hydroxyphenylpyruvate dioxygenase OS=Homo sapiens OX=9606 GN=HPD PE=1 SV=2	3.6217	1723	4-hydroxyphenylpyruvate dioxygenase	HPD	P32754	-4.06162	-4.26181	-4.22556	-4.35823	-4.20588	-4.48666	-4.24864	-4.12653	-3.96626	-4.25446	-3.90271	-4.1852	-3.93822	-3.84214	-3.88091	-3.96823	-3.79207	0.0744367	-0.22965	0.0100446	0.16291	-0.152661	0.0589197	0.0113737	-0.382311	0.000171361
O75381	sp|O75381|PEX14_HUMAN Peroxisomal membrane protein PEX14 OS=Homo sapiens OX=9606 GN=PEX14 PE=1 SV=1	29.957	585	Peroxisomal membrane protein PEX14	PEX14	O75381	-4.05546	-4.06171	-4.50976	-4.36589	-4.31717	-4.35176	-4.15507	-3.94905	-4.19035	-4.11847	-4.05315	-4.01769	-3.87705	-3.85397	-3.96116	-3.9583	-3.88944	0.147265	-0.172645	0.0372328	0.0682806	-0.19633	0.0154302	0.0113737	-0.368975	0.000171631
Q99757	sp|Q99757|THIOM_HUMAN Thioredoxin, mitochondrial OS=Homo sapiens OX=9606 GN=TXN2 PE=1 SV=2	70.487	4851	Thioredoxin, mitochondrial	TXN2	Q99757	-4.03074	-4.24855	-4.37665	-4.40647	-4.47669	-4.28743	-4.23354	-4.04003	-4.09837	-4.15526	-4.04186	-3.82013	-3.81792	-4.01282	-3.83853	-3.83491	-4.01172	0.209964	-0.161684	0.0682783	0.0460001	-0.239558	0.00779423	0.0113737	-0.401242	0.000172727
Q9NSY1	sp|Q9NSY1|BMP2K_HUMAN BMP-2-inducible protein kinase OS=Homo sapiens OX=9606 GN=BMP2K PE=1 SV=2	2.0725	5495	BMP-2-inducible protein kinase	BMP2K	Q9NSY1	-4.12566	-4.14794	-3.25466	-3.49752	-3.78586	-3.41073	-4.29727	-4.27721	-4.1306	-4.06283	-4.48135	-4.72212	-4.46438	-4.5629	-4.61992	-4.56865	-4.21029	0.569314	0.156662	0.346306	0.0139851	0.624835	0.000895514	0.0114578	0.781497	0.000175896
Q8N3J6	sp|Q8N3J6|CADM2_HUMAN Cell adhesion molecule 2 OS=Homo sapiens OX=9606 GN=CADM2 PE=2 SV=1	323.31	3996	Cell adhesion molecule 2	CADM2	Q8N3J6	-4.04339	-4.20748	-4.69245	-4.42857	-4.24882	-4.44092	-4.10141	-3.86671	-4.33958	-4.244	-4.0252	-3.97718	-3.79818	-3.95397	-3.79247	-3.83115	-3.86265	0.13299	-0.244663	0.0299196	0.0821053	-0.251256	0.0206848	0.0115078	-0.495919	0.000181068
O95990	sp|O95990|F107A_HUMAN Actin-associated protein FAM107A OS=Homo sapiens OX=9606 GN=FAM107A PE=1 SV=1	12.669	836	Actin-associated protein FAM107A	FAM107A	O95990	-4.94074	-4.60133	-2.11534	-2.82826	-4.04224	-2.72274	-4.74341	-4.96359	-4.51022	-4.60471	-4.81619	-4.79182	-5.26502	-5.45967	-5.48815	-5.58596	-5.34066	0.262141	0.689569	0.0974049	0.0374285	1.19655	0.00549256	0.0115078	1.88612	0.00018578
Q6PIU2	sp|Q6PIU2|NCEH1_HUMAN Neutral cholesterol ester hydrolase 1 OS=Homo sapiens OX=9606 GN=NCEH1 PE=1 SV=3	193.53	3574	Neutral cholesterol ester hydrolase 1	NCEH1	Q6PIU2	-4.01962	-4.13288	-4.83872	-4.37528	-4.35513	-4.44861	-4.04159	-4.02644	-4.31762	-4.32717	-3.94253	-4.09048	-3.76897	-3.85194	-3.71904	-3.82235	-3.86736	0.088399	-0.318373	0.0139551	0.138254	-0.2374	0.0465335	0.0115078	-0.555773	0.0001863
Q9Y6Y0	sp|Q9Y6Y0|NS1BP_HUMAN Influenza virus NS1A-binding protein OS=Homo sapiens OX=9606 GN=IVNS1ABP PE=1 SV=3	7.4926	6279	Influenza virus NS1A-binding protein	IVNS1ABP	Q9Y6Y0	-4.33346	-4.24134	-4.57196	-4.34866	-4.60531	-4.48309	-3.86105	-3.96616	-3.97598	-4.32145	-3.7319	-4.57093	-4.0394	-3.85928	-3.67258	-3.80633	-3.69389	0.198379	-0.256949	0.0619237	0.051086	-0.35939	0.00948043	0.0115078	-0.61634	0.000186374
P49758	sp|P49758|RGS6_HUMAN Regulator of G-protein signaling 6 OS=Homo sapiens OX=9606 GN=RGS6 PE=1 SV=5	75.107	2030	Regulator of G-protein signaling 6	RGS6	P49758	-4.00732	-3.95108	-4.53908	-4.39823	-4.25595	-4.43727	-4.29497	-3.99584	-4.36361	-4.19371	-4.18575	-4.20455	-3.80954	-3.79407	-3.828	-3.81195	-3.77268	0.0182392	-0.403157	0.000664991	0.685175	-0.058416	0.532327	0.0115078	-0.461573	0.000187653
Q6PIL6	sp|Q6PIL6|KCIP4_HUMAN Kv channel-interacting protein 4 OS=Homo sapiens OX=9606 GN=KCNIP4 PE=1 SV=1	38.798	3573	Kv channel-interacting protein 4	KCNIP4	Q6PIL6	-4.08482	-4.0993	-4.41621	-4.50641	-4.51927	-4.34926	-4.05274	-3.99054	-3.9842	-4.02187	-3.98063	-3.99059	-3.85338	-4.10771	-3.84014	-3.98895	-3.94213	0.688988	-0.056963	0.484611	0.0106507	-0.325784	0.000548459	0.0115078	-0.382747	0.00018806
Q9H7V2	sp|Q9H7V2|SYNG1_HUMAN Synapse differentiation-inducing gene protein 1 OS=Homo sapiens OX=9606 GN=SYNDIG1 PE=1 SV=1	3.0909	5282	Synapse differentiation-inducing gene protein 1	SYNDIG1	Q9H7V2	-4.13736	-4.23619	-4.44129	-4.32102	-4.33083	-4.28855	-3.83692	-3.9932	-3.97651	-4.22355	-4.05478	-3.94903	-4.05191	-3.98356	-3.89156	-4.03271	-3.91143	0.800264	-0.0314301	0.642272	0.00792658	-0.286874	0.000331732	0.011685	-0.318305	0.000192885
P01116	sp|P01116|RASK_HUMAN GTPase KRas OS=Homo sapiens OX=9606 GN=KRAS PE=1 SV=1	34.593	888	GTPase KRas	KRAS	P01116	-4.14648	-4.15793	-4.2745	-4.38723	-4.44407	-4.35927	-4.16954	-3.97777	-4.02173	-4.09704	-3.99618	-3.78543	-3.94658	-4.01129	-3.98395	-3.93125	-3.9761	0.76555	-0.0381144	0.583577	0.00904606	-0.286965	0.000421094	0.012134	-0.325079	0.000202299
Q15836	sp|Q15836|VAMP3_HUMAN Vesicle-associated membrane protein 3 OS=Homo sapiens OX=9606 GN=VAMP3 PE=1 SV=3	113.07	3141	Vesicle-associated membrane protein 3	VAMP3	Q15836	-4.37655	-4.00393	-3.35435	-3.48911	-3.57204	-3.2681	-4.4086	-4.19462	-4.35377	-4.33807	-4.24046	-4.56714	-4.31697	-4.1293	-4.90243	-4.75986	-4.57318	0.540408	0.185906	0.318554	0.0161429	0.673095	0.00122923	0.0124049	0.859001	0.000208864
P33402	sp|P33402|GCYA2_HUMAN Guanylate cyclase soluble subunit alpha-2 OS=Homo sapiens OX=9606 GN=GUCY1A2 PE=1 SV=1	88.116	1733	Guanylate cyclase soluble subunit alpha-2	GUCY1A2	P33402	-4.10827	-3.99817	-4.32671	-4.32074	-4.2285	-4.22931	-4.23938	-4.09119	-4.22025	-4.21468	-4.1402	-3.98822	-3.85574	-3.95718	-3.90298	-3.89439	-3.91044	0.0255201	-0.244838	0.00123851	0.554978	-0.0529611	0.388704	0.0124435	-0.297799	0.000211569
Q9BUE6	sp|Q9BUE6|ISCA1_HUMAN Iron-sulfur cluster assembly 1 homolog, mitochondrial OS=Homo sapiens OX=9606 GN=ISCA1 PE=1 SV=1	97.291	4974	Iron-sulfur cluster assembly 1 homolog, mitochondrial	ISCA1	Q9BUE6	-4.11387	-4.15957	-4.57972	-4.5602	-4.48277	-4.58919	-4.04091	-3.8781	-3.88646	-4.03677	-3.94861	-3.75131	-3.81313	-4.06197	-3.93787	-3.96119	-4.08291	0.783165	0.0477203	0.616914	0.00266846	-0.490526	4.66914e-05	0.0126322	-0.442806	0.000218789
Q9NR22	sp|Q9NR22|ANM8_HUMAN Protein arginine N-methyltransferase 8 OS=Homo sapiens OX=9606 GN=PRMT8 PE=1 SV=2	46.822	5443	Protein arginine N-methyltransferase 8	PRMT8	Q9NR22	-3.95263	-4.03903	-4.32953	-4.3616	-4.41751	-4.31313	-4.11961	-4.14146	-4.11279	-4.17968	-4.10498	-4.26805	-3.88312	-3.97047	-3.82417	-3.78839	-3.89172	0.0336398	-0.282858	0.00200462	0.453689	-0.0811442	0.284716	0.0126322	-0.364002	0.000218947
Q7Z434	sp|Q7Z434|MAVS_HUMAN Mitochondrial antiviral-signaling protein OS=Homo sapiens OX=9606 GN=MAVS PE=1 SV=2	19.456	3731	Mitochondrial antiviral-signaling protein	MAVS	Q7Z434	-4.04385	-4.13256	-3.71486	-3.67413	-3.73215	-3.83437	-4.3336	-4.14185	-3.94454	-4.17567	-4.19976	-4.27931	-4.49893	-4.13937	-4.55005	-4.28707	-4.17977	0.344512	0.151915	0.151344	0.0308105	0.323803	0.00387639	0.0127132	0.475717	0.000226464
P27815	sp|P27815|PDE4A_HUMAN cAMP-specific 3,5-cyclic phosphodiesterase 4A OS=Homo sapiens OX=9606 GN=PDE4A PE=1 SV=3	9.949	1612	cAMP-specific 3,5-cyclic phosphodiesterase 4A	PDE4A	P27815	-4.04526	-4.17102	-4.43632	-4.2443	-4.36167	-4.29907	-4.08813	-4.02395	-4.1458	-3.90015	-4.14176	-4.16566	-3.8281	-4.02465	-4.01027	-3.84814	-3.91985	0.170371	-0.151372	0.047894	0.0688554	-0.182034	0.0156738	0.0127132	-0.333406	0.000227256
P53701	sp|P53701|CCHL_HUMAN Holocytochrome c-type synthase OS=Homo sapiens OX=9606 GN=HCCS PE=1 SV=1	30.812	2180	Holocytochrome c-type synthase	HCCS	P53701	-4.08216	-4.12239	-4.38657	-4.28514	-4.29439	-4.37046	-4.27422	-4.05612	-3.9832	-4.14601	-4.06831	-3.91177	-3.93475	-4.01	-3.90457	-3.89774	-3.91606	0.190291	-0.140649	0.0575942	0.0609533	-0.183579	0.012793	0.0127132	-0.324229	0.000228473
Q9Y5I4	sp|Q9Y5I4|PCDC2_HUMAN Protocadherin alpha-C2 OS=Homo sapiens OX=9606 GN=PCDHAC2 PE=2 SV=1	39.68	6197	Protocadherin alpha-C2	PCDHAC2	Q9Y5I4	-4.18246	-4.08035	-4.33941	-4.28529	-4.25194	-4.4967	-3.98228	-3.94858	-4.18948	-4.29731	-4.24238	-3.97711	-3.99055	-3.9598	-3.85638	-3.75109	-3.88225	0.0978627	-0.218174	0.0166551	0.141508	-0.166502	0.0481993	0.0127132	-0.384676	0.000230418
Q9H1E5	sp|Q9H1E5|TMX4_HUMAN Thioredoxin-related transmembrane protein 4 OS=Homo sapiens OX=9606 GN=TMX4 PE=1 SV=1	42.161	5181	Thioredoxin-related transmembrane protein 4	TMX4	Q9H1E5	-4.17106	-4.33495	-4.50636	-4.39671	-4.26583	-4.25129	-3.93503	-3.95447	-4.02185	-4.3006	-3.8798	-3.87109	-3.90588	-4.01687	-3.89254	-4.01332	-3.99388	0.840208	-0.0293078	0.703872	0.00792658	-0.327226	0.000332346	0.0127132	-0.356534	0.000230843
Q9UPU7	sp|Q9UPU7|TBD2B_HUMAN TBC1 domain family member 2B OS=Homo sapiens OX=9606 GN=TBC1D2B PE=1 SV=2	7.9188	5993	TBC1 domain family member 2B	TBC1D2B	Q9UPU7	-4.15891	-3.85591	-3.71635	-4.04543	-3.96253	-3.67026	-4.10961	-4.03019	-4.01246	-3.83895	-4.2993	-4.227	-4.23605	-4.37186	-4.2753	-4.66573	-4.3795	0.0754973	0.299437	0.010269	0.19418	0.184687	0.078467	0.0127384	0.484123	0.000236582
Q9Y3Q8	sp|Q9Y3Q8|T22D4_HUMAN Sperm acrosome developmental regulator OS=Homo sapiens OX=9606 GN=SPACDR PE=1 SV=2	26.979	6143	Sperm acrosome developmental regulator	SPACDR	Q9Y3Q8	-4.17732	-4.03601	-3.81943	-3.41989	-3.92567	-3.64755	-3.98146	-4.22582	-4.30903	-4.10724	-4.12664	-4.32782	-4.32864	-4.17247	-4.45582	-4.55295	-4.37369	0.274784	0.197046	0.10555	0.041546	0.34202	0.00651514	0.0127384	0.539067	0.000238897
Q86VQ1	sp|Q86VQ1|GLCI1_HUMAN Glucocorticoid-induced transcript 1 protein OS=Homo sapiens OX=9606 GN=GLCCI1 PE=1 SV=1	5.0791	3818	Glucocorticoid-induced transcript 1 protein	GLCCI1	Q86VQ1	-4.1491	-4.0782	-4.74989	-4.46807	-4.33657	-4.66919	-3.93147	-3.7603	-4.16819	-4.25168	-4.02775	-4.13929	-3.74572	-4.00008	-3.70754	-3.91224	-3.88328	0.294788	-0.196675	0.118854	0.0383949	-0.362058	0.0057548	0.0127384	-0.558733	0.000244527
O95169	sp|O95169|NDUB8_HUMAN NADH dehydrogenase [ubiquinone] 1 beta subcomplex subunit 8, mitochondrial OS=Homo sapiens OX=9606 GN=NDUFB8 PE=1 SV=1	37.794	738	NADH dehydrogenase [ubiquinone] 1 beta subcomplex subunit 8, mitochondrial	NDUFB8	O95169	-4.00676	-4.1561	-4.5555	-4.65739	-4.28814	-4.4085	-4.06259	-4.09477	-4.02484	-4.09131	-4.06769	-3.86129	-3.84901	-3.94791	-3.82532	-3.92001	-3.97576	0.393991	-0.130146	0.1875	0.0280356	-0.311652	0.00320448	0.0127384	-0.441798	0.000248063
P19404	sp|P19404|NDUV2_HUMAN NADH dehydrogenase [ubiquinone] flavoprotein 2, mitochondrial OS=Homo sapiens OX=9606 GN=NDUFV2 PE=1 SV=2	142.28	1431	NADH dehydrogenase [ubiquinone] flavoprotein 2, mitochondrial	NDUFV2	P19404	-4.03258	-4.19487	-4.6205	-4.73784	-4.30714	-4.40754	-4.09259	-4.06622	-3.98082	-4.12289	-4.04193	-3.8037	-3.78702	-3.97137	-3.80181	-3.92462	-3.97907	0.468317	-0.125246	0.250702	0.0222668	-0.365386	0.00214655	0.0127384	-0.490632	0.000250595
O95168	sp|O95168|NDUB4_HUMAN NADH dehydrogenase [ubiquinone] 1 beta subcomplex subunit 4 OS=Homo sapiens OX=9606 GN=NDUFB4 PE=1 SV=3	99.5	737	NADH dehydrogenase [ubiquinone] 1 beta subcomplex subunit 4	NDUFB4	O95168	-3.98999	-4.22721	-4.66474	-4.7658	-4.32149	-4.41063	-4.22462	-4.12712	-3.99502	-4.20445	-3.9943	-3.78596	-3.79652	-3.9136	-3.73472	-3.88792	-3.90951	0.261983	-0.206791	0.0973028	0.0454099	-0.341399	0.0076039	0.0127384	-0.548189	0.000251283
Q9BXF6	sp|Q9BXF6|RFIP5_HUMAN Rab11 family-interacting protein 5 OS=Homo sapiens OX=9606 GN=RAB11FIP5 PE=1 SV=1	323.31	5043	Rab11 family-interacting protein 5	RAB11FIP5	Q9BXF6	-4.09194	-4.18345	-4.47065	-4.46396	-4.39808	-4.40713	-3.97589	-3.90023	-3.90399	-4.07436	-3.95039	-3.8922	-3.87052	-4.1333	-3.97772	-4.02957	-3.99855	0.682126	0.0524235	0.474493	0.00228083	-0.38636	3.40285e-05	0.0127384	-0.333936	0.000251901
Q13625	sp|Q13625|ASPP2_HUMAN Apoptosis-stimulating of p53 protein 2 OS=Homo sapiens OX=9606 GN=TP53BP2 PE=1 SV=2	12.859	2881	Apoptosis-stimulating of p53 protein 2	TP53BP2	Q13625	-4.06869	-4.1879	-3.38524	-3.65302	-4.36496	-3.517	-3.96647	-4.24117	-3.95847	-3.81967	-3.97371	-4.24234	-4.34041	-4.85642	-4.60388	-4.75765	-4.50632	0.0364989	0.579297	0.00237381	0.4515	0.170835	0.282065	0.0127384	0.750132	0.000254831
Q9NXJ5	sp|Q9NXJ5|PGPI_HUMAN Pyroglutamyl-peptidase 1 OS=Homo sapiens OX=9606 GN=PGPEP1 PE=1 SV=1	17.847	5588	Pyroglutamyl-peptidase 1	PGPEP1	Q9NXJ5	-3.90796	-3.99681	-3.9554	-3.88106	-3.82186	-3.86453	-3.84203	-3.90242	-4.32903	-4.19838	-4.28552	-4.21078	-4.39306	-4.22709	-4.15147	-4.46993	-4.30632	0.182081	0.181547	0.0531696	0.0693761	0.223424	0.0159068	0.0127384	0.404971	0.000257911
Q9NZ53	sp|Q9NZ53|PDXL2_HUMAN Podocalyxin-like protein 2 OS=Homo sapiens OX=9606 GN=PODXL2 PE=1 SV=1	9.536	5626	Podocalyxin-like protein 2	PODXL2	Q9NZ53	-4.05618	-4.05356	-4.39839	-4.15451	-4.36002	-4.39639	-4.03214	-4.15531	-4.1626	-4.17275	-4.21887	-4.00996	-3.93282	-3.96427	-3.94382	-3.83131	-3.81951	0.0619851	-0.226927	0.00651457	0.269407	-0.111235	0.127944	0.0127384	-0.338162	0.000259071
Q9Y5W8	sp|Q9Y5W8|SNX13_HUMAN Sorting nexin-13 OS=Homo sapiens OX=9606 GN=SNX13 PE=1 SV=4	2.766	6218	Sorting nexin-13	SNX13	Q9Y5W8	-4.15758	-4.15017	-4.27437	-4.23153	-4.42481	-4.27897	-3.91386	-4.08229	-4.14417	-4.08727	-4.05495	-4.21816	-3.76812	-4.07008	-3.9144	-4.06049	-3.81974	0.152256	-0.156886	0.0398358	0.0855799	-0.169454	0.0220538	0.0127384	-0.326339	0.000259693
P01019	sp|P01019|ANGT_HUMAN Angiotensinogen OS=Homo sapiens OX=9606 GN=AGT PE=1 SV=3	66.05	880	Angiotensinogen	AGT	P01019	-3.60953	-3.99766	-3.65343	-3.71506	-3.59995	-3.67587	-3.5672	-4.44081	-4.5338	-3.5838	-4.27087	-5.02256	-4.67225	-4.52456	-4.58916	-4.77622	-4.68478	0.191449	0.412888	0.0581488	0.0658274	0.527925	0.0145959	0.0127384	0.940813	0.000261774
Q9Y2K2	sp|Q9Y2K2|SIK3_HUMAN Serine/threonine-protein kinase SIK3 OS=Homo sapiens OX=9606 GN=SIK3 PE=1 SV=4	17.219	6069	Serine/threonine-protein kinase SIK3	SIK3	Q9Y2K2	-4.25561	-4.15281	-4.38689	-4.15667	-4.08504	-4.463	-3.90809	-4.07663	-4.13137	-4.15182	-4.13782	-4.04248	-4.00436	-3.93802	-3.87549	-3.95373	-3.91301	0.190291	-0.137779	0.0576401	0.0664829	-0.175301	0.0148154	0.0127384	-0.31308	0.000263008
Q99685	sp|Q99685|MGLL_HUMAN Monoglyceride lipase OS=Homo sapiens OX=9606 GN=MGLL PE=1 SV=2	146.1	4838	Monoglyceride lipase	MGLL	Q99685	-3.91808	-4.10834	-4.6412	-4.26803	-4.17893	-4.35278	-4.41949	-4.03516	-4.50839	-4.28988	-4.17104	-4.43253	-3.76409	-3.84142	-3.76555	-3.68782	-3.63237	0.00596474	-0.571165	7.9753e-05	0.692853	0.0648542	0.542128	0.0127384	-0.506311	0.000267402
Q9P0N9	sp|Q9P0N9|TBCD7_HUMAN TBC1 domain family member 7 OS=Homo sapiens OX=9606 GN=TBC1D7 PE=1 SV=1	15.493	5679	TBC1 domain family member 7	TBC1D7	Q9P0N9	-4.18437	-4.09921	-4.26646	-4.26322	-4.25399	-4.24811	-3.97939	-3.99918	-4.03407	-4.10292	-4.03063	-3.96492	-4.04059	-4.06783	-3.99411	-4.01714	-4.00537	0.941908	0.00648726	0.878938	0.00453681	-0.200707	0.000121321	0.0127384	-0.19422	0.000268904
Q9NQ50	sp|Q9NQ50|RM40_HUMAN 39S ribosomal protein L40, mitochondrial OS=Homo sapiens OX=9606 GN=MRPL40 PE=1 SV=1	14.244	5412	39S ribosomal protein L40, mitochondrial	MRPL40	Q9NQ50	-4.0348	-4.15066	-4.623	-4.29276	-4.28924	-4.25115	-4.31377	-4.11866	-4.17441	-4.31605	-4.02615	-3.99277	-3.7735	-4.03082	-3.73443	-3.8037	-3.86246	0.0479703	-0.315987	0.00373979	0.369819	-0.116633	0.208535	0.0127384	-0.43262	0.000269062
P42262	sp|P42262|GRIA2_HUMAN Glutamate receptor 2 OS=Homo sapiens OX=9606 GN=GRIA2 PE=1 SV=3	323.31	1868	Glutamate receptor 2	GRIA2	P42262	-3.93545	-4.0108	-4.77502	-4.61619	-4.47436	-4.55449	-4.14848	-3.97475	-4.18036	-4.30706	-4.0337	-4.04336	-3.8783	-3.88667	-3.65058	-3.7719	-3.79682	0.121545	-0.317763	0.0253402	0.118768	-0.279768	0.0368773	0.0127384	-0.597531	0.00026925
Q9BPZ3	sp|Q9BPZ3|PAIP2_HUMAN Polyadenylate-binding protein-interacting protein 2 OS=Homo sapiens OX=9606 GN=PAIP2 PE=1 SV=1	9.4117	4884	Polyadenylate-binding protein-interacting protein 2	PAIP2	Q9BPZ3	-4.11377	-4.06119	-3.47596	-3.66506	-4.03262	-3.659	-4.42426	-4.20946	-4.04652	-4.25307	-4.13443	-4.16073	-4.22739	-4.24713	-4.49113	-4.43594	-4.31602	0.43874	0.138778	0.224585	0.0255841	0.370143	0.00272819	0.0127384	0.508921	0.000270122
Q9ULK5	sp|Q9ULK5|VANG2_HUMAN Vang-like protein 2 OS=Homo sapiens OX=9606 GN=VANGL2 PE=1 SV=2	2.8349	5927	Vang-like protein 2	VANGL2	Q9ULK5	-4.20645	-4.10581	-3.7868	-3.69624	-3.85029	-3.64794	-3.90962	-4.33871	-4.01528	-3.874	-4.28179	-4.25482	-4.3739	-4.50588	-4.40373	-4.35758	-4.29403	0.114385	0.274655	0.0228469	0.129123	0.230113	0.0418717	0.0127384	0.504768	0.000275182
Q6SZW1	sp|Q6SZW1|SARM1_HUMAN NAD(+) hydrolase SARM1 OS=Homo sapiens OX=9606 GN=SARM1 PE=1 SV=1	116.74	3584	NAD(+) hydrolase SARM1	SARM1	Q6SZW1	-4.11667	-4.03088	-4.65333	-4.35372	-4.41811	-4.45317	-4.16961	-3.91695	-4.07971	-4.25078	-3.99236	-3.95127	-3.98623	-3.9094	-3.80637	-3.95557	-3.7641	0.252625	-0.175779	0.0919726	0.0495959	-0.277533	0.00901371	0.0127384	-0.453312	0.000276414
Q9Y2Z4	sp|Q9Y2Z4|SYYM_HUMAN Tyrosine--tRNA ligase, mitochondrial OS=Homo sapiens OX=9606 GN=YARS2 PE=1 SV=2	84.872	6096	Tyrosine--tRNA ligase, mitochondrial	YARS2	Q9Y2Z4	-3.97183	-4.12629	-4.30189	-4.28472	-4.24952	-4.27238	-4.13653	-4.2057	-4.08338	-4.17891	-4.07994	-4.10329	-3.96171	-3.97683	-3.83409	-3.84294	-3.99731	0.0429241	-0.208715	0.00317402	0.406949	-0.0698152	0.2421	0.0127384	-0.27853	0.000276901
Q96CU9	sp|Q96CU9|FXRD1_HUMAN FAD-dependent oxidoreductase domain-containing protein 1 OS=Homo sapiens OX=9606 GN=FOXRED1 PE=1 SV=2	11.327	4535	FAD-dependent oxidoreductase domain-containing protein 1	FOXRED1	Q96CU9	-3.98467	-4.26308	-4.72593	-4.26123	-4.21557	-4.51287	-4.21292	-4.12472	-4.09722	-4.26814	-4.0578	-4.16876	-3.9121	-3.98205	-3.78604	-3.47477	-3.88216	0.0631173	-0.347504	0.00702592	0.269413	-0.172299	0.127991	0.0127384	-0.519803	0.000279174
Q9H0R8	sp|Q9H0R8|GBRL1_HUMAN Gamma-aminobutyric acid receptor-associated protein-like 1 OS=Homo sapiens OX=9606 GN=GABARAPL1 PE=1 SV=1	26.588	5169	Gamma-aminobutyric acid receptor-associated protein-like 1	GABARAPL1	Q9H0R8	-4.19188	-4.21282	-4.39768	-4.274	-4.23776	-4.39226	-4.14348	-3.94569	-4.1922	-4.22637	-3.97126	-3.77871	-3.87086	-3.94553	-3.95082	-4.02038	-3.92529	0.401696	-0.100377	0.194265	0.0293034	-0.241446	0.00348758	0.0127384	-0.341824	0.000280846
O95622	sp|O95622|ADCY5_HUMAN Adenylate cyclase type 5 OS=Homo sapiens OX=9606 GN=ADCY5 PE=1 SV=3	116.43	796	Adenylate cyclase type 5	ADCY5	O95622	-4.18226	-4.08866	-4.43562	-4.30525	-4.19988	-4.30139	-4.18538	-4.00537	-3.9822	-4.12518	-4.00975	-3.92404	-3.96292	-3.97915	-3.98502	-3.99232	-3.94508	0.514855	-0.0657539	0.293632	0.0208979	-0.213522	0.00192377	0.0127384	-0.279276	0.000281767
Q6PHR2	sp|Q6PHR2|ULK3_HUMAN Serine/threonine-protein kinase ULK3 OS=Homo sapiens OX=9606 GN=ULK3 PE=1 SV=2	57.408	3568	Serine/threonine-protein kinase ULK3	ULK3	Q6PHR2	-4.0135	-4.30028	-4.2279	-4.25952	-4.16982	-4.43796	-4.17679	-4.08856	-4.25883	-4.21497	-3.88794	-4.20002	-3.97152	-3.93957	-3.89773	-3.81977	-3.81371	0.0514687	-0.24939	0.00434833	0.354873	-0.0969784	0.195304	0.0128601	-0.346368	0.000287496
Q86VS8	sp|Q86VS8|HOOK3_HUMAN Protein Hook homolog 3 OS=Homo sapiens OX=9606 GN=HOOK3 PE=1 SV=2	80.32	3820	Protein Hook homolog 3	HOOK3	Q86VS8	-4.10878	-4.08034	-4.33766	-4.19742	-4.23095	-4.28832	-4.07804	-4.04539	-4.21787	-4.32075	-4.07973	-4.05782	-4.05723	-3.89245	-3.86669	-3.85917	-3.90134	0.0448736	-0.217891	0.00338515	0.40471	-0.0739776	0.239365	0.0128601	-0.291869	0.000290596
Q2Y0W8	sp|Q2Y0W8|S4A8_HUMAN Electroneutral sodium bicarbonate exchanger 1 OS=Homo sapiens OX=9606 GN=SLC4A8 PE=1 SV=1	13.649	3236	Electroneutral sodium bicarbonate exchanger 1	SLC4A8	Q2Y0W8	-3.94493	-4.08191	-4.97988	-4.46477	-4.45384	-4.4967	-3.92032	-4.16307	-4.23585	-4.16662	-4.07814	-4.10778	-3.84956	-3.83005	-3.65473	-3.80322	-3.82484	0.130423	-0.319481	0.0289996	0.115389	-0.291707	0.0354662	0.0128601	-0.611188	0.000297662
P17677	sp|P17677|NEUM_HUMAN Neuromodulin OS=Homo sapiens OX=9606 GN=GAP43 PE=1 SV=1	323.31	1393	Neuromodulin	GAP43	P17677	-4.16573	-4.08597	-4.37028	-4.36158	-4.6502	-4.56429	-4.03965	-3.86299	-4.25795	-4.2591	-4.05834	-3.78332	-3.91307	-3.97958	-3.89301	-3.77841	-3.84327	0.335575	-0.162089	0.145026	0.0375824	-0.322785	0.00553624	0.0128601	-0.484874	0.000299613
P26378	sp|P26378|ELAV4_HUMAN ELAV-like protein 4 OS=Homo sapiens OX=9606 GN=ELAVL4 PE=1 SV=3	142.33	1585	ELAV-like protein 4	ELAVL4	P26378	-4.04218	-4.08687	-4.48902	-4.30669	-4.35242	-4.46246	-4.01854	-4.02501	-4.15056	-4.25433	-4.07968	-3.91563	-3.80443	-3.97972	-3.84455	-3.96823	-3.93505	0.199315	-0.167563	0.0624425	0.0682925	-0.215983	0.0154893	0.0128601	-0.383546	0.00029963
Q9UNA1	sp|Q9UNA1|RHG26_HUMAN Rho GTPase-activating protein 26 OS=Homo sapiens OX=9606 GN=ARHGAP26 PE=1 SV=1	108.46	5961	Rho GTPase-activating protein 26	ARHGAP26	Q9UNA1	-4.15967	-4.21344	-4.56244	-4.28844	-4.14063	-4.55196	-4.04853	-3.89255	-4.23607	-4.19199	-3.98645	-4.02909	-3.67889	-3.89258	-3.89158	-4.04588	-3.96349	0.242865	-0.169629	0.085993	0.0543573	-0.255313	0.0106513	0.0128601	-0.424942	0.000299801
P18859	sp|P18859|ATP5J_HUMAN ATP synthase-coupling factor 6, mitochondrial OS=Homo sapiens OX=9606 GN=ATP5PF PE=1 SV=1	323.31	1419	ATP synthase-coupling factor 6, mitochondrial	ATP5PF	P18859	-3.99798	-4.17053	-4.51241	-4.60086	-4.58279	-4.50096	-4.14648	-4.02095	-3.94267	-4.05234	-4.01983	-3.75289	-3.80799	-4.05433	-3.82703	-3.96034	-3.9329	0.696895	-0.0726767	0.495925	0.013742	-0.405061	0.000868797	0.0128601	-0.477738	0.000300447
Q9UI32	sp|Q9UI32|GLSL_HUMAN Glutaminase liver isoform, mitochondrial OS=Homo sapiens OX=9606 GN=GLS2 PE=1 SV=2	22.526	5838	Glutaminase liver isoform, mitochondrial	GLS2	Q9UI32	-4.25087	-4.11845	-4.60061	-4.40148	-4.42795	-4.58169	-3.83845	-3.98286	-3.97602	-3.90839	-3.84933	-3.83539	-3.89296	-3.98917	-3.89041	-4.18294	-4.1167	0.388856	0.116033	0.183909	0.00138076	-0.498437	1.09403e-05	0.0128601	-0.382403	0.00030319
Q96H78	sp|Q96H78|S2544_HUMAN Solute carrier family 25 member 44 OS=Homo sapiens OX=9606 GN=SLC25A44 PE=2 SV=1	11.112	4621	Solute carrier family 25 member 44	SLC25A44	Q96H78	-3.916	-4.11579	-4.53896	-4.4187	-4.37201	-4.59318	-4.1148	-4.19213	-3.87924	-4.20046	-4.18742	-4.0321	-3.85537	-3.89024	-3.79649	-3.81895	-3.91194	0.13123	-0.246428	0.0292874	0.116512	-0.224747	0.0359844	0.0128601	-0.471174	0.000305146
P55735	sp|P55735|SEC13_HUMAN Protein SEC13 homolog OS=Homo sapiens OX=9606 GN=SEC13 PE=1 SV=3	130	2242	Protein SEC13 homolog	SEC13	P55735	-4.14684	-4.14023	-4.1475	-4.07964	-4.16885	-4.14166	-4.26256	-4.13425	-4.15735	-4.31976	-4.21245	-4.09405	-3.96496	-4.01757	-3.82494	-3.88469	-3.89301	0.00335935	-0.279703	2.60761e-05	0.37775	0.0592839	0.215625	0.0128601	-0.22042	0.000307243
O00459	sp|O00459|P85B_HUMAN Phosphatidylinositol 3-kinase regulatory subunit beta OS=Homo sapiens OX=9606 GN=PIK3R2 PE=1 SV=2	4.88	160	Phosphatidylinositol 3-kinase regulatory subunit beta	PIK3R2	O00459	-4.10021	-4.11489	-4.33569	-4.28138	-4.37864	-4.44965	-4.17091	-4.01431	-4.09198	-4.21707	-3.94318	-3.87473	-3.89564	-4.0093	-3.89263	-3.90513	-3.99223	0.337304	-0.113044	0.145991	0.0382017	-0.224715	0.00570061	0.0128601	-0.337759	0.000310455
Q96NX5	sp|Q96NX5|KCC1G_HUMAN Calcium/calmodulin-dependent protein kinase type 1G OS=Homo sapiens OX=9606 GN=CAMK1G PE=1 SV=3	4.5944	4718	Calcium/calmodulin-dependent protein kinase type 1G	CAMK1G	Q96NX5	-4.13592	-4.16603	-4.51949	-4.66902	-4.51736	-4.54236	-4.04674	-3.83405	-4.00275	-3.84066	-3.85656	-3.91158	-3.94484	-3.97082	-3.72065	-4.11892	-4.11998	0.743929	0.0596524	0.55371	0.0028529	-0.509641	5.4628e-05	0.0128601	-0.449989	0.000311254
Q6P9F7	sp|Q6P9F7|LRC8B_HUMAN Volume-regulated anion channel subunit LRRC8B OS=Homo sapiens OX=9606 GN=LRRC8B PE=1 SV=2	11.256	3559	Volume-regulated anion channel subunit LRRC8B	LRRC8B	Q6P9F7	-4.13143	-4.08176	-4.27665	-4.22596	-4.20062	-4.40065	-4.08767	-3.98636	-4.16915	-4.30793	-4.10394	-4.04546	-3.97407	-3.99992	-3.91189	-3.91775	-3.8022	0.0690103	-0.195585	0.00857665	0.255745	-0.102762	0.118706	0.0128601	-0.298347	0.000312055
Q15283	sp|Q15283|RASA2_HUMAN Ras GTPase-activating protein 2 OS=Homo sapiens OX=9606 GN=RASA2 PE=1 SV=3	27.557	3073	Ras GTPase-activating protein 2	RASA2	Q15283	-4.10014	-4.08964	-4.37425	-4.2002	-4.31993	-4.32414	-4.06268	-4.04616	-4.12721	-4.08301	-4.01962	-3.99802	-3.97234	-4.09964	-3.90288	-3.9501	-3.92345	0.352158	-0.0864329	0.156838	0.0369462	-0.178602	0.005312	0.0129933	-0.265035	0.000317433
A6NFN3	sp|A6NFN3|RFOX3_HUMAN RNA binding protein fox-1 homolog 3 OS=Homo sapiens OX=9606 GN=RBFOX3 PE=2 SV=4	18.226	56	RNA binding protein fox-1 homolog 3	RBFOX3	A6NFN3	-3.94701	-4.05358	-4.66363	-4.54442	-4.55215	-4.47445	-4.00399	-3.91996	-4.15073	-4.16138	-4.02852	-4.05728	-3.8688	-3.98177	-3.78562	-3.89214	-3.8061	0.285931	-0.186756	0.112333	0.0476882	-0.3189	0.00827342	0.013003	-0.505655	0.000321662
Q9H871	sp|Q9H871|RMD5A_HUMAN E3 ubiquitin-protein transferase RMND5A OS=Homo sapiens OX=9606 GN=RMND5A PE=1 SV=1	27.494	5287	E3 ubiquitin-protein transferase RMND5A	RMND5A	Q9H871	-4.10894	-4.07261	-4.49278	-4.29384	-4.21551	-4.35845	-4.10083	-4.00413	-4.22718	-4.18548	-3.96878	-3.97746	-3.92829	-3.94321	-3.93729	-3.95447	-3.88141	0.187808	-0.14838	0.0562989	0.0771899	-0.179712	0.0187687	0.013003	-0.328092	0.000321962
Q8IV01	sp|Q8IV01|SYT12_HUMAN Synaptotagmin-12 OS=Homo sapiens OX=9606 GN=SYT12 PE=1 SV=1	50.389	3867	Synaptotagmin-12	SYT12	Q8IV01	-3.7874	-4.43774	-4.94649	-4.43827	-4.35808	-4.65134	-4.03477	-3.98525	-4.35423	-3.99988	-4.04814	-4.25338	-3.79464	-3.71322	-3.63155	-3.90477	-3.83382	0.140515	-0.337011	0.0341429	0.11028	-0.323943	0.0328946	0.0131356	-0.660954	0.000327414
P61266	sp|P61266|STX1B_HUMAN Syntaxin-1B OS=Homo sapiens OX=9606 GN=STX1B PE=1 SV=1	323.31	2338	Syntaxin-1B	STX1B	P61266	-4.18792	-4.13639	-4.60196	-4.65035	-4.59747	-4.47844	-4.0388	-3.72207	-3.97303	-3.91967	-3.83434	-3.87734	-3.73434	-4.08006	-3.97021	-4.10164	-4.05261	0.586995	0.0935634	0.364619	0.00214599	-0.547878	2.97562e-05	0.0132754	-0.454315	0.00033309
P14317	sp|P14317|HCLS1_HUMAN Hematopoietic lineage cell-specific protein OS=Homo sapiens OX=9606 GN=HCLS1 PE=1 SV=3	16.79	1310	Hematopoietic lineage cell-specific protein	HCLS1	P14317	-4.19085	-3.83397	-3.49228	-3.87488	-3.81288	-3.90455	-4.50829	-4.24007	-3.918	-3.97065	-4.10121	-4.24219	-4.55241	-4.45209	-4.28577	-4.27094	-4.29655	0.247479	0.208152	0.0889895	0.0575974	0.31183	0.0116506	0.0133654	0.519983	0.000339563
P14415	sp|P14415|AT1B2_HUMAN Sodium/potassium-transporting ATPase subunit beta-2 OS=Homo sapiens OX=9606 GN=ATP1B2 PE=1 SV=3	125.96	1314	Sodium/potassium-transporting ATPase subunit beta-2	ATP1B2	P14415	-3.8897	-4.16202	-4.43826	-4.5301	-4.36389	-4.18682	-4.1989	-4.12039	-4.10622	-4.1917	-4.1683	-4.10451	-3.82238	-3.98208	-3.77654	-3.78013	-3.93073	0.0546707	-0.289963	0.00497492	0.360944	-0.113462	0.200908	0.0133654	-0.403425	0.00033976
Q9UL54	sp|Q9UL54|TAOK2_HUMAN Serine/threonine-protein kinase TAO2 OS=Homo sapiens OX=9606 GN=TAOK2 PE=1 SV=2	51.344	5910	Serine/threonine-protein kinase TAO2	TAOK2	Q9UL54	-4.14213	-4.05695	-4.26646	-4.26563	-4.31568	-4.2669	-4.09669	-4.04083	-4.14398	-4.04544	-4.09882	-4.02325	-3.87206	-4.10419	-3.92416	-3.88002	-4.0411	0.209998	-0.110528	0.0684034	0.0714191	-0.144124	0.0166448	0.0134283	-0.254652	0.000355314
Q9H9B4	sp|Q9H9B4|SFXN1_HUMAN Sideroflexin-1 OS=Homo sapiens OX=9606 GN=SFXN1 PE=1 SV=4	251.74	5303	Sideroflexin-1	SFXN1	Q9H9B4	-3.91221	-4.07593	-4.36302	-4.25902	-4.29568	-4.4305	-4.14541	-4.17355	-4.11515	-4.20688	-4.23212	-4.08527	-3.88629	-3.91663	-3.89161	-3.76973	-3.92739	0.0337213	-0.2814	0.00201504	0.565605	-0.0629973	0.400816	0.0134283	-0.344397	0.000355908
O95298;E9PQ53	sp|O95298|NDUC2_HUMAN NADH dehydrogenase [ubiquinone] 1 subunit C2 OS=Homo sapiens OX=9606 GN=NDUFC2 PE=1 SV=1;sp|E9PQ53|NDUCR_HUMAN NADH dehydrogenase [ubiquinone] 1 subunit C2, isoform 2 OS=Homo sapiens OX=9606 GN=NDUFC2-KCTD14 PE=1 SV=1	23.451	762	NADH dehydrogenase [ubiquinone] 1 subunit C2	NDUFC2	O95298	-3.94654	-4.1484	-4.69607	-4.77371	-4.35257	-4.47699	-4.12588	-4.11057	-3.96159	-4.1707	-4.07827	-3.8603	-3.76334	-3.96479	-3.74967	-3.84248	-3.94142	0.297995	-0.198877	0.121156	0.0479196	-0.347829	0.00838398	0.0134283	-0.546706	0.000356326
P48723	sp|P48723|HSP13_HUMAN Heat shock 70 kDa protein 13 OS=Homo sapiens OX=9606 GN=HSPA13 PE=1 SV=1	57.917	1985	Heat shock 70 kDa protein 13	HSPA13	P48723	-4.19318	-4.10418	-4.20086	-4.21284	-4.28448	-4.30014	-4.01164	-4.06809	-4.11244	-4.31393	-4.1132	-3.96734	-4.02838	-4.02474	-3.91425	-3.85664	-3.89309	0.111728	-0.154353	0.0214586	0.160559	-0.118174	0.0575701	0.0134283	-0.272527	0.000358126
O43678	sp|O43678|NDUA2_HUMAN NADH dehydrogenase [ubiquinone] 1 alpha subcomplex subunit 2 OS=Homo sapiens OX=9606 GN=NDUFA2 PE=1 SV=3	64.522	402	NADH dehydrogenase [ubiquinone] 1 alpha subcomplex subunit 2	NDUFA2	O43678	-4.03984	-4.15735	-4.54803	-4.73618	-4.34551	-4.39263	-4.07158	-4.06175	-3.98372	-4.11871	-4.04778	-3.803	-3.78956	-3.98749	-3.81418	-3.92293	-4.0238	0.536598	-0.106829	0.314342	0.0228846	-0.3555	0.00224388	0.0134283	-0.462328	0.000358601
Q6ZSS7	sp|Q6ZSS7|MFSD6_HUMAN Major facilitator superfamily domain-containing protein 6 OS=Homo sapiens OX=9606 GN=MFSD6 PE=1 SV=2	21.421	3633	Major facilitator superfamily domain-containing protein 6	MFSD6	Q6ZSS7	-4.27055	-4.20377	-4.81827	-4.23549	-4.70289	-4.60363	-3.87982	-3.63902	-3.88932	-4.1603	-4.10875	-3.82857	-3.97259	-3.99728	-3.77993	-3.9928	-3.96635	0.920677	0.0241599	0.840477	0.00521268	-0.554805	0.000147105	0.0134283	-0.530645	0.000359676
Q8IV36	sp|Q8IV36|HID1_HUMAN Protein HID1 OS=Homo sapiens OX=9606 GN=HID1 PE=1 SV=1	18.684	3869	Protein HID1	HID1	Q8IV36	-4.18937	-4.27372	-4.39551	-4.26074	-4.40884	-4.42307	-4.08681	-4.09383	-4.03953	-4.34419	-4.02881	-3.85644	-4.0149	-4.02853	-4.01128	-3.48337	-3.88269	0.212007	-0.190778	0.0696775	0.0712962	-0.250273	0.0165589	0.0134283	-0.441051	0.000360898
O75694	sp|O75694|NU155_HUMAN Nuclear pore complex protein Nup155 OS=Homo sapiens OX=9606 GN=NUP155 PE=1 SV=1	49.1	625	Nuclear pore complex protein Nup155	NUP155	O75694	-4.22464	-4.09518	-4.1806	-4.15761	-4.22572	-4.30832	-4.25874	-4.15821	-4.06619	-4.13851	-4.09238	-3.95976	-4.04957	-4.0118	-3.88996	-3.87269	-3.89563	0.0709174	-0.168367	0.00902564	0.272487	-0.0863791	0.129893	0.0134283	-0.254746	0.000363854
Q9UI14	sp|Q9UI14|PRAF1_HUMAN Prenylated Rab acceptor protein 1 OS=Homo sapiens OX=9606 GN=RABAC1 PE=1 SV=1	10.551	5834	Prenylated Rab acceptor protein 1	RABAC1	Q9UI14	-4.00071	-4.11518	-4.2806	-4.2858	-4.17967	-4.2942	-4.24628	-4.07246	-4.14184	-4.29607	-4.15724	-3.99997	-3.90031	-3.91561	-3.87411	-3.97517	-3.88462	0.0276077	-0.242346	0.00140213	0.666316	-0.0403803	0.511011	0.0134283	-0.282726	0.000364144
Q9NS82	sp|Q9NS82|AAA1_HUMAN Asc-type amino acid transporter 1 OS=Homo sapiens OX=9606 GN=SLC7A10 PE=1 SV=1	4.328	5483	Asc-type amino acid transporter 1	SLC7A10	Q9NS82	-3.82564	-3.47174	-3.31483	-4.04544	-3.13842	-4.12976	-3.8501	-4.24947	-4.08254	-4.24373	-5.15763	-4.07022	-4.27888	-5.51394	-4.84245	-5.0919	-4.35873	0.181632	0.541566	0.0528285	0.0874156	0.621307	0.0228856	0.0134283	1.16287	0.000364538
P03886	sp|P03886|NU1M_HUMAN NADH-ubiquinone oxidoreductase chain 1 OS=Homo sapiens OX=9606 GN=MT-ND1 PE=1 SV=1	21.392	963	NADH-ubiquinone oxidoreductase chain 1	MT-ND1	P03886	-3.95374	-4.17041	-4.77118	-4.86992	-4.35595	-4.4592	-4.11447	-4.11728	-3.91712	-4.02442	-4.07946	-3.89777	-3.78907	-3.96412	-3.78671	-3.90692	-3.8358	0.415962	-0.168564	0.205852	0.0324619	-0.404978	0.0042689	0.0134283	-0.573542	0.000365742
Q96IX5	sp|Q96IX5|ATPMK_HUMAN ATP synthase membrane subunit K, mitochondrial OS=Homo sapiens OX=9606 GN=ATP5MK PE=1 SV=1	36.139	4649	ATP synthase membrane subunit K, mitochondrial	ATP5MK	Q96IX5	-4.01119	-4.1118	-4.47366	-4.37722	-4.45456	-4.44354	-4.20836	-4.02601	-3.93491	-3.99444	-4.15248	-3.98581	-3.84014	-4.0711	-3.77003	-3.92717	-3.96263	0.335575	-0.136121	0.144943	0.04316	-0.261658	0.00698578	0.0135979	-0.397779	0.000372607
Q8N5V2	sp|Q8N5V2|NGEF_HUMAN Ephexin-1 OS=Homo sapiens OX=9606 GN=NGEF PE=1 SV=2	103.36	4032	Ephexin-1	NGEF	Q8N5V2	-3.81309	-4.0533	-4.64905	-4.41294	-4.24556	-4.51488	-4.19487	-4.09863	-4.39706	-4.51578	-4.21001	-4.35147	-3.87288	-3.78039	-3.62325	-3.6636	-3.69718	0.012538	-0.567175	0.000301762	0.948934	0.0131635	0.912657	0.0136122	-0.554012	0.000376324
P15104	sp|P15104|GLNA_HUMAN Glutamine synthetase OS=Homo sapiens OX=9606 GN=GLUL PE=1 SV=4	323.31	1330	Glutamine synthetase	GLUL	P15104	-3.60626	-4.09794	-5.11822	-4.8584	-4.42864	-5.0693	-4.36012	-4.33289	-4.33847	-4.6205	-4.31129	-4.20204	-3.62454	-3.52168	-3.25726	-3.76878	-3.62935	0.0332154	-0.800563	0.00195191	0.589629	-0.168906	0.426062	0.0136122	-0.969468	0.000378224
Q5RI15	sp|Q5RI15|COX20_HUMAN Cytochrome c oxidase assembly protein COX20, mitochondrial OS=Homo sapiens OX=9606 GN=COX20 PE=1 SV=2	26.182	3355	Cytochrome c oxidase assembly protein COX20, mitochondrial	COX20	Q5RI15	-4.03186	-4.14224	-4.3114	-4.36034	-4.3373	-4.34263	-4.12352	-4.05204	-3.98443	-4.14614	-4.14204	-3.9004	-3.89744	-3.95111	-3.87997	-3.95979	-4.06964	0.320666	-0.106506	0.135402	0.0460001	-0.196197	0.00778331	0.0136122	-0.302703	0.000379739
Q16720	sp|Q16720|AT2B3_HUMAN Plasma membrane calcium-transporting ATPase 3 OS=Homo sapiens OX=9606 GN=ATP2B3 PE=1 SV=3	323.31	3193	Plasma membrane calcium-transporting ATPase 3	ATP2B3	Q16720	-3.90909	-4.00038	-4.87603	-4.59604	-4.36024	-4.55277	-4.36841	-3.94114	-4.36236	-4.35849	-4.09568	-4.06018	-3.73012	-3.79099	-3.64719	-3.73294	-3.78969	0.0588251	-0.459524	0.00571938	0.358669	-0.184714	0.19819	0.0136586	-0.644238	0.000383289
Q9UPR0	sp|Q9UPR0|PLCL2_HUMAN Inactive phospholipase C-like protein 2 OS=Homo sapiens OX=9606 GN=PLCL2 PE=1 SV=2	170.38	5987	Inactive phospholipase C-like protein 2	PLCL2	Q9UPR0	-4.04609	-4.01853	-4.47966	-4.18602	-4.16146	-4.48718	-4.18584	-4.05753	-4.41051	-4.24129	-4.07915	-4.22962	-3.89337	-3.86746	-3.83629	-3.8096	-3.77541	0.0201685	-0.364232	0.00077926	0.837519	-0.029167	0.733555	0.0137814	-0.393399	0.000389897
P24539	sp|P24539|AT5F1_HUMAN ATP synthase F(0) complex subunit B1, mitochondrial OS=Homo sapiens OX=9606 GN=ATP5PB PE=1 SV=2	93.025	1555	ATP synthase F(0) complex subunit B1, mitochondrial	ATP5PB	P24539	-4.04198	-4.12214	-4.46591	-4.48448	-4.35425	-4.4851	-4.16583	-4.02582	-3.90195	-3.9569	-4.06825	-3.91485	-3.83636	-4.06315	-3.89356	-3.98362	-3.97118	0.713553	-0.056025	0.516496	0.0150997	-0.320041	0.00106929	0.0137814	-0.376066	0.000391286
Q99574	sp|Q99574|NEUS_HUMAN Neuroserpin OS=Homo sapiens OX=9606 GN=SERPINI1 PE=1 SV=1	50.229	4822	Neuroserpin	SERPINI1	Q99574	-3.92167	-3.96856	-4.65277	-4.5305	-4.19583	-4.41168	-4.25604	-4.12559	-4.34218	-4.40515	-4.15964	-4.16618	-3.90293	-3.70791	-3.81009	-3.67207	-3.74347	0.0202032	-0.475169	0.000790386	0.839379	-0.0377045	0.736292	0.0138282	-0.512874	0.00039833
Q8TF44	sp|Q8TF44|C2C4C_HUMAN C2 calcium-dependent domain-containing protein 4C OS=Homo sapiens OX=9606 GN=C2CD4C PE=1 SV=2	79.357	4249	C2 calcium-dependent domain-containing protein 4C	C2CD4C	Q8TF44	-4.05192	-4.10346	-4.33785	-4.27409	-4.3166	-4.24329	-4.15837	-4.05063	-4.12013	-4.31914	-4.00701	-4.0276	-4.04006	-3.91577	-3.9037	-3.82743	-3.92914	0.0815274	-0.190592	0.0117352	0.247291	-0.107389	0.112542	0.0138282	-0.297981	0.000401703
O43920	sp|O43920|NDUS5_HUMAN NADH dehydrogenase [ubiquinone] iron-sulfur protein 5 OS=Homo sapiens OX=9606 GN=NDUFS5 PE=1 SV=3	70.748	436	NADH dehydrogenase [ubiquinone] iron-sulfur protein 5	NDUFS5	O43920	-3.94297	-4.18576	-4.68634	-4.7997	-4.32166	-4.48737	-4.14999	-4.07715	-3.97879	-4.17781	-4.07417	-3.83129	-3.72175	-3.95018	-3.75166	-3.88283	-3.95898	0.320666	-0.195119	0.135293	0.0477095	-0.355769	0.00828938	0.0138282	-0.550888	0.000402713
P14927	sp|P14927|QCR7_HUMAN Cytochrome b-c1 complex subunit 7 OS=Homo sapiens OX=9606 GN=UQCRB PE=1 SV=2	90.371	1327	Cytochrome b-c1 complex subunit 7	UQCRB	P14927	-3.9455	-4.07758	-4.55785	-4.51558	-4.382	-4.51969	-4.21061	-4.00542	-4.07249	-4.13836	-4.07481	-3.91695	-3.75143	-3.96845	-3.84107	-3.8885	-3.95106	0.234759	-0.189673	0.081379	0.0682925	-0.263259	0.0154827	0.0138282	-0.452932	0.000402904
P08559	sp|P08559|ODPA_HUMAN Pyruvate dehydrogenase E1 component subunit alpha, somatic form, mitochondrial OS=Homo sapiens OX=9606 GN=PDHA1 PE=1 SV=3	323.31	1124	Pyruvate dehydrogenase E1 component subunit alpha, somatic form, mitochondrial	PDHA1	P08559	-4.02547	-4.11562	-4.47933	-4.37055	-4.28907	-4.42227	-4.18245	-4.01875	-4.03832	-4.18399	-4.09344	-3.84317	-3.90524	-3.96381	-3.94976	-3.86567	-3.94583	0.29062	-0.13396	0.115998	0.052752	-0.223699	0.010162	0.0138282	-0.357659	0.000406183
O14561	sp|O14561|ACPM_HUMAN Acyl carrier protein, mitochondrial OS=Homo sapiens OX=9606 GN=NDUFAB1 PE=1 SV=3	19.11	203	Acyl carrier protein, mitochondrial	NDUFAB1	O14561	-4.01136	-4.2026	-4.58507	-4.67946	-4.42638	-4.44555	-4.20853	-4.06199	-3.9259	-4.17083	-3.99749	-3.70272	-3.8176	-4.01563	-3.7985	-3.91298	-3.94564	0.546295	-0.113173	0.324369	0.0243034	-0.380495	0.00244317	0.0138282	-0.493667	0.000406507
Q96JG6	sp|Q96JG6|VPS50_HUMAN Syndetin OS=Homo sapiens OX=9606 GN=VPS50 PE=1 SV=3	154.02	4659	Syndetin	VPS50	Q96JG6	-4.15548	-4.03598	-4.32388	-4.25284	-4.19833	-4.34929	-4.01294	-4.04406	-4.16118	-4.00785	-4.09414	-4.02823	-3.9613	-4.01047	-4.00259	-3.97782	-3.95575	0.374845	-0.0764792	0.172973	0.0398315	-0.161233	0.00609875	0.0138282	-0.237713	0.000408757
Q7L1I2	sp|Q7L1I2|SV2B_HUMAN Synaptic vesicle glycoprotein 2B OS=Homo sapiens OX=9606 GN=SV2B PE=1 SV=1	58.05	3676	Synaptic vesicle glycoprotein 2B	SV2B	Q7L1I2	-4.09165	-4.28931	-4.60113	-4.50457	-4.74973	-4.5724	-3.89925	-3.72161	-3.94595	-4.01512	-3.80053	-3.69844	-4.07933	-4.11253	-3.87652	-4.06938	-3.99367	0.250829	0.179469	0.0907173	0.00102713	-0.621313	6.54458e-06	0.0138282	-0.441844	0.000410874
P54829	sp|P54829|PTN5_HUMAN Tyrosine-protein phosphatase non-receptor type 5 OS=Homo sapiens OX=9606 GN=PTPN5 PE=1 SV=4	47.3	2210	Tyrosine-protein phosphatase non-receptor type 5	PTPN5	P54829	-4.31127	-4.2669	-4.43246	-4.52161	-4.48941	-4.46106	-3.91987	-3.79753	-3.83711	-3.89549	-3.76117	-3.69704	-3.90147	-4.12801	-4.01911	-4.28325	-4.19083	0.0204243	0.286501	0.000819263	0.000281251	-0.595751	1.16282e-07	0.0138462	-0.30925	0.000413693
O00330	sp|O00330|ODPX_HUMAN Pyruvate dehydrogenase protein X component, mitochondrial OS=Homo sapiens OX=9606 GN=PDHX PE=1 SV=3	267.74	145	Pyruvate dehydrogenase protein X component, mitochondrial	PDHX	O00330	-3.99015	-4.10673	-4.5718	-4.40154	-4.27677	-4.4993	-4.0816	-3.97982	-4.09116	-4.15719	-4.08267	-3.9179	-3.87428	-3.95645	-3.94284	-3.83658	-3.96834	0.335575	-0.136027	0.144994	0.0467526	-0.25599	0.00801076	0.0141041	-0.392017	0.000424371
P51531	sp|P51531|SMCA2_HUMAN Probable global transcription activator SNF2L2 OS=Homo sapiens OX=9606 GN=SMARCA2 PE=1 SV=2	43.772	2099	Probable global transcription activator SNF2L2	SMARCA2	P51531	-4.12267	-4.09889	-4.2972	-4.15612	-4.17002	-4.2194	-4.16905	-4.03295	-4.07117	-4.28154	-4.08656	-4.16955	-3.96025	-4.04023	-3.86455	-3.96356	-3.87303	0.0356009	-0.194811	0.00225076	0.58623	-0.0422473	0.421915	0.0141041	-0.237059	0.000428611
O60664	sp|O60664|PLIN3_HUMAN Perilipin-3 OS=Homo sapiens OX=9606 GN=PLIN3 PE=1 SV=3	323.31	492	Perilipin-3	PLIN3	O60664	-4.30639	-4.38642	-3.04415	-3.33774	-3.24961	-3.2611	-4.59975	-4.50194	-4.46651	-4.36992	-4.36739	-4.74716	-4.21819	-4.25486	-4.86286	-5.01518	-4.7958	0.781776	0.120598	0.613496	0.0136193	0.911211	0.000851986	0.0141041	1.03181	0.000430457
P11177	sp|P11177|ODPB_HUMAN Pyruvate dehydrogenase E1 component subunit beta, mitochondrial OS=Homo sapiens OX=9606 GN=PDHB PE=1 SV=3	239.89	1233	Pyruvate dehydrogenase E1 component subunit beta, mitochondrial	PDHB	P11177	-3.9675	-4.107	-4.57258	-4.43905	-4.38362	-4.48512	-4.14129	-3.99909	-4.01825	-4.18217	-4.08584	-3.85508	-3.91837	-3.96233	-3.93376	-3.82334	-3.90001	0.357413	-0.139391	0.161479	0.0436719	-0.278857	0.00712246	0.0141041	-0.418248	0.000434008
Q14141	sp|Q14141|SEPT6_HUMAN Septin-6 OS=Homo sapiens OX=9606 GN=SEPTIN6 PE=1 SV=4	230.34	2927	Septin-6	SEPTIN6	Q14141	-3.8645	-4.05374	-4.65094	-4.53816	-4.51716	-4.47013	-4.31408	-4.037	-4.32853	-4.01802	-4.01027	-4.09901	-3.82905	-3.88909	-3.77163	-3.72236	-3.84562	0.101145	-0.322934	0.017581	0.202776	-0.214621	0.0837817	0.0141041	-0.537555	0.000435912
Q96DA6	sp|Q96DA6|TIM14_HUMAN Mitochondrial import inner membrane translocase subunit TIM14 OS=Homo sapiens OX=9606 GN=DNAJC19 PE=1 SV=3	15.46	4546	Mitochondrial import inner membrane translocase subunit TIM14	DNAJC19	Q96DA6	-4.07055	-4.16742	-4.47728	-4.49188	-4.40083	-4.45146	-3.98252	-3.84457	-3.91827	-3.98272	-3.96532	-3.85883	-4.02169	-4.09594	-3.96731	-3.98505	-4.05642	0.390888	0.0999115	0.185583	0.00157795	-0.417866	1.56285e-05	0.0141041	-0.317955	0.000436447
Q6IPX3	sp|Q6IPX3|TCAL6_HUMAN Transcription elongation factor A protein-like 6 OS=Homo sapiens OX=9606 GN=TCEAL6 PE=2 SV=1	21.563	3506	Transcription elongation factor A protein-like 6	TCEAL6	Q6IPX3	-3.9824	-4.24753	-4.68492	-4.79962	-4.46164	-4.50939	-3.97302	-3.90909	-4.18537	-3.98698	-3.93331	-3.84851	-3.71909	-3.92138	-3.76547	-3.90927	-4.1888	0.757605	-0.0719141	0.570893	0.0147632	-0.474868	0.000998104	0.0141041	-0.546782	0.000437698
Q9Y2K9	sp|Q9Y2K9|STB5L_HUMAN Syntaxin-binding protein 5-like OS=Homo sapiens OX=9606 GN=STXBP5L PE=1 SV=2	94.162	6071	Syntaxin-binding protein 5-like	STXBP5L	Q9Y2K9	-3.98411	-4.13814	-4.64503	-4.36672	-4.19786	-4.41793	-4.09876	-4.56731	-4.16738	-4.17677	-3.98175	-4.15141	-3.63501	-3.84337	-3.7925	-3.84879	-3.88871	0.0421633	-0.388886	0.00300669	0.525652	-0.101068	0.35593	0.0141982	-0.489954	0.00044315
Q8N111	sp|Q8N111|CEND_HUMAN Cell cycle exit and neuronal differentiation protein 1 OS=Homo sapiens OX=9606 GN=CEND1 PE=1 SV=1	107.68	3961	Cell cycle exit and neuronal differentiation protein 1	CEND1	Q8N111	-4.01704	-4.1703	-4.84511	-4.55045	-4.34713	-4.5758	-4.08792	-3.89176	-4.13878	-3.97215	-4.01921	-3.89978	-3.62951	-3.93796	-3.88886	-4.02949	-3.96481	0.588995	-0.111476	0.367169	0.0226147	-0.41604	0.00220996	0.0141982	-0.527516	0.000445305
P49023	sp|P49023|PAXI_HUMAN Paxillin OS=Homo sapiens OX=9606 GN=PXN PE=1 SV=3	9.6997	1993	Paxillin	PXN	P49023	-4.14226	-4.06237	-3.58134	-3.86269	-4.00383	-3.74782	-4.15004	-4.20101	-3.97681	-3.94189	-4.19357	-4.35733	-4.28682	-4.24609	-4.31413	-4.33886	-4.37723	0.232587	0.175855	0.0801654	0.0745615	0.236723	0.0178711	0.0143889	0.412578	0.000455273
Q5TEU4	sp|Q5TEU4|NDUF5_HUMAN Arginine-hydroxylase NDUFAF5, mitochondrial OS=Homo sapiens OX=9606 GN=NDUFAF5 PE=1 SV=1	11.867	3404	Arginine-hydroxylase NDUFAF5, mitochondrial	NDUFAF5	Q5TEU4	-4.06016	-4.12527	-4.37758	-4.2804	-4.44296	-4.45139	-4.03601	-4.1083	-3.95954	-4.15766	-3.94663	-3.89594	-3.98978	-4.05577	-3.93015	-3.9363	-3.91651	0.696474	-0.0516441	0.495263	0.0168252	-0.27228	0.00136645	0.0143889	-0.323924	0.000458549
Q9NVA4	sp|Q9NVA4|T184C_HUMAN Transmembrane protein 184C OS=Homo sapiens OX=9606 GN=TMEM184C PE=1 SV=2	17.708	5531	Transmembrane protein 184C	TMEM184C	Q9NVA4	-4.00837	-4.0184	-3.85386	-3.95553	-3.95201	-3.97448	-4.33118	-4.13924	-4.16906	-3.96825	-4.07596	-4.08014	-4.13885	-4.15283	-4.25649	-4.27007	-4.24209	0.355062	0.0847602	0.159772	0.045584	0.166864	0.00768018	0.0143889	0.251624	0.000460013
Q9Y2R0	sp|Q9Y2R0|COA3_HUMAN Cytochrome c oxidase assembly factor 3 homolog, mitochondrial OS=Homo sapiens OX=9606 GN=COA3 PE=1 SV=1	30.84	6077	Cytochrome c oxidase assembly factor 3 homolog, mitochondrial	COA3	Q9Y2R0	-4.04025	-4.17125	-4.56645	-4.47654	-4.27175	-4.34082	-4.17566	-3.92881	-4.03201	-4.1546	-4.0612	-3.82161	-3.95505	-3.93721	-3.98126	-3.90948	-3.90088	0.517737	-0.0922052	0.297413	0.0280356	-0.282195	0.00320711	0.0143889	-0.3744	0.000462702
Q8WXG6	sp|Q8WXG6|MADD_HUMAN MAP kinase-activating death domain protein OS=Homo sapiens OX=9606 GN=MADD PE=1 SV=2	323.31	4318	MAP kinase-activating death domain protein	MADD	Q8WXG6	-3.88045	-4.11762	-4.64208	-4.36759	-4.50213	-4.43235	-4.0216	-4.01819	-4.21492	-4.32341	-4.09813	-4.00381	-3.91284	-3.89058	-3.7659	-3.79895	-3.86625	0.124601	-0.266439	0.0264747	0.165416	-0.210361	0.0600611	0.0143889	-0.4768	0.000465308
O14548	sp|O14548|COX7R_HUMAN Cytochrome c oxidase subunit 7A-related protein, mitochondrial OS=Homo sapiens OX=9606 GN=COX7A2L PE=1 SV=2	63.179	201	Cytochrome c oxidase subunit 7A-related protein, mitochondrial	COX7A2L	O14548	-3.93815	-4.08851	-4.68527	-4.43101	-4.36477	-4.49494	-4.14052	-3.95383	-4.13353	-4.21592	-4.17728	-3.95799	-3.72641	-3.85622	-3.77414	-3.91756	-4.00321	0.159244	-0.241002	0.0426106	0.118905	-0.237264	0.037045	0.0143889	-0.478266	0.000467125
P23921	sp|P23921|RIR1_HUMAN Ribonucleoside-diphosphate reductase large subunit OS=Homo sapiens OX=9606 GN=RRM1 PE=1 SV=1	17.888	1549	Ribonucleoside-diphosphate reductase large subunit	RRM1	P23921	-4.04622	-3.96287	-3.9757	-4.09737	-3.8884	-3.75032	-4.14779	-4.22812	-4.00053	-4.07029	-4.12376	-4.19021	-4.2294	-4.27131	-4.17568	-4.31809	-4.13194	0.317804	0.0985002	0.133092	0.0522516	0.173301	0.0099591	0.0143889	0.271802	0.000470163
P45984	sp|P45984|MK09_HUMAN Mitogen-activated protein kinase 9 OS=Homo sapiens OX=9606 GN=MAPK9 PE=1 SV=2	16.46	1917	Mitogen-activated protein kinase 9	MAPK9	P45984	-4.07955	-4.11465	-4.31694	-4.2753	-4.34139	-4.24755	-4.14716	-4.09433	-4.19571	-4.32326	-4.0297	-3.87883	-4.00839	-3.91216	-3.88429	-3.89808	-3.89389	0.0943514	-0.192139	0.0155426	0.230183	-0.117731	0.101299	0.0143889	-0.30987	0.000474127
P47985;P0C7P4	sp|P47985|UCRI_HUMAN Cytochrome b-c1 complex subunit Rieske, mitochondrial OS=Homo sapiens OX=9606 GN=UQCRFS1 PE=1 SV=2;sp|P0C7P4|UCRIL_HUMAN Putative cytochrome b-c1 complex subunit Rieske-like protein 1 OS=Homo sapiens OX=9606 GN=UQCRFS1P1 PE=5 SV=1	271.37	1958	Cytochrome b-c1 complex subunit Rieske, mitochondrial	UQCRFS1	P47985	-3.91854	-4.0245	-4.59414	-4.61265	-4.45816	-4.53735	-4.16403	-4.01886	-4.093	-4.12213	-4.11074	-3.94437	-3.75818	-3.96001	-3.78746	-3.81884	-3.97018	0.226121	-0.21659	0.0765929	0.0800257	-0.282033	0.0198809	0.0143889	-0.498622	0.000479746
Q08499	sp|Q08499|PDE4D_HUMAN cAMP-specific 3,5-cyclic phosphodiesterase 4D OS=Homo sapiens OX=9606 GN=PDE4D PE=1 SV=2	56.838	2692	cAMP-specific 3,5-cyclic phosphodiesterase 4D	PDE4D	Q08499	-3.93306	-4.03428	-4.51258	-4.40735	-4.23722	-4.4841	-4.16853	-4.02774	-4.34997	-4.24606	-4.02198	-4.21186	-3.82955	-3.95745	-3.76836	-3.80674	-3.81346	0.0479856	-0.335911	0.00378812	0.491325	-0.0970741	0.321039	0.0143889	-0.432986	0.000480767
Q99622	sp|Q99622|C10_HUMAN Protein C10 OS=Homo sapiens OX=9606 GN=C12orf57 PE=1 SV=1	24.797	4830	Protein C10	C12orf57	Q99622	-4.11399	-4.13306	-4.32605	-4.2281	-4.17999	-4.25607	-4.3013	-3.97765	-4.27237	-4.32859	-4.11548	-3.93229	-3.9242	-3.89028	-3.92151	-3.86405	-3.88589	0.0356009	-0.257424	0.00223399	0.617319	-0.0516006	0.4568	0.0143889	-0.309025	0.00048107
P28472	sp|P28472|GBRB3_HUMAN Gamma-aminobutyric acid receptor subunit beta-3 OS=Homo sapiens OX=9606 GN=GABRB3 PE=1 SV=1	61.897	1632	Gamma-aminobutyric acid receptor subunit beta-3	GABRB3	P28472	-4.01483	-4.06259	-4.52766	-4.53213	-4.5193	-4.49137	-4.44823	-3.90234	-4.10609	-4.43119	-4.13003	-3.92787	-4.07783	-3.8386	-3.70161	-3.6812	-3.6476	0.0831281	-0.368256	0.0122812	0.26842	-0.200355	0.127209	0.0143889	-0.568611	0.000483686
P34741	sp|P34741|SDC2_HUMAN Syndecan-2 OS=Homo sapiens OX=9606 GN=SDC2 PE=1 SV=2	5.4445	1738	Syndecan-2	SDC2	P34741	-4.30038	-4.04165	-3.59997	-3.24732	-4.15303	-3.67339	-3.98736	-4.1885	-3.85088	-4.10775	-4.3187	-4.3032	-4.48938	-4.57504	-4.66192	-4.32183	-4.49949	0.119725	0.383468	0.0246842	0.176566	0.290111	0.0668315	0.0143889	0.673578	0.000484506
Q32MH5	sp|Q32MH5|ATOSA_HUMAN Atos homolog protein A OS=Homo sapiens OX=9606 GN=ATOSA PE=1 SV=2	1.8477	3238	Atos homolog protein A	ATOSA	Q32MH5	-4.08163	-3.90496	-3.8274	-3.67042	-3.75437	-3.90603	-3.90378	-4.04001	-4.26928	-3.69447	-4.35526	-4.46586	-4.11528	-4.3181	-4.53055	-4.49872	-4.70856	0.135745	0.312796	0.0313033	0.151973	0.263977	0.0530825	0.0143889	0.576773	0.000487179
P98194	sp|P98194|AT2C1_HUMAN Calcium-transporting ATPase type 2C member 1 OS=Homo sapiens OX=9606 GN=ATP2C1 PE=1 SV=3	114.3	2547	Calcium-transporting ATPase type 2C member 1	ATP2C1	P98194	-4.1132	-4.06478	-4.39455	-4.2596	-4.33754	-4.45958	-4.26678	-4.07896	-4.08444	-4.1666	-4.09675	-3.84601	-4.03775	-3.94951	-3.96164	-3.83094	-3.75646	0.163239	-0.182663	0.0444088	0.118905	-0.18162	0.0370144	0.0143889	-0.364283	0.000487993
Q9H9T3	sp|Q9H9T3|ELP3_HUMAN Elongator complex protein 3 OS=Homo sapiens OX=9606 GN=ELP3 PE=1 SV=2	6.7763	5315	Elongator complex protein 3	ELP3	Q9H9T3	-4.25479	-4.23003	-4.2724	-4.25615	-4.1378	-4.13022	-4.08555	-4.05208	-4.08642	-4.22779	-3.98212	-3.94922	-3.91723	-4.05175	-3.90584	-4.04249	-3.98833	0.330195	-0.0827345	0.141278	0.0513871	-0.149699	0.00961917	0.0143889	-0.232434	0.000489291
Q05193	sp|Q05193|DYN1_HUMAN Dynamin-1 OS=Homo sapiens OX=9606 GN=DNM1 PE=1 SV=2	323.31	2636	Dynamin-1	DNM1	Q05193	-4.1677	-4.10128	-4.53685	-4.46835	-4.45865	-4.56352	-3.98688	-3.84742	-3.98336	-4.0663	-3.90976	-3.70489	-3.96249	-4.02963	-3.95335	-4.1053	-3.98027	0.538082	0.089771	0.316028	0.00231966	-0.466287	3.56104e-05	0.0144845	-0.376516	0.00049493
Q9NP92	sp|Q9NP92|RT30_HUMAN 39S ribosomal protein S30, mitochondrial OS=Homo sapiens OX=9606 GN=MRPS30 PE=1 SV=2	8.7745	5395	39S ribosomal protein S30, mitochondrial	MRPS30	Q9NP92	-4.07743	-4.11712	-4.55373	-4.20734	-4.07238	-4.29123	-4.08919	-4.11749	-4.22269	-4.2249	-4.07967	-4.15252	-3.86693	-4.00102	-3.79665	-3.9249	-3.87114	0.0479856	-0.255615	0.0038003	0.502339	-0.0721298	0.332433	0.0146981	-0.327745	0.000506523
Q92565	sp|Q92565|RPGF5_HUMAN Rap guanine nucleotide exchange factor 5 OS=Homo sapiens OX=9606 GN=RAPGEF5 PE=1 SV=1	17.64	4361	Rap guanine nucleotide exchange factor 5	RAPGEF5	Q92565	-3.86675	-4.08626	-4.7904	-4.69443	-4.59246	-4.56075	-4.15692	-3.98295	-4.019	-4.10696	-4.03459	-4.02348	-3.93114	-3.8328	-3.56274	-3.8709	-3.97126	0.313784	-0.220216	0.130424	0.0556841	-0.377859	0.0110762	0.0146981	-0.598074	0.000507911
Q16864	sp|Q16864|VATF_HUMAN V-type proton ATPase subunit F OS=Homo sapiens OX=9606 GN=ATP6V1F PE=1 SV=2	51.267	3210	V-type proton ATPase subunit F	ATP6V1F	Q16864	-4.15949	-4.27051	-4.45881	-4.49276	-4.49531	-4.49031	-3.96537	-3.88385	-3.84993	-4.05866	-3.87539	-3.59744	-3.99921	-4.0748	-3.98165	-4.09365	-4.11071	0.146728	0.18023	0.0367867	0.000781602	-0.522759	3.22549e-06	0.0146981	-0.342529	0.000509987
Q96PB7	sp|Q96PB7|NOE3_HUMAN Noelin-3 OS=Homo sapiens OX=9606 GN=OLFM3 PE=1 SV=1	55.054	4726	Noelin-3	OLFM3	Q96PB7	-4.04176	-4.13793	-4.97428	-4.6652	-4.25781	-4.51777	-4.07018	-3.87785	-4.38113	-4.0499	-3.88176	-4.31872	-3.67452	-3.9298	-3.63464	-3.87096	-3.86421	0.190291	-0.301761	0.0575047	0.102825	-0.335869	0.0295292	0.0146981	-0.637629	0.000515169
Q9BZR6	sp|Q9BZR6|RTN4R_HUMAN Reticulon-4 receptor OS=Homo sapiens OX=9606 GN=RTN4R PE=1 SV=1	34.686	5100	Reticulon-4 receptor	RTN4R	Q9BZR6	-4.11156	-3.98333	-4.40756	-4.34874	-4.22265	-4.51353	-4.13227	-4.02505	-4.07534	-4.22406	-4.11648	-3.94041	-3.91863	-3.87229	-3.97354	-3.88611	-3.92983	0.179057	-0.169518	0.0516362	0.111126	-0.17896	0.0332937	0.0146981	-0.348478	0.000516399
O75489	sp|O75489|NDUS3_HUMAN NADH dehydrogenase [ubiquinone] iron-sulfur protein 3, mitochondrial OS=Homo sapiens OX=9606 GN=NDUFS3 PE=1 SV=1	210.8	601	NADH dehydrogenase [ubiquinone] iron-sulfur protein 3, mitochondrial	NDUFS3	O75489	-3.90787	-4.2026	-4.70037	-4.73191	-4.34658	-4.48336	-4.0928	-4.06947	-3.99611	-4.18013	-4.07226	-3.82197	-3.7478	-3.9669	-3.76384	-3.87754	-3.99048	0.387831	-0.169478	0.183096	0.044071	-0.356659	0.00725302	0.0146981	-0.526137	0.000518046
O75116	sp|O75116|ROCK2_HUMAN Rho-associated protein kinase 2 OS=Homo sapiens OX=9606 GN=ROCK2 PE=1 SV=4	323.31	542	Rho-associated protein kinase 2	ROCK2	O75116	-4.02892	-4.13837	-4.45328	-4.2525	-4.0876	-4.40763	-4.14935	-4.01433	-4.14512	-4.2777	-4.09673	-4.04288	-3.87285	-3.882	-3.93701	-3.94397	-3.91852	0.0798869	-0.210148	0.0113672	0.294278	-0.107032	0.146556	0.0146981	-0.31718	0.000527796
P54792;O14640	sp|P54792|DVLP1_HUMAN Putative segment polarity protein dishevelled homolog DVL1P1 OS=Homo sapiens OX=9606 GN=DVL1P1 PE=5 SV=1;sp|O14640|DVL1_HUMAN Segment polarity protein dishevelled homolog DVL-1 OS=Homo sapiens OX=9606 GN=DVL1 PE=1 SV=2	2.2119	212	Putative segment polarity protein dishevelled homolog DVL1P1	DVL1P1	P54792	-4.26115	-4.29718	-4.17224	-4.28956	-4.32106	-4.03515	-4.06086	-4.15567	-4.06798	-4.21611	-3.92176	-3.99229	-3.9351	-3.97237	-3.97731	-4.04496	-3.87985	0.271735	-0.107197	0.103258	0.0682806	-0.160278	0.0154108	0.0146981	-0.267475	0.000528405
Q96BQ5	sp|Q96BQ5|CC127_HUMAN Coiled-coil domain-containing protein 127 OS=Homo sapiens OX=9606 GN=CCDC127 PE=1 SV=1	23.075	4510	Coiled-coil domain-containing protein 127	CCDC127	Q96BQ5	-4.07505	-4.22438	-4.49178	-4.40922	-4.21633	-4.34237	-4.07579	-4.07743	-3.85151	-3.97447	-4.09021	-4.01868	-3.89165	-3.80566	-4.05052	-4.10797	-3.97708	0.728756	-0.0481088	0.534724	0.0168878	-0.278507	0.00138548	0.0146981	-0.326616	0.000530461
Q9NZM3	sp|Q9NZM3|ITSN2_HUMAN Intersectin-2 OS=Homo sapiens OX=9606 GN=ITSN2 PE=1 SV=3	37.561	5646	Intersectin-2	ITSN2	Q9NZM3	-4.10248	-4.07759	-4.42943	-4.2265	-4.19103	-4.34292	-4.07899	-4.04627	-4.10017	-4.1205	-4.0489	-3.98744	-4.06394	-3.96191	-3.9415	-3.98449	-3.88859	0.317729	-0.0956238	0.132903	0.0563855	-0.164613	0.0113181	0.0146981	-0.260237	0.0005306
P05141	sp|P05141|ADT2_HUMAN ADP/ATP translocase 2 OS=Homo sapiens OX=9606 GN=SLC25A5 PE=1 SV=7	75.045	1015	ADP/ATP translocase 2	SLC25A5	P05141	-3.90539	-4.1265	-4.70771	-4.36035	-4.25261	-4.3436	-4.45898	-4.17132	-4.13012	-4.05186	-4.13243	-4.14583	-3.76164	-3.92202	-3.76695	-3.8599	-3.76755	0.0479856	-0.366145	0.00380209	0.513923	-0.100938	0.343407	0.0146981	-0.467083	0.000530688
P56556	sp|P56556|NDUA6_HUMAN NADH dehydrogenase [ubiquinone] 1 alpha subcomplex subunit 6 OS=Homo sapiens OX=9606 GN=NDUFA6 PE=1 SV=4	73.22	2267	NADH dehydrogenase [ubiquinone] 1 alpha subcomplex subunit 6	NDUFA6	P56556	-4.1371	-4.17393	-4.56459	-4.74511	-4.15253	-4.54553	-3.92439	-4.12482	-4.00598	-4.08866	-4.02169	-3.97319	-3.72801	-4.14558	-3.65218	-3.89546	-4.03451	0.486761	-0.131971	0.267967	0.032699	-0.363345	0.00434511	0.0146981	-0.495316	0.000531346
P52209	sp|P52209|6PGD_HUMAN 6-phosphogluconate dehydrogenase, decarboxylating OS=Homo sapiens OX=9606 GN=PGD PE=1 SV=3	323.31	2135	6-phosphogluconate dehydrogenase, decarboxylating	PGD	P52209	-4.19054	-4.13333	-3.55944	-3.76617	-3.87517	-3.58015	-4.20084	-4.21367	-4.20144	-4.35842	-4.24603	-4.10958	-4.22525	-4.24915	-4.35864	-4.38375	-4.22532	0.716351	0.0667565	0.521249	0.0175811	0.370864	0.00148009	0.0147792	0.43762	0.00053986
Q10713	sp|Q10713|MPPA_HUMAN Mitochondrial-processing peptidase subunit alpha OS=Homo sapiens OX=9606 GN=PMPCA PE=1 SV=2	221.54	2716	Mitochondrial-processing peptidase subunit alpha	PMPCA	Q10713	-4.03733	-4.09934	-4.31853	-4.31605	-4.26067	-4.3694	-4.22202	-3.99276	-4.01384	-4.11976	-4.12988	-3.96706	-3.88129	-3.99872	-3.95833	-3.93125	-3.99542	0.235187	-0.121217	0.081605	0.0824061	-0.159333	0.0208396	0.0147792	-0.28055	0.000540113
Q9Y478	sp|Q9Y478|AAKB1_HUMAN 5-AMP-activated protein kinase subunit beta-1 OS=Homo sapiens OX=9606 GN=PRKAB1 PE=1 SV=4	108.97	6152	5-AMP-activated protein kinase subunit beta-1	PRKAB1	Q9Y478	-4.05698	-4.07664	-4.32526	-4.16315	-4.01324	-4.25296	-4.20487	-4.09941	-4.30508	-4.24318	-4.16729	-4.33131	-3.99213	-3.85491	-3.87645	-3.82101	-3.86803	0.0043748	-0.342683	4.2607e-05	0.36989	0.0771521	0.208697	0.0147792	-0.265531	0.000541595
P16615	sp|P16615|AT2A2_HUMAN Sarcoplasmic/endoplasmic reticulum calcium ATPase 2 OS=Homo sapiens OX=9606 GN=ATP2A2 PE=1 SV=1	323.31	1370	Sarcoplasmic/endoplasmic reticulum calcium ATPase 2	ATP2A2	P16615	-3.8616	-4.09186	-4.69819	-4.40132	-4.21082	-4.40394	-4.3076	-4.05384	-4.34397	-4.38627	-4.07843	-4.14251	-3.78305	-3.79316	-3.71642	-3.82639	-3.82522	0.0305118	-0.429919	0.00163186	0.733245	-0.0591867	0.593205	0.0147984	-0.489106	0.000544742
Q5VT06	sp|Q5VT06|CE350_HUMAN Centrosome-associated protein 350 OS=Homo sapiens OX=9606 GN=CEP350 PE=1 SV=1	2.2681	3417	Centrosome-associated protein 350	CEP350	Q5VT06	-4.20555	-4.20369	-3.56771	-3.66743	-4.30752	-3.10168	-4.26614	-4.14646	-3.94721	-4.14524	-4.04707	-4.02409	-4.37774	-4.59725	-4.64688	-4.72576	-4.55199	0.0831982	0.48389	0.012376	0.286944	0.25377	0.141009	0.0148631	0.73766	0.000549576
Q9C0H5	sp|Q9C0H5|RHG39_HUMAN Rho GTPase-activating protein 39 OS=Homo sapiens OX=9606 GN=ARHGAP39 PE=1 SV=2	129.14	5121	Rho GTPase-activating protein 39	ARHGAP39	Q9C0H5	-3.96861	-4.08095	-4.28467	-4.20919	-4.20996	-4.27502	-4.16189	-4.03908	-4.3294	-4.29204	-4.12513	-4.20685	-3.96316	-3.94609	-3.82951	-3.87202	-3.84894	0.0122276	-0.300455	0.000284238	0.841714	0.020997	0.740008	0.014973	-0.279458	0.00055611
Q9UHC7;Q13434	sp|Q9UHC7|MKRN1_HUMAN E3 ubiquitin-protein ligase makorin-1 OS=Homo sapiens OX=9606 GN=MKRN1 PE=1 SV=3;sp|Q13434|MKRN4_HUMAN Putative E3 ubiquitin-protein ligase makorin-4 OS=Homo sapiens OX=9606 GN=MKRN4P PE=5 SV=1	9.6564	5807	E3 ubiquitin-protein ligase makorin-1	MKRN1	Q9UHC7	-4.0326	-4.04425	-4.41902	-4.24827	-4.2849	-4.38359	-4.11288	-4.11436	-4.10107	-4.18827	-4.05127	-3.97521	-3.88325	-3.96294	-4.01614	-3.95808	-3.85495	0.157276	-0.155437	0.041928	0.137616	-0.14493	0.0460916	0.0153631	-0.300367	0.000574313
Q9BYC8	sp|Q9BYC8|RM32_HUMAN 39S ribosomal protein L32, mitochondrial OS=Homo sapiens OX=9606 GN=MRPL32 PE=1 SV=1	4.3747	5069	39S ribosomal protein L32, mitochondrial	MRPL32	Q9BYC8	-4.13195	-4.14147	-4.28007	-4.15577	-4.36167	-4.26686	-4.34653	-4.19837	-3.98557	-4.08635	-4.0857	-3.95488	-3.83394	-4.01778	-3.87293	-3.91743	-3.99217	0.102205	-0.182717	0.0179508	0.236793	-0.113394	0.105613	0.0153631	-0.296111	0.000575672
Q9NRL3	sp|Q9NRL3|STRN4_HUMAN Striatin-4 OS=Homo sapiens OX=9606 GN=STRN4 PE=1 SV=2	25.452	5461	Striatin-4	STRN4	Q9NRL3	-4.06255	-3.98823	-4.39003	-4.27623	-4.25502	-4.37325	-4.03167	-4.14575	-4.22871	-4.01794	-4.1257	-4.31662	-4.02276	-3.91204	-3.8534	-3.81891	-3.85636	0.0550048	-0.251707	0.00508463	0.467726	-0.079818	0.297251	0.0153678	-0.331525	0.000578386
Q5VWP3	sp|Q5VWP3|MLIP_HUMAN Muscular LMNA-interacting protein OS=Homo sapiens OX=9606 GN=MLIP PE=1 SV=3	15.968	3434	Muscular LMNA-interacting protein	MLIP	Q5VWP3	-4.12875	-4.22055	-4.31747	-4.20708	-4.14711	-4.28091	-4.01807	-3.95323	-4.20542	-4.28012	-3.95357	-4.10831	-4.02037	-3.95419	-3.96573	-3.93091	-3.90345	0.170577	-0.131524	0.0479802	0.126417	-0.130522	0.0405043	0.0153844	-0.262047	0.000581816
Q9BTM9	sp|Q9BTM9|URM1_HUMAN Ubiquitin-related modifier 1 OS=Homo sapiens OX=9606 GN=URM1 PE=1 SV=1	2.4661	4961	Ubiquitin-related modifier 1	URM1	Q9BTM9	-3.91604	-3.89023	-4.12144	-3.83563	-3.78971	-4.07629	-3.78152	-4.04935	-4.28296	-4.10749	-4.09577	-4.28264	-4.24718	-4.24116	-4.29546	-4.36161	-4.32896	0.139766	0.194923	0.0332688	0.16487	0.161728	0.0597103	0.0153844	0.356651	0.000588024
Q8WU79	sp|Q8WU79|SMAP2_HUMAN Stromal membrane-associated protein 2 OS=Homo sapiens OX=9606 GN=SMAP2 PE=1 SV=1	106.13	4260	Stromal membrane-associated protein 2	SMAP2	Q8WU79	-4.11305	-4.12859	-4.36191	-4.35158	-4.26723	-4.40762	-4.20703	-3.95317	-4.01552	-4.25961	-4.00111	-3.83541	-3.99214	-3.96649	-3.95382	-3.9342	-3.91341	0.447597	-0.0932979	0.232591	0.0396949	-0.226354	0.00605449	0.0153844	-0.319652	0.000598555
Q14168	sp|Q14168|MPP2_HUMAN MAGUK p55 subfamily member 2 OS=Homo sapiens OX=9606 GN=MPP2 PE=1 SV=3	323.31	2938	MAGUK p55 subfamily member 2	MPP2	Q14168	-3.97535	-4.01399	-4.71286	-4.45016	-4.24813	-4.56674	-4.10249	-3.93267	-4.23352	-4.12178	-4.12507	-4.14459	-3.85516	-3.94449	-3.72492	-3.8325	-3.88256	0.139997	-0.262097	0.0337859	0.165416	-0.21785	0.0600719	0.0153844	-0.479947	0.00060157
Q9H3Z4	sp|Q9H3Z4|DNJC5_HUMAN DnaJ homolog subfamily C member 5 OS=Homo sapiens OX=9606 GN=DNAJC5 PE=1 SV=1	20.488	5233	DnaJ homolog subfamily C member 5	DNAJC5	Q9H3Z4	-4.2265	-4.26883	-4.50765	-4.64929	-4.67942	-4.53456	-4.12447	-3.80297	-3.72365	-3.93737	-3.80666	-3.54466	-3.97196	-4.13092	-3.95078	-4.11672	-4.09543	0.143575	0.229864	0.0352894	0.000827033	-0.654414	3.62051e-06	0.0153844	-0.42455	0.00060684
O95295	sp|O95295|SNAPN_HUMAN SNARE-associated protein Snapin OS=Homo sapiens OX=9606 GN=SNAPIN PE=1 SV=1	49.621	761	SNARE-associated protein Snapin	SNAPIN	O95295	-4.06445	-4.07905	-3.94096	-3.86931	-4.15278	-4.01402	-4.09164	-4.00394	-4.10486	-3.95348	-4.02733	-4.00246	-4.20223	-4.17811	-4.28631	-4.38646	-4.22672	0.0213007	0.225343	0.000907161	0.910032	0.0105236	0.845166	0.0153844	0.235867	0.000608957
Q9P206	sp|Q9P206|K1522_HUMAN Uncharacterized protein KIAA1522 OS=Homo sapiens OX=9606 GN=KIAA1522 PE=1 SV=2	10.735	5692	Uncharacterized protein KIAA1522	KIAA1522	Q9P206	-3.96286	-4.10736	-4.34549	-4.90833	-4.40822	-4.71392	-4.40166	-3.87665	-3.92204	-4.48105	-4.02878	-4.15923	-3.74624	-3.7589	-3.81495	-3.70919	-3.8183	0.117039	-0.375386	0.023802	0.205269	-0.262798	0.0854966	0.0153844	-0.638184	0.0006091
P41732	sp|P41732|TSN7_HUMAN Tetraspanin-7 OS=Homo sapiens OX=9606 GN=TSPAN7 PE=1 SV=2	144.43	1860	Tetraspanin-7	TSPAN7	P41732	-3.95033	-4.10784	-4.91169	-4.89402	-4.57388	-4.63431	-4.14907	-3.91483	-4.02515	-3.95381	-3.90124	-3.73633	-3.81628	-3.9387	-3.85593	-3.87644	-3.95967	0.838512	-0.0573327	0.70135	0.0143385	-0.565275	0.000936064	0.0153844	-0.622608	0.000610942
Q92736	sp|Q92736|RYR2_HUMAN Ryanodine receptor 2 OS=Homo sapiens OX=9606 GN=RYR2 PE=1 SV=3	323.31	4392	Ryanodine receptor 2	RYR2	Q92736	-4.11044	-4.10551	-4.41376	-4.22235	-4.30754	-4.40405	-4.0689	-3.89826	-4.09706	-4.09919	-4.01323	-3.93755	-3.99499	-4.03024	-3.95006	-4.04758	-3.91992	0.800264	-0.0304719	0.641483	0.0157764	-0.241576	0.00113569	0.0153844	-0.272048	0.000614857
O14490	sp|O14490|DLGP1_HUMAN Disks large-associated protein 1 OS=Homo sapiens OX=9606 GN=DLGAP1 PE=1 SV=1	100.97	190	Disks large-associated protein 1	DLGAP1	O14490	-3.95315	-4.06601	-4.67264	-4.49946	-4.38954	-4.46321	-4.12621	-3.90478	-4.15279	-4.20443	-3.97164	-4.02899	-3.9113	-4.00739	-3.75992	-3.83649	-3.8929	0.282469	-0.183206	0.110227	0.0714938	-0.275859	0.0166992	0.0153844	-0.459065	0.000617359
P35609	sp|P35609|ACTN2_HUMAN Alpha-actinin-2 OS=Homo sapiens OX=9606 GN=ACTN2 PE=1 SV=1	323.31	1771	Alpha-actinin-2	ACTN2	P35609	-3.98036	-4.22864	-4.63529	-4.4089	-4.33647	-4.43112	-3.95776	-3.86994	-4.09526	-4.33837	-3.9302	-4.04373	-4.02082	-3.89917	-3.83949	-3.82237	-3.96491	0.428697	-0.129858	0.216473	0.0431191	-0.297586	0.0069334	0.0153844	-0.427444	0.000618193
P50993	sp|P50993|AT1A2_HUMAN Sodium/potassium-transporting ATPase subunit alpha-2 OS=Homo sapiens OX=9606 GN=ATP1A2 PE=1 SV=1	323.31	2080	Sodium/potassium-transporting ATPase subunit alpha-2	ATP1A2	P50993	-3.91983	-4.09236	-4.61233	-4.497	-4.21228	-4.33998	-4.23039	-4.05387	-4.14161	-4.27625	-4.1366	-3.99081	-3.79576	-3.94192	-3.83158	-3.83809	-3.87685	0.0831281	-0.281413	0.0122183	0.308881	-0.140708	0.158366	0.0153844	-0.42212	0.000622665
Q9Y6M9	sp|Q9Y6M9|NDUB9_HUMAN NADH dehydrogenase [ubiquinone] 1 beta subcomplex subunit 9 OS=Homo sapiens OX=9606 GN=NDUFB9 PE=1 SV=3	123.91	6264	NADH dehydrogenase [ubiquinone] 1 beta subcomplex subunit 9	NDUFB9	Q9Y6M9	-3.98174	-4.11883	-4.52267	-4.7449	-4.38564	-4.49018	-4.32802	-4.08051	-3.93966	-4.16489	-4.00987	-3.85467	-3.73114	-3.88161	-3.76743	-4.07421	-3.85625	0.290951	-0.20081	0.116275	0.0690096	-0.311054	0.0157886	0.0153844	-0.511864	0.00062301
Q9P2N5	sp|Q9P2N5|RBM27_HUMAN RNA-binding protein 27 OS=Homo sapiens OX=9606 GN=RBM27 PE=1 SV=2	2.2102	5721	RNA-binding protein 27	RBM27	Q9P2N5	-4.23136	-4.00505	-3.85502	-3.85833	-4.04775	-3.90719	-3.95191	-4.12153	-3.92426	-4.08939	-4.15216	-4.11977	-4.25781	-4.17938	-4.3065	-4.33977	-4.28017	0.0619851	0.212892	0.00652601	0.428797	0.0757216	0.261327	0.0153844	0.288614	0.000623139
Q86SQ6	sp|Q86SQ6|AGRA1_HUMAN Adhesion G protein-coupled receptor A1 OS=Homo sapiens OX=9606 GN=ADGRA1 PE=2 SV=3	10.691	3773	Adhesion G protein-coupled receptor A1	ADGRA1	Q86SQ6	-3.96344	-4.1004	-4.59014	-4.37672	-4.16099	-4.56709	-3.97887	-4.06427	-4.23113	-4.19266	-4.14999	-4.37945	-3.97735	-3.9536	-3.73527	-3.66844	-3.78429	0.0631173	-0.342271	0.00704629	0.412807	-0.127069	0.247153	0.0153844	-0.469339	0.000624989
P63218;A0A804HLA8	sp|P63218|GBG5_HUMAN Guanine nucleotide-binding protein G(I)/G(S)/G(O) subunit gamma-5 OS=Homo sapiens OX=9606 GN=GNG5 PE=1 SV=3;sp|A0A804HLA8|GBG5B_HUMAN Guanine nucleotide-binding protein G(I)/G(S)/G(O) subunit gamma-5B OS=Homo sapiens OX=9606 GN=GNG5B P	26.417	2451	Guanine nucleotide-binding protein G(I)/G(S)/G(O) subunit gamma-5	GNG5	P63218	-4.20987	-4.2288	-3.86108	-3.52575	-3.71713	-3.61733	-4.25091	-4.0481	-4.09415	-3.8777	-4.24739	-4.09085	-4.34535	-4.11558	-4.36767	-4.85051	-4.69574	0.108844	0.373456	0.0205183	0.228887	0.241522	0.10054	0.0153844	0.614977	0.00062511
P05161	sp|P05161|ISG15_HUMAN Ubiquitin-like protein ISG15 OS=Homo sapiens OX=9606 GN=ISG15 PE=1 SV=5	3.3975	1019	Ubiquitin-like protein ISG15	ISG15	P05161	-3.903	-4.24987	-3.81588	-3.78437	-3.24955	-3.94576	-4.40401	-4.20376	-3.95381	-4.40253	-4.081	-4.17673	-4.40533	-4.57391	-4.31768	-4.2678	-4.37988	0.388856	0.18528	0.183945	0.0491082	0.378899	0.0088116	0.0153844	0.564179	0.000627525
P20674	sp|P20674|COX5A_HUMAN Cytochrome c oxidase subunit 5A, mitochondrial OS=Homo sapiens OX=9606 GN=COX5A PE=1 SV=2	83.98	1458	Cytochrome c oxidase subunit 5A, mitochondrial	COX5A	P20674	-3.90112	-4.06134	-4.67293	-4.41787	-4.44194	-4.58015	-4.17585	-4.02709	-4.0816	-4.1833	-3.99906	-3.93533	-3.87807	-3.91688	-3.87082	-3.85409	-3.85796	0.273224	-0.191473	0.104442	0.075461	-0.278851	0.0181615	0.0153844	-0.470324	0.000628697
O00217	sp|O00217|NDUS8_HUMAN NADH dehydrogenase [ubiquinone] iron-sulfur protein 8, mitochondrial OS=Homo sapiens OX=9606 GN=NDUFS8 PE=1 SV=1	128.55	131	NADH dehydrogenase [ubiquinone] iron-sulfur protein 8, mitochondrial	NDUFS8	O00217	-3.95018	-4.21012	-4.62818	-4.63841	-4.34593	-4.46526	-4.08652	-4.02209	-4.01009	-4.21652	-4.03567	-3.76475	-3.73778	-3.95351	-3.85514	-3.92033	-4.04037	0.514855	-0.121183	0.293584	0.0335591	-0.350407	0.00453871	0.0153844	-0.47159	0.000630232
Q96AG4	sp|Q96AG4|LRC59_HUMAN Leucine-rich repeat-containing protein 59 OS=Homo sapiens OX=9606 GN=LRRC59 PE=1 SV=1	65.907	4489	Leucine-rich repeat-containing protein 59	LRRC59	Q96AG4	-4.00656	-4.04161	-4.26765	-4.14089	-4.11241	-4.28056	-4.35981	-4.19977	-4.10533	-4.40253	-4.22342	-4.16537	-3.90181	-3.91931	-3.82836	-3.81964	-3.89532	0.00335935	-0.369815	2.5522e-05	0.251139	0.101092	0.115107	0.0153844	-0.268723	0.000635501
O95182	sp|O95182|NDUA7_HUMAN NADH dehydrogenase [ubiquinone] 1 alpha subcomplex subunit 7 OS=Homo sapiens OX=9606 GN=NDUFA7 PE=1 SV=3	57.857	740	NADH dehydrogenase [ubiquinone] 1 alpha subcomplex subunit 7	NDUFA7	O95182	-3.99613	-4.15994	-4.63559	-4.82602	-4.2832	-4.42678	-4.1555	-4.07995	-4.00046	-4.17096	-4.03665	-3.7927	-3.75143	-3.95016	-3.76687	-3.91022	-3.99318	0.40141	-0.165	0.19388	0.0478453	-0.348573	0.00834016	0.0153844	-0.513573	0.000637485
Q8NE35	sp|Q8NE35|CPEB3_HUMAN Cytoplasmic polyadenylation element-binding protein 3 OS=Homo sapiens OX=9606 GN=CPEB3 PE=1 SV=2	81.387	4123	Cytoplasmic polyadenylation element-binding protein 3	CPEB3	Q8NE35	-4.19033	-4.13802	-4.29109	-4.2384	-4.23451	-4.29001	-3.96437	-4.06356	-4.07893	-4.05947	-4.04844	-3.86596	-3.94701	-4.11594	-4.01279	-3.98669	-4.04582	0.937722	0.00819373	0.870543	0.00741357	-0.21694	0.000289126	0.0153844	-0.208746	0.00063863
P12271	sp|P12271|RLBP1_HUMAN Retinaldehyde-binding protein 1 OS=Homo sapiens OX=9606 GN=RLBP1 PE=1 SV=2	44.415	1267	Retinaldehyde-binding protein 1	RLBP1	P12271	-3.2412	-4.3017	-3.48671	-3.65715	-4.26529	-3.42094	-4.31867	-4.60908	-4.37938	-3.68936	-4.2105	-4.46222	-4.26721	-4.63019	-4.79573	-4.61773	-4.48632	0.37434	0.281234	0.172587	0.0519451	0.549371	0.00985224	0.0153844	0.830605	0.00064349
P30536	sp|P30536|TSPO_HUMAN Translocator protein OS=Homo sapiens OX=9606 GN=TSPO PE=1 SV=3	6.4178	1682	Translocator protein	TSPO	P30536	-4.08761	-4.41941	-3.12681	-3.43895	-4.05492	-3.41081	-4.71808	-4.38579	-3.74252	-4.0519	-4.21626	-4.17909	-4.52843	-4.57847	-4.68318	-4.61584	-4.68644	0.205986	0.402866	0.0663046	0.107058	0.459189	0.0315268	0.0153844	0.862054	0.000644794
O95394	sp|O95394|AGM1_HUMAN Phosphoacetylglucosamine mutase OS=Homo sapiens OX=9606 GN=PGM3 PE=1 SV=1	161.9	772	Phosphoacetylglucosamine mutase	PGM3	O95394	-4.32687	-4.2701	-3.30432	-3.35418	-3.85613	-3.19877	-4.23523	-4.37875	-4.32884	-4.30654	-4.39529	-4.44152	-4.56482	-4.28672	-4.53351	-4.60223	-4.36545	0.701277	0.122847	0.50159	0.021014	0.629302	0.00193948	0.0153844	0.752149	0.000651859
Q9Y241	sp|Q9Y241|HIG1A_HUMAN HIG1 domain family member 1A, mitochondrial OS=Homo sapiens OX=9606 GN=HIGD1A PE=1 SV=1	24.112	6026	HIG1 domain family member 1A, mitochondrial	HIGD1A	Q9Y241	-4.25132	-4.22022	-4.5204	-4.41742	-4.61933	-4.49349	-3.78916	-4.11	-3.80598	-3.95173	-3.70294	-3.71188	-4.04226	-4.19743	-3.99788	-4.07865	-4.0131	0.103618	0.220581	0.0185056	0.000585627	-0.575081	2.12674e-06	0.0153844	-0.354499	0.000652273
O95782	sp|O95782|AP2A1_HUMAN AP-2 complex subunit alpha-1 OS=Homo sapiens OX=9606 GN=AP2A1 PE=1 SV=3	323.31	812	AP-2 complex subunit alpha-1	AP2A1	O95782	-4.12788	-4.05793	-4.40961	-4.35691	-4.33575	-4.51071	-4.09748	-3.98182	-3.98823	-4.10575	-4.08508	-3.78637	-4.05007	-3.97264	-3.93321	-3.95498	-3.93655	0.795294	-0.0379652	0.635132	0.0161429	-0.292344	0.00123487	0.0153844	-0.330309	0.000652926
O95292	sp|O95292|VAPB_HUMAN Vesicle-associated membrane protein-associated protein B/C OS=Homo sapiens OX=9606 GN=VAPB PE=1 SV=3	156.62	759	Vesicle-associated membrane protein-associated protein B/C	VAPB	O95292	-4.05712	-4.20109	-4.42368	-4.25992	-4.16367	-4.34588	-4.23315	-3.96027	-4.12324	-4.22145	-3.99993	-3.93752	-3.85387	-3.97022	-3.94717	-3.93266	-4.00388	0.216202	-0.1377	0.0715201	0.102574	-0.162633	0.0294108	0.0153844	-0.300333	0.000654786
Q9NX14	sp|Q9NX14|NDUBB_HUMAN NADH dehydrogenase [ubiquinone] 1 beta subcomplex subunit 11, mitochondrial OS=Homo sapiens OX=9606 GN=NDUFB11 PE=1 SV=1	47.826	5569	NADH dehydrogenase [ubiquinone] 1 beta subcomplex subunit 11, mitochondrial	NDUFB11	Q9NX14	-3.95654	-4.16703	-4.54936	-4.65363	-4.28664	-4.44302	-4.14395	-4.06151	-3.9381	-4.18198	-4.06779	-3.86289	-3.82647	-3.98467	-3.78054	-3.91076	-4.00678	0.405971	-0.14086	0.197535	0.0479056	-0.300001	0.00836649	0.0153844	-0.440861	0.000655239
Q08722	sp|Q08722|CD47_HUMAN Leukocyte surface antigen CD47 OS=Homo sapiens OX=9606 GN=CD47 PE=1 SV=1	33.499	2694	Leukocyte surface antigen CD47	CD47	Q08722	-4.03109	-3.93246	-4.77262	-4.36479	-4.32771	-4.63272	-4.1549	-3.93648	-4.39784	-4.37883	-4.09273	-4.08843	-3.9011	-3.86563	-3.80265	-3.66978	-3.68065	0.072992	-0.390904	0.00960294	0.362957	-0.168698	0.202329	0.0153844	-0.559602	0.000659459
P13637	sp|P13637|AT1A3_HUMAN Sodium/potassium-transporting ATPase subunit alpha-3 OS=Homo sapiens OX=9606 GN=ATP1A3 PE=1 SV=3	323.31	1288	Sodium/potassium-transporting ATPase subunit alpha-3	ATP1A3	P13637	-4.14039	-4.08123	-4.48496	-4.47435	-4.30186	-4.49601	-4.10577	-3.93544	-3.98425	-4.16007	-4.03846	-3.73812	-3.85212	-3.9714	-3.96474	-4.01589	-4.00379	0.849111	-0.0320987	0.718899	0.0146402	-0.336115	0.000964433	0.0153844	-0.368214	0.000661141
P31930	sp|P31930|QCR1_HUMAN Cytochrome b-c1 complex subunit 1, mitochondrial OS=Homo sapiens OX=9606 GN=UQCRC1 PE=1 SV=3	323.31	1706	Cytochrome b-c1 complex subunit 1, mitochondrial	UQCRC1	P31930	-3.94795	-4.07513	-4.53667	-4.47022	-4.32302	-4.49505	-4.2439	-4.0063	-4.07434	-4.1536	-4.07146	-3.90583	-3.78475	-3.96081	-3.86723	-3.89229	-3.9665	0.238325	-0.181593	0.0836245	0.0922597	-0.232097	0.0249305	0.0153844	-0.41369	0.00066341
P55795	sp|P55795|HNRH2_HUMAN Heterogeneous nuclear ribonucleoprotein H2 OS=Homo sapiens OX=9606 GN=HNRNPH2 PE=1 SV=1	116.07	2246	Heterogeneous nuclear ribonucleoprotein H2	HNRNPH2	P55795	-4.12001	-4.11249	-4.34442	-4.22512	-4.29464	-4.27085	-4.12946	-3.97979	-4.03206	-4.21408	-4.01964	-3.92572	-3.96796	-4.05516	-3.92	-3.97338	-4.00103	0.487462	-0.0666224	0.268997	0.0374285	-0.177796	0.00546959	0.0153844	-0.244418	0.000664314
Q9BUL8	sp|Q9BUL8|PDC10_HUMAN Programmed cell death protein 10 OS=Homo sapiens OX=9606 GN=PDCD10 PE=1 SV=1	32.776	4981	Programmed cell death protein 10	PDCD10	Q9BUL8	-4.09081	-3.99898	-4.35555	-4.30294	-4.17615	-4.29387	-4.17214	-4.10074	-4.15547	-4.02258	-4.05017	-4.09543	-3.94504	-3.99318	-3.93379	-3.93864	-3.9585	0.122924	-0.14559	0.0258836	0.205269	-0.103633	0.085557	0.0153844	-0.249223	0.000665354
Q96NI6	sp|Q96NI6|LRFN5_HUMAN Leucine-rich repeat and fibronectin type-III domain-containing protein 5 OS=Homo sapiens OX=9606 GN=LRFN5 PE=1 SV=2	45.991	4710	Leucine-rich repeat and fibronectin type-III domain-containing protein 5	LRFN5	Q96NI6	-4.07414	-3.93875	-4.4223	-4.60476	-4.60316	-4.41465	-4.16359	-3.82651	-4.13177	-4.35941	-4.06976	-4.12533	-3.99806	-3.95155	-3.78939	-3.69724	-3.75408	0.146039	-0.274663	0.0362882	0.168302	-0.230234	0.061759	0.0153996	-0.504898	0.000668554
P05089	sp|P05089|ARGI1_HUMAN Arginase-1 OS=Homo sapiens OX=9606 GN=ARG1 PE=1 SV=2	8.764	1007	Arginase-1	ARG1	P05089	-4.02713	-3.99166	-4.67319	-4.49064	-4.72899	-4.69843	-4.29385	-3.95087	-4.08247	-4.19105	-3.82538	-3.94039	-3.969	-4.05865	-3.79744	-3.73249	-3.64783	0.361884	-0.206254	0.164632	0.0555875	-0.387672	0.0110294	0.0154108	-0.593925	0.000675497
P49841	sp|P49841|GSK3B_HUMAN Glycogen synthase kinase-3 beta OS=Homo sapiens OX=9606 GN=GSK3B PE=1 SV=2	236.29	2042	Glycogen synthase kinase-3 beta	GSK3B	P49841	-3.91161	-4.07653	-4.38639	-4.24463	-4.21576	-4.37055	-4.27327	-4.12473	-4.25002	-4.30082	-4.15624	-4.03325	-3.96279	-3.90513	-3.85467	-3.79802	-3.83315	0.0213395	-0.318967	0.000912335	0.931529	-0.0111896	0.883415	0.0154108	-0.330157	0.000676262
Q96RD7	sp|Q96RD7|PANX1_HUMAN Pannexin-1 OS=Homo sapiens OX=9606 GN=PANX1 PE=1 SV=4	26.315	4757	Pannexin-1	PANX1	Q96RD7	-4.25157	-4.00663	-4.51745	-4.37075	-4.27957	-4.52024	-4.07354	-4.0201	-4.18524	-4.29472	-4.06513	-3.7041	-3.98469	-3.95849	-3.80054	-3.91432	-3.85268	0.33341	-0.154994	0.14337	0.0621535	-0.26723	0.0132459	0.0154108	-0.422224	0.000678016
O75379	sp|O75379|VAMP4_HUMAN Vesicle-associated membrane protein 4 OS=Homo sapiens OX=9606 GN=VAMP4 PE=1 SV=2	48.527	583	Vesicle-associated membrane protein 4	VAMP4	O75379	-4.25011	-4.0516	-4.31623	-4.223	-4.44625	-4.33265	-3.92105	-4.10501	-4.0404	-4.26443	-3.86014	-4.0587	-3.9523	-4.04896	-3.8897	-3.90652	-3.99021	0.495913	-0.084082	0.27605	0.0372372	-0.228353	0.00538774	0.0154108	-0.312435	0.000679214
Q13153	sp|Q13153|PAK1_HUMAN Serine/threonine-protein kinase PAK 1 OS=Homo sapiens OX=9606 GN=PAK1 PE=1 SV=2	323.31	2785	Serine/threonine-protein kinase PAK 1	PAK1	Q13153	-4.07158	-4.06594	-4.5847	-4.33266	-4.2012	-4.61148	-4.11183	-3.94665	-4.34801	-4.23484	-4.01497	-3.95675	-3.97625	-3.84541	-3.84585	-3.92257	-3.74708	0.156822	-0.234741	0.0416001	0.155479	-0.209087	0.0550772	0.0154997	-0.443828	0.000685872
O43674	sp|O43674|NDUB5_HUMAN NADH dehydrogenase [ubiquinone] 1 beta subcomplex subunit 5, mitochondrial OS=Homo sapiens OX=9606 GN=NDUFB5 PE=1 SV=1	29.942	399	NADH dehydrogenase [ubiquinone] 1 beta subcomplex subunit 5, mitochondrial	NDUFB5	O43674	-3.93013	-4.20488	-4.78033	-4.97054	-4.30931	-4.46526	-4.1953	-4.0907	-3.97255	-4.18521	-4.02351	-3.81461	-3.74354	-3.88292	-3.67992	-3.85891	-4.00508	0.359891	-0.212907	0.163252	0.0567799	-0.396429	0.0114253	0.0154997	-0.609336	0.000691469
Q96PE3	sp|Q96PE3|INP4A_HUMAN Inositol polyphosphate-4-phosphatase type I A OS=Homo sapiens OX=9606 GN=INPP4A PE=1 SV=1	245.76	4730	Inositol polyphosphate-4-phosphatase type I A	INPP4A	Q96PE3	-4.08508	-3.96702	-4.34484	-4.19141	-4.27356	-4.36775	-4.07673	-4.07882	-4.19672	-4.2446	-4.17105	-4.10464	-4.01327	-3.93716	-3.94021	-3.75337	-3.89597	0.0500023	-0.237434	0.00409395	0.559034	-0.0595156	0.392635	0.0154997	-0.29695	0.000694548
O00339	sp|O00339|MATN2_HUMAN Matrilin-2 OS=Homo sapiens OX=9606 GN=MATN2 PE=1 SV=4	49.184	146	Matrilin-2	MATN2	O00339	-4.32243	-4.64777	-2.67178	-2.90303	-3.9887	-2.76126	-5.02586	-4.8097	-4.5533	-4.502	-4.43153	-4.88246	-4.99777	-4.78831	-4.81678	-4.67347	-4.89798	0.818591	0.134052	0.669277	0.016136	1.15165	0.00119862	0.0154997	1.2857	0.000703062
P55087	sp|P55087|AQP4_HUMAN Aquaporin-4 OS=Homo sapiens OX=9606 GN=AQP4 PE=1 SV=2	137.28	2226	Aquaporin-4	AQP4	P55087	-4.77698	-4.86043	-2.58985	-2.71938	-4.24159	-2.73266	-4.56015	-4.3865	-4.18993	-4.22873	-4.59547	-4.79475	-4.91796	-5.01025	-5.64836	-5.47954	-5.28386	0.18151	0.808739	0.0527632	0.133496	0.805773	0.0440286	0.0154997	1.61451	0.000703576
P0DI82;P0DI81	sp|P0DI82|TPC2B_HUMAN Trafficking protein particle complex subunit 2B OS=Homo sapiens OX=9606 GN=TRAPPC2B PE=1 SV=1;sp|P0DI81|TPC2A_HUMAN Trafficking protein particle complex subunit 2 OS=Homo sapiens OX=9606 GN=TRAPPC2 PE=1 SV=1	3.7483	1188	Trafficking protein particle complex subunit 2B	TRAPPC2B	P0DI82	-4.14398	-4.13889	-4.43613	-4.25626	-4.17893	-4.45447	-3.91038	-3.9898	-4.11097	-4.25442	-4.01116	-4.0264	-4.09891	-3.99097	-3.85472	-3.84915	-3.95535	0.415132	-0.100702	0.205304	0.0482678	-0.217586	0.00856519	0.0154997	-0.318288	0.000705095
O43677	sp|O43677|NDUC1_HUMAN NADH dehydrogenase [ubiquinone] 1 subunit C1, mitochondrial OS=Homo sapiens OX=9606 GN=NDUFC1 PE=1 SV=1	7.311	401	NADH dehydrogenase [ubiquinone] 1 subunit C1, mitochondrial	NDUFC1	O43677	-3.96439	-4.19119	-4.50912	-4.72209	-4.27542	-4.29376	-4.33262	-4.23088	-3.95314	-4.07892	-4.2324	-3.85295	-3.75597	-3.92372	-3.76025	-3.90559	-3.89328	0.140357	-0.265727	0.0339979	0.181191	-0.212509	0.0696889	0.0154997	-0.478236	0.000709742
P20336	sp|P20336|RAB3A_HUMAN Ras-related protein Rab-3A OS=Homo sapiens OX=9606 GN=RAB3A PE=1 SV=1	223.97	1449	Ras-related protein Rab-3A	RAB3A	P20336	-3.95023	-4.03066	-4.63936	-4.51699	-4.70646	-4.52239	-4.21302	-3.92938	-4.02316	-4.09926	-3.99988	-3.89782	-4.03164	-3.9372	-3.81578	-3.79976	-3.8311	0.476605	-0.14399	0.257577	0.0404051	-0.367262	0.0062683	0.0154997	-0.511252	0.000711764
Q9Y4G8	sp|Q9Y4G8|RPGF2_HUMAN Rap guanine nucleotide exchange factor 2 OS=Homo sapiens OX=9606 GN=RAPGEF2 PE=1 SV=1	323.31	6169	Rap guanine nucleotide exchange factor 2	RAPGEF2	Q9Y4G8	-4.10947	-4.11604	-4.44635	-4.27602	-4.2282	-4.48051	-4.07479	-3.89241	-4.13384	-4.14978	-3.95138	-3.93032	-3.98327	-3.98667	-3.93947	-4.02329	-3.93107	0.706173	-0.0493284	0.507657	0.0220093	-0.254013	0.00208427	0.0154997	-0.303341	0.000712366
Q99758	sp|Q99758|ABCA3_HUMAN Phospholipid-transporting ATPase ABCA3 OS=Homo sapiens OX=9606 GN=ABCA3 PE=1 SV=2	6.2853	4852	Phospholipid-transporting ATPase ABCA3	ABCA3	Q99758	-4.09747	-4.04352	-4.34154	-4.3387	-4.33826	-4.32663	-3.94329	-3.97159	-4.04023	-4.26075	-4.04673	-4.06314	-4.04458	-3.94676	-3.93029	-3.92747	-3.96291	0.406823	-0.0918859	0.198375	0.0499412	-0.193399	0.0091177	0.0154997	-0.285285	0.000715522
Q9NP64	sp|Q9NP64|ZCC17_HUMAN Zinc finger CCHC domain-containing protein 17 OS=Homo sapiens OX=9606 GN=ZCCHC17 PE=1 SV=1	13.753	5386	Zinc finger CCHC domain-containing protein 17	ZCCHC17	Q9NP64	-4.18513	-4.1667	-4.27948	-4.27387	-4.52345	-4.33255	-4.08101	-4.05528	-3.83885	-4.07524	-3.97374	-3.86973	-4.00599	-4.04826	-3.9354	-4.13198	-3.88982	0.886896	0.0199827	0.778734	0.00688589	-0.311222	0.00025064	0.0154997	-0.291239	0.000715905
Q7Z6L0	sp|Q7Z6L0|PRRT2_HUMAN Proline-rich transmembrane protein 2 OS=Homo sapiens OX=9606 GN=PRRT2 PE=1 SV=1	211.82	3757	Proline-rich transmembrane protein 2	PRRT2	Q7Z6L0	-3.9999	-4.03093	-4.88752	-4.64309	-4.38135	-4.62061	-4.16789	-3.82354	-4.45782	-4.31907	-3.86801	-4.05256	-3.63174	-3.77503	-3.74746	-3.95366	-3.82534	0.172191	-0.328172	0.048576	0.142723	-0.312415	0.0488858	0.0154997	-0.640587	0.000716344
Q96N16	sp|Q96N16|JKIP1_HUMAN Janus kinase and microtubule-interacting protein 1 OS=Homo sapiens OX=9606 GN=JAKMIP1 PE=1 SV=1	3.8358	4704	Janus kinase and microtubule-interacting protein 1	JAKMIP1	Q96N16	-4.08426	-4.08226	-4.36389	-4.11868	-4.44842	-4.30956	-3.94225	-4.22197	-4.18115	-4.02426	-4.10811	-4.29815	-4.04076	-3.92303	-3.84126	-3.80482	-3.88692	0.0800091	-0.229959	0.0113978	0.347768	-0.105194	0.189671	0.0154997	-0.335153	0.000723279
Q9UDW1	sp|Q9UDW1|QCR9_HUMAN Cytochrome b-c1 complex subunit 9 OS=Homo sapiens OX=9606 GN=UQCR10 PE=1 SV=3	22.575	5774	Cytochrome b-c1 complex subunit 9	UQCR10	Q9UDW1	-3.98664	-4.02742	-4.50496	-4.6118	-4.3288	-4.33466	-4.31221	-4.15974	-4.0682	-4.01246	-4.15578	-3.91555	-3.78861	-3.8736	-3.87026	-3.90486	-3.93525	0.149906	-0.229477	0.0388993	0.169012	-0.195055	0.062158	0.0154997	-0.424532	0.000725239
Q92530	sp|Q92530|PSMF1_HUMAN Proteasome inhibitor PI31 subunit OS=Homo sapiens OX=9606 GN=PSMF1 PE=1 SV=2	39.443	4348	Proteasome inhibitor PI31 subunit	PSMF1	Q92530	-4.17493	-4.01972	-3.79036	-4.14602	-3.96798	-3.84338	-3.92086	-4.07717	-4.0471	-3.81737	-4.1961	-4.06481	-4.27584	-4.28999	-4.33196	-4.24089	-4.49445	0.030138	0.30606	0.00159695	0.813058	0.0301673	0.700726	0.0154997	0.336227	0.000725559
P08571	sp|P08571|CD14_HUMAN Monocyte differentiation antigen CD14 OS=Homo sapiens OX=9606 GN=CD14 PE=1 SV=2	5.0984	1126	Monocyte differentiation antigen CD14	CD14	P08571	-4.13735	-2.78287	-2.91917	-3.94407	-3.86076	-4.12174	-4.47994	-4.79547	-4.17375	-4.12695	-4.33644	-5.03331	-4.70473	-4.528	-4.83909	-4.53856	-4.59895	0.736455	0.150889	0.544865	0.020432	0.863314	0.00186512	0.0154997	1.0142	0.000726191
P63215	sp|P63215|GBG3_HUMAN Guanine nucleotide-binding protein G(I)/G(S)/G(O) subunit gamma-3 OS=Homo sapiens OX=9606 GN=GNG3 PE=1 SV=1	233.52	2450	Guanine nucleotide-binding protein G(I)/G(S)/G(O) subunit gamma-3	GNG3	P63215	-3.8566	-3.95527	-4.67263	-4.483	-4.2106	-4.48645	-4.61447	-4.1603	-4.88116	-4.25806	-4.19839	-4.35104	-3.75274	-3.6199	-3.72131	-3.62077	-3.55812	0.00759674	-0.756001	0.000115501	0.532769	0.133144	0.365059	0.0154997	-0.622857	0.000726629
Q8WVR3	sp|Q8WVR3|TPC14_HUMAN Trafficking protein particle complex subunit 14 OS=Homo sapiens OX=9606 GN=TRAPPC14 PE=1 SV=2	5.1126	4289	Trafficking protein particle complex subunit 14	TRAPPC14	Q8WVR3	-4.14234	-4.13359	-4.37688	-4.27138	-4.61502	-4.33324	-4.03539	-3.96904	-4.10521	-4.22332	-3.94478	-3.7985	-3.87783	-4.05499	-3.91304	-3.91889	-4.00939	0.708739	-0.0578774	0.510554	0.0221896	-0.299368	0.00212464	0.015526	-0.357245	0.000732596
O75394	sp|O75394|RM33_HUMAN 39S ribosomal protein L33, mitochondrial OS=Homo sapiens OX=9606 GN=MRPL33 PE=1 SV=1	7.122	589	39S ribosomal protein L33, mitochondrial	MRPL33	O75394	-4.04303	-4.25247	-4.47542	-4.172	-4.30095	-4.18026	-4.14006	-4.13415	-4.17214	-4.56581	-4.03835	-4.01955	-3.9196	-3.98065	-3.76692	-3.79195	-3.80412	0.0405326	-0.325695	0.00283019	0.668243	-0.0590103	0.513592	0.015526	-0.384706	0.000734405
Q53S08	sp|Q53S08|RAB6D_HUMAN Ras-related protein Rab-6D OS=Homo sapiens OX=9606 GN=RAB6D PE=2 SV=1	35.876	3289	Ras-related protein Rab-6D	RAB6D	Q53S08	-4.23051	-4.2509	-3.51816	-3.4171	-3.69481	-3.49822	-4.06923	-4.30848	-4.17109	-4.42611	-4.36803	-4.35314	-4.47118	-4.01777	-4.52956	-4.58317	-4.4321	0.647272	0.124075	0.431697	0.0264512	0.514397	0.00288177	0.015526	0.638473	0.000737699
P12074	sp|P12074|CX6A1_HUMAN Cytochrome c oxidase subunit 6A1, mitochondrial OS=Homo sapiens OX=9606 GN=COX6A1 PE=1 SV=4	123.7	1257	Cytochrome c oxidase subunit 6A1, mitochondrial	COX6A1	P12074	-4.04059	-4.112	-4.47955	-4.33317	-4.29113	-4.42505	-3.91968	-4.02893	-4.11235	-3.93987	-4.06977	-3.99937	-4.06253	-3.92805	-3.94936	-4.01964	-3.94317	0.820253	-0.0311115	0.672384	0.0161523	-0.268586	0.00125146	0.015526	-0.299697	0.00073918
Q15334	sp|Q15334|L2GL1_HUMAN Lethal(2) giant larvae protein homolog 1 OS=Homo sapiens OX=9606 GN=LLGL1 PE=1 SV=3	323.31	3079	Lethal(2) giant larvae protein homolog 1	LLGL1	Q15334	-4.33615	-4.29987	-3.57526	-3.20791	-3.30015	-3.43131	-4.09471	-4.2384	-4.40921	-4.50037	-4.3162	-4.64172	-4.35802	-4.19731	-4.77086	-4.83624	-4.45944	0.660004	0.157605	0.443852	0.0257843	0.674992	0.00276656	0.015526	0.832597	0.000742666
Q8WZA2	sp|Q8WZA2|RPGF4_HUMAN Rap guanine nucleotide exchange factor 4 OS=Homo sapiens OX=9606 GN=RAPGEF4 PE=1 SV=1	83.948	4337	Rap guanine nucleotide exchange factor 4	RAPGEF4	Q8WZA2	-3.91067	-4.06838	-4.47705	-4.40534	-4.45909	-4.46543	-4.13193	-3.9934	-4.03018	-4.08811	-4.04573	-4.14209	-3.98159	-3.98764	-3.7763	-3.83774	-3.94794	0.263238	-0.165667	0.0982036	0.0880604	-0.225755	0.0231585	0.015526	-0.391422	0.000743237
P62330	sp|P62330|ARF6_HUMAN ADP-ribosylation factor 6 OS=Homo sapiens OX=9606 GN=ARF6 PE=1 SV=2	50.971	2397	ADP-ribosylation factor 6	ARF6	P62330	-3.97851	-4.0352	-4.19814	-4.18064	-4.22308	-4.14981	-4.24446	-4.1222	-4.24726	-4.1961	-4.17913	-4.26264	-3.98502	-3.96321	-3.90466	-3.86274	-3.86578	0.00353918	-0.29235	2.95883e-05	0.25061	0.0810652	0.114758	0.015591	-0.211285	0.000748925
Q6GYQ0	sp|Q6GYQ0|RGPA1_HUMAN Ral GTPase-activating protein subunit alpha-1 OS=Homo sapiens OX=9606 GN=RALGAPA1 PE=1 SV=1	117.29	3494	Ral GTPase-activating protein subunit alpha-1	RALGAPA1	Q6GYQ0	-3.91444	-4.10999	-4.38539	-4.26672	-4.31857	-4.35557	-4.12286	-4.05911	-4.15198	-4.29152	-4.165	-4.06241	-4.01225	-3.98197	-3.88777	-3.77873	-3.81544	0.0627961	-0.246915	0.00686661	0.460295	-0.0829656	0.291236	0.0156024	-0.329881	0.000758926
O60343	sp|O60343|TBCD4_HUMAN TBC1 domain family member 4 OS=Homo sapiens OX=9606 GN=TBC1D4 PE=1 SV=2	15.33	467	TBC1 domain family member 4	TBC1D4	O60343	-4.13176	-4.09905	-4.38859	-4.2707	-4.09992	-4.35527	-4.07059	-3.9832	-4.10313	-4.0877	-4.00359	-4.12099	-3.90309	-3.96774	-3.91465	-4.06204	-4.02618	0.369275	-0.0867904	0.169277	0.0585587	-0.162681	0.0120089	0.0156024	-0.249471	0.000759836
Q8TAC9	sp|Q8TAC9|SCAM5_HUMAN Secretory carrier-associated membrane protein 5 OS=Homo sapiens OX=9606 GN=SCAMP5 PE=1 SV=1	32.448	4173	Secretory carrier-associated membrane protein 5	SCAMP5	Q8TAC9	-4.06824	-4.08371	-4.58305	-4.60386	-4.6497	-4.59048	-4.2365	-3.98194	-3.91681	-4.07566	-3.91792	-3.62861	-3.96102	-4.03629	-3.83586	-3.91359	-3.90384	0.907249	-0.0294507	0.810504	0.0136193	-0.470269	0.000851174	0.0156024	-0.49972	0.00075993
Q8N4Q1	sp|Q8N4Q1|MIA40_HUMAN Mitochondrial intermembrane space import and assembly protein 40 OS=Homo sapiens OX=9606 GN=CHCHD4 PE=1 SV=1	32.108	4012	Mitochondrial intermembrane space import and assembly protein 40	CHCHD4	Q8N4Q1	-4.02863	-4.10933	-4.38261	-4.45349	-4.5288	-4.43956	-4.16343	-3.99538	-3.97059	-4.06095	-3.9688	-3.83416	-3.96455	-4.06949	-3.87586	-3.86797	-4.02582	0.818981	-0.0381469	0.669816	0.0166067	-0.324853	0.00130759	0.0156024	-0.363	0.000764745
Q8IYB5	sp|Q8IYB5|SMAP1_HUMAN Stromal membrane-associated protein 1 OS=Homo sapiens OX=9606 GN=SMAP1 PE=1 SV=2	86.858	3927	Stromal membrane-associated protein 1	SMAP1	Q8IYB5	-4.11726	-4.16167	-4.25775	-4.26914	-4.28554	-4.34067	-4.08582	-4.0182	-4.09243	-4.18847	-4.03492	-3.81137	-3.98053	-4.0387	-4.00922	-3.99751	-3.91006	0.629108	-0.0513318	0.411236	0.028125	-0.200136	0.00325346	0.0156024	-0.251468	0.000765255
O00429	sp|O00429|DNM1L_HUMAN Dynamin-1-like protein OS=Homo sapiens OX=9606 GN=DNM1L PE=1 SV=2	323.31	154	Dynamin-1-like protein	DNM1L	O00429	-4.00718	-4.07101	-4.48152	-4.34906	-4.27485	-4.45457	-4.08744	-4.06236	-4.10138	-4.2325	-4.0965	-3.84957	-3.96487	-3.92895	-3.92755	-3.90677	-3.89613	0.267038	-0.146772	0.100591	0.0882287	-0.201403	0.0232441	0.0156024	-0.348175	0.000767384
Q9Y6M4	sp|Q9Y6M4|KC1G3_HUMAN Casein kinase I isoform gamma-3 OS=Homo sapiens OX=9606 GN=CSNK1G3 PE=1 SV=2	53.506	6261	Casein kinase I isoform gamma-3	CSNK1G3	Q9Y6M4	-4.08453	-4.05612	-4.29943	-4.24499	-4.20074	-4.27004	-4.09663	-4.02949	-4.22429	-4.19525	-4.11686	-3.97502	-4.01199	-3.99602	-3.90931	-3.91424	-3.95094	0.103618	-0.149757	0.0185068	0.275858	-0.0863859	0.13251	0.0156024	-0.236142	0.000770807
O43639	sp|O43639|NCK2_HUMAN Cytoplasmic protein NCK2 OS=Homo sapiens OX=9606 GN=NCK2 PE=1 SV=2	42.477	396	Cytoplasmic protein NCK2	NCK2	O43639	-3.90027	-4.12519	-4.48264	-4.38992	-4.12491	-4.37013	-4.32579	-4.02162	-4.44211	-4.16004	-4.08479	-4.32364	-3.84037	-3.9568	-3.71189	-3.75972	-3.81573	0.0210347	-0.409429	0.000871526	0.972728	-0.00584156	0.952175	0.0156024	-0.415271	0.000771045
Q00610	sp|Q00610|CLH1_HUMAN Clathrin heavy chain 1 OS=Homo sapiens OX=9606 GN=CLTC PE=1 SV=5	323.31	2560	Clathrin heavy chain 1	CLTC	Q00610	-4.14742	-3.96745	-4.51764	-4.43463	-4.42403	-4.55428	-4.15041	-3.91382	-4.02076	-4.11145	-3.94388	-3.82821	-3.97097	-4.01368	-3.92239	-3.93281	-3.92179	0.80981	-0.042425	0.658213	0.0168451	-0.346155	0.00137085	0.0156024	-0.38858	0.000772652
O75787	sp|O75787|RENR_HUMAN Renin receptor OS=Homo sapiens OX=9606 GN=ATP6AP2 PE=1 SV=2	27.704	631	Renin receptor	ATP6AP2	O75787	-4.11437	-4.14432	-4.27483	-4.39968	-4.56628	-4.49853	-3.98894	-3.94297	-3.8759	-4.01901	-3.9753	-3.96169	-4.01681	-4.11109	-3.82675	-3.8884	-4.13227	0.826425	0.034429	0.680457	0.00631953	-0.372369	0.000208051	0.0159259	-0.33794	0.000791302
Q9UH77	sp|Q9UH77|KLHL3_HUMAN Kelch-like protein 3 OS=Homo sapiens OX=9606 GN=KLHL3 PE=1 SV=2	2.491	5800	Kelch-like protein 3	KLHL3	Q9UH77	-4.0087	-4.1981	-4.53623	-4.26613	-4.06775	-4.53032	-4.06913	-4.06233	-4.26333	-4.42286	-3.98911	-4.21585	-3.97064	-3.85223	-3.9189	-3.79202	-3.65892	0.059088	-0.331895	0.00575469	0.512451	-0.097437	0.34195	0.0159592	-0.429332	0.000796422
Q9NVZ3	sp|Q9NVZ3|NECP2_HUMAN Adaptin ear-binding coat-associated protein 2 OS=Homo sapiens OX=9606 GN=NECAP2 PE=1 SV=1	10.806	5548	Adaptin ear-binding coat-associated protein 2	NECAP2	Q9NVZ3	-4.44412	-4.27345	-3.19682	-3.29379	-3.91094	-3.27049	-4.09057	-4.40391	-4.26761	-4.11828	-4.30797	-4.55844	-4.47006	-4.397	-4.6514	-4.70965	-4.56451	0.410731	0.267395	0.202044	0.0522516	0.559527	0.00996213	0.0159592	0.826922	0.000798226
P35368	sp|P35368|ADA1B_HUMAN Alpha-1B adrenergic receptor OS=Homo sapiens OX=9606 GN=ADRA1B PE=1 SV=3	6.1885	1759	Alpha-1B adrenergic receptor	ADRA1B	P35368	-4.19077	-4.14456	-4.61917	-4.27648	-4.30885	-4.28762	-3.9609	-4.09574	-3.7642	-4.07196	-4.10119	-4.14841	-3.94734	-4.0207	-4.05091	-3.96541	-3.76511	0.62264	-0.0738402	0.404644	0.0294116	-0.28084	0.00351017	0.0159714	-0.35468	0.000801468
O96000	sp|O96000|NDUBA_HUMAN NADH dehydrogenase [ubiquinone] 1 beta subcomplex subunit 10 OS=Homo sapiens OX=9606 GN=NDUFB10 PE=1 SV=3	140.15	838	NADH dehydrogenase [ubiquinone] 1 beta subcomplex subunit 10	NDUFB10	O96000	-3.96916	-4.18397	-4.55032	-4.66801	-4.22735	-4.37593	-4.1389	-4.07415	-3.99241	-4.15194	-4.07261	-3.84188	-3.82128	-3.92885	-3.82866	-3.9542	-4.01437	0.410731	-0.135841	0.202057	0.0523934	-0.283809	0.0100584	0.0159794	-0.419651	0.00080573
P19634	sp|P19634|SL9A1_HUMAN Sodium/hydrogen exchanger 1 OS=Homo sapiens OX=9606 GN=SLC9A1 PE=1 SV=2	227.96	1437	Sodium/hydrogen exchanger 1	SLC9A1	P19634	-4.00127	-4.12263	-4.45813	-4.35734	-4.15442	-4.47089	-4.26328	-3.99984	-4.08089	-4.29588	-4.10591	-3.94371	-3.77822	-3.9551	-3.97981	-3.87326	-3.87864	0.119592	-0.221916	0.0245966	0.238533	-0.145861	0.106683	0.0159794	-0.367777	0.000807147
P61981	sp|P61981|1433G_HUMAN 14-3-3 protein gamma OS=Homo sapiens OX=9606 GN=YWHAG PE=1 SV=2	323.31	2368	14-3-3 protein gamma	YWHAG	P61981	-4.0497	-4.06831	-4.43052	-4.32795	-4.34608	-4.44604	-4.19987	-3.96061	-4.07928	-4.3003	-3.96475	-3.90462	-3.96804	-3.97319	-3.89363	-3.94467	-3.8444	0.288668	-0.143451	0.114925	0.082796	-0.209862	0.020995	0.0160409	-0.353313	0.000812903
Q6ZN44	sp|Q6ZN44|UNC5A_HUMAN Netrin receptor UNC5A OS=Homo sapiens OX=9606 GN=UNC5A PE=1 SV=3	14.637	3627	Netrin receptor UNC5A	UNC5A	Q6ZN44	-3.9059	-3.98482	-4.69191	-4.48316	-4.41227	-4.5309	-4.07939	-4.07013	-4.13309	-4.31706	-4.03504	-4.21417	-4.02314	-3.95839	-3.69859	-3.69849	-3.71992	0.109959	-0.321774	0.0208193	0.266453	-0.193345	0.125925	0.016139	-0.51512	0.000820535
Q15120	sp|Q15120|PDK3_HUMAN [Pyruvate dehydrogenase (acetyl-transferring)] kinase isozyme 3, mitochondrial OS=Homo sapiens OX=9606 GN=PDK3 PE=1 SV=1	97.415	3052	[Pyruvate dehydrogenase (acetyl-transferring)] kinase isozyme 3, mitochondrial	PDK3	Q15120	-4.06216	-4.11965	-4.50876	-4.42427	-4.22927	-4.31178	-4.16756	-4.0144	-3.97902	-4.06436	-4.01247	-3.90211	-3.9386	-4.03167	-3.90254	-3.95055	-4.03588	0.698356	-0.0514721	0.497887	0.0247269	-0.252664	0.00251856	0.0161466	-0.304136	0.000824025
Q8TD43	sp|Q8TD43|TRPM4_HUMAN Transient receptor potential cation channel subfamily M member 4 OS=Homo sapiens OX=9606 GN=TRPM4 PE=1 SV=1	4.8017	4226	Transient receptor potential cation channel subfamily M member 4	TRPM4	Q8TD43	-4.00798	-4.09501	-4.59201	-4.45153	-4.71199	-4.5363	-4.19613	-4.01033	-4.10438	-4.41783	-3.99871	-3.66978	-3.90943	-4.01236	-3.81814	-3.76357	-3.73305	0.302552	-0.218882	0.123558	0.0793087	-0.332945	0.019536	0.0161466	-0.551828	0.000826256
P52815	sp|P52815|RM12_HUMAN 39S ribosomal protein L12, mitochondrial OS=Homo sapiens OX=9606 GN=MRPL12 PE=1 SV=2	14.887	2155	39S ribosomal protein L12, mitochondrial	MRPL12	P52815	-3.88763	-4.16779	-4.5517	-4.18614	-4.24763	-4.43002	-4.349	-4.18289	-4.20337	-4.48283	-4.12793	-4.00083	-3.76741	-3.95227	-3.66279	-3.78209	-3.8844	0.0255724	-0.414685	0.00125371	0.907606	-0.0206766	0.840989	0.0161911	-0.435361	0.000831205
Q92529	sp|Q92529|SHC3_HUMAN SHC-transforming protein 3 OS=Homo sapiens OX=9606 GN=SHC3 PE=1 SV=1	83.181	4347	SHC-transforming protein 3	SHC3	Q92529	-4.30557	-4.33285	-4.68259	-4.37756	-4.53427	-4.44939	-3.8478	-3.83912	-4.01995	-3.85053	-3.58074	-3.65312	-3.9778	-4.12851	-4.05698	-4.23957	-4.13763	0.0313962	0.309555	0.00178282	0.000281251	-0.648497	3.70502e-07	0.0161951	-0.338942	0.000841917
Q9H1Y0	sp|Q9H1Y0|ATG5_HUMAN Autophagy protein 5 OS=Homo sapiens OX=9606 GN=ATG5 PE=1 SV=2	14.239	5189	Autophagy protein 5	ATG5	Q9H1Y0	-4.25517	-4.18432	-4.25203	-4.21609	-4.0851	-4.25741	-4.1385	-4.00795	-4.13782	-4.18882	-4.11029	-3.90915	-3.88355	-3.99097	-4.06869	-3.85309	-4.04319	0.21257	-0.114194	0.0699677	0.122341	-0.126263	0.0386935	0.0161951	-0.240456	0.00084405
Q16623	sp|Q16623|STX1A_HUMAN Syntaxin-1A OS=Homo sapiens OX=9606 GN=STX1A PE=1 SV=1	323.31	3179	Syntaxin-1A	STX1A	Q16623	-3.99318	-3.92658	-4.65381	-4.37239	-4.4076	-4.51214	-4.25439	-3.90119	-4.43609	-4.22563	-4.07558	-4.16271	-3.98776	-3.84777	-3.72804	-3.71241	-3.75371	0.0689851	-0.369992	0.00851926	0.436226	-0.135018	0.268627	0.0161951	-0.50501	0.000844639
Q8IYQ7	sp|Q8IYQ7|THNS1_HUMAN Threonine synthase-like 1 OS=Homo sapiens OX=9606 GN=THNSL1 PE=1 SV=2	51.166	3934	Threonine synthase-like 1	THNSL1	Q8IYQ7	-4.08981	-4.18072	-4.43827	-4.41368	-4.27584	-4.47345	-4.10789	-3.93552	-3.96296	-4.0415	-3.99046	-3.75377	-3.94726	-4.05746	-3.98783	-3.96426	-4.07799	0.766003	0.0416111	0.584934	0.00556702	-0.346612	0.000165412	0.0161951	-0.305001	0.000845347
Q9BY43	sp|Q9BY43|CHM4A_HUMAN Charged multivesicular body protein 4a OS=Homo sapiens OX=9606 GN=CHMP4A PE=1 SV=3	45.845	5061	Charged multivesicular body protein 4a	CHMP4A	Q9BY43	-4.31687	-3.99843	-3.36369	-3.67333	-3.93789	-3.65229	-4.10428	-4.22854	-4.26318	-4.28526	-4.22504	-4.38225	-4.27137	-4.26001	-4.3695	-4.41166	-4.28408	0.752757	0.0712355	0.565251	0.0218183	0.424339	0.00204569	0.0161951	0.495575	0.000846834
P53779	sp|P53779|MK10_HUMAN Mitogen-activated protein kinase 10 OS=Homo sapiens OX=9606 GN=MAPK10 PE=1 SV=2	206.1	2181	Mitogen-activated protein kinase 10	MAPK10	P53779	-4.06108	-4.10437	-4.46516	-4.25727	-4.09983	-4.38033	-4.12151	-3.96271	-4.24526	-4.21641	-4.02239	-4.07796	-3.94753	-3.93447	-3.88366	-3.94377	-3.91626	0.121815	-0.182565	0.0254234	0.24074	-0.120303	0.108011	0.0161951	-0.302868	0.000847448
Q9NXH9	sp|Q9NXH9|TRM1_HUMAN tRNA (guanine(26)-N(2))-dimethyltransferase OS=Homo sapiens OX=9606 GN=TRMT1 PE=1 SV=1	6.1122	5587	tRNA (guanine(26)-N(2))-dimethyltransferase	TRMT1	Q9NXH9	-4.14678	-4.2047	-3.39954	-3.56897	-4.31557	-3.31993	-3.93112	-4.15878	-4.02608	-4.22271	-4.33766	-4.21875	-4.28123	-4.42027	-4.53166	-4.64413	-4.68339	0.166424	0.362951	0.0462351	0.166365	0.32327	0.0606635	0.0162341	0.686221	0.000852171
P20020	sp|P20020|AT2B1_HUMAN Plasma membrane calcium-transporting ATPase 1 OS=Homo sapiens OX=9606 GN=ATP2B1 PE=1 SV=4	323.31	1444	Plasma membrane calcium-transporting ATPase 1	ATP2B1	P20020	-3.86435	-3.95724	-4.73941	-4.48221	-4.34314	-4.53162	-4.35196	-3.99011	-4.29241	-4.41798	-4.13936	-4.06449	-3.84895	-3.84289	-3.67962	-3.74635	-3.7485	0.0541676	-0.436126	0.00490888	0.565474	-0.110274	0.40063	0.0162457	-0.5464	0.000857802
Q9Y6U3	sp|Q9Y6U3|SCIN_HUMAN Scinderin OS=Homo sapiens OX=9606 GN=SCIN PE=1 SV=4	59.011	6273	Scinderin	SCIN	Q9Y6U3	-4.9463	-3.72156	-2.18349	-3.65103	-3.17494	-3.85609	-4.31367	-4.13905	-3.99957	-5.07571	-4.78531	-5.32953	-5.06628	-4.94887	-5.09432	-5.20073	-4.91281	0.454739	0.437463	0.237953	0.0482226	1.01824	0.00854909	0.0162457	1.4557	0.000858542
Q7Z4K8	sp|Q7Z4K8|TRI46_HUMAN Tripartite motif-containing protein 46 OS=Homo sapiens OX=9606 GN=TRIM46 PE=2 SV=2	54.06	3739	Tripartite motif-containing protein 46	TRIM46	Q7Z4K8	-4.04332	-4.05914	-4.44897	-4.30419	-4.26609	-4.44078	-4.24014	-4.0245	-4.19635	-4.49589	-4.12956	-3.97177	-4.03533	-3.95975	-3.81279	-3.65399	-3.73732	0.0538141	-0.336536	0.00483887	0.569704	-0.0840431	0.405383	0.0162457	-0.420579	0.000860821
Q6P1M0	sp|Q6P1M0|S27A4_HUMAN Long-chain fatty acid transport protein 4 OS=Homo sapiens OX=9606 GN=SLC27A4 PE=1 SV=1	214.45	3537	Long-chain fatty acid transport protein 4	SLC27A4	Q6P1M0	-4.068	-4.17835	-4.31819	-4.1817	-4.11489	-4.23804	-4.17958	-4.01425	-4.13778	-4.18233	-4.08593	-3.99496	-3.92839	-3.95595	-4.01374	-3.95102	-4.01261	0.123257	-0.1268	0.0260634	0.240525	-0.0840547	0.107716	0.0163147	-0.210854	0.000867172
Q9NQ29	sp|Q9NQ29|LUC7L_HUMAN Putative RNA-binding protein Luc7-like 1 OS=Homo sapiens OX=9606 GN=LUC7L PE=1 SV=1	17.05	5408	Putative RNA-binding protein Luc7-like 1	LUC7L	Q9NQ29	-4.07342	-4.07246	-4.4697	-4.32069	-4.12177	-4.31975	-4.31657	-3.88096	-4.22459	-4.24932	-4.15056	-4.08067	-3.83543	-3.97783	-3.78619	-3.92044	-3.90221	0.0614024	-0.266024	0.00630958	0.512451	-0.0791889	0.341934	0.0163438	-0.345213	0.000873223
Q9Y4W6	sp|Q9Y4W6|AFG32_HUMAN AFG3-like protein 2 OS=Homo sapiens OX=9606 GN=AFG3L2 PE=1 SV=2	237.09	6181	AFG3-like protein 2	AFG3L2	Q9Y4W6	-3.98953	-4.11826	-4.44255	-4.35645	-4.34643	-4.38135	-4.21075	-3.9904	-3.99938	-4.16945	-4.05123	-3.87479	-3.89986	-3.99945	-3.92206	-3.9527	-3.96719	0.436365	-0.101084	0.222445	0.0512703	-0.223093	0.00958038	0.0163438	-0.324177	0.000874113
Q8IUQ0	sp|Q8IUQ0|CLVS1_HUMAN Clavesin-1 OS=Homo sapiens OX=9606 GN=CLVS1 PE=1 SV=1	45.265	3860	Clavesin-1	CLVS1	Q8IUQ0	-3.93434	-4.09007	-4.50636	-4.2659	-4.30099	-4.44375	-4.21814	-3.99381	-4.14797	-4.07183	-4.08206	-4.19856	-3.98205	-4.02197	-3.88423	-3.78982	-3.78648	0.113674	-0.225816	0.0225359	0.264953	-0.138172	0.124954	0.0163481	-0.363988	0.000883122
O95218	sp|O95218|ZRAB2_HUMAN Zinc finger Ran-binding domain-containing protein 2 OS=Homo sapiens OX=9606 GN=ZRANB2 PE=1 SV=2	30.231	749	Zinc finger Ran-binding domain-containing protein 2	ZRANB2	O95218	-4.05353	-4.11308	-4.1936	-4.25463	-4.13932	-4.12367	-4.20926	-4.1023	-4.13233	-4.27022	-4.11093	-4.06585	-3.92699	-3.95835	-3.93916	-3.99879	-3.95901	0.0203175	-0.192021	0.000801926	0.977916	0.00217745	0.961612	0.0163481	-0.189843	0.000884792
Q96Q04	sp|Q96Q04|LMTK3_HUMAN Serine/threonine-protein kinase LMTK3 OS=Homo sapiens OX=9606 GN=LMTK3 PE=1 SV=2	29.306	4742	Serine/threonine-protein kinase LMTK3	LMTK3	Q96Q04	-3.96534	-4.05822	-4.568	-4.4121	-4.46302	-4.33219	-4.0616	-3.98714	-4.05665	-4.15876	-4.03813	-3.99122	-4.01379	-4.0062	-3.86077	-3.82545	-3.9313	0.412835	-0.121414	0.203571	0.0553723	-0.250895	0.0109776	0.0163481	-0.372309	0.000885453
P43686	sp|P43686|PRS6B_HUMAN 26S proteasome regulatory subunit 6B OS=Homo sapiens OX=9606 GN=PSMC4 PE=1 SV=2	158.52	1909	26S proteasome regulatory subunit 6B	PSMC4	P43686	-4.08905	-4.01846	-4.03211	-4.00081	-4.12454	-4.07441	-4.03884	-4.04575	-4.00345	-4.08228	-4.01716	-3.96806	-4.20325	-4.20534	-4.23861	-4.19156	-4.19429	0.00854646	0.180689	0.000157686	0.562386	-0.0306406	0.396957	0.0163481	0.150049	0.000886112
P12236	sp|P12236|ADT3_HUMAN ADP/ATP translocase 3 OS=Homo sapiens OX=9606 GN=SLC25A6 PE=1 SV=4	323.31	1264	ADP/ATP translocase 3	SLC25A6	P12236	-3.86052	-4.08111	-4.51991	-4.42104	-4.42125	-4.44628	-4.31195	-4.12747	-4.05325	-4.19231	-4.07434	-3.93768	-3.82156	-3.9107	-3.94625	-3.86357	-3.8089	0.133971	-0.245969	0.0305184	0.219548	-0.175518	0.0948789	0.0163481	-0.421487	0.000887838
P21281	sp|P21281|VATB2_HUMAN V-type proton ATPase subunit B, brain isoform OS=Homo sapiens OX=9606 GN=ATP6V1B2 PE=1 SV=3	323.31	1470	V-type proton ATPase subunit B, brain isoform	ATP6V1B2	P21281	-4.19575	-4.20278	-4.42744	-4.43796	-4.46263	-4.52334	-3.94342	-3.87468	-3.84312	-4.00294	-3.88182	-3.63079	-4.00007	-4.10351	-4.03742	-4.1479	-4.11006	0.0692356	0.216995	0.00867707	0.000482079	-0.512185	1.43239e-06	0.0163665	-0.29519	0.000891542
Q99784	sp|Q99784|NOE1_HUMAN Noelin OS=Homo sapiens OX=9606 GN=OLFM1 PE=1 SV=4	101.58	4855	Noelin	OLFM1	Q99784	-3.78689	-3.92376	-4.75608	-4.56232	-4.43566	-4.74846	-4.1461	-4.01215	-4.52671	-4.39022	-4.18443	-4.41844	-3.90185	-3.81275	-3.6031	-3.48837	-3.67734	0.0403686	-0.582991	0.00281208	0.723054	-0.0891897	0.580174	0.0164444	-0.672181	0.000898495
P53618	sp|P53618|COPB_HUMAN Coatomer subunit beta OS=Homo sapiens OX=9606 GN=COPB1 PE=1 SV=3	285.07	2174	Coatomer subunit beta	COPB1	P53618	-4.10231	-4.13642	-4.23792	-4.19687	-4.02761	-4.23237	-4.30585	-4.09721	-4.16174	-4.32777	-4.14373	-4.02333	-3.91338	-3.87497	-3.9349	-3.93642	-3.9452	0.014438	-0.25563	0.000420741	0.819214	0.0210195	0.708192	0.0164649	-0.23461	0.000902337
P49802	sp|P49802|RGS7_HUMAN Regulator of G-protein signaling 7 OS=Homo sapiens OX=9606 GN=RGS7 PE=1 SV=3	119.13	2038	Regulator of G-protein signaling 7	RGS7	P49802	-3.91231	-3.95329	-4.50875	-4.42753	-4.27157	-4.45718	-4.15588	-3.99974	-4.26545	-4.1648	-4.18197	-4.23119	-3.91885	-3.90297	-3.82559	-3.78228	-3.82723	0.0599132	-0.315121	0.0060144	0.532971	-0.0885996	0.365285	0.0166262	-0.40372	0.000916025
P53677	sp|P53677|AP3M2_HUMAN AP-3 complex subunit mu-2 OS=Homo sapiens OX=9606 GN=AP3M2 PE=1 SV=1	117.6	2178	AP-3 complex subunit mu-2	AP3M2	P53677	-4.11189	-4.06997	-4.54711	-4.34455	-4.4041	-4.35813	-3.95035	-3.99803	-4.06864	-4.07738	-3.95892	-3.82039	-4.01991	-4.0283	-3.96048	-3.93232	-4.04052	0.91279	0.0173512	0.82356	0.00848562	-0.327003	0.000369792	0.0166262	-0.309652	0.000921481
Q9Y6D5	sp|Q9Y6D5|BIG2_HUMAN Brefeldin A-inhibited guanine nucleotide-exchange protein 2 OS=Homo sapiens OX=9606 GN=ARFGEF2 PE=1 SV=3	178.08	6249	Brefeldin A-inhibited guanine nucleotide-exchange protein 2	ARFGEF2	Q9Y6D5	-4.03322	-4.05213	-4.48011	-4.29929	-4.26192	-4.4191	-4.13232	-3.97481	-4.1191	-4.17506	-4.05991	-3.91583	-3.92745	-3.98289	-3.94119	-3.92461	-3.9543	0.341469	-0.116751	0.14909	0.0729918	-0.19479	0.0173199	0.0166262	-0.311541	0.000925076
Q86YS7	sp|Q86YS7|C2CD5_HUMAN C2 domain-containing protein 5 OS=Homo sapiens OX=9606 GN=C2CD5 PE=1 SV=1	179.22	3851	C2 domain-containing protein 5	C2CD5	Q86YS7	-4.07269	-4.05161	-4.42143	-4.34122	-4.3546	-4.49392	-4.04476	-3.87353	-3.99675	-4.12217	-4.07557	-3.92554	-4.00332	-3.96132	-3.93688	-4.02811	-3.96907	0.85865	-0.0266472	0.732361	0.0166578	-0.282855	0.0013218	0.0166262	-0.309503	0.000927003
Q9BQI5	sp|Q9BQI5|SGIP1_HUMAN SH3-containing GRB2-like protein 3-interacting protein 1 OS=Homo sapiens OX=9606 GN=SGIP1 PE=1 SV=2	323.31	4905	SH3-containing GRB2-like protein 3-interacting protein 1	SGIP1	Q9BQI5	-3.91472	-4.03399	-4.60749	-4.38833	-4.44842	-4.5719	-4.11915	-3.99204	-4.20069	-4.36258	-4.07573	-3.94121	-3.98582	-3.95329	-3.80412	-3.71689	-3.77741	0.148993	-0.26773	0.0384165	0.195243	-0.21224	0.07912	0.0166262	-0.47997	0.000928731
P53041	sp|P53041|PPP5_HUMAN Serine/threonine-protein phosphatase 5 OS=Homo sapiens OX=9606 GN=PPP5C PE=1 SV=1	257.64	2164	Serine/threonine-protein phosphatase 5	PPP5C	P53041	-3.9777	-4.10664	-4.41481	-4.30384	-4.17768	-4.36954	-4.19878	-4.02945	-4.22005	-4.23093	-4.06192	-3.96328	-3.97914	-3.94252	-3.92397	-3.86316	-3.88495	0.103618	-0.198654	0.0184301	0.306185	-0.107633	0.155695	0.0166262	-0.306287	0.000929234
Q08379	sp|Q08379|GOGA2_HUMAN Golgin subfamily A member 2 OS=Homo sapiens OX=9606 GN=GOLGA2 PE=1 SV=3	36.204	2686	Golgin subfamily A member 2	GOLGA2	Q08379	-3.94763	-4.08695	-4.45258	-4.17817	-4.25982	-4.22214	-4.42495	-4.20956	-4.10253	-4.41604	-4.19348	-4.04113	-3.90393	-3.87997	-3.78303	-3.76486	-3.88546	0.0136335	-0.387832	0.000351249	0.763387	0.040067	0.632082	0.0166262	-0.347765	0.00093229
Q8N766	sp|Q8N766|EMC1_HUMAN ER membrane protein complex subunit 1 OS=Homo sapiens OX=9606 GN=EMC1 PE=1 SV=1	179.57	4051	ER membrane protein complex subunit 1	EMC1	Q8N766	-4.11899	-4.07233	-4.28895	-4.22648	-4.23193	-4.31141	-4.00936	-4.04551	-4.08394	-4.28352	-4.01554	-4.03612	-3.94592	-4.04441	-3.91639	-3.92156	-4.02625	0.239908	-0.108093	0.0845104	0.113817	-0.129348	0.0346259	0.0166262	-0.237441	0.00093525
P10515	sp|P10515|ODP2_HUMAN Dihydrolipoyllysine-residue acetyltransferase component of pyruvate dehydrogenase complex, mitochondrial OS=Homo sapiens OX=9606 GN=DLAT PE=1 SV=3	323.31	1208	Dihydrolipoyllysine-residue acetyltransferase component of pyruvate dehydrogenase complex, mitochondrial	DLAT	P10515	-4.02759	-4.06732	-4.42697	-4.3644	-4.31347	-4.3838	-4.15574	-4.01907	-3.99096	-4.21339	-4.12829	-3.86961	-3.89394	-3.95511	-4.00177	-3.86962	-3.9875	0.340274	-0.12126	0.148155	0.0739094	-0.20108	0.017666	0.0166262	-0.322339	0.000935873
O95299	sp|O95299|NDUAA_HUMAN NADH dehydrogenase [ubiquinone] 1 alpha subcomplex subunit 10, mitochondrial OS=Homo sapiens OX=9606 GN=NDUFA10 PE=1 SV=1	240.03	763	NADH dehydrogenase [ubiquinone] 1 alpha subcomplex subunit 10, mitochondrial	NDUFA10	O95299	-3.957	-4.1516	-4.68308	-4.73606	-4.27616	-4.47599	-4.07488	-4.07632	-4.02097	-4.12532	-4.03484	-3.80239	-3.76489	-3.99544	-3.78372	-3.94169	-4.00697	0.536598	-0.123911	0.314448	0.0403144	-0.357527	0.00623549	0.016656	-0.481439	0.000942129
Q9BZ71	sp|Q9BZ71|PITM3_HUMAN Membrane-associated phosphatidylinositol transfer protein 3 OS=Homo sapiens OX=9606 GN=PITPNM3 PE=1 SV=2	159.35	5084	Membrane-associated phosphatidylinositol transfer protein 3	PITPNM3	Q9BZ71	-4.18194	-4.1164	-4.44273	-4.14441	-4.19061	-4.38389	-4.05577	-3.95488	-4.22734	-4.05651	-4.03806	-4.15963	-4.1113	-4.01083	-3.89447	-3.92898	-3.74974	0.225104	-0.142966	0.0761545	0.123803	-0.1613	0.0393195	0.016656	-0.304265	0.000945054
Q9H2W6	sp|Q9H2W6|RM46_HUMAN 39S ribosomal protein L46, mitochondrial OS=Homo sapiens OX=9606 GN=MRPL46 PE=1 SV=1	15.528	5213	39S ribosomal protein L46, mitochondrial	MRPL46	Q9H2W6	-4.05573	-4.1885	-4.35804	-4.17273	-4.21982	-4.24728	-4.05561	-4.15692	-4.1238	-4.16343	-4.02997	-4.04386	-3.92587	-4.16199	-3.85582	-3.851	-3.98262	0.150037	-0.140139	0.0390182	0.195443	-0.11142	0.0792819	0.016656	-0.25156	0.000946548
Q9UD71	sp|Q9UD71|PPR1B_HUMAN Protein phosphatase 1 regulatory subunit 1B OS=Homo sapiens OX=9606 GN=PPP1R1B PE=1 SV=2	6.3176	5771	Protein phosphatase 1 regulatory subunit 1B	PPP1R1B	Q9UD71	-4.43366	-4.31455	-3.45765	-4.03797	-4.2553	-3.40205	-3.90719	-3.98782	-3.72804	-3.9721	-3.92123	-3.71063	-4.3024	-4.69457	-4.85408	-5.09637	-4.63502	0.011688	0.845321	0.000260462	0.679517	-0.112362	0.52607	0.016656	0.732959	0.000948889
Q6ZSJ8	sp|Q6ZSJ8|CA122_HUMAN Uncharacterized protein C1orf122 OS=Homo sapiens OX=9606 GN=C1orf122 PE=4 SV=2	3.8766	3631	Uncharacterized protein C1orf122	C1orf122	Q6ZSJ8	-4.12004	-3.96908	-3.85698	-4.00475	-3.71205	-3.98406	-4.1151	-4.10627	-4.21228	-4.05973	-4.03349	-4.12792	-4.21464	-3.97179	-4.43563	-4.4297	-4.33133	0.197049	0.167488	0.0612161	0.145568	0.167972	0.0501965	0.016656	0.335459	0.000951302
P52566	sp|P52566|GDIR2_HUMAN Rho GDP-dissociation inhibitor 2 OS=Homo sapiens OX=9606 GN=ARHGDIB PE=1 SV=3	113.8	2145	Rho GDP-dissociation inhibitor 2	ARHGDIB	P52566	-4.38718	-4.01335	-3.12779	-3.55813	-3.85893	-3.53187	-4.44949	-4.42684	-4.0601	-4.02079	-4.37109	-4.60247	-4.44302	-4.4169	-4.4209	-4.44483	-4.41394	0.73343	0.106121	0.539906	0.024888	0.575588	0.00255946	0.0168338	0.681708	0.000964233
Q8WTS6	sp|Q8WTS6|SETD7_HUMAN Histone-lysine N-methyltransferase SETD7 OS=Homo sapiens OX=9606 GN=SETD7 PE=1 SV=1	57.476	4254	Histone-lysine N-methyltransferase SETD7	SETD7	Q8WTS6	-4.11863	-4.19509	-3.60975	-3.64242	-3.93254	-3.61928	-4.33793	-4.24495	-4.09576	-4.25224	-4.21472	-4.25997	-4.14262	-4.17371	-4.35078	-4.40987	-4.27374	0.859389	0.0358794	0.733942	0.0168829	0.38131	0.00137685	0.0168404	0.41719	0.000968043
Q9UPA5	sp|Q9UPA5|BSN_HUMAN Protein bassoon OS=Homo sapiens OX=9606 GN=BSN PE=1 SV=4	323.31	5980	Protein bassoon	BSN	Q9UPA5	-3.92077	-4.08809	-4.73451	-4.54718	-4.59996	-4.57666	-4.02853	-3.81977	-4.11084	-4.04502	-3.95319	-3.94996	-3.94112	-4.03283	-3.73739	-3.94734	-3.92404	0.767885	-0.0680076	0.588286	0.0225705	-0.426642	0.00219819	0.0168404	-0.49465	0.00097567
P62760	sp|P62760|VISL1_HUMAN Visinin-like protein 1 OS=Homo sapiens OX=9606 GN=VSNL1 PE=1 SV=2	229.64	2409	Visinin-like protein 1	VSNL1	P62760	-4.26182	-4.07731	-4.74663	-4.53702	-4.03226	-4.64136	-4.0689	-3.81898	-4.23483	-4.14614	-3.90486	-4.01426	-3.76173	-3.83449	-3.84629	-4.07532	-3.92628	0.48261	-0.142505	0.263691	0.0481202	-0.351406	0.00849091	0.0168404	-0.493912	0.000983561
O60739	sp|O60739|EIF1B_HUMAN Eukaryotic translation initiation factor 1b OS=Homo sapiens OX=9606 GN=EIF1B PE=1 SV=2	12.769	498	Eukaryotic translation initiation factor 1b	EIF1B	O60739	-4.14378	-4.24704	-4.43886	-4.18715	-3.97819	-4.35972	-4.08826	-4.04176	-4.22348	-4.18839	-4.07859	-3.95224	-3.92497	-3.92433	-3.91475	-3.96246	-3.97101	0.162107	-0.155951	0.0438583	0.18601	-0.130338	0.0732005	0.0168404	-0.286289	0.000984823
Q9ULA0	sp|Q9ULA0|DNPEP_HUMAN Aspartyl aminopeptidase OS=Homo sapiens OX=9606 GN=DNPEP PE=1 SV=2	94.3	5912	Aspartyl aminopeptidase	DNPEP	Q9ULA0	-4.15261	-3.9623	-3.69826	-3.7621	-4.06433	-3.86485	-4.10851	-4.23203	-4.07168	-4.02422	-4.27249	-4.31469	-4.27541	-4.19507	-4.2169	-4.26673	-4.20047	0.664464	0.0603118	0.451349	0.0298763	0.253195	0.00362481	0.0168404	0.313507	0.000986446
Q9BZZ5	sp|Q9BZZ5|API5_HUMAN Apoptosis inhibitor 5 OS=Homo sapiens OX=9606 GN=API5 PE=1 SV=3	102.95	5102	Apoptosis inhibitor 5	API5	Q9BZZ5	-4.04085	-4.17224	-4.40061	-4.14108	-4.09327	-4.3086	-4.174	-4.04869	-4.08211	-4.2665	-4.03956	-4.13278	-3.93151	-3.96862	-3.96897	-3.95407	-3.8726	0.0739046	-0.184788	0.00990015	0.437923	-0.0688329	0.270358	0.0168404	-0.253621	0.000991635
P25325	sp|P25325|THTM_HUMAN 3-mercaptopyruvate sulfurtransferase OS=Homo sapiens OX=9606 GN=MPST PE=1 SV=3	55.554	1566	3-mercaptopyruvate sulfurtransferase	MPST	P25325	-4.20167	-4.24339	-3.57372	-3.5152	-3.9143	-3.5759	-4.01976	-4.28609	-4.04312	-4.14672	-4.30162	-4.37444	-4.27406	-4.17515	-4.40012	-4.43936	-4.58086	0.409477	0.178618	0.20048	0.0607484	0.357929	0.0126101	0.0168404	0.536547	0.000992649
O00161	sp|O00161|SNP23_HUMAN Synaptosomal-associated protein 23 OS=Homo sapiens OX=9606 GN=SNAP23 PE=1 SV=1	55.043	118	Synaptosomal-associated protein 23	SNAP23	O00161	-4.17476	-4.0869	-3.72137	-3.73219	-3.67139	-3.73036	-4.24739	-4.23602	-4.16215	-4.21592	-4.13345	-4.44721	-4.21249	-4.04392	-4.464	-4.38721	-4.18399	0.933851	0.0179645	0.861268	0.0146402	0.387532	0.000975171	0.0168404	0.405497	0.000994729
O94874	sp|O94874|UFL1_HUMAN E3 UFM1-protein ligase 1 OS=Homo sapiens OX=9606 GN=UFL1 PE=1 SV=2	140.85	700	E3 UFM1-protein ligase 1	UFL1	O94874	-4.1865	-4.07031	-3.82404	-3.8147	-3.92183	-3.89183	-4.10094	-4.19109	-4.09064	-4.24629	-4.16397	-4.06771	-4.25065	-4.14655	-4.25153	-4.18791	-4.20179	0.551081	0.0642461	0.329569	0.0399327	0.191904	0.00613724	0.0168404	0.25615	0.000994803
Q8NBM8	sp|Q8NBM8|PCYXL_HUMAN Prenylcysteine oxidase-like OS=Homo sapiens OX=9606 GN=PCYOX1L PE=1 SV=2	7.2029	4090	Prenylcysteine oxidase-like	PCYOX1L	Q8NBM8	-4.0394	-4.08007	-4.56939	-4.57661	-4.31872	-4.50499	-3.81181	-4.02355	-3.9951	-4.1251	-4.02864	-3.94057	-3.93083	-4.07201	-3.81642	-3.9868	-3.97306	0.869461	-0.0316376	0.750911	0.016775	-0.360736	0.00135684	0.0168404	-0.392374	0.00100203
O43150	sp|O43150|ASAP2_HUMAN Arf-GAP with SH3 domain, ANK repeat and PH domain-containing protein 2 OS=Homo sapiens OX=9606 GN=ASAP2 PE=1 SV=3	82.263	336	Arf-GAP with SH3 domain, ANK repeat and PH domain-containing protein 2	ASAP2	O43150	-3.82599	-4.09749	-4.47347	-4.12497	-4.1006	-4.26858	-4.42113	-4.26008	-4.50126	-4.35231	-4.24496	-4.39853	-3.98493	-3.7847	-3.7432	-3.72275	-3.63847	0.00194917	-0.588236	9.99556e-06	0.100268	0.21453	0.0281621	0.0168404	-0.373707	0.00100338
Q70YC5	sp|Q70YC5|ZN365_HUMAN Protein ZNF365 OS=Homo sapiens OX=9606 GN=ZNF365 PE=1 SV=3	28.745	3656	Protein ZNF365	ZNF365	Q70YC5	-3.90604	-3.98198	-4.90461	-4.58825	-4.33677	-4.47586	-4.04329	-3.98238	-4.26347	-4.20557	-4.05648	-4.23608	-3.78336	-3.89795	-3.66741	-3.85357	-3.84311	0.140293	-0.322132	0.0339037	0.22147	-0.234375	0.0958558	0.0168404	-0.556507	0.00100461
Q9UH62	sp|Q9UH62|ARMX3_HUMAN Armadillo repeat-containing X-linked protein 3 OS=Homo sapiens OX=9606 GN=ARMCX3 PE=1 SV=1	210.3	5798	Armadillo repeat-containing X-linked protein 3	ARMCX3	Q9UH62	-4.1622	-4.14512	-4.15918	-4.13794	-4.24637	-4.16646	-4.03809	-4.04128	-4.19206	-4.20186	-4.01221	-4.07132	-3.93836	-3.98488	-3.9888	-4.03275	-4.01414	0.146728	-0.101015	0.0369143	0.2099	-0.0767422	0.0885838	0.0168404	-0.177758	0.00100782
Q16795	sp|Q16795|NDUA9_HUMAN NADH dehydrogenase [ubiquinone] 1 alpha subcomplex subunit 9, mitochondrial OS=Homo sapiens OX=9606 GN=NDUFA9 PE=1 SV=2	189.23	3199	NADH dehydrogenase [ubiquinone] 1 alpha subcomplex subunit 9, mitochondrial	NDUFA9	Q16795	-3.92215	-4.18368	-4.60636	-4.71153	-4.25307	-4.40401	-4.14268	-4.10403	-3.98033	-4.14657	-4.0906	-3.82907	-3.80335	-3.93518	-3.81929	-3.92434	-3.99405	0.399076	-0.153636	0.192028	0.0629118	-0.297921	0.0135858	0.0168404	-0.451558	0.00100853
O75175	sp|O75175|CNOT3_HUMAN CCR4-NOT transcription complex subunit 3 OS=Homo sapiens OX=9606 GN=CNOT3 PE=1 SV=1	8.4697	559	CCR4-NOT transcription complex subunit 3	CNOT3	O75175	-4.10146	-4.12499	-4.20953	-4.17116	-4.1445	-4.25837	-4.08252	-4.03673	-4.09587	-4.09692	-4.04658	-4.12911	-4.06717	-4.0545	-3.97673	-3.95284	-3.97472	0.232622	-0.076096	0.0802542	0.124423	-0.0870454	0.0395585	0.0168404	-0.163141	0.00101001
Q5SQH8	sp|Q5SQH8|CF136_HUMAN Uncharacterized protein C6orf136 OS=Homo sapiens OX=9606 GN=C6orf136 PE=2 SV=1	10.558	3358	Uncharacterized protein C6orf136	C6orf136	Q5SQH8	-4.07077	-4.15583	-4.5352	-4.42643	-4.32932	-4.54026	-4.14263	-3.90953	-3.92859	-4.05436	-3.96579	-3.78504	-3.81432	-4.02474	-3.95741	-4.04247	-4.08588	0.911334	0.0206417	0.820471	0.00895027	-0.378644	0.000403338	0.0168404	-0.358003	0.00101077
Q9BVL4	sp|Q9BVL4|SELO_HUMAN Protein adenylyltransferase SelO, mitochondrial OS=Homo sapiens OX=9606 GN=SELENOO PE=1 SV=3	10.894	5011	Protein adenylyltransferase SelO, mitochondrial	SELENOO	Q9BVL4	-4.24426	-4.26493	-4.10087	-4.14563	-4.33795	-4.13875	-4.00461	-4.09286	-4.09946	-4.1072	-4.15958	-4.05813	-3.88504	-4.02371	-4.1499	-3.94266	-3.82746	0.194478	-0.121217	0.0599356	0.154696	-0.118427	0.054519	0.0168404	-0.239644	0.00101352
P09497	sp|P09497|CLCB_HUMAN Clathrin light chain B OS=Homo sapiens OX=9606 GN=CLTB PE=1 SV=1	60.236	1160	Clathrin light chain B	CLTB	P09497	-4.10784	-4.00503	-4.50826	-4.60797	-4.56038	-4.58351	-4.00423	-3.88365	-3.99278	-4.08898	-3.93654	-3.72637	-3.99704	-4.0683	-3.91692	-3.93622	-3.9567	0.859512	0.0362745	0.734558	0.00781317	-0.456739	0.000315524	0.0168404	-0.420465	0.00101465
P09914	sp|P09914|IFIT1_HUMAN Interferon-induced protein with tetratricopeptide repeats 1 OS=Homo sapiens OX=9606 GN=IFIT1 PE=1 SV=2	31.391	1172	Interferon-induced protein with tetratricopeptide repeats 1	IFIT1	P09914	-3.81387	-4.306	-3.71752	-3.80066	-3.64033	-3.65232	-4.47098	-4.3001	-4.14392	-3.99154	-4.32927	-4.39881	-4.23916	-4.4415	-4.35399	-4.06931	-4.29484	0.978745	0.00732658	0.949833	0.0130362	0.450653	0.000781605	0.0169043	0.457979	0.001024
O95167	sp|O95167|NDUA3_HUMAN NADH dehydrogenase [ubiquinone] 1 alpha subcomplex subunit 3 OS=Homo sapiens OX=9606 GN=NDUFA3 PE=1 SV=1	17.516	736	NADH dehydrogenase [ubiquinone] 1 alpha subcomplex subunit 3	NDUFA3	O95167	-3.88753	-4.13708	-4.67902	-4.81964	-4.29438	-4.36699	-4.14718	-4.1418	-3.98398	-4.14046	-4.16433	-3.92464	-3.74819	-3.9145	-3.74692	-3.85944	-3.98856	0.247479	-0.232211	0.08905	0.116005	-0.280375	0.035713	0.0169043	-0.512586	0.0010258
Q86YT5	sp|Q86YT5|S13A5_HUMAN Na(+)/citrate cotransporter OS=Homo sapiens OX=9606 GN=SLC13A5 PE=1 SV=1	27.928	3852	Na(+)/citrate cotransporter	SLC13A5	Q86YT5	-3.78003	-3.85196	-5.33967	-5.46081	-4.50174	-4.74194	-4.29481	-4.42134	-4.1027	-4.12903	-4.33406	-4.2005	-3.7277	-3.77172	-3.35622	-3.50876	-3.68246	0.112587	-0.6377	0.0218	0.293849	-0.365619	0.146294	0.0169043	-1.00332	0.00102687
Q96CW1	sp|Q96CW1|AP2M1_HUMAN AP-2 complex subunit mu OS=Homo sapiens OX=9606 GN=AP2M1 PE=1 SV=2	323.31	4537	AP-2 complex subunit mu	AP2M1	Q96CW1	-4.05659	-4.02773	-4.41108	-4.39517	-4.42169	-4.4437	-4.07078	-3.94401	-4.02175	-4.15558	-4.00941	-3.87566	-4.03761	-4.00069	-3.90746	-3.94554	-3.96193	0.778672	-0.0422183	0.607942	0.0225053	-0.279794	0.0021865	0.0169453	-0.322013	0.0010324
O43759	sp|O43759|SNG1_HUMAN Synaptogyrin-1 OS=Homo sapiens OX=9606 GN=SYNGR1 PE=1 SV=2	67.927	415	Synaptogyrin-1	SYNGR1	O43759	-3.98823	-4.08023	-4.54767	-4.50864	-4.68971	-4.48494	-3.94152	-3.88545	-3.96747	-3.96201	-3.92977	-4.00223	-4.05511	-4.02893	-3.86773	-3.91106	-3.99959	0.909453	0.0244085	0.815652	0.00900869	-0.435162	0.000408945	0.0169453	-0.410754	0.00103811
Q9UMS4	sp|Q9UMS4|PRP19_HUMAN Pre-mRNA-processing factor 19 OS=Homo sapiens OX=9606 GN=PRPF19 PE=1 SV=1	141.01	5950	Pre-mRNA-processing factor 19	PRPF19	Q9UMS4	-4.18805	-4.22613	-4.22021	-4.07203	-4.2434	-4.22429	-4.0515	-4.05858	-4.00806	-4.12414	-3.98869	-3.98159	-4.02898	-4.042	-3.99295	-4.05507	-4.029	0.949993	-0.00582271	0.890559	0.0143385	-0.160261	0.000939649	0.0169453	-0.166083	0.00103998
Q9UIW2	sp|Q9UIW2|PLXA1_HUMAN Plexin-A1 OS=Homo sapiens OX=9606 GN=PLXNA1 PE=1 SV=3	323.31	5850	Plexin-A1	PLXNA1	Q9UIW2	-4.03884	-4.00151	-4.44356	-4.29838	-4.33562	-4.41665	-4.14847	-3.99	-4.40517	-4.158	-4.11178	-4.03227	-4.0035	-3.98023	-3.91402	-3.66844	-3.80786	0.0853572	-0.26614	0.0131359	0.387796	-0.114812	0.22548	0.0169453	-0.380951	0.00104055
P14406	sp|P14406|CX7A2_HUMAN Cytochrome c oxidase subunit 7A2, mitochondrial OS=Homo sapiens OX=9606 GN=COX7A2 PE=1 SV=1	10.781	1313	Cytochrome c oxidase subunit 7A2, mitochondrial	COX7A2	P14406	-3.89348	-4.0201	-4.58137	-4.39438	-4.33673	-4.53049	-4.05604	-4.105	-4.15814	-4.19351	-4.07146	-4.03314	-4.01094	-3.88652	-3.85379	-3.80648	-3.85191	0.169873	-0.220953	0.04767	0.183569	-0.189878	0.0711562	0.0169568	-0.410831	0.00104607
Q9Y4J8	sp|Q9Y4J8|DTNA_HUMAN Dystrobrevin alpha OS=Homo sapiens OX=9606 GN=DTNA PE=1 SV=2	164.62	6172	Dystrobrevin alpha	DTNA	Q9Y4J8	-4.29686	-4.29213	-3.01027	-3.47604	-4.23364	-3.21995	-4.42784	-4.33356	-4.08683	-4.11504	-4.28484	-4.31548	-4.45067	-4.58027	-4.64095	-4.67996	-4.54461	0.332971	0.318694	0.142906	0.0821053	0.505784	0.0207083	0.0169568	0.824478	0.00104685
Q7Z553	sp|Q7Z553|MDGA2_HUMAN MAM domain-containing glycosylphosphatidylinositol anchor protein 2 OS=Homo sapiens OX=9606 GN=MDGA2 PE=1 SV=2	5.0367	3743	MAM domain-containing glycosylphosphatidylinositol anchor protein 2	MDGA2	Q7Z553	-4.05651	-3.99336	-4.31653	-4.33697	-4.34391	-4.35493	-4.04306	-4.13373	-4.33278	-4.2937	-4.02956	-4.01347	-3.95463	-4.06438	-3.84024	-3.77271	-3.82247	0.0754973	-0.250165	0.0102487	0.444114	-0.0926507	0.275647	0.017032	-0.342816	0.00105431
P22748	sp|P22748|CAH4_HUMAN Carbonic anhydrase 4 OS=Homo sapiens OX=9606 GN=CA4 PE=1 SV=2	168.31	1512	Carbonic anhydrase 4	CA4	P22748	-4.25589	-4.42349	-4.62098	-4.49729	-4.36545	-4.93599	-4.1208	-3.65476	-3.73124	-3.94887	-4.08718	-4.23217	-3.78934	-3.99264	-3.32181	-4.14698	-4.2007	0.807636	-0.0722099	0.652681	0.0210973	-0.55401	0.00195371	0.0170944	-0.62622	0.00106368
Q96BW1	sp|Q96BW1|UPP_HUMAN Uracil phosphoribosyltransferase homolog OS=Homo sapiens OX=9606 GN=UPRT PE=1 SV=1	2.0789	4513	Uracil phosphoribosyltransferase homolog	UPRT	Q96BW1	-4.18406	-4.36794	-4.29224	-4.25603	-4.28503	-4.22589	-3.79211	-4.06404	-3.91492	-4.18062	-4.04627	-3.96812	-4.12533	-4.04843	-3.93739	-3.89486	-4.05003	0.899855	0.0168609	0.797753	0.00893106	-0.274183	0.000398753	0.0170944	-0.257322	0.00106481
Q05084	sp|Q05084|ICA69_HUMAN Islet cell autoantigen 1 OS=Homo sapiens OX=9606 GN=ICA1 PE=1 SV=2	72.411	2634	Islet cell autoantigen 1	ICA1	Q05084	-4.0465	-4.00722	-4.51699	-4.37613	-4.21097	-4.47927	-4.0833	-3.93999	-4.16301	-4.19038	-4.02286	-4.04605	-3.94781	-4.00963	-3.94974	-3.82814	-3.88208	0.27446	-0.150782	0.105335	0.105201	-0.198583	0.0305635	0.0170944	-0.349365	0.00106696
Q9P2R7	sp|Q9P2R7|SUCB1_HUMAN Succinate--CoA ligase [ADP-forming] subunit beta, mitochondrial OS=Homo sapiens OX=9606 GN=SUCLA2 PE=1 SV=3	256.41	5725	Succinate--CoA ligase [ADP-forming] subunit beta, mitochondrial	SUCLA2	Q9P2R7	-3.96919	-4.09914	-4.47577	-4.51495	-4.50189	-4.50541	-4.1138	-4.03824	-3.86423	-4.07038	-4.14626	-3.82537	-3.84086	-4.07313	-3.97569	-3.84645	-3.94693	0.69	-0.0731023	0.486379	0.0291733	-0.334678	0.00345765	0.0170944	-0.40778	0.00106946
Q9NUL5	sp|Q9NUL5|SHFL_HUMAN Shiftless antiviral inhibitor of ribosomal frameshifting protein OS=Homo sapiens OX=9606 GN=SHFL PE=1 SV=2	17.488	5513	Shiftless antiviral inhibitor of ribosomal frameshifting protein	SHFL	Q9NUL5	-3.9957	-4.20386	-4.24967	-4.19596	-4.19551	-4.09663	-4.09529	-4.13252	-4.24285	-4.24939	-4.05998	-4.17626	-3.88701	-4.05744	-3.87723	-3.93518	-3.92947	0.021746	-0.222119	0.000951251	0.973115	0.00316096	0.952783	0.0171194	-0.218958	0.00107385
Q9Y584	sp|Q9Y584|TIM22_HUMAN Mitochondrial import inner membrane translocase subunit Tim22 OS=Homo sapiens OX=9606 GN=TIMM22 PE=1 SV=2	21.53	6191	Mitochondrial import inner membrane translocase subunit Tim22	TIMM22	Q9Y584	-3.95958	-4.15069	-4.39602	-4.50034	-4.44759	-4.41053	-4.06308	-4.04248	-3.94274	-4.09249	-3.96658	-3.88608	-3.90218	-4.07103	-3.88304	-3.94774	-4.05496	0.872221	-0.0271183	0.755166	0.01755	-0.311885	0.00146298	0.0171827	-0.339003	0.00108955
P30740	sp|P30740|ILEU_HUMAN Leukocyte elastase inhibitor OS=Homo sapiens OX=9606 GN=SERPINB1 PE=1 SV=1	64.132	1689	Leukocyte elastase inhibitor	SERPINB1	P30740	-4.54294	-4.26797	-3.228	-3.26512	-3.80089	-3.21644	-4.37629	-4.32087	-4.28177	-4.04649	-4.15097	-4.70311	-4.44166	-4.439	-4.58533	-4.65141	-4.76607	0.456724	0.263445	0.240199	0.0549403	0.593023	0.0108194	0.0171827	0.856468	0.00109165
P49821	sp|P49821|NDUV1_HUMAN NADH dehydrogenase [ubiquinone] flavoprotein 1, mitochondrial OS=Homo sapiens OX=9606 GN=NDUFV1 PE=1 SV=4	323.31	2040	NADH dehydrogenase [ubiquinone] flavoprotein 1, mitochondrial	NDUFV1	P49821	-4.01189	-4.15374	-4.55516	-4.68786	-4.28785	-4.41581	-4.19469	-4.07606	-3.98199	-4.11668	-4.06494	-3.72612	-3.75524	-3.97909	-3.85748	-3.95093	-4.03066	0.546553	-0.112065	0.324825	0.0431191	-0.325306	0.0069292	0.0171827	-0.43737	0.00109356
Q9HBM0	sp|Q9HBM0|VEZA_HUMAN Vezatin OS=Homo sapiens OX=9606 GN=VEZT PE=1 SV=3	8.095	5345	Vezatin	VEZT	Q9HBM0	-3.98844	-4.09586	-4.12246	-4.29951	-4.42282	-4.47237	-4.21511	-4.15306	-4.06234	-4.19303	-4.07582	-4.01157	-3.98557	-3.79371	-3.90884	-4.00536	-3.86388	0.111728	-0.207015	0.0213991	0.307079	-0.115093	0.156717	0.0171827	-0.322108	0.0010938
P06576	sp|P06576|ATPB_HUMAN ATP synthase subunit beta, mitochondrial OS=Homo sapiens OX=9606 GN=ATP5F1B PE=1 SV=3	323.31	1050	ATP synthase subunit beta, mitochondrial	ATP5F1B	P06576	-3.95898	-4.14056	-4.45329	-4.49907	-4.50731	-4.50344	-4.10174	-3.98991	-3.91026	-4.05112	-4.0555	-3.80287	-3.8812	-4.09506	-3.88499	-3.96785	-3.982	0.909139	-0.0230159	0.814285	0.0161523	-0.35854	0.00124755	0.0171827	-0.381556	0.00110521
O60313	sp|O60313|OPA1_HUMAN Dynamin-like 120 kDa protein, mitochondrial OS=Homo sapiens OX=9606 GN=OPA1 PE=1 SV=3	323.31	463	Dynamin-like 120 kDa protein, mitochondrial	OPA1	O60313	-4.03003	-4.08461	-4.46817	-4.55339	-4.41894	-4.4193	-4.11502	-3.94404	-3.88887	-4.17583	-4.06413	-3.81695	-4.02635	-4.00839	-3.86174	-3.91323	-3.97317	0.802174	-0.0442287	0.64472	0.0220279	-0.328267	0.00209079	0.0171827	-0.372496	0.00110754
Q9H8M5	sp|Q9H8M5|CNNM2_HUMAN Metal transporter CNNM2 OS=Homo sapiens OX=9606 GN=CNNM2 PE=1 SV=2	24.202	5292	Metal transporter CNNM2	CNNM2	Q9H8M5	-4.04657	-4.04618	-4.50517	-4.30595	-4.17511	-4.43192	-4.10745	-3.97515	-4.21068	-4.29324	-4.10944	-3.93158	-3.9523	-3.92198	-3.91909	-3.85591	-3.90294	0.149378	-0.194145	0.0386637	0.215391	-0.147225	0.0921938	0.0171827	-0.341369	0.00110763
Q9NXW2	sp|Q9NXW2|DJB12_HUMAN DnaJ homolog subfamily B member 12 OS=Homo sapiens OX=9606 GN=DNAJB12 PE=1 SV=5	29.764	5593	DnaJ homolog subfamily B member 12	DNAJB12	Q9NXW2	-3.9856	-4.20837	-4.28888	-4.19894	-4.23324	-4.27789	-4.05879	-4.05349	-4.1455	-4.24297	-3.97287	-4.20076	-4.05672	-4.00424	-3.88997	-3.92206	-3.8571	0.105289	-0.166375	0.0190486	0.329003	-0.0864231	0.174929	0.0171827	-0.252798	0.00110792
Q15170	sp|Q15170|TCAL1_HUMAN Transcription elongation factor A protein-like 1 OS=Homo sapiens OX=9606 GN=TCEAL1 PE=1 SV=3	13.322	3061	Transcription elongation factor A protein-like 1	TCEAL1	Q15170	-4.09956	-4.09804	-4.31898	-4.39079	-4.36974	-4.24142	-4.23295	-3.9505	-4.10771	-4.15755	-3.93147	-3.92845	-3.96888	-4.08955	-3.88808	-3.97145	-3.8943	0.460523	-0.0889864	0.243185	0.0549403	-0.20165	0.0108168	0.0171827	-0.290637	0.00111015
Q9NRD5	sp|Q9NRD5|PICK1_HUMAN PRKCA-binding protein OS=Homo sapiens OX=9606 GN=PICK1 PE=1 SV=2	65.531	5454	PRKCA-binding protein	PICK1	Q9NRD5	-4.03574	-4.07682	-4.45758	-4.30165	-4.16017	-4.40212	-4.14691	-4.01719	-4.13372	-4.22471	-3.94055	-4.03524	-3.98452	-3.94387	-3.95936	-3.91671	-3.9022	0.228791	-0.14172	0.0778751	0.135494	-0.155962	0.0449829	0.0171827	-0.297682	0.0011146
O14775	sp|O14775|GNB5_HUMAN Guanine nucleotide-binding protein subunit beta-5 OS=Homo sapiens OX=9606 GN=GNB5 PE=1 SV=2	323.31	228	Guanine nucleotide-binding protein subunit beta-5	GNB5	O14775	-3.86136	-3.8938	-4.57464	-4.47871	-4.38476	-4.50586	-4.216	-3.98293	-4.29021	-4.24446	-4.18759	-4.21898	-3.84898	-3.87777	-3.78408	-3.73988	-3.81893	0.0596038	-0.376102	0.00589348	0.586472	-0.0931625	0.42238	0.0171827	-0.469264	0.00111662
Q96RP9	sp|Q96RP9|EFGM_HUMAN Elongation factor G, mitochondrial OS=Homo sapiens OX=9606 GN=GFM1 PE=1 SV=2	68.281	4761	Elongation factor G, mitochondrial	GFM1	Q96RP9	-3.92249	-4.23872	-4.44107	-4.29012	-4.13684	-4.31043	-4.45065	-4.08823	-4.14716	-4.14853	-4.07987	-4.07919	-3.72657	-4.00081	-3.89906	-3.86245	-3.89427	0.0522015	-0.288975	0.00450667	0.657009	-0.0576741	0.500077	0.0171827	-0.346649	0.00111695
Q99836	sp|Q99836|MYD88_HUMAN Myeloid differentiation primary response protein MyD88 OS=Homo sapiens OX=9606 GN=MYD88 PE=1 SV=1	3.3105	4866	Myeloid differentiation primary response protein MyD88	MYD88	Q99836	-4.3108	-4.16992	-3.01546	-3.33604	-3.94524	-3.54387	-3.83192	-4.23865	-4.40216	-4.3464	-4.45766	-4.74669	-4.5795	-4.49189	-4.37596	-4.51546	-4.63865	0.599347	0.183045	0.379076	0.0375824	0.617024	0.00554669	0.0171827	0.80007	0.00111792
Q13362	sp|Q13362|2A5G_HUMAN Serine/threonine-protein phosphatase 2A 56 kDa regulatory subunit gamma isoform OS=Homo sapiens OX=9606 GN=PPP2R5C PE=1 SV=3	106.89	2815	Serine/threonine-protein phosphatase 2A 56 kDa regulatory subunit gamma isoform	PPP2R5C	Q13362	-4.23325	-4.0448	-4.27401	-4.13425	-4.17176	-4.38926	-4.14073	-4.073	-4.15714	-4.13323	-4.04751	-3.97992	-4.11524	-3.91483	-3.91017	-3.9932	-3.87636	0.192427	-0.126629	0.0587011	0.167908	-0.119299	0.0614481	0.0171827	-0.245928	0.00112461
Q9P0J0	sp|Q9P0J0|NDUAD_HUMAN NADH dehydrogenase [ubiquinone] 1 alpha subcomplex subunit 13 OS=Homo sapiens OX=9606 GN=NDUFA13 PE=1 SV=3	74.023	5668	NADH dehydrogenase [ubiquinone] 1 alpha subcomplex subunit 13	NDUFA13	Q9P0J0	-3.92095	-4.12709	-4.6249	-4.65794	-4.312	-4.42252	-4.01941	-4.05498	-3.96315	-4.14581	-4.05467	-3.93409	-3.86303	-3.97637	-3.78923	-3.91835	-4.03811	0.539112	-0.111667	0.317189	0.0448232	-0.31555	0.00742121	0.0171827	-0.427217	0.00112754
Q2KHT3	sp|Q2KHT3|CL16A_HUMAN Protein CLEC16A OS=Homo sapiens OX=9606 GN=CLEC16A PE=1 SV=2	7.6399	3223	Protein CLEC16A	CLEC16A	Q2KHT3	-4.11655	-4.05882	-4.32056	-4.2827	-4.36432	-4.24927	-4.02342	-3.99952	-4.13154	-4.11761	-3.97166	-3.98002	-4.05776	-4.08223	-3.97208	-3.97013	-3.89138	0.69165	-0.0425789	0.488845	0.0298804	-0.194743	0.00363023	0.0171827	-0.237322	0.00112991
P05026	sp|P05026|AT1B1_HUMAN Sodium/potassium-transporting ATPase subunit beta-1 OS=Homo sapiens OX=9606 GN=ATP1B1 PE=1 SV=1	157.47	1003	Sodium/potassium-transporting ATPase subunit beta-1	ATP1B1	P05026	-4.01317	-4.05852	-4.7295	-4.49106	-4.11495	-4.5661	-4.28304	-3.97053	-4.19666	-4.27303	-4.09306	-3.87278	-3.74229	-3.8638	-3.84498	-3.90573	-3.87904	0.160452	-0.267681	0.043226	0.203543	-0.214031	0.0842852	0.0171827	-0.481712	0.00113148
Q14155	sp|Q14155|ARHG7_HUMAN Rho guanine nucleotide exchange factor 7 OS=Homo sapiens OX=9606 GN=ARHGEF7 PE=1 SV=2	292.62	2931	Rho guanine nucleotide exchange factor 7	ARHGEF7	Q14155	-3.99665	-3.96266	-4.54157	-4.27446	-4.22276	-4.5247	-4.21474	-4.0477	-4.20072	-4.31614	-4.10129	-4.09047	-4.03584	-3.87617	-3.79793	-3.76012	-3.81681	0.0662982	-0.304469	0.00786642	0.521691	-0.0919563	0.351093	0.0171827	-0.396426	0.00113242
O00479	sp|O00479|HMGN4_HUMAN High mobility group nucleosome-binding domain-containing protein 4 OS=Homo sapiens OX=9606 GN=HMGN4 PE=1 SV=3	6.3147	164	High mobility group nucleosome-binding domain-containing protein 4	HMGN4	O00479	-3.93224	-4.20402	-3.95998	-3.81849	-3.92992	-3.7995	-4.27067	-4.16337	-3.88465	-4.06275	-4.06117	-4.2958	-4.31342	-4.21781	-4.14518	-4.31535	-4.29593	0.286771	0.134471	0.113171	0.103443	0.182373	0.0297965	0.0171827	0.316845	0.00113314
O75190	sp|O75190|DNJB6_HUMAN DnaJ homolog subfamily B member 6 OS=Homo sapiens OX=9606 GN=DNAJB6 PE=1 SV=2	82.654	561	DnaJ homolog subfamily B member 6	DNAJB6	O75190	-4.25702	-4.3221	-4.44102	-4.34949	-4.2385	-4.41169	-3.88917	-3.78946	-4.05442	-3.99223	-3.93178	-3.81741	-3.86096	-3.95235	-4.00936	-4.27429	-4.15424	0.224042	0.137827	0.0755927	0.00151746	-0.424225	1.38321e-05	0.0171827	-0.286398	0.00113585
P60033	sp|P60033|CD81_HUMAN CD81 antigen OS=Homo sapiens OX=9606 GN=CD81 PE=1 SV=1	130.61	2294	CD81 antigen	CD81	P60033	-4.31611	-4.35907	-3.42885	-3.51092	-3.60404	-3.70674	-4.33957	-4.1829	-4.20741	-4.16747	-4.1418	-4.05538	-4.21539	-4.31881	-4.66538	-4.7198	-4.34107	0.284232	0.269668	0.111339	0.105317	0.361464	0.0306842	0.0171827	0.631132	0.00114469
Q86WK6	sp|Q86WK6|AMGO1_HUMAN Amphoterin-induced protein 1 OS=Homo sapiens OX=9606 GN=AMIGO1 PE=1 SV=1	53.813	3830	Amphoterin-induced protein 1	AMIGO1	Q86WK6	-3.8914	-4.01223	-4.50401	-4.24904	-4.46457	-4.66145	-4.12573	-4.00959	-4.2068	-4.14312	-4.10141	-4.18918	-3.74081	-3.90529	-3.77633	-3.87932	-3.97713	0.124601	-0.273531	0.0264712	0.280015	-0.167812	0.135521	0.0171827	-0.441342	0.00114981
Q96F85	sp|Q96F85|CNRP1_HUMAN CB1 cannabinoid receptor-interacting protein 1 OS=Homo sapiens OX=9606 GN=CNRIP1 PE=1 SV=1	205.13	4584	CB1 cannabinoid receptor-interacting protein 1	CNRIP1	Q96F85	-4.19437	-4.05654	-4.30617	-4.29787	-4.34976	-4.40679	-4.05841	-3.9576	-4.214	-4.16501	-4.02873	-3.76795	-4.02752	-3.93047	-3.9271	-3.98786	-3.9807	0.645308	-0.06122	0.429921	0.0339572	-0.236634	0.00463679	0.0171827	-0.297854	0.00115133
Q12792	sp|Q12792|TWF1_HUMAN Twinfilin-1 OS=Homo sapiens OX=9606 GN=TWF1 PE=1 SV=3	118.9	2724	Twinfilin-1	TWF1	Q12792	-4.20198	-3.99747	-3.65996	-3.69572	-3.91538	-3.80715	-4.34503	-4.20039	-4.18968	-4.11256	-4.15986	-4.39377	-4.20024	-4.1291	-4.28787	-4.22118	-4.23874	0.91772	-0.0181228	0.834401	0.00985745	0.35394	0.000482462	0.0171827	0.335818	0.0011562
P63098	sp|P63098|CANB1_HUMAN Calcineurin subunit B type 1 OS=Homo sapiens OX=9606 GN=PPP3R1 PE=1 SV=2	265.63	2440	Calcineurin subunit B type 1	PPP3R1	P63098	-3.95728	-3.98507	-4.77499	-4.49498	-4.46859	-4.6053	-4.06256	-3.89953	-4.28799	-4.39667	-3.99558	-3.90783	-3.9598	-3.86316	-3.7296	-3.78808	-3.84157	0.238153	-0.25525	0.0834203	0.131814	-0.289343	0.0432126	0.0171827	-0.544593	0.00115733
P50914	sp|P50914|RL14_HUMAN 60S ribosomal protein L14 OS=Homo sapiens OX=9606 GN=RPL14 PE=1 SV=4	27.929	2077	60S ribosomal protein L14	RPL14	P50914	-3.96889	-4.21406	-4.20915	-4.19892	-4.18034	-4.14289	-4.28646	-4.17144	-4.07843	-4.42988	-4.07149	-4.18788	-3.92705	-3.86488	-3.95704	-3.88248	-3.86293	0.0104963	-0.305391	0.000214846	0.574903	0.0518906	0.410441	0.0171827	-0.253501	0.00115874
O95219	sp|O95219|SNX4_HUMAN Sorting nexin-4 OS=Homo sapiens OX=9606 GN=SNX4 PE=1 SV=1	95.38	750	Sorting nexin-4	SNX4	O95219	-4.09795	-4.0865	-4.40556	-4.59969	-4.19541	-4.35219	-4.04061	-3.93663	-4.17236	-4.14063	-3.99459	-3.89228	-4.0534	-3.9444	-3.97381	-3.90452	-3.90288	0.616331	-0.0737163	0.39739	0.0370265	-0.260035	0.00532966	0.0171827	-0.333751	0.00115892
Q9BY50	sp|Q9BY50|SC11C_HUMAN Signal peptidase complex catalytic subunit SEC11C OS=Homo sapiens OX=9606 GN=SEC11C PE=1 SV=3	8.123	5063	Signal peptidase complex catalytic subunit SEC11C	SEC11C	Q9BY50	-4.21367	-4.18378	-4.18811	-4.10696	-4.22082	-4.22924	-4.06818	-4.02418	-4.14354	-4.34563	-4.04796	-4.08709	-4.09358	-3.9954	-3.80014	-3.96274	-3.88036	0.0849145	-0.172983	0.0130077	0.412785	-0.0710015	0.247024	0.0171827	-0.243984	0.0011607
P14854	sp|P14854|CX6B1_HUMAN Cytochrome c oxidase subunit 6B1 OS=Homo sapiens OX=9606 GN=COX6B1 PE=1 SV=2	143.08	1322	Cytochrome c oxidase subunit 6B1	COX6B1	P14854	-3.9293	-4.0951	-4.42599	-4.36351	-4.35418	-4.40052	-4.21394	-4.05804	-4.08635	-4.1603	-4.0077	-3.91118	-3.9565	-3.96245	-3.93145	-3.93448	-3.88589	0.288472	-0.138765	0.114528	0.10396	-0.188514	0.0301343	0.0171827	-0.327279	0.00116274
Q96S38	sp|Q96S38|KS6C1_HUMAN Ribosomal protein S6 kinase delta-1 OS=Homo sapiens OX=9606 GN=RPS6KC1 PE=1 SV=2	9.1298	4771	Ribosomal protein S6 kinase delta-1	RPS6KC1	Q96S38	-4.09845	-4.00507	-4.88221	-4.43312	-4.4458	-4.69304	-4.21644	-3.81327	-4.1521	-4.45784	-3.80715	-3.99723	-3.91434	-4.01591	-3.8433	-3.76361	-3.60083	0.304305	-0.24641	0.124726	0.097597	-0.352274	0.0272108	0.0171827	-0.598684	0.00116315
Q9NRF8	sp|Q9NRF8|PYRG2_HUMAN CTP synthase 2 OS=Homo sapiens OX=9606 GN=CTPS2 PE=1 SV=1	9.151	5456	CTP synthase 2	CTPS2	Q9NRF8	-4.23861	-4.20178	-3.50793	-3.64105	-3.90571	-3.50828	-3.9257	-4.26246	-4.25713	-4.15562	-4.23725	-4.42547	-4.22149	-4.23208	-4.43388	-4.48035	-4.43398	0.498146	0.149752	0.27958	0.0505803	0.376709	0.00929281	0.0171827	0.526462	0.00116574
Q8WXS5	sp|Q8WXS5|CCG8_HUMAN Voltage-dependent calcium channel gamma-8 subunit OS=Homo sapiens OX=9606 GN=CACNG8 PE=2 SV=3	100.2	4325	Voltage-dependent calcium channel gamma-8 subunit	CACNG8	Q8WXS5	-3.98081	-4.25123	-4.82756	-4.54769	-4.49975	-4.63403	-4.14209	-3.8017	-3.94178	-4.13782	-3.87766	-3.71166	-3.71703	-4.0396	-3.83842	-4.14976	-3.96531	0.982434	0.00657189	0.960606	0.0120266	-0.521394	0.000700791	0.0172644	-0.514822	0.00117414
Q96JA1	sp|Q96JA1|LRIG1_HUMAN Leucine-rich repeats and immunoglobulin-like domains protein 1 OS=Homo sapiens OX=9606 GN=LRIG1 PE=1 SV=2	16.895	4654	Leucine-rich repeats and immunoglobulin-like domains protein 1	LRIG1	Q96JA1	-4.10745	-4.09329	-3.58053	-3.53056	-4.06174	-3.76066	-3.90774	-4.19235	-4.12239	-4.18739	-4.25847	-4.54249	-4.33021	-4.26108	-4.33044	-4.35221	-4.31358	0.56258	0.115698	0.339517	0.04316	0.3461	0.00698573	0.0172734	0.461797	0.0011776
O75695	sp|O75695|XRP2_HUMAN Protein XRP2 OS=Homo sapiens OX=9606 GN=RP2 PE=1 SV=4	13.785	626	Protein XRP2	RP2	O75695	-4.14676	-3.90008	-3.83671	-3.79802	-3.73927	-3.88657	-4.13012	-4.25547	-4.26254	-4.31388	-4.29346	-4.36405	-4.22886	-4.01166	-4.27041	-4.17083	-4.10494	0.304086	-0.112581	0.124513	0.0020147	0.385353	2.51217e-05	0.0172809	0.272772	0.00118424
Q9P0L2	sp|Q9P0L2|MARK1_HUMAN Serine/threonine-protein kinase MARK1 OS=Homo sapiens OX=9606 GN=MARK1 PE=1 SV=2	267.88	5675	Serine/threonine-protein kinase MARK1	MARK1	Q9P0L2	-3.96679	-4.0251	-4.47282	-4.24191	-4.12607	-4.4796	-4.15746	-4.06401	-4.22871	-4.30592	-4.19443	-4.08944	-3.96344	-3.89244	-3.90312	-3.80219	-3.80406	0.0462987	-0.300282	0.00353851	0.735	-0.0453868	0.596202	0.0172809	-0.345668	0.00118563
Q15049	sp|Q15049|MLC1_HUMAN Membrane protein MLC1 OS=Homo sapiens OX=9606 GN=MLC1 PE=1 SV=5	229.45	3038	Membrane protein MLC1	MLC1	Q15049	-4.50341	-4.73237	-2.77635	-3.21009	-4.34502	-2.70809	-4.63673	-4.60623	-4.00843	-4.05021	-4.1686	-4.44559	-4.69924	-4.94466	-5.22512	-5.13921	-5.02545	0.182405	0.687441	0.0532944	0.183803	0.606742	0.0713611	0.0172809	1.29418	0.00118667
O60359	sp|O60359|CCG3_HUMAN Voltage-dependent calcium channel gamma-3 subunit OS=Homo sapiens OX=9606 GN=CACNG3 PE=2 SV=1	116.27	468	Voltage-dependent calcium channel gamma-3 subunit	CACNG3	O60359	-3.81639	-3.92985	-4.9282	-4.78374	-4.40955	-4.50644	-4.32391	-3.98582	-4.45016	-4.36588	-4.12587	-4.04403	-3.91514	-3.78192	-3.64972	-3.63846	-3.66112	0.0793569	-0.486672	0.011187	0.453197	-0.179751	0.283679	0.0173367	-0.666422	0.00119849
Q13049	sp|Q13049|TRI32_HUMAN E3 ubiquitin-protein ligase TRIM32 OS=Homo sapiens OX=9606 GN=TRIM32 PE=1 SV=2	108.87	2769	E3 ubiquitin-protein ligase TRIM32	TRIM32	Q13049	-4.01238	-4.05376	-4.33004	-4.29096	-4.40891	-4.37357	-4.12815	-4.05832	-4.08736	-4.17463	-4.06467	-3.95152	-4.11412	-3.99833	-3.85572	-3.85924	-3.88701	0.266036	-0.134555	0.0997299	0.117758	-0.167497	0.0365053	0.0173367	-0.302053	0.00119854
O43148	sp|O43148|MCES_HUMAN mRNA cap guanine-N7 methyltransferase OS=Homo sapiens OX=9606 GN=RNMT PE=1 SV=1	69.593	334	mRNA cap guanine-N7 methyltransferase	RNMT	O43148	-3.91182	-4.046	-4.53059	-4.2878	-4.43445	-4.38534	-4.16388	-4.06352	-4.21195	-4.23785	-4.03921	-4.02017	-3.86795	-4.05166	-3.76245	-3.82031	-3.91753	0.123257	-0.238784	0.0260274	0.288804	-0.143238	0.142545	0.0173367	-0.382021	0.00119909
P17301	sp|P17301|ITA2_HUMAN Integrin alpha-2 OS=Homo sapiens OX=9606 GN=ITGA2 PE=1 SV=2	32.117	1383	Integrin alpha-2	ITGA2	P17301	-4.59611	-4.69316	-2.96032	-3.14022	-3.49175	-2.99251	-4.56585	-4.48105	-4.09448	-4.25404	-4.32893	-4.39235	-4.57194	-4.13176	-4.92177	-5.98447	-5.61916	0.213119	0.693038	0.0702541	0.154399	0.707103	0.0543888	0.0174441	1.40014	0.00120939
Q8WUH2	sp|Q8WUH2|TGFA1_HUMAN Transforming growth factor-beta receptor-associated protein 1 OS=Homo sapiens OX=9606 GN=TGFBRAP1 PE=1 SV=1	27.216	4267	Transforming growth factor-beta receptor-associated protein 1	TGFBRAP1	Q8WUH2	-4.05568	-4.03577	-4.29696	-4.23004	-4.22797	-4.36665	-4.11187	-3.96904	-4.12951	-4.20986	-4.06773	-4.1268	-3.99208	-3.98853	-4.02675	-3.90249	-3.85534	0.137337	-0.149428	0.0319652	0.256806	-0.0997113	0.119755	0.0174931	-0.24914	0.00121568
P22695	sp|P22695|QCR2_HUMAN Cytochrome b-c1 complex subunit 2, mitochondrial OS=Homo sapiens OX=9606 GN=UQCRC2 PE=1 SV=3	323.31	1510	Cytochrome b-c1 complex subunit 2, mitochondrial	UQCRC2	P22695	-3.94087	-4.03307	-4.56814	-4.50222	-4.35938	-4.4862	-4.17074	-3.99298	-4.08337	-4.12201	-4.08555	-3.9264	-3.7502	-4.01782	-3.834	-3.89595	-4.02529	0.341765	-0.158858	0.149275	0.0874156	-0.251473	0.0228846	0.0175312	-0.410331	0.00122122
Q92581	sp|Q92581|SL9A6_HUMAN Sodium/hydrogen exchanger 6 OS=Homo sapiens OX=9606 GN=SLC9A6 PE=1 SV=3	114.71	4366	Sodium/hydrogen exchanger 6	SLC9A6	Q92581	-4.18818	-4.10604	-4.43335	-4.39787	-4.43378	-4.37591	-4.02092	-3.96772	-3.96361	-4.02023	-4.03433	-3.65001	-4.00875	-4.02734	-4.07701	-4.05861	-3.95957	0.506319	0.0834514	0.287176	0.00347936	-0.379719	7.61478e-05	0.0176123	-0.296267	0.00123097
P09622	sp|P09622|DLDH_HUMAN Dihydrolipoyl dehydrogenase, mitochondrial OS=Homo sapiens OX=9606 GN=DLD PE=1 SV=2	323.31	1164	Dihydrolipoyl dehydrogenase, mitochondrial	DLD	P09622	-3.97411	-4.10068	-4.45923	-4.43714	-4.42187	-4.4634	-4.1031	-4.01936	-4.00257	-4.14274	-4.01432	-3.80988	-3.88373	-4.07234	-3.97064	-3.89431	-3.96114	0.718691	-0.0588942	0.523655	0.0294116	-0.294075	0.00350859	0.0176123	-0.352969	0.00123269
Q5JVS0	sp|Q5JVS0|HABP4_HUMAN Intracellular hyaluronan-binding protein 4 OS=Homo sapiens OX=9606 GN=HABP4 PE=1 SV=1	33.895	3338	Intracellular hyaluronan-binding protein 4	HABP4	Q5JVS0	-4.01687	-4.11224	-4.38229	-4.34048	-4.34437	-4.37944	-4.04844	-3.98275	-4.09705	-4.32319	-4.08515	-3.89493	-3.84481	-4.10005	-3.9752	-3.87394	-3.88047	0.299548	-0.137025	0.122035	0.103495	-0.190696	0.0298349	0.0176862	-0.327721	0.00124309
O43295	sp|O43295|SRGP3_HUMAN SLIT-ROBO Rho GTPase-activating protein 3 OS=Homo sapiens OX=9606 GN=SRGAP3 PE=1 SV=3	259.29	355	SLIT-ROBO Rho GTPase-activating protein 3	SRGAP3	O43295	-3.97604	-3.99941	-4.48088	-4.31816	-4.21999	-4.53838	-4.1221	-4.00303	-4.13038	-4.17314	-4.14783	-4.08294	-4.00978	-3.95066	-3.86366	-3.83484	-3.8564	0.144681	-0.206834	0.0357524	0.2439	-0.145576	0.110057	0.0176862	-0.35241	0.00124369
P52429	sp|P52429|DGKE_HUMAN Diacylglycerol kinase epsilon OS=Homo sapiens OX=9606 GN=DGKE PE=1 SV=1	16.567	2141	Diacylglycerol kinase epsilon	DGKE	P52429	-4.12621	-4.09746	-4.3002	-4.16427	-4.2313	-4.28832	-4.02215	-4.07751	-4.15915	-4.23459	-3.9283	-4.17074	-3.98181	-4.09113	-3.89067	-3.85381	-3.97183	0.148993	-0.140891	0.0384656	0.235287	-0.102554	0.104477	0.017993	-0.243444	0.00126824
Q9NQ66	sp|Q9NQ66|PLCB1_HUMAN 1-phosphatidylinositol 4,5-bisphosphate phosphodiesterase beta-1 OS=Homo sapiens OX=9606 GN=PLCB1 PE=1 SV=1	323.31	5413	1-phosphatidylinositol 4,5-bisphosphate phosphodiesterase beta-1	PLCB1	Q9NQ66	-3.75568	-4.0198	-4.9483	-4.34611	-4.00376	-4.58863	-4.43597	-4.15611	-4.69595	-4.56953	-4.29805	-4.60075	-3.69148	-3.63845	-3.62662	-3.59607	-3.60002	0.00791509	-0.828866	0.000129349	0.434335	0.182346	0.266351	0.0180004	-0.64652	0.00127174
Q15847	sp|Q15847|ADIRF_HUMAN Adipogenesis regulatory factor OS=Homo sapiens OX=9606 GN=ADIRF PE=1 SV=1	147.19	3143	Adipogenesis regulatory factor	ADIRF	Q15847	-4.65171	-4.5159	-2.76934	-3.91216	-4.99345	-2.39825	-4.24171	-4.34504	-3.67175	-3.96504	-4.12703	-4.18669	-5.48931	-5.15143	-5.20887	-5.20339	-5.57086	0.0514687	1.23523	0.00437012	0.701612	0.216074	0.552094	0.0180681	1.4513	0.0012795
O14733	sp|O14733|MP2K7_HUMAN Dual specificity mitogen-activated protein kinase kinase 7 OS=Homo sapiens OX=9606 GN=MAP2K7 PE=1 SV=2	4.7377	219	Dual specificity mitogen-activated protein kinase kinase 7	MAP2K7	O14733	-4.21074	-4.28027	-4.25713	-4.11685	-4.00529	-4.27161	-4.12245	-3.97962	-4.14327	-4.12263	-4.03023	-4.14558	-3.89058	-3.9519	-4.02561	-4.0041	-4.00518	0.182862	-0.115157	0.0535309	0.191921	-0.0996852	0.0767304	0.0181845	-0.214842	0.00129074
Q9UEY8	sp|Q9UEY8|ADDG_HUMAN Gamma-adducin OS=Homo sapiens OX=9606 GN=ADD3 PE=1 SV=1	323.31	5780	Gamma-adducin	ADD3	Q9UEY8	-4.3298	-4.36235	-3.27716	-3.59518	-4.22324	-3.21169	-4.15477	-4.17144	-4.04717	-4.10921	-4.21778	-4.09775	-4.38586	-4.44615	-4.65985	-4.73006	-4.60445	0.144909	0.432257	0.0358325	0.251139	0.29978	0.115123	0.0183349	0.732037	0.0013128
Q9H1U9;Q3SY17	sp|Q9H1U9|S2551_HUMAN Mitochondrial nicotinamide adenine dinucleotide transporter SLC25A51 OS=Homo sapiens OX=9606 GN=SLC25A51 PE=1 SV=1;sp|Q3SY17|S2552_HUMAN Mitochondrial nicotinamide adenine dinucleotide transporter SLC25A52 OS=Homo sapiens OX=9606 GN=S	7.4376	5187	Mitochondrial nicotinamide adenine dinucleotide transporter SLC25A51	SLC25A51	Q9H1U9	-3.93915	-4.06352	-4.48769	-4.246	-4.32036	-4.43995	-4.21559	-4.05155	-4.09731	-4.3085	-4.13979	-3.96905	-3.98916	-3.95427	-3.91703	-3.73991	-3.84764	0.106274	-0.240697	0.0195075	0.357275	-0.119147	0.196861	0.0183349	-0.359844	0.00131554
Q8WXF7	sp|Q8WXF7|ATLA1_HUMAN Atlastin-1 OS=Homo sapiens OX=9606 GN=ATL1 PE=1 SV=1	323.31	4317	Atlastin-1	ATL1	Q8WXF7	-4.10886	-4.0416	-4.51624	-4.27644	-4.19883	-4.44455	-4.05913	-3.95346	-4.15033	-4.2521	-3.99768	-3.93128	-4.00236	-3.93773	-3.92871	-3.94746	-3.92104	0.405971	-0.109872	0.197636	0.0726391	-0.207087	0.0171417	0.0183349	-0.316959	0.00131584
Q6JBY9	sp|Q6JBY9|CPZIP_HUMAN CapZ-interacting protein OS=Homo sapiens OX=9606 GN=RCSD1 PE=1 SV=1	7.1681	3513	CapZ-interacting protein	RCSD1	Q6JBY9	-4.13805	-4.15549	-4.23251	-4.23425	-4.25296	-4.54977	-4.17909	-3.9212	-4.25483	-4.18598	-3.93205	-4.34635	-4.08111	-3.94556	-3.58844	-3.87909	-3.89274	0.103618	-0.259191	0.0184112	0.368422	-0.123925	0.207073	0.0183349	-0.383115	0.00132073
P42263	sp|P42263|GRIA3_HUMAN Glutamate receptor 3 OS=Homo sapiens OX=9606 GN=GRIA3 PE=1 SV=2	154.11	1869	Glutamate receptor 3	GRIA3	P42263	-3.84124	-4.00621	-4.81999	-4.60433	-4.37965	-4.5625	-4.09009	-3.91763	-4.20439	-4.31761	-4.04909	-4.1731	-3.8238	-3.8939	-3.61672	-3.82495	-3.92075	0.16506	-0.309295	0.045506	0.215293	-0.243669	0.092116	0.0183349	-0.552964	0.00132117
Q9UI15	sp|Q9UI15|TAGL3_HUMAN Transgelin-3 OS=Homo sapiens OX=9606 GN=TAGLN3 PE=1 SV=2	310.53	5835	Transgelin-3	TAGLN3	Q9UI15	-4.0857	-4.20323	-4.60041	-4.41477	-4.23718	-4.45185	-3.95967	-3.9781	-4.1174	-4.10088	-3.87725	-3.76243	-3.84682	-4.06516	-3.98876	-4.04298	-4.01774	0.87991	0.0263349	0.767914	0.00955743	-0.366233	0.00045752	0.0183349	-0.339898	0.00132251
Q8NBR6	sp|Q8NBR6|MINY2_HUMAN Ubiquitin carboxyl-terminal hydrolase MINDY-2 OS=Homo sapiens OX=9606 GN=MINDY2 PE=1 SV=2	5.288	4094	Ubiquitin carboxyl-terminal hydrolase MINDY-2	MINDY2	Q8NBR6	-4.22857	-4.11216	-3.78717	-3.90623	-4.23903	-3.67186	-4.00413	-3.95575	-3.84091	-4.02529	-3.8881	-3.85296	-4.2452	-4.2713	-4.51872	-4.45306	-5.07005	0.0155826	0.58381	0.000493587	0.761539	-0.0629779	0.629923	0.0183349	0.520832	0.00132457
Q02338	sp|Q02338|BDH_HUMAN D-beta-hydroxybutyrate dehydrogenase, mitochondrial OS=Homo sapiens OX=9606 GN=BDH1 PE=1 SV=3	152.16	2598	D-beta-hydroxybutyrate dehydrogenase, mitochondrial	BDH1	Q02338	-3.91463	-4.1264	-4.42695	-4.35871	-4.13484	-4.44793	-4.28522	-4.18365	-3.98253	-4.32649	-4.20191	-4.07858	-3.88802	-3.71041	-3.97569	-3.9913	-3.73434	0.0534833	-0.316445	0.00477624	0.687078	-0.0585145	0.53507	0.0183349	-0.37496	0.00132564
Q9BQG1	sp|Q9BQG1|SYT3_HUMAN Synaptotagmin-3 OS=Homo sapiens OX=9606 GN=SYT3 PE=1 SV=1	17.781	4902	Synaptotagmin-3	SYT3	Q9BQG1	-3.96449	-4.07374	-4.40938	-4.34879	-4.44832	-4.4494	-4.07854	-3.99684	-4.02459	-4.20148	-4.03545	-3.98423	-4.03939	-4.08811	-3.88505	-3.80475	-3.87421	0.425047	-0.115219	0.213716	0.0690096	-0.228829	0.0157851	0.018505	-0.344048	0.00134654
Q58WW2	sp|Q58WW2|DCAF6_HUMAN DDB1- and CUL4-associated factor 6 OS=Homo sapiens OX=9606 GN=DCAF6 PE=1 SV=1	14.595	3302	DDB1- and CUL4-associated factor 6	DCAF6	Q58WW2	-4.03692	-4.02259	-4.67194	-4.47287	-4.27515	-4.4847	-4.23953	-3.77012	-4.17281	-4.16687	-3.97046	-4.04063	-3.90127	-3.94822	-3.91076	-3.90264	-3.83645	0.365094	-0.1602	0.166637	0.0853671	-0.267293	0.0219548	0.018505	-0.427493	0.00134713
Q9Y2V2	sp|Q9Y2V2|CHSP1_HUMAN Calcium-regulated heat-stable protein 1 OS=Homo sapiens OX=9606 GN=CARHSP1 PE=1 SV=2	34.815	6087	Calcium-regulated heat-stable protein 1	CARHSP1	Q9Y2V2	-4.29467	-4.25544	-3.04028	-3.67413	-4.19845	-3.14409	-4.1093	-4.48869	-4.26672	-4.17871	-4.25777	-4.18235	-4.55263	-4.32579	-4.70061	-4.79278	-4.46789	0.32937	0.320686	0.140762	0.0975446	0.479411	0.0271798	0.018505	0.800097	0.00134865
Q92575	sp|Q92575|UBXN4_HUMAN UBX domain-containing protein 4 OS=Homo sapiens OX=9606 GN=UBXN4 PE=1 SV=2	51.036	4364	UBX domain-containing protein 4	UBXN4	Q92575	-4.13331	-4.13415	-3.90748	-3.85351	-3.99167	-3.82478	-4.09743	-4.11747	-4.05156	-4.23168	-4.11281	-4.03289	-4.14429	-4.13906	-4.30367	-4.28553	-4.23418	0.255456	0.114041	0.0934451	0.133707	0.133155	0.0441204	0.018505	0.247196	0.00135015
O75439	sp|O75439|MPPB_HUMAN Mitochondrial-processing peptidase subunit beta OS=Homo sapiens OX=9606 GN=PMPCB PE=1 SV=2	272.69	597	Mitochondrial-processing peptidase subunit beta	PMPCB	O75439	-4.05017	-4.09502	-4.31956	-4.28442	-4.12784	-4.34022	-4.18652	-4.02171	-4.08452	-4.10083	-4.12652	-3.97166	-3.89813	-3.99613	-3.97967	-3.99352	-3.99911	0.243206	-0.108647	0.086194	0.142084	-0.120911	0.0486201	0.018582	-0.229559	0.00135969
O96008	sp|O96008|TOM40_HUMAN Mitochondrial import receptor subunit TOM40 homolog OS=Homo sapiens OX=9606 GN=TOMM40 PE=1 SV=1	171.71	841	Mitochondrial import receptor subunit TOM40 homolog	TOMM40	O96008	-4.02685	-4.14882	-4.35664	-4.17503	-4.18695	-4.2245	-4.08652	-4.07917	-4.02605	-4.11677	-4.06021	-4.09047	-4.00084	-4.02108	-4.03898	-3.98515	-3.92182	0.29084	-0.0829577	0.116182	0.113817	-0.109933	0.034599	0.018582	-0.19289	0.0013619
O75380	sp|O75380|NDUS6_HUMAN NADH dehydrogenase [ubiquinone] iron-sulfur protein 6, mitochondrial OS=Homo sapiens OX=9606 GN=NDUFS6 PE=1 SV=1	69.639	584	NADH dehydrogenase [ubiquinone] iron-sulfur protein 6, mitochondrial	NDUFS6	O75380	-3.87963	-4.18489	-4.70286	-4.84292	-4.2984	-4.44327	-4.20005	-4.11723	-4.00718	-4.17652	-4.05745	-3.77916	-3.72262	-3.96395	-3.76944	-3.86391	-3.99343	0.381246	-0.193595	0.177131	0.0819068	-0.335728	0.0205636	0.0185874	-0.529323	0.00136537
P27816	sp|P27816|MAP4_HUMAN Microtubule-associated protein 4 OS=Homo sapiens OX=9606 GN=MAP4 PE=1 SV=3	323.31	1613	Microtubule-associated protein 4	MAP4	P27816	-4.4382	-4.39719	-2.74543	-3.42508	-3.93079	-3.12666	-4.46042	-4.46967	-4.27713	-4.50222	-4.46552	-4.41826	-4.50201	-4.4138	-4.82532	-4.74634	-4.56475	0.680187	0.17824	0.472133	0.0344184	0.75498	0.00474974	0.0186926	0.93322	0.00137618
P61421	sp|P61421|VA0D1_HUMAN V-type proton ATPase subunit d 1 OS=Homo sapiens OX=9606 GN=ATP6V0D1 PE=1 SV=1	323.31	2345	V-type proton ATPase subunit d 1	ATP6V0D1	P61421	-4.06841	-4.07959	-4.60629	-4.58783	-4.77807	-4.55251	-4.08644	-3.82227	-3.85491	-3.95009	-3.9008	-3.72493	-4.06886	-4.12063	-3.88073	-3.96513	-3.95208	0.58978	0.10758	0.368457	0.00457592	-0.555545	0.000123878	0.0186939	-0.447965	0.00138253
O15355	sp|O15355|PPM1G_HUMAN Protein phosphatase 1G OS=Homo sapiens OX=9606 GN=PPM1G PE=1 SV=1	24.842	316	Protein phosphatase 1G	PPM1G	O15355	-3.98854	-4.09288	-4.26288	-4.15751	-4.16382	-4.18758	-4.15593	-4.09569	-4.1993	-4.21883	-4.08658	-4.20557	-4.02356	-3.97591	-3.89162	-3.91903	-3.93692	0.0180121	-0.210911	0.000645201	0.819551	0.0181189	0.709159	0.0186939	-0.192792	0.00138586
O75051	sp|O75051|PLXA2_HUMAN Plexin-A2 OS=Homo sapiens OX=9606 GN=PLXNA2 PE=1 SV=4	97.387	531	Plexin-A2	PLXNA2	O75051	-3.97807	-4.03124	-4.46444	-4.28096	-4.46204	-4.38362	-4.0667	-4.08087	-4.0202	-4.20732	-4.09395	-4.0082	-4.08403	-3.96937	-3.87683	-3.77105	-3.92135	0.266047	-0.155016	0.100049	0.129126	-0.187191	0.0419053	0.0186939	-0.342207	0.00138721
P21283	sp|P21283|VATC1_HUMAN V-type proton ATPase subunit C 1 OS=Homo sapiens OX=9606 GN=ATP6V1C1 PE=1 SV=4	285.18	1471	V-type proton ATPase subunit C 1	ATP6V1C1	P21283	-4.09401	-4.1639	-4.4936	-4.40761	-4.40021	-4.49421	-4.06014	-3.90452	-3.9888	-4.15648	-3.968	-3.64039	-3.95039	-4.01097	-3.96885	-4.05076	-4.0205	0.774815	0.0472386	0.602023	0.00741357	-0.389201	0.000290032	0.0186939	-0.341963	0.00138862
O15294	sp|O15294|OGT1_HUMAN UDP-N-acetylglucosamine--peptide N-acetylglucosaminyltransferase 110 kDa subunit OS=Homo sapiens OX=9606 GN=OGT PE=1 SV=3	323.31	310	UDP-N-acetylglucosamine--peptide N-acetylglucosaminyltransferase 110 kDa subunit	OGT	O15294	-3.99274	-4.07275	-4.46793	-4.26977	-4.27415	-4.42261	-4.17465	-3.94235	-4.10269	-4.21004	-4.07869	-3.97675	-4.04445	-3.95257	-3.84272	-3.89732	-3.94214	0.256997	-0.145019	0.0944756	0.135494	-0.169133	0.0449785	0.0187441	-0.314152	0.00139544
P10114	sp|P10114|RAP2A_HUMAN Ras-related protein Rap-2a OS=Homo sapiens OX=9606 GN=RAP2A PE=1 SV=1	257.48	1200	Ras-related protein Rap-2a	RAP2A	P10114	-4.18622	-4.061	-4.22982	-4.32567	-4.35407	-4.31404	-4.04886	-3.91121	-4.09433	-4.18762	-3.98519	-3.88825	-3.94211	-4.06435	-3.98754	-4.03167	-3.99282	0.905278	-0.0155468	0.807662	0.0188526	-0.225892	0.00164314	0.0188115	-0.241438	0.00141055
Q15147	sp|Q15147|PLCB4_HUMAN 1-phosphatidylinositol 4,5-bisphosphate phosphodiesterase beta-4 OS=Homo sapiens OX=9606 GN=PLCB4 PE=1 SV=3	39.121	3056	1-phosphatidylinositol 4,5-bisphosphate phosphodiesterase beta-4	PLCB4	Q15147	-3.86293	-3.9237	-4.54396	-4.42646	-4.2397	-4.42946	-4.39452	-4.12187	-4.2925	-4.22193	-4.13356	-4.37761	-3.99377	-3.84013	-3.80035	-3.64175	-3.68981	0.0224546	-0.463836	0.000993367	0.91979	0.0192983	0.863309	0.0188115	-0.444538	0.00141404
P12268	sp|P12268|IMDH2_HUMAN Inosine-5-monophosphate dehydrogenase 2 OS=Homo sapiens OX=9606 GN=IMPDH2 PE=1 SV=2	116.11	1265	Inosine-5-monophosphate dehydrogenase 2	IMPDH2	P12268	-4.27453	-4.02	-3.71025	-3.81517	-3.93632	-3.72329	-4.23252	-4.15472	-4.01017	-4.24923	-4.17175	-4.1859	-4.3226	-4.13947	-4.26158	-4.31945	-4.18817	0.59652	0.0788715	0.376345	0.043841	0.254123	0.00719069	0.0188115	0.332994	0.00141781
P78352	sp|P78352|DLG4_HUMAN Disks large homolog 4 OS=Homo sapiens OX=9606 GN=DLG4 PE=1 SV=3	323.31	2485	Disks large homolog 4	DLG4	P78352	-3.80853	-3.97979	-4.79069	-4.62007	-4.45778	-4.48754	-4.26808	-3.95775	-4.27244	-4.34833	-4.0235	-4.11555	-3.96158	-3.88003	-3.63108	-3.73655	-3.7514	0.113135	-0.372148	0.0222206	0.345388	-0.193125	0.187513	0.0188115	-0.565273	0.00141788
P10176	sp|P10176|COX8A_HUMAN Cytochrome c oxidase subunit 8A, mitochondrial OS=Homo sapiens OX=9606 GN=COX8A PE=1 SV=2	2.6872	1202	Cytochrome c oxidase subunit 8A, mitochondrial	COX8A	P10176	-3.93172	-3.97385	-4.50753	-4.31174	-4.24098	-4.40123	-4.10648	-4.13834	-4.2444	-4.05093	-4.22476	-4.11915	-3.91311	-3.89473	-3.91626	-3.90601	-3.82042	0.0737539	-0.257238	0.00982271	0.521691	-0.0804956	0.351181	0.0188115	-0.337733	0.00141849
Q6ICH7	sp|Q6ICH7|ASPH2_HUMAN Aspartate beta-hydroxylase domain-containing protein 2 OS=Homo sapiens OX=9606 GN=ASPHD2 PE=2 SV=1	22.38	3503	Aspartate beta-hydroxylase domain-containing protein 2	ASPHD2	Q6ICH7	-4.02996	-4.00412	-4.49298	-4.30667	-4.35596	-4.46366	-4.11559	-3.95087	-4.26023	-4.34534	-4.0558	-3.9406	-4.03775	-3.86537	-3.95641	-3.83129	-3.75229	0.157034	-0.222785	0.0418119	0.238533	-0.164153	0.106706	0.0188115	-0.386938	0.00142215
O60518	sp|O60518|RNBP6_HUMAN Ran-binding protein 6 OS=Homo sapiens OX=9606 GN=RANBP6 PE=1 SV=2	94.143	480	Ran-binding protein 6	RANBP6	O60518	-4.14362	-4.15279	-4.39068	-4.20457	-4.24194	-4.39277	-4.07942	-3.96365	-4.09016	-4.22063	-3.97759	-3.80709	-3.99072	-3.95826	-3.99245	-4.04544	-3.97276	0.807636	-0.0311596	0.654603	0.0251035	-0.231306	0.00263549	0.0188115	-0.262465	0.0014222
Q96L34	sp|Q96L34|MARK4_HUMAN MAP/microtubule affinity-regulating kinase 4 OS=Homo sapiens OX=9606 GN=MARK4 PE=1 SV=1	44.047	4681	MAP/microtubule affinity-regulating kinase 4	MARK4	Q96L34	-4.07731	-4.10963	-4.41296	-4.24408	-4.43071	-4.43313	-3.89316	-4.02343	-4.09264	-4.19054	-3.9577	-3.92625	-4.10605	-4.05544	-3.98247	-3.88444	-3.85821	0.807636	-0.0366306	0.653749	0.0253032	-0.270685	0.00267317	0.018888	-0.307316	0.00143785
Q13405	sp|Q13405|RM49_HUMAN 39S ribosomal protein L49, mitochondrial OS=Homo sapiens OX=9606 GN=MRPL49 PE=1 SV=1	13.087	2821	39S ribosomal protein L49, mitochondrial	MRPL49	Q13405	-4.05742	-4.10823	-4.34275	-4.12913	-4.12458	-4.19059	-4.17628	-4.22614	-4.19168	-4.30337	-4.07714	-4.07986	-3.90667	-4.06149	-3.78062	-3.88421	-3.96858	0.0203451	-0.255433	0.00081273	0.865816	0.0169661	0.778599	0.018888	-0.238467	0.0014466
Q93050	sp|Q93050|VPP1_HUMAN V-type proton ATPase 116 kDa subunit a 1 OS=Homo sapiens OX=9606 GN=ATP6V0A1 PE=1 SV=3	323.31	4439	V-type proton ATPase 116 kDa subunit a 1	ATP6V0A1	Q93050	-4.12517	-4.08455	-4.55008	-4.62333	-4.70511	-4.50321	-4.23729	-3.88206	-3.86501	-3.99634	-3.91431	-3.60262	-4.03439	-4.05744	-3.88696	-3.97443	-3.94385	0.774138	0.0631421	0.600219	0.00756388	-0.515636	0.000300907	0.018888	-0.452494	0.00144752
O15034	sp|O15034|RIMB2_HUMAN RIMS-binding protein 2 OS=Homo sapiens OX=9606 GN=RIMBP2 PE=1 SV=3	120.89	271	RIMS-binding protein 2	RIMBP2	O15034	-4.00105	-3.99371	-4.35916	-4.33084	-4.37436	-4.3873	-4.11365	-4.04088	-4.09425	-4.13582	-4.03486	-4.07286	-4.06374	-4.04134	-3.8707	-3.85932	-3.87456	0.251679	-0.140121	0.091482	0.141773	-0.159017	0.0483379	0.018888	-0.299137	0.00144883
Q8TBM8	sp|Q8TBM8|DJB14_HUMAN DnaJ homolog subfamily B member 14 OS=Homo sapiens OX=9606 GN=DNAJB14 PE=1 SV=1	23.041	4199	DnaJ homolog subfamily B member 14	DNAJB14	Q8TBM8	-4.04059	-4.11442	-4.45006	-4.33689	-4.2604	-4.50782	-4.04245	-4.06994	-3.98809	-4.28247	-3.95275	-3.90826	-3.9229	-4.12399	-3.88337	-3.86385	-3.95277	0.534952	-0.0912837	0.31313	0.0519529	-0.244371	0.00986231	0.018888	-0.335655	0.00145558
P03891	sp|P03891|NU2M_HUMAN NADH-ubiquinone oxidoreductase chain 2 OS=Homo sapiens OX=9606 GN=MT-ND2 PE=1 SV=2	2.605	964	NADH-ubiquinone oxidoreductase chain 2	MT-ND2	P03891	-3.94748	-4.09378	-4.69693	-4.65753	-4.52615	-4.48881	-3.80057	-4.08838	-3.91182	-4.00993	-3.96669	-4.12669	-3.8557	-3.97977	-3.81269	-3.81473	-4.17018	0.806053	-0.0573968	0.650112	0.025729	-0.417766	0.00275213	0.018888	-0.475163	0.00146213
Q9UBC2	sp|Q9UBC2|EP15R_HUMAN Epidermal growth factor receptor substrate 15-like 1 OS=Homo sapiens OX=9606 GN=EPS15L1 PE=1 SV=1	323.31	5738	Epidermal growth factor receptor substrate 15-like 1	EPS15L1	Q9UBC2	-4.0919	-4.1458	-4.28838	-4.26204	-4.35824	-4.25892	-4.06085	-3.97803	-4.05511	-4.18299	-4.02393	-3.84477	-3.9932	-4.07127	-3.98388	-3.99467	-3.99535	0.889241	-0.0166071	0.782673	0.0203488	-0.209932	0.00183737	0.018888	-0.226539	0.00146292
Q8N983	sp|Q8N983|RM43_HUMAN 39S ribosomal protein L43, mitochondrial OS=Homo sapiens OX=9606 GN=MRPL43 PE=1 SV=1	15.489	4063	39S ribosomal protein L43, mitochondrial	MRPL43	Q8N983	-4.03723	-4.14221	-4.29846	-4.2038	-4.32017	-4.1718	-4.07053	-4.18704	-4.11299	-4.20232	-4.03417	-4.00176	-3.9102	-4.10763	-3.85669	-3.9163	-4.01033	0.143949	-0.141237	0.0354052	0.269385	-0.0941468	0.127889	0.018888	-0.235383	0.00146426
P45880	sp|P45880|VDAC2_HUMAN Voltage-dependent anion-selective channel protein 2 OS=Homo sapiens OX=9606 GN=VDAC2 PE=1 SV=2	323.31	1912	Voltage-dependent anion-selective channel protein 2	VDAC2	P45880	-4.02466	-4.1089	-4.56437	-4.48677	-4.52438	-4.46806	-4.22904	-4.06512	-3.86939	-4.04093	-3.99761	-3.69966	-3.82992	-4.07222	-3.96299	-3.97204	-3.92852	0.887295	-0.0304891	0.779558	0.020432	-0.379229	0.00185982	0.018888	-0.409718	0.00146701
Q9P1A6	sp|Q9P1A6|DLGP2_HUMAN Disks large-associated protein 2 OS=Homo sapiens OX=9606 GN=DLGAP2 PE=1 SV=4	77.184	5686	Disks large-associated protein 2	DLGAP2	Q9P1A6	-3.85559	-3.89367	-4.81035	-4.64576	-4.47352	-4.49166	-4.28314	-3.98318	-4.23066	-4.2772	-4.0692	-4.1104	-3.90893	-3.95235	-3.63532	-3.72577	-3.7475	0.121981	-0.364991	0.0255965	0.324268	-0.202795	0.17102	0.018888	-0.567787	0.00146796
Q4V328	sp|Q4V328|GRAP1_HUMAN GRIP1-associated protein 1 OS=Homo sapiens OX=9606 GN=GRIPAP1 PE=1 SV=2	323.31	3269	GRIP1-associated protein 1	GRIPAP1	Q4V328	-4.1037	-4.11613	-4.43484	-4.35703	-4.42239	-4.44757	-3.94191	-3.94238	-3.99153	-4.126	-3.9276	-3.75429	-4.04196	-4.07065	-4.01915	-3.97143	-4.03636	0.517225	0.0806264	0.296362	0.00391437	-0.366327	9.49838e-05	0.018888	-0.2857	0.00146919
Q96DV4	sp|Q96DV4|RM38_HUMAN 39S ribosomal protein L38, mitochondrial OS=Homo sapiens OX=9606 GN=MRPL38 PE=1 SV=2	15.059	4556	39S ribosomal protein L38, mitochondrial	MRPL38	Q96DV4	-4.00792	-4.06026	-4.39808	-4.28236	-4.18204	-4.20144	-4.08548	-4.10214	-4.18062	-4.26599	-4.09525	-4.05783	-3.9152	-4.02782	-3.87405	-3.87493	-3.99136	0.0714979	-0.194549	0.00928816	0.54176	-0.057463	0.373911	0.018888	-0.252012	0.00146943
P07741	sp|P07741|APT_HUMAN Adenine phosphoribosyltransferase OS=Homo sapiens OX=9606 GN=APRT PE=1 SV=2	137.65	1091	Adenine phosphoribosyltransferase	APRT	P07741	-4.49391	-3.97192	-3.79603	-3.81018	-3.78757	-3.64472	-4.12755	-3.94128	-4.17624	-4.03677	-4.03811	-4.11579	-4.10614	-4.56817	-4.2613	-4.56388	-4.49012	0.1067	0.3253	0.0196737	0.375333	0.155235	0.213324	0.018888	0.480536	0.0014698
P27707	sp|P27707|DCK_HUMAN Deoxycytidine kinase OS=Homo sapiens OX=9606 GN=DCK PE=1 SV=1	4.6321	1609	Deoxycytidine kinase	DCK	P27707	-4.12803	-3.93389	-3.83119	-3.81731	-4.00385	-3.99534	-4.08031	-4.28002	-4.00174	-3.91948	-4.20344	-4.21805	-4.36898	-4.11536	-4.37775	-4.20255	-4.17076	0.285317	0.129905	0.111998	0.122905	0.165568	0.038948	0.018888	0.295473	0.00147163
Q92665	sp|Q92665|RT31_HUMAN 28S ribosomal protein S31, mitochondrial OS=Homo sapiens OX=9606 GN=MRPS31 PE=1 SV=3	40.69	4383	28S ribosomal protein S31, mitochondrial	MRPS31	Q92665	-3.98499	-4.1517	-4.51538	-4.10933	-4.23345	-4.38963	-4.16793	-4.03486	-4.15091	-4.37172	-4.17089	-3.95651	-3.85724	-3.90875	-3.82035	-3.88291	-3.99474	0.0831281	-0.249338	0.0122384	0.480469	-0.0886115	0.30876	0.0188954	-0.33795	0.00147702
O96005	sp|O96005|CLPT1_HUMAN Putative lipid scramblase CLPTM1 OS=Homo sapiens OX=9606 GN=CLPTM1 PE=1 SV=1	21.197	839	Putative lipid scramblase CLPTM1	CLPTM1	O96005	-3.99595	-4.08734	-4.48438	-4.33902	-4.18442	-4.37867	-4.14456	-4.04223	-4.14037	-4.30685	-4.03815	-3.91331	-3.94804	-3.96482	-3.84776	-3.9522	-3.90545	0.185576	-0.173924	0.055012	0.203759	-0.147386	0.0844905	0.0188954	-0.32131	0.00147954
Q9UHB6	sp|Q9UHB6|LIMA1_HUMAN LIM domain and actin-binding protein 1 OS=Homo sapiens OX=9606 GN=LIMA1 PE=1 SV=1	39.587	5804	LIM domain and actin-binding protein 1	LIMA1	Q9UHB6	-4.0706	-4.07492	-3.56605	-3.74278	-4.10316	-3.79652	-4.17532	-4.315	-4.0594	-4.09936	-4.14248	-4.35643	-4.2872	-4.26745	-4.39085	-4.15445	-4.17009	0.714061	0.0626787	0.517288	0.0327097	0.29899	0.00435193	0.0188954	0.361669	0.00148157
P17693	sp|P17693|HLAG_HUMAN HLA class I histocompatibility antigen, alpha chain G OS=Homo sapiens OX=9606 GN=HLA-G PE=1 SV=1	2.8466	1394	HLA class I histocompatibility antigen, alpha chain G	HLA-G	P17693	-4.00048	-4.06806	-3.74403	-3.52608	-3.74101	-3.86178	-3.97634	-3.83084	-4.10937	-4.62173	-4.69784	-3.90692	-4.59727	-4.51142	-4.5245	-4.16286	-4.29645	0.359095	0.227993	0.162654	0.0926076	0.366932	0.0250398	0.018919	0.594925	0.00148989
P48454	sp|P48454|PP2BC_HUMAN Serine/threonine-protein phosphatase 2B catalytic subunit gamma isoform OS=Homo sapiens OX=9606 GN=PPP3CC PE=1 SV=3	21.717	1973	Serine/threonine-protein phosphatase 2B catalytic subunit gamma isoform	PPP3CC	P48454	-4.03116	-3.80665	-4.42772	-4.38976	-4.4002	-4.31243	-4.21722	-4.13639	-4.19326	-4.16457	-4.17382	-4.18652	-3.86349	-4.02919	-3.84808	-3.77331	-3.8037	0.0520178	-0.315077	0.00446428	0.73436	-0.0493584	0.595076	0.018919	-0.364435	0.00149088
Q9NT68	sp|Q9NT68|TEN2_HUMAN Teneurin-2 OS=Homo sapiens OX=9606 GN=TENM2 PE=1 SV=3	13.759	5497	Teneurin-2	TENM2	Q9NT68	-4.03079	-3.95889	-4.51487	-4.37426	-4.61967	-4.43608	-4.0266	-3.9316	-4.24561	-4.10618	-4.07772	-4.03669	-4.11219	-3.99889	-3.86243	-3.72637	-3.77249	0.320666	-0.176259	0.135383	0.107058	-0.251695	0.0315398	0.018919	-0.427954	0.00149411
Q6P587	sp|Q6P587|FAHD1_HUMAN Acylpyruvase FAHD1, mitochondrial OS=Homo sapiens OX=9606 GN=FAHD1 PE=1 SV=2	190.67	3554	Acylpyruvase FAHD1, mitochondrial	FAHD1	Q6P587	-4.02959	-4.11012	-4.27686	-4.39293	-4.34858	-4.36459	-4.33728	-4.12976	-3.9829	-4.16585	-4.09997	-3.8485	-3.84921	-3.98918	-4.00998	-3.76961	-3.98821	0.203514	-0.172809	0.0647361	0.185136	-0.159733	0.0724764	0.018919	-0.332542	0.00150039
O43676	sp|O43676|NDUB3_HUMAN NADH dehydrogenase [ubiquinone] 1 beta subcomplex subunit 3 OS=Homo sapiens OX=9606 GN=NDUFB3 PE=1 SV=3	19.255	400	NADH dehydrogenase [ubiquinone] 1 beta subcomplex subunit 3	NDUFB3	O43676	-3.9532	-4.10923	-4.56583	-4.69375	-4.23698	-4.37296	-4.04622	-4.06573	-3.9931	-4.08331	-4.11306	-3.9159	-3.874	-4.00453	-3.83693	-3.9223	-3.99277	0.526408	-0.110116	0.304342	0.0542691	-0.285769	0.0106245	0.018919	-0.395885	0.0015005
P40123	sp|P40123|CAP2_HUMAN Adenylyl cyclase-associated protein 2 OS=Homo sapiens OX=9606 GN=CAP2 PE=1 SV=1	323.31	1829	Adenylyl cyclase-associated protein 2	CAP2	P40123	-3.97037	-4.12697	-4.55914	-4.1748	-4.22734	-4.41216	-4.18019	-4.02424	-4.39408	-4.35245	-4.05143	-3.9985	-4.00298	-3.91525	-3.83022	-3.75531	-3.7998	0.0661659	-0.306103	0.0077798	0.590216	-0.078314	0.427025	0.018919	-0.384417	0.00150215
O75170	sp|O75170|PP6R2_HUMAN Serine/threonine-protein phosphatase 6 regulatory subunit 2 OS=Homo sapiens OX=9606 GN=PPP6R2 PE=1 SV=2	151.77	558	Serine/threonine-protein phosphatase 6 regulatory subunit 2	PPP6R2	O75170	-4.63868	-4.0886	-4.29963	-4.13815	-4.1495	-4.37319	-4.19348	-4.02397	-4.14412	-4.18959	-4.0213	-3.81739	-3.97912	-3.96627	-4.00567	-3.82763	-3.86095	0.353836	-0.137048	0.158578	0.0955757	-0.216316	0.0261895	0.0189326	-0.353364	0.00150917
Q9BUH6	sp|Q9BUH6|PAXX_HUMAN Protein PAXX OS=Homo sapiens OX=9606 GN=PAXX PE=1 SV=2	28.141	4976	Protein PAXX	PAXX	Q9BUH6	-4.2109	-4.1893	-3.75332	-3.77789	-3.89671	-3.67111	-3.92094	-4.20929	-4.20443	-3.88944	-4.13711	-4.36448	-4.30589	-4.25969	-4.37718	-4.30513	-4.32668	0.235482	0.193966	0.0819798	0.159075	0.20441	0.0569551	0.0189326	0.398376	0.00151638
Q76G19	sp|Q76G19|PDZD4_HUMAN PDZ domain-containing protein 4 OS=Homo sapiens OX=9606 GN=PDZD4 PE=1 SV=1	8.3316	3665	PDZ domain-containing protein 4	PDZD4	Q76G19	-4.12538	-3.92287	-4.23241	-4.3565	-4.41785	-4.5547	-3.90839	-4.04101	-4.28762	-4.21167	-4.15535	-4.27271	-4.13596	-3.80911	-3.81704	-3.81767	-3.73785	0.0995934	-0.282599	0.0170318	0.410925	-0.122159	0.245335	0.0189326	-0.404758	0.0015179
Q9H2K8	sp|Q9H2K8|TAOK3_HUMAN Serine/threonine-protein kinase TAO3 OS=Homo sapiens OX=9606 GN=TAOK3 PE=1 SV=2	24.658	5208	Serine/threonine-protein kinase TAO3	TAOK3	Q9H2K8	-4.08268	-4.0037	-3.98459	-4.01777	-3.95066	-4.0737	-4.02859	-4.09044	-4.02774	-4.094	-4.14808	-3.99903	-4.25517	-4.05997	-4.14801	-4.29243	-4.28988	0.0771771	0.144442	0.0105357	0.521316	0.0457998	0.350413	0.0189326	0.190242	0.00151845
O43427	sp|O43427|FIBP_HUMAN Acidic fibroblast growth factor intracellular-binding protein OS=Homo sapiens OX=9606 GN=FIBP PE=1 SV=3	23.679	373	Acidic fibroblast growth factor intracellular-binding protein	FIBP	O43427	-4.07655	-4.09002	-4.46503	-4.40951	-4.2493	-4.51385	-4.0288	-3.807	-4.0183	-4.11954	-4.01092	-3.94261	-4.00957	-3.922	-3.95285	-4.06187	-4.0164	0.980514	0.0046772	0.954617	0.0140378	-0.312848	0.000901402	0.0189326	-0.30817	0.00151886
O14618	sp|O14618|CCS_HUMAN Copper chaperone for superoxide dismutase OS=Homo sapiens OX=9606 GN=CCS PE=1 SV=1	134.36	210	Copper chaperone for superoxide dismutase	CCS	O14618	-4.06943	-4.01781	-3.80826	-4.00828	-4.12275	-3.76513	-3.86191	-4.14425	-4.06405	-3.95869	-4.13171	-4.11074	-4.18577	-4.32472	-4.18423	-4.25289	-4.73491	0.0691279	0.291279	0.00863814	0.567048	0.0799475	0.402494	0.0189404	0.371227	0.00152489
Q9NS85	sp|Q9NS85|CAH10_HUMAN Carbonic anhydrase-related protein 10 OS=Homo sapiens OX=9606 GN=CA10 PE=2 SV=1	11.897	5484	Carbonic anhydrase-related protein 10	CA10	Q9NS85	-3.76232	-3.8996	-5.12838	-4.57379	-4.38254	-4.42019	-4.30686	-4.18633	-4.81834	-4.72413	-4.16986	-4.38298	-3.84089	-3.6355	-3.60053	-3.41468	-3.5498	0.0190642	-0.823137	0.000720652	0.822813	0.0702794	0.714291	0.0189404	-0.752857	0.00152736
Q9NR82	sp|Q9NR82|KCNQ5_HUMAN Potassium voltage-gated channel subfamily KQT member 5 OS=Homo sapiens OX=9606 GN=KCNQ5 PE=1 SV=3	3.6528	5451	Potassium voltage-gated channel subfamily KQT member 5	KCNQ5	Q9NR82	-4.13465	-4.10619	-4.58105	-4.3882	-4.09947	-4.4825	-3.93142	-4.0576	-4.28397	-4.15839	-4.15587	-4.18832	-3.97394	-4.01868	-3.97164	-3.42152	-3.91894	0.13907	-0.268316	0.0330132	0.288082	-0.169415	0.142044	0.0189404	-0.437731	0.00153742
P46937	sp|P46937|YAP1_HUMAN Transcriptional coactivator YAP1 OS=Homo sapiens OX=9606 GN=YAP1 PE=1 SV=2	29.257	1942	Transcriptional coactivator YAP1	YAP1	P46937	-4.22823	-4.25617	-3.0835	-3.67517	-4.04964	-3.10113	-4.9094	-4.4824	-3.98324	-4.06789	-4.11579	-4.30345	-4.57085	-4.48294	-4.68927	-4.50804	-4.55851	0.484808	0.251558	0.265753	0.0621985	0.578054	0.0133268	0.0189404	0.829612	0.00153985
P15954	sp|P15954|COX7C_HUMAN Cytochrome c oxidase subunit 7C, mitochondrial OS=Homo sapiens OX=9606 GN=COX7C PE=1 SV=1	42.729	1348	Cytochrome c oxidase subunit 7C, mitochondrial	COX7C	P15954	-3.94471	-4.01723	-4.59158	-4.43528	-4.36225	-4.53168	-4.24445	-4.0724	-4.06799	-4.05959	-4.04784	-3.87959	-3.95712	-4.0044	-3.92095	-3.88369	-3.77421	0.367893	-0.153904	0.168582	0.0921028	-0.251809	0.0248421	0.0189404	-0.405714	0.00154739
Q96GW9	sp|Q96GW9|SYMM_HUMAN Methionine--tRNA ligase, mitochondrial OS=Homo sapiens OX=9606 GN=MARS2 PE=1 SV=2	8.3031	4616	Methionine--tRNA ligase, mitochondrial	MARS2	Q96GW9	-4.0019	-4.23217	-4.4319	-4.18756	-4.27539	-4.42865	-4.09343	-4.10089	-4.0628	-4.25762	-4.08342	-3.81056	-3.91221	-3.93883	-4.08267	-3.82824	-3.94778	0.344135	-0.126175	0.150708	0.100833	-0.191473	0.0287179	0.0189404	-0.317648	0.00155312
Q15155	sp|Q15155|NOMO1_HUMAN BOS complex subunit NOMO1 OS=Homo sapiens OX=9606 GN=NOMO1 PE=1 SV=5	179.87	3059	BOS complex subunit NOMO1	NOMO1	Q15155	-4.08944	-4.04725	-4.29069	-4.13945	-4.18805	-4.26537	-4.11071	-4.05336	-4.08194	-4.23447	-4.13021	-4.0737	-4.00417	-4.04977	-3.88782	-3.96144	-3.94686	0.0913482	-0.144053	0.0145813	0.451038	-0.0559775	0.28134	0.0189404	-0.200031	0.00155431
Q9NVK5	sp|Q9NVK5|FGOP2_HUMAN FGFR1 oncogene partner 2 OS=Homo sapiens OX=9606 GN=FGFR1OP2 PE=1 SV=1	17.744	5540	FGFR1 oncogene partner 2	FGFR1OP2	Q9NVK5	-4.17069	-4.02272	-4.32887	-4.22171	-4.26641	-4.28779	-4.07449	-3.95593	-4.09359	-4.07972	-3.99651	-4.03266	-3.9215	-4.04245	-3.95117	-4.03322	-4.08896	0.760526	-0.0313602	0.576506	0.0302096	-0.177548	0.00373172	0.0189404	-0.208908	0.00155496
Q9BR76	sp|Q9BR76|COR1B_HUMAN Coronin-1B OS=Homo sapiens OX=9606 GN=CORO1B PE=1 SV=1	64.494	4914	Coronin-1B	CORO1B	Q9BR76	-4.13099	-4.18613	-3.75493	-3.67814	-3.65642	-3.87794	-4.2736	-4.15437	-4.18248	-4.27931	-4.16873	-4.2535	-4.07296	-4.18093	-4.30179	-4.4235	-4.20681	0.923043	0.018534	0.845945	0.0187567	0.337906	0.00162859	0.0189404	0.35644	0.00155518
O94952	sp|O94952|FBX21_HUMAN F-box only protein 21 OS=Homo sapiens OX=9606 GN=FBXO21 PE=2 SV=2	5.3008	717	F-box only protein 21	FBXO21	O94952	-4.23812	-4.05999	-3.76315	-4.17792	-4.13505	-3.96725	-3.77521	-3.90732	-3.82021	-4.02782	-4.00117	-3.98213	-4.18581	-4.35368	-4.31725	-4.52489	-4.56212	0.00524335	0.469774	5.97212e-05	0.253734	-0.137934	0.117192	0.0189404	0.33184	0.00155772
Q92879	sp|Q92879|CELF1_HUMAN CUGBP Elav-like family member 1 OS=Homo sapiens OX=9606 GN=CELF1 PE=1 SV=2	54.774	4419	CUGBP Elav-like family member 1	CELF1	Q92879	-3.95605	-3.98753	-4.41473	-4.37623	-4.44413	-4.36458	-4.32633	-4.06171	-4.07276	-4.31955	-4.07059	-3.99155	-4.00271	-3.99744	-3.77648	-3.79887	-3.80461	0.102267	-0.26439	0.0179786	0.404733	-0.116794	0.240056	0.0189404	-0.381185	0.00156006
Q92563	sp|Q92563|TICN2_HUMAN Testican-2 OS=Homo sapiens OX=9606 GN=SPOCK2 PE=1 SV=1	15.405	4360	Testican-2	SPOCK2	Q92563	-4.16823	-4.29876	-4.51002	-4.42329	-4.09181	-4.30734	-3.77066	-3.8871	-4.00991	-4.28402	-4.00747	-4.03779	-4.02246	-3.95277	-3.96781	-3.96766	-3.99638	0.916722	-0.018077	0.832132	0.0192642	-0.300415	0.00170128	0.0189404	-0.318492	0.00156058
Q14CZ8	sp|Q14CZ8|HECAM_HUMAN Hepatocyte cell adhesion molecule OS=Homo sapiens OX=9606 GN=HEPACAM PE=1 SV=1	246.48	3020	Hepatocyte cell adhesion molecule	HEPACAM	Q14CZ8	-4.4763	-4.55961	-3.02567	-3.27462	-3.99398	-3.03009	-4.35377	-4.47593	-4.16664	-4.15335	-4.28916	-4.3534	-4.45788	-4.44077	-4.84484	-4.99415	-4.72403	0.330195	0.393627	0.141271	0.10667	0.571992	0.0313248	0.0189404	0.965618	0.00156433
Q96T37	sp|Q96T37|RBM15_HUMAN RNA-binding protein 15 OS=Homo sapiens OX=9606 GN=RBM15 PE=1 SV=2	12.329	4790	RNA-binding protein 15	RBM15	Q96T37	-4.18852	-4.19032	-4.31881	-4.1824	-4.55802	-4.6144	-4.05754	-3.91246	-3.91357	-4.09113	-4.03287	-3.70395	-4.06862	-4.07881	-3.95114	-3.998	-3.90884	0.769692	0.0491616	0.591944	0.00781823	-0.390158	0.00031807	0.0189404	-0.340996	0.00156825
Q96JB5	sp|Q96JB5|CK5P3_HUMAN CDK5 regulatory subunit-associated protein 3 OS=Homo sapiens OX=9606 GN=CDK5RAP3 PE=1 SV=2	27.755	4656	CDK5 regulatory subunit-associated protein 3	CDK5RAP3	Q96JB5	-4.20268	-4.07593	-3.76304	-3.74882	-3.95853	-3.84674	-4.12987	-4.21535	-4.06069	-4.30256	-4.1688	-4.1017	-4.24558	-4.24409	-4.21867	-4.20851	-4.16259	0.692769	0.0527305	0.490244	0.0361254	0.230536	0.00509859	0.0189404	0.283267	0.00157025
Q96G03	sp|Q96G03|PGM2_HUMAN Phosphopentomutase OS=Homo sapiens OX=9606 GN=PGM2 PE=1 SV=4	91.702	4600	Phosphopentomutase	PGM2	Q96G03	-4.05101	-4.04339	-3.53343	-3.68613	-4.0538	-3.64263	-4.14783	-4.37534	-4.42867	-3.95973	-4.25832	-4.39817	-4.48417	-4.1818	-4.39413	-4.11507	-4.19336	0.961975	0.0123626	0.916207	0.0167345	0.426275	0.00134704	0.0189404	0.438638	0.0015725
Q9Y5A7	sp|Q9Y5A7|NUB1_HUMAN NEDD8 ultimate buster 1 OS=Homo sapiens OX=9606 GN=NUB1 PE=1 SV=2	4.2765	6192	NEDD8 ultimate buster 1	NUB1	Q9Y5A7	-4.28973	-4.43841	-2.79612	-3.31957	-4.2625	-2.86723	-4.51363	-4.51041	-4.04423	-4.33329	-4.65074	-4.72103	-4.60689	-4.50292	-4.77978	-4.75879	-4.82114	0.624624	0.231681	0.406928	0.0433046	0.799962	0.00704826	0.0189404	1.03164	0.00157346
Q9HD26	sp|Q9HD26|GOPC_HUMAN Golgi-associated PDZ and coiled-coil motif-containing protein OS=Homo sapiens OX=9606 GN=GOPC PE=1 SV=1	61.176	5376	Golgi-associated PDZ and coiled-coil motif-containing protein	GOPC	Q9HD26	-4.02242	-4.12618	-4.43354	-4.21548	-4.14143	-4.41296	-4.00034	-4.02837	-4.28619	-4.39206	-4.08352	-4.00808	-3.89105	-3.90968	-3.92387	-3.90139	-3.90076	0.0948927	-0.227741	0.0157288	0.4362	-0.0922453	0.268431	0.0189404	-0.319986	0.00157661
Q96EP5	sp|Q96EP5|DAZP1_HUMAN DAZ-associated protein 1 OS=Homo sapiens OX=9606 GN=DAZAP1 PE=1 SV=1	55.542	4571	DAZ-associated protein 1	DAZAP1	Q96EP5	-4.01637	-4.11	-4.49455	-4.34202	-3.96874	-4.37385	-4.14932	-4.0778	-4.15838	-4.30989	-4.10799	-4.09889	-3.83939	-3.84311	-3.91357	-3.97644	-3.90514	0.0687215	-0.254848	0.00841719	0.582928	-0.0672137	0.418865	0.0189404	-0.322062	0.00157889
P26374	sp|P26374|RAE2_HUMAN Rab proteins geranylgeranyltransferase component A 2 OS=Homo sapiens OX=9606 GN=CHML PE=1 SV=2	18.126	1584	Rab proteins geranylgeranyltransferase component A 2	CHML	P26374	-4.03432	-3.93401	-4.91845	-4.43251	-4.17306	-4.54705	-4.08222	-3.9078	-4.73035	-4.43181	-4.16198	-4.27293	-3.72545	-3.87656	-3.65983	-3.72549	-3.63855	0.0510775	-0.539342	0.0042582	0.763775	-0.0753821	0.632781	0.0190333	-0.614724	0.00158978
Q6PUV4	sp|Q6PUV4|CPLX2_HUMAN Complexin-2 OS=Homo sapiens OX=9606 GN=CPLX2 PE=1 SV=2	53.479	3579	Complexin-2	CPLX2	Q6PUV4	-4.28266	-4.36278	-4.60934	-4.6879	-4.64128	-4.93169	-3.92073	-3.60813	-3.57438	-4.07373	-3.62987	-3.50984	-3.92493	-4.24923	-4.02073	-4.21067	-4.22599	0.0494397	0.406865	0.00400954	0.000469812	-0.866498	1.21519e-06	0.0190508	-0.459633	0.00159438
Q96HE7	sp|Q96HE7|ERO1A_HUMAN ERO1-like protein alpha OS=Homo sapiens OX=9606 GN=ERO1A PE=1 SV=2	147.13	4626	ERO1-like protein alpha	ERO1A	Q96HE7	-3.91977	-4.02113	-4.4945	-4.38634	-4.35356	-4.42934	-4.03288	-4.08	-4.06184	-4.23988	-3.99349	-4.17167	-3.85022	-3.99377	-3.80013	-3.88295	-4.01498	0.203347	-0.188217	0.0646224	0.192503	-0.170812	0.0771857	0.0191301	-0.359028	0.00160417
A5PLN9	sp|A5PLN9|TPC13_HUMAN Trafficking protein particle complex subunit 13 OS=Homo sapiens OX=9606 GN=TRAPPC13 PE=1 SV=2	7.1586	46	Trafficking protein particle complex subunit 13	TRAPPC13	A5PLN9	-4.07714	-4.1197	-4.23111	-4.21645	-4.09646	-4.26069	-4.07505	-4.03052	-4.13108	-4.24089	-4.13331	-4.04374	-3.9824	-4.04883	-3.98097	-3.96594	-3.91156	0.103348	-0.131161	0.0182881	0.407299	-0.057826	0.242376	0.0191403	-0.188987	0.00160819
P21796	sp|P21796|VDAC1_HUMAN Voltage-dependent anion-selective channel protein 1 OS=Homo sapiens OX=9606 GN=VDAC1 PE=1 SV=2	323.31	1482	Voltage-dependent anion-selective channel protein 1	VDAC1	P21796	-4.00666	-4.09526	-4.52212	-4.46677	-4.54433	-4.51222	-4.0886	-3.98191	-3.8589	-4.11813	-4.03066	-3.72852	-3.92749	-4.06417	-3.93687	-3.91564	-4.02102	0.982273	0.00525019	0.959507	0.0146402	-0.390108	0.000973056	0.0191575	-0.384857	0.0016128
Q03518	sp|Q03518|TAP1_HUMAN Antigen peptide transporter 1 OS=Homo sapiens OX=9606 GN=TAP1 PE=1 SV=3	8.0922	2618	Antigen peptide transporter 1	TAP1	Q03518	-4.16445	-4.14028	-3.5074	-3.82193	-3.85531	-3.61063	-4.54319	-4.21569	-4.03542	-4.08915	-4.26836	-4.22269	-4.20992	-4.37875	-4.40107	-4.15873	-4.30491	0.776628	0.0615925	0.604585	0.0295642	0.379086	0.00354302	0.0191692	0.440678	0.00161735
P42858	sp|P42858|HD_HUMAN Huntingtin OS=Homo sapiens OX=9606 GN=HTT PE=1 SV=2	286.42	1888	Huntingtin	HTT	P42858	-4.08981	-4.09522	-4.352	-4.27236	-4.23234	-4.32505	-4.10855	-3.96523	-4.02956	-4.0883	-4.01666	-3.91968	-3.94297	-4.02591	-4.00444	-4.0677	-4.04157	0.970969	-0.0048111	0.932502	0.0166578	-0.206466	0.00132688	0.0191692	-0.211277	0.00162011
P33176	sp|P33176|KINH_HUMAN Kinesin-1 heavy chain OS=Homo sapiens OX=9606 GN=KIF5B PE=1 SV=1	323.31	1729	Kinesin-1 heavy chain	KIF5B	P33176	-4.17893	-4.13369	-3.76173	-3.70963	-3.79534	-3.80667	-4.23324	-4.20105	-4.22056	-4.25252	-4.19248	-4.14607	-4.1666	-4.03888	-4.33471	-4.34686	-4.20739	0.952703	0.0112348	0.89656	0.0175617	0.309988	0.00147555	0.019202	0.321222	0.00162606
O60861	sp|O60861|GAS7_HUMAN Growth arrest-specific protein 7 OS=Homo sapiens OX=9606 GN=GAS7 PE=1 SV=3	152.55	513	Growth arrest-specific protein 7	GAS7	O60861	-3.95999	-3.97746	-4.60613	-4.40433	-4.20736	-4.34347	-4.14588	-4.03632	-4.39061	-4.30964	-4.07503	-4.08579	-3.95256	-3.89134	-3.7225	-3.83772	-3.85424	0.0650133	-0.322205	0.00748379	0.621578	-0.0759106	0.461168	0.0192164	-0.398115	0.00163045
O60641	sp|O60641|AP180_HUMAN Clathrin coat assembly protein AP180 OS=Homo sapiens OX=9606 GN=SNAP91 PE=1 SV=2	323.31	490	Clathrin coat assembly protein AP180	SNAP91	O60641	-4.06444	-4.01153	-4.61365	-4.46564	-4.47217	-4.59884	-4.03822	-3.94911	-4.12673	-4.13922	-4.05573	-3.63801	-3.98159	-3.98974	-3.93429	-3.90518	-3.89256	0.814182	-0.0504977	0.663811	0.0268398	-0.379877	0.00296399	0.0192211	-0.430375	0.00163519
P40855	sp|P40855|PEX19_HUMAN Peroxisomal biogenesis factor 19 OS=Homo sapiens OX=9606 GN=PEX19 PE=1 SV=1	67.661	1839	Peroxisomal biogenesis factor 19	PEX19	P40855	-4.17052	-4.04801	-4.01172	-4.1036	-4.18867	-3.99491	-3.87544	-4.02111	-4.00408	-3.99419	-3.94506	-3.78105	-4.17152	-4.26822	-4.34627	-4.38247	-4.34175	0.00180561	0.365224	8.58636e-06	0.0654396	-0.149418	0.0144404	0.0192211	0.215806	0.00163878
Q02487	sp|Q02487|DSC2_HUMAN Desmocollin-2 OS=Homo sapiens OX=9606 GN=DSC2 PE=1 SV=1	1.8224	2600	Desmocollin-2	DSC2	Q02487	-3.93099	-3.78132	-3.94638	-3.7729	-3.68793	-3.7228	-4.35995	-4.40692	-3.92863	-4.13053	-3.96054	-4.6038	-4.07403	-3.90029	-4.63942	-4.77846	-4.5233	0.558789	0.151374	0.336238	0.0522651	0.424673	0.0100078	0.0192211	0.576047	0.00164171
Q8TB68	sp|Q8TB68|PRR7_HUMAN Proline-rich protein 7 OS=Homo sapiens OX=9606 GN=PRR7 PE=1 SV=1	4.6006	4189	Proline-rich protein 7	PRR7	Q8TB68	-3.78482	-4.05098	-4.60972	-5.07936	-4.36374	-4.92441	-4.2951	-4.00879	-4.52751	-4.23462	-3.99068	-4.08659	-3.89189	-3.95137	-3.53757	-3.82769	-3.3925	0.134093	-0.470345	0.0305903	0.3116	-0.278288	0.160686	0.0192211	-0.748633	0.00164353
Q96F24	sp|Q96F24|NRBF2_HUMAN Nuclear receptor-binding factor 2 OS=Homo sapiens OX=9606 GN=NRBF2 PE=1 SV=1	9.1085	4583	Nuclear receptor-binding factor 2	NRBF2	Q96F24	-4.12782	-4.00226	-4.52394	-4.30904	-4.1851	-4.52306	-4.20401	-4.0189	-3.98985	-4.07992	-4.01549	-4.05356	-3.87743	-4.12193	-3.84621	-3.81125	-4.01864	0.395523	-0.125196	0.188491	0.0878383	-0.218247	0.0230543	0.0192216	-0.343443	0.00165954
Q9H8G2	sp|Q9H8G2|CAAP1_HUMAN Caspase activity and apoptosis inhibitor 1 OS=Homo sapiens OX=9606 GN=CAAP1 PE=1 SV=2	2.2323	5288	Caspase activity and apoptosis inhibitor 1	CAAP1	Q9H8G2	-3.86712	-4.01039	-3.9071	-3.79327	-4.07518	-3.96921	-4.27815	-4.02937	-4.11802	-4.37251	-4.18562	-4.01865	-4.21737	-4.08223	-4.16972	-4.30446	-4.23276	0.793444	0.0342537	0.631987	0.0285586	0.230008	0.00333294	0.0192216	0.264262	0.00166074
Q96DZ5	sp|Q96DZ5|CLIP3_HUMAN CAP-Gly domain-containing linker protein 3 OS=Homo sapiens OX=9606 GN=CLIP3 PE=1 SV=3	26.258	4559	CAP-Gly domain-containing linker protein 3	CLIP3	Q96DZ5	-4.07942	-4.09235	-4.37201	-4.17867	-4.09665	-4.42061	-4.06568	-4.04953	-4.21603	-4.11435	-4.09978	-4.07647	-4.07028	-3.93307	-4.00891	-3.89246	-3.83928	0.148719	-0.154838	0.0378515	0.278194	-0.102981	0.134049	0.0192216	-0.257819	0.00166315
Q9Y250	sp|Q9Y250|LZTS1_HUMAN Leucine zipper putative tumor suppressor 1 OS=Homo sapiens OX=9606 GN=LZTS1 PE=1 SV=3	27.04	6028	Leucine zipper putative tumor suppressor 1	LZTS1	Q9Y250	-3.81867	-3.98394	-4.75359	-4.5866	-4.36021	-4.32809	-4.1096	-4.05439	-4.40326	-4.24063	-4.04045	-4.43977	-3.79031	-3.83347	-3.63335	-3.83846	-3.82163	0.0619851	-0.43124	0.00663651	0.659477	-0.0904996	0.503045	0.0192216	-0.52174	0.00166357
Q5VTE0;P68104	sp|Q5VTE0|EF1A3_HUMAN Putative elongation factor 1-alpha-like 3 OS=Homo sapiens OX=9606 GN=EEF1A1P5 PE=5 SV=1;sp|P68104|EF1A1_HUMAN Elongation factor 1-alpha 1 OS=Homo sapiens OX=9606 GN=EEF1A1 PE=1 SV=1	299.75	2464	Putative elongation factor 1-alpha-like 3	EEF1A1P5	Q5VTE0	-4.22562	-4.11303	-3.40431	-3.63699	-3.91764	-3.59766	-4.50685	-4.27532	-4.11444	-4.34511	-4.2776	-4.21763	-4.28596	-4.13679	-4.39251	-4.34299	-4.25751	0.982273	-0.00633894	0.95989	0.0147632	0.473617	0.00100647	0.0192216	0.467278	0.00166404
P00736	sp|P00736|C1R_HUMAN Complement C1r subcomponent OS=Homo sapiens OX=9606 GN=C1R PE=1 SV=2	23.707	864	Complement C1r subcomponent	C1R	P00736	-4.08082	-3.9079	-3.46474	-3.87657	-4.08891	-3.72923	-3.5905	-4.1747	-4.0698	-3.35852	-4.25705	-4.94749	-4.67501	-4.70563	-4.60897	-4.59947	-4.58649	0.088399	0.568773	0.0139646	0.476423	0.208315	0.305373	0.0192216	0.777088	0.0016651
Q9HCM4	sp|Q9HCM4|E41L5_HUMAN Band 4.1-like protein 5 OS=Homo sapiens OX=9606 GN=EPB41L5 PE=1 SV=3	14.779	5369	Band 4.1-like protein 5	EPB41L5	Q9HCM4	-4.19195	-4.2702	-3.38061	-3.5287	-4.21501	-3.4883	-4.12955	-4.18905	-4.14828	-4.18895	-4.20161	-4.22745	-4.26284	-4.4428	-4.51902	-4.38021	-4.4043	0.348053	0.221018	0.153803	0.103577	0.335021	0.030002	0.0192216	0.556039	0.00166579
P47736	sp|P47736|RPGP1_HUMAN Rap1 GTPase-activating protein 1 OS=Homo sapiens OX=9606 GN=RAP1GAP PE=1 SV=2	190.33	1949	Rap1 GTPase-activating protein 1	RAP1GAP	P47736	-4.19814	-4.11039	-4.40044	-4.29195	-4.28772	-4.433	-3.98856	-3.95499	-4.06437	-4.18542	-4.00897	-3.7089	-3.99767	-3.95721	-4.00535	-4.0628	-4.01532	0.878383	0.0224686	0.766012	0.0109486	-0.301739	0.000581529	0.0192931	-0.279271	0.00167596
Q86TV6	sp|Q86TV6|TTC7B_HUMAN Tetratricopeptide repeat protein 7B OS=Homo sapiens OX=9606 GN=TTC7B PE=1 SV=3	150.61	3784	Tetratricopeptide repeat protein 7B	TTC7B	Q86TV6	-4.10301	-4.06055	-4.27869	-4.3579	-4.43128	-4.40371	-4.06658	-3.90999	-3.94133	-4.03187	-4.05249	-3.91682	-4.05692	-4.10004	-4.00141	-3.94999	-3.97612	0.811969	0.0303827	0.66078	0.00907965	-0.28601	0.000424157	0.0192931	-0.255627	0.00167835
P16144	sp|P16144|ITB4_HUMAN Integrin beta-4 OS=Homo sapiens OX=9606 GN=ITGB4 PE=1 SV=5	39.414	1354	Integrin beta-4	ITGB4	P16144	-4.65233	-4.71394	-2.81324	-3.10229	-3.99868	-2.89209	-4.38307	-4.62823	-4.23035	-3.81489	-4.49927	-4.64873	-4.6745	-4.73855	-4.97064	-5.07412	-5.0035	0.294582	0.524838	0.118504	0.128438	0.671995	0.0415334	0.0193103	1.19683	0.0016841
P16284	sp|P16284|PECA1_HUMAN Platelet endothelial cell adhesion molecule OS=Homo sapiens OX=9606 GN=PECAM1 PE=1 SV=2	49.531	1359	Platelet endothelial cell adhesion molecule	PECAM1	P16284	-4.05611	-4.0225	-3.82134	-3.98549	-4.07997	-3.75363	-4.45822	-4.21489	-3.92233	-4.00016	-3.95692	-3.9749	-4.33945	-4.3309	-4.22666	-4.25362	-4.30747	0.148556	0.203718	0.0377644	0.280428	0.134729	0.135909	0.0193103	0.338447	0.00168623
Q8N8Y2	sp|Q8N8Y2|VA0D2_HUMAN V-type proton ATPase subunit d 2 OS=Homo sapiens OX=9606 GN=ATP6V0D2 PE=1 SV=1	24.953	4062	V-type proton ATPase subunit d 2	ATP6V0D2	Q8N8Y2	-4.10698	-4.03018	-4.68458	-4.67713	-4.84485	-4.64145	-4.11159	-3.81759	-3.81231	-3.94823	-3.75249	-3.70331	-4.15819	-3.95298	-3.93305	-3.98349	-3.98973	0.502029	0.145906	0.283334	0.00416415	-0.639944	0.00010242	0.0193181	-0.494039	0.00169091
Q14982	sp|Q14982|OPCM_HUMAN Opioid-binding protein/cell adhesion molecule OS=Homo sapiens OX=9606 GN=OPCML PE=1 SV=1	229.14	3014	Opioid-binding protein/cell adhesion molecule	OPCML	Q14982	-4.02148	-4.01356	-4.46474	-4.44368	-4.56767	-4.55184	-4.19487	-3.90075	-4.15752	-4.16231	-3.9729	-3.77313	-3.97089	-4.01818	-3.95207	-3.77073	-3.90339	0.588995	-0.103864	0.367371	0.0494908	-0.316915	0.00898644	0.0193181	-0.420779	0.00169328
O60762	sp|O60762|DPM1_HUMAN Dolichol-phosphate mannosyltransferase subunit 1 OS=Homo sapiens OX=9606 GN=DPM1 PE=1 SV=1	46.262	501	Dolichol-phosphate mannosyltransferase subunit 1	DPM1	O60762	-4.1336	-4.05942	-4.23502	-4.2572	-4.08261	-4.21039	-4.09625	-4.10285	-4.10683	-4.21785	-4.07651	-4.05418	-3.99302	-4.03569	-3.89297	-3.96507	-4.02151	0.102081	-0.12743	0.0178954	0.4265	-0.05396	0.258872	0.019542	-0.18139	0.00171614
O00154	sp|O00154|BACH_HUMAN Cytosolic acyl coenzyme A thioester hydrolase OS=Homo sapiens OX=9606 GN=ACOT7 PE=1 SV=3	323.31	116	Cytosolic acyl coenzyme A thioester hydrolase	ACOT7	O00154	-4.18985	-4.07	-4.42968	-4.22583	-4.21839	-4.51608	-4.06904	-4.00464	-4.05152	-4.24157	-4.04919	-3.77086	-4.02163	-3.95864	-3.97187	-3.92531	-3.96031	0.662848	-0.0635821	0.449266	0.0416329	-0.243836	0.00654251	0.0195565	-0.307418	0.00172119
P61601	sp|P61601|NCALD_HUMAN Neurocalcin-delta OS=Homo sapiens OX=9606 GN=NCALD PE=1 SV=2	117.05	2349	Neurocalcin-delta	NCALD	P61601	-3.90731	-4.08653	-4.93172	-4.4489	-3.98071	-4.58825	-4.21863	-4.04769	-4.78758	-4.50852	-4.17387	-4.20685	-3.6105	-3.68099	-3.59687	-3.78924	-3.78923	0.0311878	-0.63049	0.00173292	0.99992	-4.86751e-05	0.999762	0.0195565	-0.630539	0.00173186
Q7Z392	sp|Q7Z392|TPC11_HUMAN Trafficking protein particle complex subunit 11 OS=Homo sapiens OX=9606 GN=TRAPPC11 PE=1 SV=2	29.444	3715	Trafficking protein particle complex subunit 11	TRAPPC11	Q7Z392	-4.16301	-4.10001	-4.16728	-4.19354	-4.1127	-4.22325	-4.22767	-4.02436	-4.10837	-4.24291	-4.08815	-4.02299	-4.03819	-3.98862	-3.93383	-4.00243	-3.90854	0.0739046	-0.144749	0.00992547	0.564259	-0.0408915	0.399583	0.0195565	-0.185641	0.00173661
O75964	sp|O75964|ATP5L_HUMAN ATP synthase subunit g, mitochondrial OS=Homo sapiens OX=9606 GN=ATP5MG PE=1 SV=3	49.479	665	ATP synthase subunit g, mitochondrial	ATP5MG	O75964	-3.91829	-4.12556	-4.414	-4.43232	-4.41556	-4.43638	-4.05441	-4.06457	-3.92199	-4.00329	-4.16719	-4.01465	-3.80637	-4.07286	-3.85345	-3.96717	-4.04771	0.570113	-0.0881715	0.347074	0.0526114	-0.252667	0.0101224	0.0195565	-0.340839	0.00174158
Q8TC12	sp|Q8TC12|RDH11_HUMAN Retinol dehydrogenase 11 OS=Homo sapiens OX=9606 GN=RDH11 PE=1 SV=2	128.83	4204	Retinol dehydrogenase 11	RDH11	Q8TC12	-4.15304	-4.13019	-4.30088	-4.12243	-4.03824	-4.19616	-4.20875	-4.09648	-4.06547	-4.23655	-4.16446	-4.04626	-3.88119	-3.94449	-3.98641	-3.95077	-4.0367	0.0493158	-0.176416	0.0039889	0.804677	-0.0204946	0.688222	0.0195565	-0.19691	0.0017452
O76071	sp|O76071|CIAO1_HUMAN Probable cytosolic iron-sulfur protein assembly protein CIAO1 OS=Homo sapiens OX=9606 GN=CIAO1 PE=1 SV=1	65.518	677	Probable cytosolic iron-sulfur protein assembly protein CIAO1	CIAO1	O76071	-4.11702	-4.0451	-3.8399	-3.84672	-4.02312	-4.02361	-4.08224	-4.08917	-4.06618	-4.14799	-4.18968	-4.18237	-4.16722	-4.1209	-4.20732	-4.20336	-4.20735	0.537978	0.0549579	0.31574	0.057763	0.143694	0.0117471	0.0195565	0.198652	0.00174654
Q14444	sp|Q14444|CAPR1_HUMAN Caprin-1 OS=Homo sapiens OX=9606 GN=CAPRIN1 PE=1 SV=2	69.489	2967	Caprin-1	CAPRIN1	Q14444	-4.03449	-4.09571	-4.17638	-4.23588	-4.31046	-4.17679	-4.233	-4.08635	-4.13668	-4.38593	-4.07933	-4.0119	-3.96804	-3.97491	-3.86902	-3.9288	-3.90082	0.0417352	-0.227214	0.00296239	0.879817	-0.0160833	0.798634	0.0195565	-0.243298	0.00175248
Q9Y6V0	sp|Q9Y6V0|PCLO_HUMAN Protein piccolo OS=Homo sapiens OX=9606 GN=PCLO PE=1 SV=5	323.31	6274	Protein piccolo	PCLO	Q9Y6V0	-3.85205	-3.98859	-4.51803	-4.43566	-4.50958	-4.48868	-4.19367	-4.03391	-4.1323	-4.17741	-4.11058	-4.08699	-4.05907	-4.00249	-3.75493	-3.74552	-3.76175	0.15535	-0.257724	0.0409531	0.273359	-0.176288	0.130407	0.0195565	-0.434013	0.00175371
Q15751	sp|Q15751|HERC1_HUMAN Probable E3 ubiquitin-protein ligase HERC1 OS=Homo sapiens OX=9606 GN=HERC1 PE=1 SV=2	21.449	3125	Probable E3 ubiquitin-protein ligase HERC1	HERC1	Q15751	-4.08875	-4.17757	-4.50491	-4.16331	-3.92488	-4.36158	-4.13038	-4.11072	-4.2732	-4.36443	-4.12451	-4.07348	-3.91535	-3.84664	-3.85715	-3.96963	-3.81547	0.0429241	-0.298607	0.00316942	0.862614	-0.0240423	0.773761	0.0195565	-0.322649	0.00175399
O95197	sp|O95197|RTN3_HUMAN Reticulon-3 OS=Homo sapiens OX=9606 GN=RTN3 PE=1 SV=2	323.31	744	Reticulon-3	RTN3	O95197	-4.03746	-4.0843	-4.47706	-4.29885	-4.18604	-4.41571	-4.18402	-4.01935	-4.12676	-4.3154	-4.05841	-3.84536	-3.92448	-3.90452	-3.9821	-3.93287	-3.88869	0.221493	-0.165016	0.0742576	0.18527	-0.158355	0.0725782	0.0195565	-0.323372	0.00175682
Q02779	sp|Q02779|M3K10_HUMAN Mitogen-activated protein kinase kinase kinase 10 OS=Homo sapiens OX=9606 GN=MAP3K10 PE=1 SV=3	5.1979	2604	Mitogen-activated protein kinase kinase kinase 10	MAP3K10	Q02779	-4.32764	-4.17325	-4.28351	-4.21204	-4.30025	-4.14946	-4.01742	-4.10196	-4.09487	-4.18044	-3.90795	-3.82587	-4.12377	-3.93453	-3.98164	-3.98618	-4.0024	0.904592	-0.0157137	0.806025	0.0220093	-0.219607	0.0020854	0.0195565	-0.235321	0.00176214
Q6ZUT9	sp|Q6ZUT9|DEN5B_HUMAN DENN domain-containing protein 5B OS=Homo sapiens OX=9606 GN=DENND5B PE=1 SV=2	5.3296	3641	DENN domain-containing protein 5B	DENND5B	Q6ZUT9	-4.00815	-4.06476	-4.42306	-4.23416	-4.35798	-4.30723	-3.93484	-4.2082	-4.1878	-4.06493	-4.0703	-4.24845	-4.0946	-3.96548	-3.91003	-3.71673	-3.88495	0.129085	-0.204726	0.028489	0.336861	-0.113472	0.180982	0.0195565	-0.318198	0.00176321
Q96F10	sp|Q96F10|SAT2_HUMAN Thialysine N-epsilon-acetyltransferase OS=Homo sapiens OX=9606 GN=SAT2 PE=1 SV=1	5.6369	4582	Thialysine N-epsilon-acetyltransferase	SAT2	Q96F10	-3.85451	-3.96408	-3.91472	-3.35092	-3.73795	-3.72464	-4.27806	-4.02949	-3.89149	-4.86415	-4.21684	-4.31617	-5.19256	-4.54618	-4.24105	-4.13767	-4.22251	0.525588	0.201962	0.303658	0.0607984	0.508228	0.0126358	0.0195565	0.71019	0.00177071
O75438	sp|O75438|NDUB1_HUMAN NADH dehydrogenase [ubiquinone] 1 beta subcomplex subunit 1 OS=Homo sapiens OX=9606 GN=NDUFB1 PE=1 SV=1	10.684	596	NADH dehydrogenase [ubiquinone] 1 beta subcomplex subunit 1	NDUFB1	O75438	-3.94082	-4.09733	-4.56475	-4.73312	-4.24293	-4.41161	-4.14677	-4.10109	-3.95614	-4.09194	-4.16418	-3.85093	-3.79965	-3.96824	-3.86325	-3.93501	-3.96281	0.430896	-0.146048	0.218293	0.0810438	-0.27992	0.0202275	0.0195565	-0.425968	0.00177076
Q96PU8	sp|Q96PU8|QKI_HUMAN KH domain-containing RNA-binding protein QKI OS=Homo sapiens OX=9606 GN=QKI PE=1 SV=1	82.951	4737	KH domain-containing RNA-binding protein QKI	QKI	Q96PU8	-4.22397	-4.12149	-3.79546	-3.60098	-3.5139	-3.75341	-3.99625	-4.2389	-4.33502	-4.25743	-4.28858	-4.35941	-4.27773	-3.99813	-4.4561	-4.51749	-4.25963	0.811969	0.0558854	0.660752	0.028125	0.411062	0.00325612	0.0195565	0.466948	0.00177219
Q9Y375	sp|Q9Y375|CIA30_HUMAN Complex I intermediate-associated protein 30, mitochondrial OS=Homo sapiens OX=9606 GN=NDUFAF1 PE=1 SV=2	28.387	6108	Complex I intermediate-associated protein 30, mitochondrial	NDUFAF1	Q9Y375	-4.11788	-4.28246	-4.50586	-4.15386	-4.14116	-4.84854	-4.41417	-4.12997	-4.05268	-4.09386	-4.1418	-3.79699	-3.59948	-4.05948	-3.83731	-3.88132	-3.88442	0.216341	-0.25251	0.0716374	0.191055	-0.236713	0.0760642	0.0195565	-0.489223	0.0017748
Q8WUA2	sp|Q8WUA2|PPIL4_HUMAN Peptidyl-prolyl cis-trans isomerase-like 4 OS=Homo sapiens OX=9606 GN=PPIL4 PE=1 SV=1	6.1083	4262	Peptidyl-prolyl cis-trans isomerase-like 4	PPIL4	Q8WUA2	-4.16191	-4.02684	-3.67012	-3.85078	-4.19066	-3.74531	-4.08464	-4.25522	-3.95105	-4.0408	-4.22767	-4.07122	-4.34319	-4.18254	-4.42169	-4.31298	-4.19247	0.203896	0.185472	0.0649249	0.203678	0.164167	0.0844233	0.0195565	0.349639	0.00178034
Q9H329	sp|Q9H329|E41LB_HUMAN Band 4.1-like protein 4B OS=Homo sapiens OX=9606 GN=EPB41L4B PE=2 SV=2	67.935	5218	Band 4.1-like protein 4B	EPB41L4B	Q9H329	-4.19219	-3.98932	-4.56002	-4.58899	-4.74794	-4.60258	-4.0804	-3.77254	-3.85064	-4.12877	-3.78581	-3.91705	-4.19253	-3.96471	-3.81221	-4.12951	-3.72775	0.865542	0.042806	0.744293	0.0109486	-0.524302	0.000581948	0.0195565	-0.481496	0.00178417
P61916	sp|P61916|NPC2_HUMAN NPC intracellular cholesterol transporter 2 OS=Homo sapiens OX=9606 GN=NPC2 PE=1 SV=1	54.179	2357	NPC intracellular cholesterol transporter 2	NPC2	P61916	-4.39477	-4.11528	-3.33944	-3.4298	-3.63374	-3.53356	-4.85159	-4.29127	-4.14826	-4.35303	-4.1976	-4.05877	-4.36539	-4.01628	-4.65909	-4.73835	-4.52784	0.675506	0.144634	0.464536	0.0411834	0.575654	0.00643109	0.0195565	0.720287	0.00179025
O76041	sp|O76041|NEBL_HUMAN Nebulette OS=Homo sapiens OX=9606 GN=NEBL PE=1 SV=1	16.156	673	Nebulette	NEBL	O76041	-4.12432	-4.24397	-3.4013	-3.66197	-4.29222	-3.26158	-4.37	-4.26461	-4.06155	-4.16364	-4.1252	-4.18988	-4.30067	-4.4736	-4.45129	-4.45369	-4.45323	0.367045	0.230681	0.167807	0.10163	0.364921	0.0290059	0.0195565	0.595602	0.00179873
A8MVW0	sp|A8MVW0|F1712_HUMAN Protein FAM171A2 OS=Homo sapiens OX=9606 GN=FAM171A2 PE=1 SV=1	102.16	74	Protein FAM171A2	FAM171A2	A8MVW0	-4.09753	-4.02788	-4.58933	-4.3574	-4.29687	-4.3507	-3.94203	-3.94915	-4.1644	-4.10036	-3.96514	-3.96138	-4.03718	-4.05024	-3.89439	-3.96547	-3.93374	0.80981	-0.0375401	0.658092	0.0285729	-0.272874	0.00333932	0.0195565	-0.310414	0.00180092
Q8WWX9	sp|Q8WWX9|SELM_HUMAN Selenoprotein M OS=Homo sapiens OX=9606 GN=SELENOM PE=1 SV=3	11.662	4305	Selenoprotein M	SELENOM	Q8WWX9	-4.08603	-4.13263	-4.41253	-4.42976	-4.4647	-4.2169	-3.96921	-4.01578	-4.13207	-4.40355	-3.89282	-3.90288	-4.08339	-3.99081	-3.87426	-3.85085	-3.8746	0.449994	-0.117937	0.23426	0.0771899	-0.237705	0.0187566	0.0195565	-0.355643	0.00180863
P08574	sp|P08574|CY1_HUMAN Cytochrome c1, heme protein, mitochondrial OS=Homo sapiens OX=9606 GN=CYC1 PE=1 SV=3	217.7	1128	Cytochrome c1, heme protein, mitochondrial	CYC1	P08574	-3.92308	-4.04056	-4.52977	-4.46609	-4.29864	-4.47955	-4.36928	-4.02649	-4.04084	-4.18453	-4.07757	-3.90227	-3.80521	-3.98668	-3.85747	-3.89318	-3.90794	0.208778	-0.210066	0.0675823	0.200183	-0.189453	0.0822147	0.0195565	-0.399519	0.00180927
Q9NRU3	sp|Q9NRU3|CNNM1_HUMAN Metal transporter CNNM1 OS=Homo sapiens OX=9606 GN=CNNM1 PE=1 SV=3	12.124	5469	Metal transporter CNNM1	CNNM1	Q9NRU3	-3.883	-3.86771	-4.65074	-4.34303	-4.30082	-4.58207	-4.18776	-4.21666	-4.4141	-4.29793	-4.10317	-4.17461	-3.84955	-3.87866	-3.82098	-3.55831	-3.85339	0.0453443	-0.440198	0.00344158	0.850693	-0.0388563	0.75539	0.0195565	-0.479054	0.00181234
P00450	sp|P00450|CERU_HUMAN Ceruloplasmin OS=Homo sapiens OX=9606 GN=CP PE=1 SV=1	323.31	855	Ceruloplasmin	CP	P00450	-3.58192	-3.78134	-3.69861	-4.34209	-3.92324	-4.03912	-3.75076	-4.48025	-4.13893	-2.67912	-3.99631	-4.93975	-4.95089	-5.23938	-5.04294	-4.73453	-4.76571	0.0489196	0.949171	0.0039407	0.818155	0.103132	0.70687	0.0195565	1.0523	0.00181641
Q13825	sp|Q13825|AUHM_HUMAN Methylglutaconyl-CoA hydratase, mitochondrial OS=Homo sapiens OX=9606 GN=AUH PE=1 SV=1	118.07	2899	Methylglutaconyl-CoA hydratase, mitochondrial	AUH	Q13825	-4.07038	-4.10051	-4.38116	-4.3915	-4.36227	-4.34143	-4.09126	-4.07149	-3.91389	-4.09927	-4.16832	-3.79413	-3.81988	-4.03981	-3.98264	-3.99148	-4.05118	0.757772	-0.0460595	0.572269	0.033372	-0.251483	0.00445658	0.0195565	-0.297543	0.0018174
Q96FE5	sp|Q96FE5|LIGO1_HUMAN Leucine-rich repeat and immunoglobulin-like domain-containing nogo receptor-interacting protein 1 OS=Homo sapiens OX=9606 GN=LINGO1 PE=1 SV=2	210.69	4587	Leucine-rich repeat and immunoglobulin-like domain-containing nogo receptor-interacting protein 1	LINGO1	Q96FE5	-4.07306	-3.96942	-4.31728	-4.22547	-4.26226	-4.50473	-3.98177	-4.06839	-4.12222	-4.22802	-4.15201	-4.22159	-4.05716	-4.00481	-3.88609	-3.78523	-3.8181	0.106817	-0.218722	0.0198364	0.415336	-0.0963718	0.249579	0.0195565	-0.315094	0.00181929
O60503	sp|O60503|ADCY9_HUMAN Adenylate cyclase type 9 OS=Homo sapiens OX=9606 GN=ADCY9 PE=1 SV=4	23.818	476	Adenylate cyclase type 9	ADCY9	O60503	-4.11352	-4.00234	-4.537	-4.52961	-4.37487	-4.51582	-3.98111	-3.88006	-3.98916	-4.1479	-3.93134	-3.94467	-3.73494	-4.04522	-3.90478	-4.12364	-4.0439	0.971329	-0.00854163	0.93349	0.0177148	-0.366488	0.00149903	0.0195565	-0.37503	0.00182504
Q8WWI1	sp|Q8WWI1|LMO7_HUMAN LIM domain only protein 7 OS=Homo sapiens OX=9606 GN=LMO7 PE=1 SV=3	233.17	4299	LIM domain only protein 7	LMO7	Q8WWI1	-3.84857	-4.04656	-4.70948	-4.6344	-4.43213	-4.38423	-4.19416	-3.95712	-4.09411	-4.23679	-3.96448	-4.01402	-3.93695	-3.96901	-3.80847	-3.82113	-3.84602	0.311012	-0.200465	0.128912	0.126714	-0.265781	0.0406414	0.0195565	-0.466247	0.00182505
O14957	sp|O14957|QCR10_HUMAN Cytochrome b-c1 complex subunit 10 OS=Homo sapiens OX=9606 GN=UQCR11 PE=1 SV=1	2.3394	257	Cytochrome b-c1 complex subunit 10	UQCR11	O14957	-3.84767	-4.06006	-4.5545	-4.73513	-4.43034	-4.5501	-4.35695	-4.08633	-4.04936	-4.02831	-4.25331	-3.8266	-3.69258	-3.80321	-3.76237	-3.96227	-4.00411	0.241371	-0.255234	0.0851849	0.173856	-0.262826	0.064945	0.0195565	-0.51806	0.00182506
Q9UJZ1	sp|Q9UJZ1|STML2_HUMAN Stomatin-like protein 2, mitochondrial OS=Homo sapiens OX=9606 GN=STOML2 PE=1 SV=1	313.81	5871	Stomatin-like protein 2, mitochondrial	STOML2	Q9UJZ1	-4.01539	-4.08156	-4.26598	-4.31625	-4.27725	-4.29124	-4.21055	-4.03841	-3.98848	-4.23388	-4.17475	-3.93622	-3.97667	-3.98807	-3.93239	-3.89823	-3.97806	0.181222	-0.142362	0.0525896	0.238533	-0.110895	0.10659	0.0195565	-0.253257	0.00182761
Q14258	sp|Q14258|TRI25_HUMAN E3 ubiquitin/ISG15 ligase TRIM25 OS=Homo sapiens OX=9606 GN=TRIM25 PE=1 SV=2	81.459	2956	E3 ubiquitin/ISG15 ligase TRIM25	TRIM25	Q14258	-4.23698	-4.1543	-3.6601	-3.72752	-3.88568	-3.68179	-4.24853	-4.23182	-4.1081	-4.03163	-4.19569	-4.34791	-4.21785	-4.31613	-4.21089	-4.26704	-4.26238	0.734908	0.0609119	0.542022	0.035507	0.302888	0.00497614	0.0195565	0.363799	0.00182982
Q76N89	sp|Q76N89|HECW1_HUMAN E3 ubiquitin-protein ligase HECW1 OS=Homo sapiens OX=9606 GN=HECW1 PE=1 SV=3	84.079	3667	E3 ubiquitin-protein ligase HECW1	HECW1	Q76N89	-3.93036	-3.9123	-4.6732	-4.46566	-4.28466	-4.57282	-4.19524	-3.99164	-4.41839	-4.41743	-4.07186	-4.01026	-3.87741	-3.91372	-3.66932	-3.80676	-3.77159	0.0837298	-0.376377	0.012584	0.522634	-0.122365	0.352762	0.0195565	-0.498742	0.0018384
P48169	sp|P48169|GBRA4_HUMAN Gamma-aminobutyric acid receptor subunit alpha-4 OS=Homo sapiens OX=9606 GN=GABRA4 PE=1 SV=2	30.337	1968	Gamma-aminobutyric acid receptor subunit alpha-4	GABRA4	P48169	-3.84211	-3.91709	-4.85004	-4.76265	-4.40059	-4.57045	-4.12425	-4.07213	-3.92389	-4.23627	-4.21484	-4.36438	-3.986	-3.92702	-3.58111	-3.70688	-3.7179	0.146183	-0.372175	0.036439	0.300261	-0.23453	0.150989	0.0195565	-0.606705	0.0018392
P53609	sp|P53609|PGTB1_HUMAN Geranylgeranyl transferase type-1 subunit beta OS=Homo sapiens OX=9606 GN=PGGT1B PE=1 SV=2	9.042	2172	Geranylgeranyl transferase type-1 subunit beta	PGGT1B	P53609	-4.33316	-4.50535	-3.01875	-3.28035	-3.95535	-3.26923	-4.25153	-4.39809	-4.26142	-4.12884	-4.34581	-4.45476	-4.47943	-4.49239	-4.56596	-5.233	-4.32814	0.421502	0.313044	0.210612	0.0855799	0.579711	0.022066	0.0195565	0.892755	0.00184029
Q9P260	sp|Q9P260|RELCH_HUMAN RAB11-binding protein RELCH OS=Homo sapiens OX=9606 GN=RELCH PE=1 SV=2	281.5	5699	RAB11-binding protein RELCH	RELCH	Q9P260	-4.06195	-4.04871	-4.40608	-4.28379	-4.29122	-4.44714	-4.06856	-3.99068	-4.04954	-4.15456	-4.06534	-3.89476	-4.10174	-3.996	-3.998	-3.91171	-3.87154	0.643391	-0.0614426	0.427582	0.0454755	-0.219242	0.00763429	0.0195565	-0.280685	0.0018408
P09960	sp|P09960|LKHA4_HUMAN Leukotriene A-4 hydrolase OS=Homo sapiens OX=9606 GN=LTA4H PE=1 SV=2	323.31	1174	Leukotriene A-4 hydrolase	LTA4H	P09960	-4.17977	-4.13316	-3.68909	-3.76721	-4.05962	-3.73061	-4.15094	-4.20473	-4.11909	-4.18459	-4.19583	-4.11358	-4.17687	-4.22536	-4.25578	-4.27367	-4.22805	0.621743	0.0704865	0.403445	0.0480593	0.234881	0.00842506	0.0195565	0.305367	0.00184332
P05230	sp|P05230|FGF1_HUMAN Fibroblast growth factor 1 OS=Homo sapiens OX=9606 GN=FGF1 PE=1 SV=1	67.467	1025	Fibroblast growth factor 1	FGF1	P05230	-4.77752	-4.56447	-2.64254	-3.12724	-3.51579	-2.95329	-4.33403	-4.79789	-4.63602	-4.70358	-4.63497	-4.67657	-4.62016	-4.37892	-4.96964	-5.09046	-4.76909	0.82067	0.135146	0.673039	0.0281384	1.0337	0.00326531	0.0195565	1.16885	0.00184346
Q99962	sp|Q99962|SH3G2_HUMAN Endophilin-A1 OS=Homo sapiens OX=9606 GN=SH3GL2 PE=1 SV=1	323.31	4874	Endophilin-A1	SH3GL2	Q99962	-4.3136	-4.21793	-4.44203	-4.57093	-4.6934	-4.53536	-4.00607	-3.74572	-3.78795	-4.04292	-3.822	-3.46173	-4.05829	-4.17895	-4.02439	-4.19979	-3.97264	0.0919094	0.275747	0.0147496	0.000846279	-0.651144	4.33058e-06	0.0195565	-0.375397	0.00184966
Q53TN4	sp|Q53TN4|CYBR1_HUMAN Plasma membrane ascorbate-dependent reductase CYBRD1 OS=Homo sapiens OX=9606 GN=CYBRD1 PE=1 SV=1	24.033	3294	Plasma membrane ascorbate-dependent reductase CYBRD1	CYBRD1	Q53TN4	-4.5007	-4.41884	-2.82288	-3.74107	-4.35853	-2.91359	-4.61572	-4.19808	-4.13294	-4.01379	-3.91041	-4.24711	-4.73417	-4.69109	-5.0621	-4.84407	-4.75151	0.145763	0.630244	0.036074	0.303649	0.393743	0.153443	0.0195565	1.02399	0.001855
O00305	sp|O00305|CACB4_HUMAN Voltage-dependent L-type calcium channel subunit beta-4 OS=Homo sapiens OX=9606 GN=CACNB4 PE=1 SV=2	208.38	143	Voltage-dependent L-type calcium channel subunit beta-4	CACNB4	O00305	-3.93204	-4.04979	-4.65916	-4.45031	-4.35975	-4.60548	-4.10492	-3.89437	-4.07149	-4.31355	-4.06188	-3.89429	-4.05645	-3.93141	-3.81445	-3.79524	-3.87863	0.407201	-0.161512	0.198694	0.090416	-0.286008	0.0240592	0.0195565	-0.44752	0.00185678
Q8IZD9	sp|Q8IZD9|DOCK3_HUMAN Dedicator of cytokinesis protein 3 OS=Homo sapiens OX=9606 GN=DOCK3 PE=1 SV=1	126.27	3943	Dedicator of cytokinesis protein 3	DOCK3	Q8IZD9	-4.03262	-4.12596	-4.58346	-4.21455	-4.11532	-4.46889	-4.24484	-3.93983	-4.26679	-4.30602	-4.02573	-3.95441	-3.94935	-3.86139	-3.89384	-3.88594	-3.86918	0.136918	-0.230995	0.0317321	0.325584	-0.133864	0.17209	0.0195565	-0.364859	0.00185857
Q10589	sp|Q10589|BST2_HUMAN Bone marrow stromal antigen 2 OS=Homo sapiens OX=9606 GN=BST2 PE=1 SV=1	6.4413	2715	Bone marrow stromal antigen 2	BST2	Q10589	-3.7836	-4.39132	-3.79368	-3.86453	-3.71444	-3.8293	-4.02856	-4.33694	-4.06122	-4.01458	-4.21527	-4.27322	-4.35166	-4.50069	-4.30808	-4.08995	-4.26541	0.402844	0.148193	0.195038	0.0918437	0.258819	0.0246968	0.0195565	0.407013	0.00185994
Q9BRJ2	sp|Q9BRJ2|RM45_HUMAN 39S ribosomal protein L45, mitochondrial OS=Homo sapiens OX=9606 GN=MRPL45 PE=1 SV=2	11.504	4918	39S ribosomal protein L45, mitochondrial	MRPL45	Q9BRJ2	-3.97749	-4.11198	-4.57564	-4.25245	-4.21402	-4.21458	-4.35619	-4.25291	-4.22743	-4.35484	-4.02063	-3.99201	-3.81344	-4.03447	-3.66953	-3.76587	-3.95931	0.0425879	-0.352143	0.0030584	0.884229	-0.0236942	0.809178	0.0195565	-0.375837	0.00186083
P24588	sp|P24588|AKAP5_HUMAN A-kinase anchor protein 5 OS=Homo sapiens OX=9606 GN=AKAP5 PE=1 SV=3	198.68	1556	A-kinase anchor protein 5	AKAP5	P24588	-3.93307	-3.88348	-4.64937	-4.64256	-4.57372	-4.59049	-4.22324	-3.88395	-4.09518	-4.28241	-4.0496	-4.23257	-4.05829	-3.94721	-3.53791	-3.9065	-3.62594	0.187417	-0.312652	0.0560062	0.231651	-0.250957	0.102098	0.0195565	-0.563609	0.00186646
Q9HC21	sp|Q9HC21|TPC_HUMAN Mitochondrial thiamine pyrophosphate carrier OS=Homo sapiens OX=9606 GN=SLC25A19 PE=1 SV=1	3.2376	5348	Mitochondrial thiamine pyrophosphate carrier	SLC25A19	Q9HC21	-4.11323	-4.2002	-4.21745	-4.11169	-4.54859	-4.64957	-4.15892	-3.91861	-3.96343	-4.12314	-3.99137	-4.13402	-4.07114	-4.05728	-3.85528	-3.69347	-3.95985	0.473367	-0.120844	0.254559	0.0729918	-0.258541	0.0173254	0.0195565	-0.379384	0.00187603
Q49A26	sp|Q49A26|GLYR1_HUMAN Cytokine-like nuclear factor N-PAC OS=Homo sapiens OX=9606 GN=GLYR1 PE=1 SV=4	54.855	3256	Cytokine-like nuclear factor N-PAC	GLYR1	Q49A26	-4.21319	-4.16102	-4.16961	-4.2552	-4.22032	-4.13924	-4.0505	-3.94784	-4.03022	-4.15461	-3.96812	-4.11835	-3.98172	-3.96628	-4.03443	-4.10115	-4.02782	0.792459	-0.0226607	0.629337	0.0305323	-0.148157	0.00381953	0.0195565	-0.170817	0.0018761
Q13367	sp|Q13367|AP3B2_HUMAN AP-3 complex subunit beta-2 OS=Homo sapiens OX=9606 GN=AP3B2 PE=1 SV=2	323.31	2817	AP-3 complex subunit beta-2	AP3B2	Q13367	-4.04773	-4.01649	-4.51453	-4.31508	-4.29214	-4.45145	-4.03369	-4.01858	-4.09002	-4.18764	-4.0162	-3.87694	-4.01842	-4.00132	-3.9201	-3.92396	-3.95027	0.606328	-0.0743607	0.387078	0.0502785	-0.235723	0.00922077	0.0195565	-0.310084	0.00188359
P82663	sp|P82663|RT25_HUMAN 28S ribosomal protein S25, mitochondrial OS=Homo sapiens OX=9606 GN=MRPS25 PE=1 SV=1	14.208	2509	28S ribosomal protein S25, mitochondrial	MRPS25	P82663	-4.01804	-4.30299	-4.49245	-4.19213	-4.25024	-4.40019	-4.22379	-3.94304	-4.16774	-4.37341	-4.07747	-3.75502	-3.86796	-3.91378	-3.83687	-3.93609	-3.99539	0.24403	-0.180063	0.0868485	0.174927	-0.185926	0.0656915	0.0195565	-0.365989	0.00188986
Q9HCH5	sp|Q9HCH5|SYTL2_HUMAN Synaptotagmin-like protein 2 OS=Homo sapiens OX=9606 GN=SYTL2 PE=1 SV=3	32.04	5363	Synaptotagmin-like protein 2	SYTL2	Q9HCH5	-3.98927	-4.10374	-4.52257	-4.18985	-4.16509	-4.51161	-4.21646	-4.07029	-4.05357	-4.19034	-4.17273	-4.00399	-4.04612	-3.93732	-3.82521	-3.96971	-3.74256	0.141235	-0.213714	0.0344811	0.313923	-0.129126	0.16261	0.0195565	-0.342839	0.00189565
Q10567	sp|Q10567|AP1B1_HUMAN AP-1 complex subunit beta-1 OS=Homo sapiens OX=9606 GN=AP1B1 PE=1 SV=3	323.31	2714	AP-1 complex subunit beta-1	AP1B1	Q10567	-4.08446	-4.06261	-4.28662	-4.31698	-4.23781	-4.37008	-4.09823	-3.96526	-4.08441	-4.15862	-4.08081	-3.88005	-3.97507	-3.98708	-3.98021	-3.97653	-4.04613	0.641918	-0.0515595	0.425225	0.0465556	-0.181863	0.00794989	0.0195565	-0.233422	0.001897
Q9UPW8	sp|Q9UPW8|UN13A_HUMAN Protein unc-13 homolog A OS=Homo sapiens OX=9606 GN=UNC13A PE=2 SV=4	266.82	5996	Protein unc-13 homolog A	UNC13A	Q9UPW8	-3.89301	-3.94788	-4.54852	-4.36595	-4.41145	-4.48922	-4.1612	-4.03604	-4.20892	-4.21029	-4.07363	-4.08756	-4.02698	-3.9684	-3.79757	-3.78876	-3.7861	0.135931	-0.256046	0.0313911	0.331315	-0.146397	0.176622	0.0195565	-0.402443	0.00189708
Q9Y496	sp|Q9Y496|KIF3A_HUMAN Kinesin-like protein KIF3A OS=Homo sapiens OX=9606 GN=KIF3A PE=1 SV=4	240.61	6156	Kinesin-like protein KIF3A	KIF3A	Q9Y496	-4.0747	-4.03366	-4.37758	-4.14151	-4.19427	-4.42092	-4.09194	-4.0377	-4.1871	-4.27916	-4.12591	-4.00176	-4.04872	-3.97854	-3.88831	-3.87956	-3.86669	0.112599	-0.188235	0.0218459	0.404193	-0.0865092	0.238918	0.0195565	-0.274744	0.00189956
P62851	sp|P62851|RS25_HUMAN 40S ribosomal protein S25 OS=Homo sapiens OX=9606 GN=RPS25 PE=1 SV=1	9.7446	2417	40S ribosomal protein S25	RPS25	P62851	-4.0721	-4.1715	-4.12714	-4.26449	-4.24104	-4.14376	-4.36664	-4.17757	-4.09562	-4.37069	-4.14898	-3.95845	-4.04547	-3.85895	-3.92526	-3.78259	-3.89736	0.0250139	-0.284395	0.00118091	0.888815	0.0163146	0.81619	0.0195565	-0.268081	0.00190403
Q8N0U4	sp|Q8N0U4|F185A_HUMAN Protein FAM185A OS=Homo sapiens OX=9606 GN=FAM185A PE=1 SV=3	17.699	3952	Protein FAM185A	FAM185A	Q8N0U4	-4.17115	-3.94392	-4.35303	-4.26205	-4.60563	-4.36318	-4.00407	-4.07014	-4.01526	-3.99387	-4.01092	-4.31806	-3.81581	-3.90477	-3.81375	-4.05744	-4.02989	0.350739	-0.144387	0.155627	0.112087	-0.214441	0.0337296	0.0195565	-0.358828	0.00190536
Q9Y3D9	sp|Q9Y3D9|RT23_HUMAN 28S ribosomal protein S23, mitochondrial OS=Homo sapiens OX=9606 GN=MRPS23 PE=1 SV=2	14.015	6132	28S ribosomal protein S23, mitochondrial	MRPS23	Q9Y3D9	-3.94456	-4.2123	-4.50216	-4.18253	-4.24862	-4.4361	-4.15903	-3.99778	-4.13557	-4.36991	-4.1801	-3.89437	-3.84519	-3.94826	-3.78476	-3.84211	-4.05384	0.137372	-0.227962	0.0320025	0.328355	-0.131588	0.174422	0.0195565	-0.35955	0.00190688
Q13363	sp|Q13363|CTBP1_HUMAN C-terminal-binding protein 1 OS=Homo sapiens OX=9606 GN=CTBP1 PE=1 SV=2	188.84	2816	C-terminal-binding protein 1	CTBP1	Q13363	-3.99547	-4.04268	-4.49954	-4.44611	-4.41178	-4.39416	-4.13386	-3.97636	-4.07707	-4.14627	-3.93577	-3.87195	-4.0292	-4.06691	-3.87673	-3.90904	-3.90877	0.69	-0.0654129	0.486805	0.040672	-0.274746	0.00632437	0.0195565	-0.340159	0.00190746
Q12791	sp|Q12791|KCMA1_HUMAN Calcium-activated potassium channel subunit alpha-1 OS=Homo sapiens OX=9606 GN=KCNMA1 PE=1 SV=2	98.811	2723	Calcium-activated potassium channel subunit alpha-1	KCNMA1	Q12791	-3.95904	-3.97514	-4.34073	-4.1827	-4.34774	-4.43042	-4.22054	-4.12485	-4.11225	-4.20789	-4.17496	-4.03027	-3.96424	-3.92899	-3.94139	-3.89992	-3.81719	0.0727198	-0.234777	0.00954313	0.597487	-0.0608351	0.436033	0.0195565	-0.295612	0.00190893
Q7Z6K5	sp|Q7Z6K5|ARPIN_HUMAN Arpin OS=Homo sapiens OX=9606 GN=ARPIN PE=1 SV=1	37.195	3756	Arpin	ARPIN	Q7Z6K5	-4.22118	-4.19124	-3.67544	-3.81939	-3.92431	-3.66902	-4.18817	-4.07055	-4.19995	-4.23543	-4.0742	-4.17407	-4.14878	-4.27558	-4.30744	-4.29412	-4.26724	0.507061	0.101573	0.287764	0.0664829	0.240298	0.0148006	0.0195565	0.341871	0.00191204
Q6UXK5	sp|Q6UXK5|LRRN1_HUMAN Leucine-rich repeat neuronal protein 1 OS=Homo sapiens OX=9606 GN=LRRN1 PE=1 SV=1	4.229	3606	Leucine-rich repeat neuronal protein 1	LRRN1	Q6UXK5	-3.70852	-4.10829	-4.69544	-4.60038	-4.74671	-4.47354	-4.36186	-4.15808	-4.18942	-4.2242	-4.27855	-3.99675	-4.27645	-3.74003	-3.63122	-3.52757	-3.60024	0.10505	-0.446375	0.0189881	0.436055	-0.187338	0.268053	0.0195565	-0.633712	0.00191284
Q5T653	sp|Q5T653|RM02_HUMAN 39S ribosomal protein L2, mitochondrial OS=Homo sapiens OX=9606 GN=MRPL2 PE=1 SV=2	10.963	3385	39S ribosomal protein L2, mitochondrial	MRPL2	Q5T653	-4.02383	-4.13161	-4.33911	-4.11209	-4.2492	-4.17601	-4.1846	-4.2049	-4.15894	-4.35527	-4.1056	-3.96587	-3.92906	-4.02586	-3.84676	-3.87121	-3.93656	0.0382388	-0.24064	0.00257534	0.932093	-0.00944492	0.885319	0.0195565	-0.250085	0.00191433
P49902	sp|P49902|5NTC_HUMAN Cytosolic purine 5-nucleotidase OS=Homo sapiens OX=9606 GN=NT5C2 PE=1 SV=1	29.239	2043	Cytosolic purine 5-nucleotidase	NT5C2	P49902	-4.3	-4.18522	-3.36697	-3.49346	-4.03757	-3.67216	-4.09495	-4.25994	-4.08366	-4.2876	-4.28491	-4.25272	-4.26373	-4.31177	-4.45198	-4.3542	-4.3941	0.534114	0.144525	0.312504	0.0617652	0.368068	0.0131524	0.0195901	0.512593	0.00192085
B4DS77	sp|B4DS77|SHSA9_HUMAN Protein shisa-9 OS=Homo sapiens OX=9606 GN=SHISA9 PE=2 SV=3	21.991	82	Protein shisa-9	SHISA9	B4DS77	-4.03822	-4.02518	-4.32456	-4.4869	-4.49333	-4.47425	-3.79221	-4.06499	-4.15937	-4.09185	-4.12763	-4.04703	-4.17918	-3.94816	-3.81482	-3.85844	-3.84502	0.484098	-0.118056	0.265063	0.0716925	-0.259892	0.0168048	0.0196184	-0.377949	0.00192687
Q05639	sp|Q05639|EF1A2_HUMAN Elongation factor 1-alpha 2 OS=Homo sapiens OX=9606 GN=EEF1A2 PE=1 SV=1	235.3	2643	Elongation factor 1-alpha 2	EEF1A2	Q05639	-4.06371	-4.03243	-4.6358	-4.40151	-4.11449	-4.72544	-4.22463	-3.95518	-4.06705	-4.33713	-4.08427	-3.86041	-3.97241	-3.89483	-3.86955	-3.82754	-3.80934	0.268912	-0.21338	0.101874	0.158469	-0.240783	0.0566595	0.0196375	-0.454163	0.00194633
Q9BYN8	sp|Q9BYN8|RT26_HUMAN 28S ribosomal protein S26, mitochondrial OS=Homo sapiens OX=9606 GN=MRPS26 PE=1 SV=1	8.5758	5078	28S ribosomal protein S26, mitochondrial	MRPS26	Q9BYN8	-4.04747	-4.1308	-4.27252	-4.18225	-4.2069	-4.29477	-4.07492	-4.07683	-4.10384	-4.22623	-4.06442	-3.95976	-3.9516	-4.07923	-3.90065	-3.9743	-4.01344	0.248298	-0.100491	0.0894331	0.174816	-0.104782	0.0654799	0.0196375	-0.205274	0.001949
O94826	sp|O94826|TOM70_HUMAN Mitochondrial import receptor subunit TOM70 OS=Homo sapiens OX=9606 GN=TOMM70 PE=1 SV=1	266.72	695	Mitochondrial import receptor subunit TOM70	TOMM70	O94826	-4.04717	-4.09994	-4.44644	-4.47965	-4.45739	-4.40204	-4.15335	-3.95978	-3.93084	-4.07583	-3.98053	-3.73907	-3.90776	-4.04174	-3.93663	-4.01228	-4.07112	0.910945	0.0206744	0.819089	0.0130542	-0.348873	0.000794834	0.0196375	-0.328199	0.00195028
Q8TAE6	sp|Q8TAE6|PP14C_HUMAN Protein phosphatase 1 regulatory subunit 14C OS=Homo sapiens OX=9606 GN=PPP1R14C PE=1 SV=3	6.7513	4175	Protein phosphatase 1 regulatory subunit 14C	PPP1R14C	Q8TAE6	-4.03902	-4.01611	-4.55575	-4.26605	-4.07934	-4.66804	-4.05938	-3.95062	-4.44983	-4.44576	-4.24357	-4.20812	-4.03427	-3.66568	-3.74062	-3.84958	-3.69579	0.0498372	-0.429027	0.00407221	0.827749	-0.0445031	0.720762	0.0196375	-0.47353	0.00195087
P12532	sp|P12532|KCRU_HUMAN Creatine kinase U-type, mitochondrial OS=Homo sapiens OX=9606 GN=CKMT1B PE=1 SV=1	323.31	1270	Creatine kinase U-type, mitochondrial	CKMT1B	P12532	-4.00751	-4.03651	-4.56328	-4.4524	-4.65956	-4.59402	-4.09356	-3.90262	-3.92269	-4.02467	-4.06121	-3.78616	-4.0956	-4.08858	-3.87232	-3.81253	-3.92133	0.979221	-0.00707815	0.952027	0.0179491	-0.420397	0.0015254	0.0196375	-0.427476	0.00195126
Q49A88	sp|Q49A88|CCD14_HUMAN Coiled-coil domain-containing protein 14 OS=Homo sapiens OX=9606 GN=CCDC14 PE=1 SV=3	2.5268	3257	Coiled-coil domain-containing protein 14	CCDC14	Q49A88	-4.10053	-4.31318	-3.90109	-3.85947	-4.05468	-3.65968	-4.19613	-4.04185	-3.97684	-3.79241	-4.01793	-4.05295	-4.09448	-4.35155	-4.47997	-4.48147	-4.43461	0.0477764	0.355398	0.00369877	0.850693	0.0315809	0.75617	0.0196375	0.386979	0.00195207
Q14061	sp|Q14061|COX17_HUMAN Cytochrome c oxidase copper chaperone OS=Homo sapiens OX=9606 GN=COX17 PE=1 SV=2	19.789	2916	Cytochrome c oxidase copper chaperone	COX17	Q14061	-3.83886	-4.18105	-4.4935	-4.80753	-4.32491	-4.30561	-4.4625	-4.16165	-4.15987	-4.15301	-3.96611	-3.95682	-3.7674	-3.93897	-3.65205	-3.82433	-3.96877	0.138765	-0.313027	0.0328474	0.32799	-0.181917	0.173957	0.0196375	-0.494944	0.00195442
Q7Z6G8	sp|Q7Z6G8|ANS1B_HUMAN Ankyrin repeat and sterile alpha motif domain-containing protein 1B OS=Homo sapiens OX=9606 GN=ANKS1B PE=1 SV=2	76.896	3752	Ankyrin repeat and sterile alpha motif domain-containing protein 1B	ANKS1B	Q7Z6G8	-3.90178	-4.00475	-4.62758	-4.55842	-4.55182	-4.50082	-4.21659	-3.9099	-4.09898	-4.29929	-3.951	-3.93654	-4.06263	-3.97422	-3.7351	-3.81014	-3.7996	0.354936	-0.192381	0.159423	0.11177	-0.28881	0.0335713	0.0196375	-0.481191	0.00195516
Q12879	sp|Q12879|NMDE1_HUMAN Glutamate receptor ionotropic, NMDA 2A OS=Homo sapiens OX=9606 GN=GRIN2A PE=1 SV=1	133.18	2738	Glutamate receptor ionotropic, NMDA 2A	GRIN2A	Q12879	-3.74281	-3.92051	-4.70024	-4.50022	-4.44239	-4.47434	-4.32513	-4.08027	-4.28841	-4.33082	-4.13436	-4.31156	-3.93936	-3.93792	-3.69438	-3.62753	-3.64635	0.0507448	-0.475981	0.00421338	0.819876	-0.0516595	0.7098	0.0196375	-0.527641	0.00195827
Q9NQC7	sp|Q9NQC7|CYLD_HUMAN Ubiquitin carboxyl-terminal hydrolase CYLD OS=Homo sapiens OX=9606 GN=CYLD PE=1 SV=1	134.71	5421	Ubiquitin carboxyl-terminal hydrolase CYLD	CYLD	Q9NQC7	-3.9619	-4.04438	-4.45439	-4.37802	-4.36809	-4.41515	-4.03042	-3.98712	-4.02598	-4.22766	-4.05332	-4.04756	-4.10953	-4.00562	-3.86483	-3.81671	-3.90615	0.400259	-0.121444	0.193058	0.0960452	-0.208311	0.0263815	0.0196375	-0.329755	0.00196115
Q9NYI0	sp|Q9NYI0|PSD3_HUMAN PH and SEC7 domain-containing protein 3 OS=Homo sapiens OX=9606 GN=PSD3 PE=1 SV=2	200.31	5606	PH and SEC7 domain-containing protein 3	PSD3	Q9NYI0	-4.20247	-4.07893	-4.6038	-4.49303	-4.80951	-4.58109	-4.02325	-3.74512	-3.79659	-4.13458	-3.90325	-3.61455	-4.10555	-4.16163	-3.86539	-3.98286	-3.95996	0.464703	0.14552	0.246773	0.00401252	-0.591915	9.80279e-05	0.0196634	-0.446395	0.00196699
Q13409	sp|Q13409|DC1I2_HUMAN Cytoplasmic dynein 1 intermediate chain 2 OS=Homo sapiens OX=9606 GN=DYNC1I2 PE=1 SV=3	301.99	2822	Cytoplasmic dynein 1 intermediate chain 2	DYNC1I2	Q13409	-4.18415	-4.21567	-3.51426	-3.50606	-3.65498	-3.70987	-4.26063	-4.31276	-4.3498	-4.50621	-4.35822	-4.32897	-4.27227	-4.1064	-4.28454	-4.33516	-4.18157	0.563654	-0.116776	0.340935	0.00545477	0.555266	0.000157381	0.0197112	0.43849	0.00197503
Q969G6	sp|Q969G6|RIFK_HUMAN Riboflavin kinase OS=Homo sapiens OX=9606 GN=RFK PE=1 SV=2	14.56	4451	Riboflavin kinase	RFK	Q969G6	-4.23161	-4.14711	-4.41371	-4.15667	-4.14946	-4.41968	-3.9659	-4.08705	-4.18152	-3.98969	-3.94431	-3.87376	-4.06509	-4.00018	-3.96583	-4.01249	-4.01147	0.979231	0.00397377	0.95256	0.0160898	-0.246002	0.00119075	0.0198453	-0.242028	0.00199352
Q9NX18	sp|Q9NX18|SDHF2_HUMAN Succinate dehydrogenase assembly factor 2, mitochondrial OS=Homo sapiens OX=9606 GN=SDHAF2 PE=1 SV=1	5.0081	5570	Succinate dehydrogenase assembly factor 2, mitochondrial	SDHAF2	Q9NX18	-4.30637	-4.32652	-4.30352	-4.4403	-4.11947	-4.49408	-3.88116	-4.04804	-3.79555	-4.11218	-4.03218	-3.81359	-3.9116	-4.1669	-4.10112	-3.77796	-4.12497	0.645187	0.0693914	0.429734	0.00670476	-0.384594	0.000230206	0.0198453	-0.315203	0.00199788
Q86W74	sp|Q86W74|ANR46_HUMAN Ankyrin repeat domain-containing protein 46 OS=Homo sapiens OX=9606 GN=ANKRD46 PE=1 SV=2	3.0154	3824	Ankyrin repeat domain-containing protein 46	ANKRD46	Q86W74	-4.11598	-4.14883	-4.20574	-4.10252	-4.20801	-4.31765	-4.15645	-3.97416	-4.12165	-4.37827	-4.052	-4.2223	-4.03727	-3.97065	-3.99562	-3.83919	-3.77712	0.0561868	-0.226833	0.00528665	0.766971	-0.0323195	0.636828	0.0198453	-0.259153	0.0019987
P85037	sp|P85037|FOXK1_HUMAN Forkhead box protein K1 OS=Homo sapiens OX=9606 GN=FOXK1 PE=1 SV=1	3.6645	2537	Forkhead box protein K1	FOXK1	P85037	-4.01211	-4.1448	-4.36334	-4.21843	-4.18404	-4.183	-4.09595	-4.10496	-4.08045	-4.27879	-3.98345	-4.16521	-4.06033	-3.96958	-3.86446	-3.94883	-3.92679	0.103618	-0.164138	0.0183878	0.453381	-0.0661497	0.284018	0.0198453	-0.230287	0.00200157
P05023	sp|P05023|AT1A1_HUMAN Sodium/potassium-transporting ATPase subunit alpha-1 OS=Homo sapiens OX=9606 GN=ATP1A1 PE=1 SV=1	323.31	1002	Sodium/potassium-transporting ATPase subunit alpha-1	ATP1A1	P05023	-3.89479	-4.07666	-4.88828	-4.47469	-3.91119	-4.48558	-4.45104	-4.07064	-4.6696	-4.44063	-4.15297	-4.17653	-3.65575	-3.71715	-3.75396	-3.74038	-3.69447	0.0253349	-0.614559	0.00120443	0.880748	0.038367	0.800786	0.020028	-0.576192	0.0020233
P17900	sp|P17900|SAP3_HUMAN Ganglioside GM2 activator OS=Homo sapiens OX=9606 GN=GM2A PE=1 SV=4	29.655	1400	Ganglioside GM2 activator	GM2A	P17900	-4.21433	-4.11071	-3.80874	-3.34989	-3.2792	-3.63449	-4.23542	-4.25431	-4.55125	-4.59693	-4.13499	-4.56095	-4.35998	-3.93734	-4.73276	-4.38425	-4.40926	0.949582	-0.0242585	0.889704	0.0147838	0.656083	0.00102008	0.0201557	0.631824	0.00203952
Q5VSL9	sp|Q5VSL9|STRP1_HUMAN Striatin-interacting protein 1 OS=Homo sapiens OX=9606 GN=STRIP1 PE=1 SV=1	27.133	3415	Striatin-interacting protein 1	STRIP1	Q5VSL9	-3.93157	-4.03798	-4.39774	-4.25663	-4.17404	-4.36069	-4.21561	-4.17536	-4.1684	-4.32992	-4.14918	-3.98313	-4.00967	-3.88707	-3.87689	-3.86834	-3.84797	0.0479856	-0.272277	0.0037636	0.859567	-0.0228437	0.769893	0.0203083	-0.295121	0.00206154
Q9Y4I1	sp|Q9Y4I1|MYO5A_HUMAN Unconventional myosin-Va OS=Homo sapiens OX=9606 GN=MYO5A PE=1 SV=2	323.31	6171	Unconventional myosin-Va	MYO5A	Q9Y4I1	-4.05419	-4.07129	-4.47156	-4.33051	-4.17135	-4.4961	-4.11373	-3.99655	-4.08861	-4.22676	-4.09479	-3.82385	-3.99635	-3.95214	-3.94961	-3.9661	-3.8781	0.44154	-0.108921	0.226455	0.0863335	-0.20845	0.0224302	0.0203083	-0.317371	0.00206345
Q9NZH0	sp|Q9NZH0|GPC5B_HUMAN G-protein coupled receptor family C group 5 member B OS=Homo sapiens OX=9606 GN=GPRC5B PE=2 SV=2	106.83	5637	G-protein coupled receptor family C group 5 member B	GPRC5B	Q9NZH0	-4.34897	-4.04093	-3.86208	-3.4905	-3.22887	-3.73931	-3.92472	-3.94679	-4.40187	-4.30534	-4.21237	-4.29979	-4.04036	-4.11522	-4.99273	-5.27298	-4.57871	0.229522	0.418186	0.0782376	0.195843	0.396703	0.0796205	0.0203083	0.814889	0.00206503
Q9NXC2	sp|Q9NXC2|GFOD1_HUMAN Glucose-fructose oxidoreductase domain-containing protein 1 OS=Homo sapiens OX=9606 GN=GFOD1 PE=1 SV=1	20.408	5581	Glucose-fructose oxidoreductase domain-containing protein 1	GFOD1	Q9NXC2	-3.94475	-4.09626	-4.40731	-4.32721	-4.42503	-4.3551	-3.98233	-3.9609	-4.04134	-4.19452	-4.06961	-4.02864	-4.01859	-4.03734	-3.91452	-3.86005	-3.99346	0.547627	-0.0814306	0.326154	0.0621985	-0.213055	0.0133141	0.0203378	-0.294486	0.00207138
Q9Y6M7	sp|Q9Y6M7|S4A7_HUMAN Sodium bicarbonate cotransporter 3 OS=Homo sapiens OX=9606 GN=SLC4A7 PE=1 SV=2	1.9478	6263	Sodium bicarbonate cotransporter 3	SLC4A7	Q9Y6M7	-3.73807	-4.14381	-5.50694	-4.58335	-4.63336	-4.51179	-4.02401	-4.24024	-4.3074	-4.22297	-4.05304	-3.84483	-3.79923	-3.64464	-3.78133	-3.8291	-3.68966	0.267268	-0.366623	0.100745	0.167406	-0.40414	0.0611434	0.020396	-0.770763	0.00208366
Q8N6L0	sp|Q8N6L0|KASH5_HUMAN Protein KASH5 OS=Homo sapiens OX=9606 GN=KASH5 PE=1 SV=2	3.57	4042	Protein KASH5	KASH5	Q8N6L0	-5.62271	-5.07594	-1.44768	-3.32909	-4.97534	-1.80283	-6.02407	-6.88666	-5.08443	-5.60034	-6.70153	-6.82571	-6.1719	-5.61679	-6.6109	-6.3914	-5.89356	0.974763	-0.0502135	0.940617	0.0161429	2.47819	0.00120768	0.020396	2.42798	0.00208704
P04216	sp|P04216|THY1_HUMAN Thy-1 membrane glycoprotein OS=Homo sapiens OX=9606 GN=THY1 PE=1 SV=2	185.56	982	Thy-1 membrane glycoprotein	THY1	P04216	-4.12963	-4.115	-4.64085	-4.23142	-4.03472	-4.47212	-4.06305	-4.02396	-4.45936	-4.36412	-4.0146	-3.95657	-3.79712	-3.83895	-3.94323	-3.84469	-3.88377	0.110964	-0.285392	0.0211743	0.430429	-0.12368	0.262856	0.020396	-0.409072	0.00208741
Q8WXF1	sp|Q8WXF1|PSPC1_HUMAN Paraspeckle component 1 OS=Homo sapiens OX=9606 GN=PSPC1 PE=1 SV=1	63.667	4316	Paraspeckle component 1	PSPC1	Q8WXF1	-3.95726	-4.04618	-4.45977	-4.33085	-4.30749	-4.34732	-4.03301	-4.00356	-4.16234	-4.12729	-4.02469	-4.03775	-3.94583	-4.01933	-3.87777	-3.97546	-3.98078	0.39853	-0.10494	0.1917	0.100442	-0.176706	0.0284102	0.0204035	-0.281646	0.00209414
Q5JQF8	sp|Q5JQF8|PAP1M_HUMAN Polyadenylate-binding protein 1-like 2 OS=Homo sapiens OX=9606 GN=PABPC1L2B PE=2 SV=1	33.408	3324	Polyadenylate-binding protein 1-like 2	PABPC1L2B	Q5JQF8	-4.31045	-4.1967	-4.3775	-4.37585	-4.30028	-4.50406	-4.17478	-3.79391	-4.01255	-4.04748	-3.92173	-3.65401	-3.84256	-3.95497	-4.04525	-4.20503	-4.06705	0.547766	0.0888956	0.326378	0.00545477	-0.410064	0.000156321	0.0204035	-0.321168	0.00209491
Q8N8N7	sp|Q8N8N7|PTGR2_HUMAN Prostaglandin reductase 2 OS=Homo sapiens OX=9606 GN=PTGR2 PE=1 SV=1	77.58	4059	Prostaglandin reductase 2	PTGR2	Q8N8N7	-4.49244	-4.62384	-2.97701	-3.21429	-3.94863	-2.90048	-4.25055	-4.61854	-4.21896	-4.49332	-4.47982	-4.36646	-4.64466	-4.69251	-4.4955	-4.68918	-4.82903	0.557754	0.265566	0.335408	0.0612026	0.711828	0.0129764	0.0204076	0.977394	0.00210653
P28288	sp|P28288|ABCD3_HUMAN ATP-binding cassette sub-family D member 3 OS=Homo sapiens OX=9606 GN=ABCD3 PE=1 SV=1	75.483	1625	ATP-binding cassette sub-family D member 3	ABCD3	P28288	-4.09248	-4.00139	-3.74919	-3.78879	-3.93306	-4.02516	-4.1489	-4.23817	-4.16998	-4.26916	-4.26746	-4.14832	-4.19117	-4.04286	-4.2347	-4.17155	-4.15292	0.66157	-0.0483561	0.447527	0.00697177	0.275318	0.00026025	0.0204076	0.226961	0.00210769
P42574	sp|P42574|CASP3_HUMAN Caspase-3 OS=Homo sapiens OX=9606 GN=CASP3 PE=1 SV=2	41.397	1878	Caspase-3	CASP3	P42574	-4.01945	-4.10083	-3.6403	-3.52657	-3.90621	-3.72437	-4.37583	-4.35636	-4.29106	-4.2539	-4.4011	-4.35572	-4.47288	-4.07792	-4.37471	-4.05615	-4.02311	0.414142	-0.138042	0.204405	0.00355669	0.519375	8.14865e-05	0.0204076	0.381332	0.00211029
Q99719	sp|Q99719|SEPT5_HUMAN Septin-5 OS=Homo sapiens OX=9606 GN=SEPTIN5 PE=1 SV=1	323.31	4844	Septin-5	SEPTIN5	Q99719	-3.88147	-3.9207	-4.49067	-4.43052	-4.4887	-4.44309	-4.27681	-4.02949	-4.25831	-4.21172	-3.98346	-4.11649	-3.98715	-3.92242	-3.7969	-3.80419	-3.79023	0.114781	-0.285866	0.0230206	0.414821	-0.129815	0.248961	0.0204076	-0.415681	0.00211912
Q9Y512	sp|Q9Y512|SAM50_HUMAN Sorting and assembly machinery component 50 homolog OS=Homo sapiens OX=9606 GN=SAMM50 PE=1 SV=3	99.017	6186	Sorting and assembly machinery component 50 homolog	SAMM50	Q9Y512	-4.00255	-4.13542	-4.39555	-4.29579	-4.35909	-4.445	-4.1057	-3.99849	-3.87121	-4.17471	-4.04692	-3.88132	-3.92933	-4.03145	-3.97872	-3.98063	-4.02648	0.87706	-0.0237353	0.763321	0.0264512	-0.259176	0.00287676	0.0204076	-0.282911	0.00212337
O14682	sp|O14682|ENC1_HUMAN Ectoderm-neural cortex protein 1 OS=Homo sapiens OX=9606 GN=ENC1 PE=1 SV=2	20.457	217	Ectoderm-neural cortex protein 1	ENC1	O14682	-3.94724	-4.07257	-4.56267	-4.27448	-4.12038	-4.52158	-4.12418	-4.04984	-4.10805	-4.41805	-4.17294	-4.17412	-4.02936	-3.91964	-3.81362	-3.87356	-3.6308	0.0714115	-0.321129	0.0092064	0.636237	-0.0752937	0.47765	0.0204076	-0.396423	0.00212823
Q9UM82	sp|Q9UM82|SPAT2_HUMAN Spermatogenesis-associated protein 2 OS=Homo sapiens OX=9606 GN=SPATA2 PE=1 SV=2	41.608	5946	Spermatogenesis-associated protein 2	SPATA2	Q9UM82	-4.19091	-4.04385	-4.4052	-4.54074	-4.40571	-4.31805	-3.9603	-3.81053	-4.08255	-4.10708	-3.82582	-4.00244	-3.98921	-4.09402	-3.92352	-3.89221	-4.13582	0.790455	0.0421706	0.62683	0.00991889	-0.352624	0.000487922	0.0204076	-0.310453	0.00213087
P19256	sp|P19256|LFA3_HUMAN Lymphocyte function-associated antigen 3 OS=Homo sapiens OX=9606 GN=CD58 PE=1 SV=1	3.3321	1425	Lymphocyte function-associated antigen 3	CD58	P19256	-4.51718	-3.72678	-2.88573	-3.48106	-4.27425	-2.98676	-5.1005	-4.3097	-4.62501	-3.19449	-4.91876	-4.68108	-4.70442	-4.9598	-4.82631	-4.68711	-4.95794	0.507811	0.355526	0.288441	0.071098	0.826298	0.0164659	0.0204076	1.18182	0.00213094
Q9ULU8	sp|Q9ULU8|CAPS1_HUMAN Calcium-dependent secretion activator 1 OS=Homo sapiens OX=9606 GN=CADPS PE=1 SV=3	323.31	5936	Calcium-dependent secretion activator 1	CADPS	Q9ULU8	-3.99262	-4.15969	-4.66783	-4.44521	-4.38003	-4.46378	-4.05586	-4.03438	-3.94367	-4.2322	-3.95153	-3.69493	-3.85047	-4.02336	-3.91541	-4.01617	-3.99919	0.911935	-0.0245076	0.821851	0.0242877	-0.3661	0.00243654	0.0204076	-0.390608	0.00213604
Q86YM7	sp|Q86YM7|HOME1_HUMAN Homer protein homolog 1 OS=Homo sapiens OX=9606 GN=HOMER1 PE=1 SV=2	323.31	3848	Homer protein homolog 1	HOMER1	Q86YM7	-3.71016	-3.95668	-4.74354	-4.53469	-4.43781	-4.57325	-4.31375	-4.06875	-4.25995	-4.51142	-4.22318	-4.20484	-4.06718	-3.83152	-3.58375	-3.5562	-3.66992	0.0539799	-0.521935	0.00488208	0.804677	-0.062373	0.688401	0.0204076	-0.584308	0.00213835
Q8TAE8	sp|Q8TAE8|G45IP_HUMAN Growth arrest and DNA damage-inducible proteins-interacting protein 1 OS=Homo sapiens OX=9606 GN=GADD45GIP1 PE=1 SV=1	4.6151	4176	Growth arrest and DNA damage-inducible proteins-interacting protein 1	GADD45GIP1	Q8TAE8	-3.89777	-4.07322	-4.49621	-4.3556	-4.22864	-4.34536	-4.21853	-4.15281	-4.15403	-4.4513	-4.13084	-3.95542	-3.79824	-4.01162	-3.74367	-3.81489	-3.94641	0.0627777	-0.314191	0.00684072	0.717402	-0.0556456	0.572927	0.0204076	-0.369836	0.00214109
Q8WV93	sp|Q8WV93|AFG1L_HUMAN AFG1-like ATPase OS=Homo sapiens OX=9606 GN=AFG1L PE=1 SV=2	10.883	4279	AFG1-like ATPase	AFG1L	Q8WV93	-4.0283	-4.02127	-4.36537	-4.27884	-4.18631	-4.42831	-4.09605	-3.94628	-4.20734	-4.14322	-4.10879	-4.17878	-3.83232	-4.00573	-3.91718	-3.82929	-4.07157	0.140357	-0.182193	0.0340176	0.338148	-0.104654	0.181856	0.0204076	-0.286847	0.00214394
O95817	sp|O95817|BAG3_HUMAN BAG family molecular chaperone regulator 3 OS=Homo sapiens OX=9606 GN=BAG3 PE=1 SV=3	186.62	818	BAG family molecular chaperone regulator 3	BAG3	O95817	-4.79347	-4.90323	-2.17626	-3.10078	-4.43889	-2.76601	-4.78686	-4.71084	-4.26524	-4.38422	-4.5626	-4.5777	-4.97789	-5.17703	-5.25264	-5.21225	-5.13208	0.343275	0.602467	0.150185	0.124423	0.851471	0.0395418	0.0204076	1.45394	0.00214546
P09669	sp|P09669|COX6C_HUMAN Cytochrome c oxidase subunit 6C OS=Homo sapiens OX=9606 GN=COX6C PE=1 SV=2	14.324	1168	Cytochrome c oxidase subunit 6C	COX6C	P09669	-3.81864	-3.95849	-4.71821	-4.46007	-4.35306	-4.58256	-4.26346	-4.07215	-4.12316	-4.18085	-4.07948	-4.03473	-3.90874	-3.89088	-3.84027	-3.81349	-3.80448	0.167227	-0.274065	0.046607	0.282595	-0.189533	0.137472	0.0204076	-0.463599	0.00214991
Q5T848	sp|Q5T848|GP158_HUMAN Probable G-protein coupled receptor 158 OS=Homo sapiens OX=9606 GN=GPR158 PE=1 SV=1	323.31	3388	Probable G-protein coupled receptor 158	GPR158	Q5T848	-3.75121	-3.85258	-4.58811	-4.52793	-4.35494	-4.62094	-4.30124	-4.0526	-4.34928	-4.21535	-4.29562	-4.29528	-3.82736	-3.88703	-3.7195	-3.74251	-3.68618	0.0453443	-0.479049	0.00344433	0.890379	-0.0310544	0.818923	0.0204076	-0.510103	0.00215077
Q07157	sp|Q07157|ZO1_HUMAN Tight junction protein ZO-1 OS=Homo sapiens OX=9606 GN=TJP1 PE=1 SV=3	276.68	2665	Tight junction protein ZO-1	TJP1	Q07157	-4.1538	-4.20979	-3.70212	-3.71133	-3.77846	-3.70492	-4.15656	-4.2235	-4.14375	-4.26722	-4.25607	-4.3772	-4.13855	-4.10677	-4.31362	-4.27561	-4.2726	0.937144	-0.0159523	0.868203	0.0147716	0.360645	0.0010168	0.0204076	0.344692	0.00215648
Q86UW7	sp|Q86UW7|CAPS2_HUMAN Calcium-dependent secretion activator 2 OS=Homo sapiens OX=9606 GN=CADPS2 PE=1 SV=2	116.32	3799	Calcium-dependent secretion activator 2	CADPS2	Q86UW7	-3.77496	-4.16257	-4.95806	-4.62511	-4.10009	-4.83358	-4.13469	-3.78758	-4.54012	-4.223	-4.16372	-4.33101	-3.60423	-3.77257	-3.71176	-3.84508	-3.78846	0.119592	-0.452267	0.0245743	0.404733	-0.212377	0.239684	0.0204076	-0.664644	0.00215877
Q08828	sp|Q08828|ADCY1_HUMAN Adenylate cyclase type 1 OS=Homo sapiens OX=9606 GN=ADCY1 PE=1 SV=2	161.81	2696	Adenylate cyclase type 1	ADCY1	Q08828	-3.98273	-3.91421	-4.69965	-4.35951	-4.25284	-4.52908	-4.1548	-4.00603	-4.57153	-4.20661	-4.05462	-4.14636	-3.62858	-3.86881	-3.88398	-3.84835	-3.84172	0.0779306	-0.375703	0.0108444	0.597228	-0.0996785	0.434892	0.0204076	-0.475381	0.00216545
Q96Q15	sp|Q96Q15|SMG1_HUMAN Serine/threonine-protein kinase SMG1 OS=Homo sapiens OX=9606 GN=SMG1 PE=1 SV=3	11.221	4746	Serine/threonine-protein kinase SMG1	SMG1	Q96Q15	-4.70657	-4.55147	-2.96251	-2.92522	-3.9569	-2.911	-4.52472	-4.5837	-4.2983	-4.15956	-4.55644	-4.61326	-4.53653	-4.53956	-4.8476	-4.92877	-4.92885	0.551081	0.300265	0.329575	0.0632842	0.787052	0.013737	0.0204076	1.08732	0.00216943
P53985	sp|P53985|MOT1_HUMAN Monocarboxylate transporter 1 OS=Homo sapiens OX=9606 GN=SLC16A1 PE=1 SV=3	34.175	2185	Monocarboxylate transporter 1	SLC16A1	P53985	-4.03052	-4.22402	-3.11372	-3.50493	-3.81112	-3.35581	-4.35781	-4.1563	-4.57039	-4.41746	-4.49981	-5.11126	-4.26812	-4.19366	-4.51589	-4.47311	-4.3045	0.600519	-0.167784	0.380726	0.00631953	0.845488	0.000205707	0.0204076	0.677704	0.00217087
P32418	sp|P32418|NAC1_HUMAN Sodium/calcium exchanger 1 OS=Homo sapiens OX=9606 GN=SLC8A1 PE=1 SV=3	142.28	1720	Sodium/calcium exchanger 1	SLC8A1	P32418	-3.86388	-4.03302	-4.30373	-4.35707	-4.42712	-4.24938	-4.26405	-4.14308	-4.26381	-4.32591	-4.19666	-3.99174	-3.81681	-4.03158	-3.88941	-3.74747	-3.84199	0.0383746	-0.33209	0.00261616	0.957944	-0.00815778	0.928208	0.0204076	-0.340248	0.00217374
P0C0L4	sp|P0C0L4|CO4A_HUMAN Complement C4-A OS=Homo sapiens OX=9606 GN=C4A PE=1 SV=2	13.365	1176	Complement C4-A	C4A	P0C0L4	-5.02568	-4.17354	-3.08594	-3.52315	-3.53004	-3.37294	-3.33313	-5.16172	-4.52802	-2.67063	-4.21515	-5.4275	-5.61732	-5.43591	-5.90962	-4.89517	-5.17472	0.0998432	1.18386	0.0171187	0.488973	0.437476	0.318341	0.0204076	1.62133	0.0021784
Q9Y3B3	sp|Q9Y3B3|TMED7_HUMAN Transmembrane emp24 domain-containing protein 7 OS=Homo sapiens OX=9606 GN=TMED7 PE=1 SV=2	61.39	6117	Transmembrane emp24 domain-containing protein 7	TMED7	Q9Y3B3	-4.08963	-3.98243	-4.41288	-4.26515	-4.12892	-4.32233	-4.22601	-4.03808	-4.06519	-4.2605	-4.05774	-4.09407	-3.9765	-3.97271	-3.82136	-3.91826	-3.98906	0.106817	-0.18802	0.0198194	0.454516	-0.0766238	0.285404	0.0204076	-0.264644	0.00217863
P17213;REV__Q2M296	sp|P17213|BPI_HUMAN Bactericidal permeability-increasing protein OS=Homo sapiens OX=9606 GN=BPI PE=1 SV=4;sp|Q2M296|MTHSD_HUMAN Methenyltetrahydrofolate synthase domain-containing protein OS=Homo sapiens OX=9606 GN=MTHFSD PE=1 SV=2	2.2542	1381	Bactericidal permeability-increasing protein	BPI	P17213	-4.17603	-3.95566	-3.77272	-3.51936	-3.5691	-3.97461	-3.93047	-4.01103	-4.33552	-4.63977	-4.20876	-4.22944	-4.26639	-3.97103	-4.56172	-4.56281	-4.41244	0.605065	0.129047	0.386031	0.0548361	0.397919	0.0107627	0.0204076	0.526967	0.00217926
Q9Y2J0	sp|Q9Y2J0|RP3A_HUMAN Rabphilin-3A OS=Homo sapiens OX=9606 GN=RPH3A PE=1 SV=1	314.69	6066	Rabphilin-3A	RPH3A	Q9Y2J0	-3.6121	-3.98268	-5.023	-4.39992	-4.32677	-4.53199	-4.42171	-4.2067	-4.84583	-4.32756	-4.24266	-4.69591	-3.7669	-3.7083	-3.59974	-3.4797	-3.55826	0.0146233	-0.83415	0.000439328	0.599069	0.143982	0.437583	0.0204076	-0.690168	0.00218054
Q7L2E3	sp|Q7L2E3|DHX30_HUMAN ATP-dependent RNA helicase DHX30 OS=Homo sapiens OX=9606 GN=DHX30 PE=1 SV=1	148.89	3680	ATP-dependent RNA helicase DHX30	DHX30	Q7L2E3	-4.10246	-4.07859	-4.40148	-4.28583	-4.12423	-4.34725	-4.00372	-4.06676	-4.08627	-3.98433	-4.08793	-3.9971	-3.97896	-4.10859	-3.98552	-3.9712	-3.9711	0.759926	-0.0346144	0.575401	0.0370576	-0.185621	0.00534026	0.0204076	-0.220235	0.00218292
Q9UKU0	sp|Q9UKU0|ACSL6_HUMAN Long-chain-fatty-acid--CoA ligase 6 OS=Homo sapiens OX=9606 GN=ACSL6 PE=1 SV=4	132.99	5894	Long-chain-fatty-acid--CoA ligase 6	ACSL6	Q9UKU0	-3.91461	-4.08262	-4.31909	-4.07856	-4.17459	-4.22111	-4.24231	-4.17724	-4.27275	-4.18592	-4.25969	-4.13335	-3.83362	-3.94894	-3.92086	-3.89804	-3.95636	0.00830437	-0.300313	0.000138294	0.341366	0.0801104	0.184319	0.0204962	-0.220203	0.00219578
Q02818	sp|Q02818|NUCB1_HUMAN Nucleobindin-1 OS=Homo sapiens OX=9606 GN=NUCB1 PE=1 SV=4	172.59	2606	Nucleobindin-1	NUCB1	Q02818	-4.03976	-4.08451	-4.29984	-4.26616	-4.27225	-4.30073	-4.01437	-4.04665	-4.08538	-4.18798	-4.06294	-3.9469	-4.06983	-4.04507	-3.91803	-3.9367	-3.9977	0.521705	-0.0639029	0.300467	0.0696953	-0.153171	0.0160145	0.0204976	-0.217074	0.00220003
P51970	sp|P51970|NDUA8_HUMAN NADH dehydrogenase [ubiquinone] 1 alpha subcomplex subunit 8 OS=Homo sapiens OX=9606 GN=NDUFA8 PE=1 SV=3	92.972	2133	NADH dehydrogenase [ubiquinone] 1 alpha subcomplex subunit 8	NDUFA8	P51970	-3.87999	-4.16336	-4.68792	-4.80539	-4.25008	-4.45382	-4.09193	-4.10013	-4.04164	-4.12724	-4.13698	-3.75848	-3.77344	-3.95406	-3.79716	-3.90765	-4.01898	0.487062	-0.152475	0.268293	0.0775234	-0.330694	0.0189138	0.0204976	-0.483169	0.00220361
O60282	sp|O60282|KIF5C_HUMAN Kinesin heavy chain isoform 5C OS=Homo sapiens OX=9606 GN=KIF5C PE=1 SV=1	323.31	457	Kinesin heavy chain isoform 5C	KIF5C	O60282	-3.97931	-4.09542	-4.28399	-4.12925	-3.9733	-4.39373	-4.22672	-4.14867	-4.42615	-4.34451	-4.20924	-4.21038	-3.98865	-3.79117	-3.91082	-3.83986	-3.77164	0.00664446	-0.400515	9.21318e-05	0.271044	0.118443	0.129023	0.0204976	-0.282071	0.00220647
Q15773	sp|Q15773|MLF2_HUMAN Myeloid leukemia factor 2 OS=Homo sapiens OX=9606 GN=MLF2 PE=1 SV=1	274.52	3130	Myeloid leukemia factor 2	MLF2	Q15773	-4.29097	-4.3628	-4.487	-4.37932	-4.27118	-4.45427	-3.88687	-3.73071	-4.01087	-4.021	-3.8922	-3.93034	-3.69803	-3.94945	-3.91913	-4.36778	-4.19898	0.466428	0.114679	0.248126	0.00428181	-0.462259	0.000110968	0.0204976	-0.34758	0.0022104
Q9UHY1	sp|Q9UHY1|NRBP_HUMAN Nuclear receptor-binding protein OS=Homo sapiens OX=9606 GN=NRBP1 PE=1 SV=1	91.36	5827	Nuclear receptor-binding protein	NRBP1	Q9UHY1	-4.18128	-4.16334	-4.43136	-4.27806	-4.16185	-4.43391	-3.8887	-3.966	-4.01451	-4.00982	-3.93903	-3.89762	-3.9554	-4.04166	-4.02151	-4.16609	-4.08716	0.286771	0.101752	0.113207	0.00255006	-0.322355	4.10166e-05	0.0204976	-0.220603	0.00221285
Q9BY11	sp|Q9BY11|PACN1_HUMAN Protein kinase C and casein kinase substrate in neurons protein 1 OS=Homo sapiens OX=9606 GN=PACSIN1 PE=1 SV=1	323.31	5058	Protein kinase C and casein kinase substrate in neurons protein 1	PACSIN1	Q9BY11	-4.00289	-3.93435	-4.58519	-4.49185	-4.47861	-4.4968	-4.14781	-3.88824	-4.15315	-4.19598	-3.97911	-3.85305	-3.959	-3.93701	-3.88526	-3.93521	-3.89969	0.551735	-0.112991	0.330084	0.0640049	-0.295392	0.0140308	0.0205147	-0.408382	0.00222005
Q9Y4E6	sp|Q9Y4E6|WDR7_HUMAN WD repeat-containing protein 7 OS=Homo sapiens OX=9606 GN=WDR7 PE=1 SV=2	323.31	6164	WD repeat-containing protein 7	WDR7	Q9Y4E6	-4.11719	-4.03138	-4.37434	-4.27888	-4.20561	-4.3745	-4.05467	-3.95652	-4.01796	-4.04783	-4.03967	-3.98882	-4.01405	-4.06087	-3.96884	-4.05078	-4.00002	0.991939	0.00133353	0.982022	0.0174685	-0.212736	0.00145331	0.0205147	-0.211402	0.00222681
Q13643	sp|Q13643|FHL3_HUMAN Four and a half LIM domains protein 3 OS=Homo sapiens OX=9606 GN=FHL3 PE=1 SV=4	2.7795	2889	Four and a half LIM domains protein 3	FHL3	Q13643	-3.81364	-4.16134	-3.43091	-3.39649	-3.97112	-3.7337	-4.63042	-4.48093	-4.09116	-4.49496	-3.98276	-4.67081	-4.49184	-4.08807	-4.25374	-4.39587	-4.25101	0.727623	-0.0957356	0.532816	0.0085308	0.640641	0.000374578	0.0205147	0.544905	0.00222815
Q86UL3	sp|Q86UL3|GPAT4_HUMAN Glycerol-3-phosphate acyltransferase 4 OS=Homo sapiens OX=9606 GN=GPAT4 PE=1 SV=1	3.8414	3792	Glycerol-3-phosphate acyltransferase 4	GPAT4	Q86UL3	-4.05776	-4.06741	-4.25337	-4.21878	-4.12918	-4.25195	-4.16446	-4.18732	-4.16714	-4.33703	-4.08543	-4.03618	-4.04262	-3.92205	-3.98985	-3.74969	-3.94463	0.0356009	-0.233157	0.00224105	0.999216	-0.000148605	0.998096	0.0205147	-0.233305	0.00223009
Q9NSB8	sp|Q9NSB8|HOME2_HUMAN Homer protein homolog 2 OS=Homo sapiens OX=9606 GN=HOMER2 PE=1 SV=1	34.955	5487	Homer protein homolog 2	HOMER2	Q9NSB8	-3.99106	-3.92889	-4.53143	-4.20659	-4.55765	-4.33579	-4.2626	-4.1529	-4.2782	-4.38037	-4.10844	-4.10833	-4.11316	-4.00231	-3.68024	-3.61711	-3.67016	0.0534579	-0.398546	0.00475129	0.822405	-0.0434252	0.713444	0.0205147	-0.441971	0.00223162
Q12959	sp|Q12959|DLG1_HUMAN Disks large homolog 1 OS=Homo sapiens OX=9606 GN=DLG1 PE=1 SV=2	224.8	2750	Disks large homolog 1	DLG1	Q12959	-3.95456	-4.08745	-4.3894	-4.29477	-4.13147	-4.44598	-4.07938	-3.96276	-4.27794	-4.27931	-4.0801	-4.26593	-4.05395	-3.91397	-3.88599	-3.82495	-3.7782	0.0710183	-0.266159	0.0091061	0.65225	-0.0596982	0.495917	0.0205405	-0.325857	0.00223782
Q96DG6	sp|Q96DG6|CMBL_HUMAN Carboxymethylenebutenolidase homolog OS=Homo sapiens OX=9606 GN=CMBL PE=1 SV=1	87.373	4552	Carboxymethylenebutenolidase homolog	CMBL	Q96DG6	-4.24155	-4.21424	-3.60257	-3.5773	-4.09387	-3.49709	-4.24808	-4.22144	-3.88788	-4.07074	-4.20328	-4.21809	-4.26413	-4.32035	-4.337	-4.80588	-4.28234	0.256804	0.260355	0.094336	0.182504	0.270479	0.0704826	0.0205978	0.530834	0.00224764
P46060	sp|P46060|RAGP1_HUMAN Ran GTPase-activating protein 1 OS=Homo sapiens OX=9606 GN=RANGAP1 PE=1 SV=1	258.22	1921	Ran GTPase-activating protein 1	RANGAP1	P46060	-4.08957	-4.12373	-4.41837	-4.25323	-4.09457	-4.33882	-3.96765	-3.99049	-4.08763	-4.20106	-4.06378	-4.02577	-3.92033	-3.96994	-3.96492	-4.04029	-4.03856	0.517461	-0.069256	0.297168	0.071424	-0.163655	0.0166593	0.0205978	-0.232911	0.00225087
Q5U5X0	sp|Q5U5X0|LYRM7_HUMAN Complex III assembly factor LYRM7 OS=Homo sapiens OX=9606 GN=LYRM7 PE=1 SV=1	11.734	3411	Complex III assembly factor LYRM7	LYRM7	Q5U5X0	-3.9806	-3.98957	-4.45577	-4.19541	-4.11919	-4.3979	-4.16365	-4.11057	-4.14077	-4.31319	-4.1387	-4.12908	-3.90804	-3.93288	-3.88729	-3.86299	-3.93077	0.0510856	-0.261598	0.0042754	0.850693	-0.0237478	0.75594	0.0206109	-0.285346	0.0022557
Q8IVH8	sp|Q8IVH8|M4K3_HUMAN Mitogen-activated protein kinase kinase kinase kinase 3 OS=Homo sapiens OX=9606 GN=MAP4K3 PE=1 SV=1	33.523	3877	Mitogen-activated protein kinase kinase kinase kinase 3	MAP4K3	Q8IVH8	-4.06241	-4.1266	-4.23067	-4.1412	-4.18709	-4.23705	-4.11133	-4.03866	-4.20662	-4.12015	-4.06847	-4.1076	-4.04186	-4.0911	-3.96143	-3.8503	-3.96279	0.113568	-0.12731	0.0224827	0.434681	-0.0553624	0.266635	0.0206665	-0.182673	0.00226595
P09104	sp|P09104|ENOG_HUMAN Gamma-enolase OS=Homo sapiens OX=9606 GN=ENO2 PE=1 SV=3	323.31	1145	Gamma-enolase	ENO2	P09104	-4.1175	-4.21911	-4.63981	-4.50727	-4.29695	-4.45354	-3.98778	-3.85622	-4.07913	-4.12581	-3.80187	-3.70581	-3.81733	-3.99135	-3.99062	-4.19176	-4.06391	0.625303	0.084895	0.407717	0.00688589	-0.446262	0.000240735	0.0206665	-0.361367	0.00227301
Q99259	sp|Q99259|DCE1_HUMAN Glutamate decarboxylase 1 OS=Homo sapiens OX=9606 GN=GAD1 PE=1 SV=1	58.942	4801	Glutamate decarboxylase 1	GAD1	Q99259	-3.92269	-5.08449	-4.2501	-5.25269	-4.35354	-4.19449	-4.26763	-4.07684	-3.88768	-3.99214	-4.20034	-3.8478	-3.69135	-3.9752	-3.82321	-3.76592	-3.80203	0.460128	-0.233864	0.2429	0.0863335	-0.464264	0.0224421	0.0206665	-0.698128	0.00227329
Q6DD88	sp|Q6DD88|ATLA3_HUMAN Atlastin-3 OS=Homo sapiens OX=9606 GN=ATL3 PE=1 SV=1	80.062	3483	Atlastin-3	ATL3	Q6DD88	-4.27747	-4.18958	-3.55994	-3.73696	-3.61371	-3.75928	-4.48747	-4.25539	-4.06946	-4.15179	-4.11305	-4.2688	-4.24407	-4.19588	-4.3646	-4.36357	-4.28154	0.769675	0.0656051	0.591804	0.0368221	0.368169	0.00528809	0.0206665	0.433774	0.00227848
O14558	sp|O14558|HSPB6_HUMAN Heat shock protein beta-6 OS=Homo sapiens OX=9606 GN=HSPB6 PE=1 SV=2	13.001	202	Heat shock protein beta-6	HSPB6	O14558	-4.474	-5.18339	-2.64567	-3.05399	-4.29635	-2.63698	-4.38689	-4.49718	-4.39915	-4.44755	-4.00122	-4.68207	-4.89729	-4.7827	-5.1282	-5.34631	-5.27366	0.249197	0.683288	0.090004	0.189213	0.68728	0.0750854	0.0206665	1.37057	0.00227884
Q86UU1	sp|Q86UU1|PHLB1_HUMAN Pleckstrin homology-like domain family B member 1 OS=Homo sapiens OX=9606 GN=PHLDB1 PE=1 SV=1	58.621	3798	Pleckstrin homology-like domain family B member 1	PHLDB1	Q86UU1	-4.15725	-4.08434	-3.63423	-3.56342	-3.47289	-3.93099	-4.01921	-4.29006	-4.33249	-4.36987	-4.3638	-4.43347	-4.31249	-3.95806	-4.60471	-4.35666	-4.2101	0.965731	-0.0130767	0.923008	0.0162973	0.494296	0.00127251	0.0208344	0.481219	0.00230138
Q99250	sp|Q99250|SCN2A_HUMAN Sodium channel protein type 2 subunit alpha OS=Homo sapiens OX=9606 GN=SCN2A PE=1 SV=3	244.79	4800	Sodium channel protein type 2 subunit alpha	SCN2A	Q99250	-4.10136	-4.02082	-4.49496	-4.33376	-4.4847	-4.47629	-4.05069	-3.885	-4.22524	-4.35258	-3.98167	-3.74887	-3.96884	-3.98213	-3.94235	-3.86954	-3.88105	0.537555	-0.111892	0.315275	0.0687992	-0.277973	0.0156496	0.0208344	-0.389865	0.00230822
Q9ULR3	sp|Q9ULR3|PPM1H_HUMAN Protein phosphatase 1H OS=Homo sapiens OX=9606 GN=PPM1H PE=1 SV=2	156.06	5933	Protein phosphatase 1H	PPM1H	Q9ULR3	-4.13424	-4.14416	-4.52514	-4.31191	-4.22438	-4.498	-4.00364	-3.90965	-4.07685	-3.98798	-3.92679	-4.00439	-3.86919	-3.9082	-3.92325	-4.30541	-3.96106	0.96562	0.00853757	0.922742	0.0162973	-0.321421	0.00127842	0.0208344	-0.312884	0.00231327
O75061	sp|O75061|AUXI_HUMAN Putative tyrosine-protein phosphatase auxilin OS=Homo sapiens OX=9606 GN=DNAJC6 PE=1 SV=3	286.81	533	Putative tyrosine-protein phosphatase auxilin	DNAJC6	O75061	-4.13128	-4.17475	-4.64404	-4.38773	-4.21761	-4.59872	-3.99782	-3.8565	-3.97116	-4.11043	-3.93631	-3.696	-3.96279	-4.00363	-3.99073	-4.10679	-4.02112	0.584517	0.0889755	0.361548	0.00631953	-0.430987	0.000202505	0.0208344	-0.342011	0.00231637
Q13454	sp|Q13454|TUSC3_HUMAN Tumor suppressor candidate 3 OS=Homo sapiens OX=9606 GN=TUSC3 PE=1 SV=1	6.0678	2839	Tumor suppressor candidate 3	TUSC3	Q13454	-4.05597	-3.98839	-4.60209	-4.40744	-4.65519	-4.4443	-3.89519	-4.06489	-3.92544	-4.47158	-4.06781	-3.85349	-4.04304	-3.93751	-3.77419	-3.84398	-3.88602	0.479644	-0.149455	0.259854	0.0823647	-0.312497	0.0208155	0.0208344	-0.461953	0.00231696
Q4J6C6	sp|Q4J6C6|PPCEL_HUMAN Prolyl endopeptidase-like OS=Homo sapiens OX=9606 GN=PREPL PE=1 SV=1	184.82	3265	Prolyl endopeptidase-like	PREPL	Q4J6C6	-4.29866	-4.26348	-4.42663	-4.44686	-4.30966	-4.37181	-4.06779	-3.94287	-3.85818	-4.05712	-3.93776	-3.60493	-3.75877	-4.03495	-4.09878	-4.15674	-4.1687	0.332206	0.132146	0.142495	0.00293333	-0.441408	5.66523e-05	0.0208344	-0.309261	0.00232365
P36021	sp|P36021|MOT8_HUMAN Monocarboxylate transporter 8 OS=Homo sapiens OX=9606 GN=SLC16A2 PE=1 SV=2	37.435	1784	Monocarboxylate transporter 8	SLC16A2	P36021	-3.7543	-4.05475	-3.81935	-3.71198	-4.23371	-3.46332	-3.58853	-4.41814	-4.22604	-4.46101	-4.34158	-4.09648	-4.6317	-4.38296	-4.13652	-4.33361	-4.52236	0.396882	0.212803	0.190487	0.107566	0.349059	0.03173	0.0208344	0.561862	0.00232368
Q9H845	sp|Q9H845|ACAD9_HUMAN Complex I assembly factor ACAD9, mitochondrial OS=Homo sapiens OX=9606 GN=ACAD9 PE=1 SV=1	64.931	5286	Complex I assembly factor ACAD9, mitochondrial	ACAD9	Q9H845	-3.95346	-4.14749	-4.3463	-4.1364	-4.32194	-4.37341	-4.3577	-4.2205	-4.02759	-4.11036	-4.16458	-3.9248	-3.84932	-3.98634	-3.88371	-3.89565	-3.96337	0.100442	-0.218578	0.0173262	0.500535	-0.0789094	0.33033	0.0208344	-0.297488	0.00232487
P31483	sp|P31483|TIA1_HUMAN Cytotoxic granule associated RNA binding protein TIA1 OS=Homo sapiens OX=9606 GN=TIA1 PE=1 SV=3	11.476	1702	Cytotoxic granule associated RNA binding protein TIA1	TIA1	P31483	-4.01663	-3.99859	-4.39342	-4.23052	-4.11853	-4.34078	-4.13854	-4.09096	-4.19124	-4.28467	-4.12051	-4.06233	-3.97726	-3.95105	-3.97594	-3.84714	-3.88176	0.0619851	-0.221415	0.00661587	0.748377	-0.0350324	0.612364	0.0208367	-0.256447	0.00233142
O75582	sp|O75582|KS6A5_HUMAN Ribosomal protein S6 kinase alpha-5 OS=Homo sapiens OX=9606 GN=RPS6KA5 PE=1 SV=1	4.7166	612	Ribosomal protein S6 kinase alpha-5	RPS6KA5	O75582	-4.37684	-4.05027	-4.13808	-3.7921	-3.77726	-3.74428	-3.84786	-3.89638	-3.96206	-4.22746	-4.16498	-3.87532	-4.40023	-4.12716	-4.43921	-4.64314	-4.43517	0.0426382	0.413308	0.00309507	0.935525	0.0158708	0.890495	0.0208367	0.429179	0.002332
A6NDG6	sp|A6NDG6|PGP_HUMAN Glycerol-3-phosphate phosphatase OS=Homo sapiens OX=9606 GN=PGP PE=1 SV=1	90.474	52	Glycerol-3-phosphate phosphatase	PGP	A6NDG6	-4.24907	-4.18883	-4.65752	-4.4027	-4.08883	-4.40685	-3.9262	-3.93273	-4.00828	-4.1247	-3.90261	-3.8309	-3.83003	-3.93014	-4.06048	-4.06162	-4.15421	0.752197	0.0530585	0.564428	0.0092399	-0.378063	0.000439269	0.0208801	-0.325004	0.00234367
P35237	sp|P35237|SPB6_HUMAN Serpin B6 OS=Homo sapiens OX=9606 GN=SERPINB6 PE=1 SV=3	182.28	1752	Serpin B6	SERPINB6	P35237	-4.45661	-4.34354	-2.99649	-3.43283	-3.80601	-3.30522	-4.48161	-4.40412	-4.30053	-4.25963	-4.35446	-4.51924	-4.33999	-4.38923	-4.64101	-4.48423	-4.46317	0.845467	0.0769261	0.712828	0.0302065	0.663148	0.0037143	0.0208801	0.740075	0.00234376
Q9BQ70	sp|Q9BQ70|TCF25_HUMAN Transcription factor 25 OS=Homo sapiens OX=9606 GN=TCF25 PE=1 SV=1	37.084	4890	Transcription factor 25	TCF25	Q9BQ70	-4.19966	-4.18539	-4.30111	-4.29962	-4.42648	-4.28625	-4.28999	-4.07765	-3.76282	-4.14674	-3.9952	-3.86322	-4.08566	-4.12206	-3.8114	-3.9371	-3.90791	0.757684	-0.0497796	0.571496	0.0389132	-0.26048	0.00587745	0.020972	-0.31026	0.00236331
O43464	sp|O43464|HTRA2_HUMAN Serine protease HTRA2, mitochondrial OS=Homo sapiens OX=9606 GN=HTRA2 PE=1 SV=2	84.482	376	Serine protease HTRA2, mitochondrial	HTRA2	O43464	-4.04114	-4.13901	-4.32495	-4.32359	-4.33034	-4.33482	-4.05155	-3.97981	-3.93496	-4.13448	-4.03204	-3.85999	-4.03198	-4.07697	-3.97446	-4.02769	-4.00966	0.833456	0.025347	0.69017	0.0116923	-0.25017	0.000661946	0.020972	-0.224823	0.00236368
Q5FWE3	sp|Q5FWE3|PRRT3_HUMAN Proline-rich transmembrane protein 3 OS=Homo sapiens OX=9606 GN=PRRT3 PE=1 SV=3	133.56	3310	Proline-rich transmembrane protein 3	PRRT3	Q5FWE3	-3.98525	-3.76674	-4.72294	-4.36826	-4.12498	-4.53399	-4.31795	-4.05624	-4.51122	-4.41111	-4.27571	-4.18717	-3.72691	-3.72894	-3.81689	-3.80681	-3.72467	0.0253922	-0.532388	0.00121135	0.844552	0.0428725	0.745152	0.020972	-0.489515	0.00236446
P29972	sp|P29972|AQP1_HUMAN Aquaporin-1 OS=Homo sapiens OX=9606 GN=AQP1 PE=1 SV=3	161.33	1657	Aquaporin-1	AQP1	P29972	-5.01883	-4.70552	-3.14105	-2.69916	-3.47361	-2.14694	-4.49783	-5.24928	-5.1896	-5.06224	-5.00588	-5.20903	-4.96077	-4.52249	-5.22202	-5.15842	-5.00137	0.941459	-0.062632	0.877742	0.0158047	1.5048	0.00115314	0.0209874	1.44216	0.00236965
P50135	sp|P50135|HNMT_HUMAN Histamine N-methyltransferase OS=Homo sapiens OX=9606 GN=HNMT PE=1 SV=1	55.124	2048	Histamine N-methyltransferase	HNMT	P50135	-4.35888	-4.36315	-2.90627	-3.33484	-3.98257	-2.85701	-4.81606	-4.6375	-4.30765	-4.32703	-4.47255	-4.93379	-4.61979	-4.41451	-4.55416	-4.48453	-4.63201	0.93815	-0.0414291	0.871611	0.0157764	0.948644	0.00114079	0.0210935	0.907215	0.00238511
O00370	sp|O00370|LORF2_HUMAN LINE-1 retrotransposable element ORF2 protein OS=Homo sapiens OX=9606 PE=1 SV=1	2.1513	147	LINE-1 retrotransposable element ORF2 protein	NA	O00370	-4.19249	-4.0963	-4.26717	-4.19033	-4.30987	-4.21043	-4.11194	-4.09452	-4.54746	-4.32851	-4.15898	-3.89664	-3.98295	-3.86526	-4.04388	-3.709	-3.74253	0.0485428	-0.320952	0.00388217	0.888856	-0.0214233	0.816668	0.021284	-0.342375	0.00241018
Q9Y4C0	sp|Q9Y4C0|NRX3A_HUMAN Neurexin-3 OS=Homo sapiens OX=9606 GN=NRXN3 PE=1 SV=4	323.31	6157	Neurexin-3	NRXN3	Q9Y4C0	-3.92991	-3.92873	-4.48432	-4.31	-4.49583	-4.38948	-4.16543	-4.13424	-4.04648	-4.27166	-4.15201	-4.08242	-4.04411	-3.98072	-3.84845	-3.69196	-3.82435	0.115466	-0.264122	0.0232915	0.439862	-0.11434	0.271919	0.0212952	-0.378462	0.00241496
O43324	sp|O43324|MCA3_HUMAN Eukaryotic translation elongation factor 1 epsilon-1 OS=Homo sapiens OX=9606 GN=EEF1E1 PE=1 SV=1	52.578	364	Eukaryotic translation elongation factor 1 epsilon-1	EEF1E1	O43324	-4.14631	-4.09216	-4.28141	-4.1873	-4.12794	-4.20485	-4.10229	-4.05065	-4.04838	-4.34079	-4.15583	-3.98003	-3.97493	-3.97514	-3.98769	-3.93717	-3.9696	0.113135	-0.144092	0.0221891	0.452549	-0.0603286	0.282974	0.0213371	-0.204421	0.00242323
O43426	sp|O43426|SYNJ1_HUMAN Synaptojanin-1 OS=Homo sapiens OX=9606 GN=SYNJ1 PE=1 SV=2	323.31	372	Synaptojanin-1	SYNJ1	O43426	-4.05332	-4.12466	-4.55792	-4.3474	-4.23213	-4.52008	-3.95718	-3.92153	-4.08125	-4.23588	-3.97681	-3.819	-3.90094	-4.03013	-3.97396	-3.99922	-3.99194	0.917691	-0.0193704	0.834223	0.0254136	-0.307311	0.00268903	0.0213502	-0.326682	0.00242853
O95259	sp|O95259|KCNH1_HUMAN Potassium voltage-gated channel subfamily H member 1 OS=Homo sapiens OX=9606 GN=KCNH1 PE=1 SV=1	2.4948	755	Potassium voltage-gated channel subfamily H member 1	KCNH1	O95259	-4.08607	-4.12525	-5.64856	-4.59027	-4.07666	-4.98895	-4.81195	-3.69031	-4.54883	-4.53284	-4.02157	-3.8976	-3.56935	-3.61483	-3.51498	-3.87159	-3.60306	0.139955	-0.615752	0.0336153	0.364107	-0.335448	0.20309	0.0213502	-0.9512	0.00243177
Q676U5	sp|Q676U5|A16L1_HUMAN Autophagy-related protein 16-1 OS=Homo sapiens OX=9606 GN=ATG16L1 PE=1 SV=2	19.779	3465	Autophagy-related protein 16-1	ATG16L1	Q676U5	-4.14507	-4.11084	-4.35238	-4.24715	-4.13894	-4.38479	-4.05018	-3.87327	-4.11929	-4.14102	-4.09787	-3.9734	-3.87329	-3.92492	-4.03365	-4.06678	-4.06706	0.676484	-0.0493635	0.465655	0.0492883	-0.187358	0.00886017	0.021454	-0.236721	0.00244829
Q9UJ14	sp|Q9UJ14|GGT7_HUMAN Glutathione hydrolase 7 OS=Homo sapiens OX=9606 GN=GGT7 PE=1 SV=2	42.884	5852	Glutathione hydrolase 7	GGT7	Q9UJ14	-3.88961	-4.02738	-4.46208	-4.61666	-4.30358	-4.41918	-4.03717	-3.97273	-4.19625	-4.22549	-4.11419	-3.97846	-3.98075	-3.92033	-3.94486	-3.8155	-3.86673	0.276074	-0.181744	0.10641	0.176783	-0.199034	0.0669691	0.021454	-0.380779	0.00245349
Q13555	sp|Q13555|KCC2G_HUMAN Calcium/calmodulin-dependent protein kinase type II subunit gamma OS=Homo sapiens OX=9606 GN=CAMK2G PE=1 SV=4	283.83	2862	Calcium/calmodulin-dependent protein kinase type II subunit gamma	CAMK2G	Q13555	-4.19706	-4.18379	-4.29245	-4.14964	-4.3124	-4.2064	-4.10729	-3.93391	-4.09297	-4.08009	-4.05863	-3.88693	-3.86034	-4.05226	-3.9688	-4.14196	-4.05502	0.927988	-0.0109583	0.852622	0.0249811	-0.196988	0.00257782	0.021454	-0.207946	0.00245421
Q9UDY4	sp|Q9UDY4|DNJB4_HUMAN DnaJ homolog subfamily B member 4 OS=Homo sapiens OX=9606 GN=DNAJB4 PE=1 SV=1	135.6	5776	DnaJ homolog subfamily B member 4	DNAJB4	Q9UDY4	-3.93237	-4.23484	-4.36478	-4.31401	-4.33209	-4.32806	-4.03324	-3.99735	-4.1345	-4.20872	-3.93999	-3.95606	-4.11718	-3.99242	-3.86661	-3.99001	-3.90182	0.59202	-0.0713692	0.370765	0.0614702	-0.206048	0.0130693	0.0215434	-0.277417	0.00247273
Q7L1W4	sp|Q7L1W4|LRC8D_HUMAN Volume-regulated anion channel subunit LRRC8D OS=Homo sapiens OX=9606 GN=LRRC8D PE=1 SV=1	6.3696	3678	Volume-regulated anion channel subunit LRRC8D	LRRC8D	Q7L1W4	-4.21392	-4.20537	-4.26291	-4.08178	-3.92888	-4.44603	-4.48461	-4.29732	-4.23622	-4.27801	-4.01902	-4.00739	-3.72926	-3.88563	-3.91052	-3.9126	-3.85166	0.0255201	-0.362497	0.00123216	0.837598	0.030614	0.733763	0.0215434	-0.331883	0.00248135
Q8TCG5	sp|Q8TCG5|CPT1C_HUMAN Carnitine O-palmitoyltransferase 1, brain isoform OS=Homo sapiens OX=9606 GN=CPT1C PE=1 SV=1	3.0682	4212	Carnitine O-palmitoyltransferase 1, brain isoform	CPT1C	Q8TCG5	-4.27514	-4.33358	-4.58275	-4.48208	-4.20571	-4.19442	-3.79029	-4.01835	-3.993	-4.27142	-4.0683	-3.71124	-4.15251	-4.03901	-3.71873	-3.99055	-3.98848	0.991804	0.00242105	0.981502	0.0187567	-0.370179	0.00162596	0.0215434	-0.367758	0.00248214
Q8NFF2	sp|Q8NFF2|NCKX4_HUMAN Sodium/potassium/calcium exchanger 4 OS=Homo sapiens OX=9606 GN=SLC24A4 PE=1 SV=2	5.3874	4141	Sodium/potassium/calcium exchanger 4	SLC24A4	Q8NFF2	-4.2161	-3.98975	-4.56771	-4.76724	-4.46254	-4.55108	-3.64202	-3.84562	-4.10349	-4.09295	-3.88828	-3.84175	-4.09541	-3.98635	-3.8386	-4.05012	-4.04038	0.62938	0.0998173	0.411628	0.00708367	-0.523383	0.000267772	0.0215434	-0.423566	0.00248447
P35626	sp|P35626|ARBK2_HUMAN Beta-adrenergic receptor kinase 2 OS=Homo sapiens OX=9606 GN=GRK3 PE=1 SV=2	18.933	1775	Beta-adrenergic receptor kinase 2	GRK3	P35626	-3.94666	-4.07183	-4.2967	-4.13371	-4.36002	-4.18802	-4.20327	-4.08753	-4.24382	-4.34611	-4.20469	-4.01412	-3.9042	-3.94312	-3.95918	-3.85964	-3.87609	0.028927	-0.274814	0.00150413	0.883374	0.0171013	0.806612	0.0215434	-0.257713	0.00248885
O14578	sp|O14578|CTRO_HUMAN Citron Rho-interacting kinase OS=Homo sapiens OX=9606 GN=CIT PE=1 SV=2	207.98	206	Citron Rho-interacting kinase	CIT	O14578	-4.07114	-3.98633	-4.39695	-4.55623	-4.37292	-4.43943	-4.06781	-3.88264	-3.95717	-4.0531	-3.99111	-3.9757	-3.9265	-4.08999	-3.90667	-4.0061	-4.0306	0.983083	0.0040507	0.963551	0.0182187	-0.315913	0.00155783	0.0215434	-0.311862	0.00250131
O00743	sp|O00743|PPP6_HUMAN Serine/threonine-protein phosphatase 6 catalytic subunit OS=Homo sapiens OX=9606 GN=PPP6C PE=1 SV=1	48.481	184	Serine/threonine-protein phosphatase 6 catalytic subunit	PPP6C	O00743	-4.22964	-4.03897	-4.33618	-4.13093	-4.02455	-4.364	-4.05949	-4.0907	-4.22677	-4.15303	-4.01077	-4.11302	-3.98963	-3.92398	-3.96823	-3.95086	-3.97105	0.138082	-0.148213	0.0326238	0.375189	-0.0784157	0.212933	0.0215434	-0.226629	0.00250154
O00299	sp|O00299|CLIC1_HUMAN Chloride intracellular channel protein 1 OS=Homo sapiens OX=9606 GN=CLIC1 PE=1 SV=4	219.64	141	Chloride intracellular channel protein 1	CLIC1	O00299	-4.64127	-4.48384	-2.43749	-3.09047	-3.98052	-2.9277	-5.23438	-4.91249	-4.18049	-4.04606	-4.69972	-5.09804	-4.84699	-4.65809	-4.93752	-4.84268	-4.90029	0.832413	0.141915	0.688822	0.0325175	1.10165	0.00428342	0.0215434	1.24357	0.0025034
Q9Y3R5	sp|Q9Y3R5|DOP2_HUMAN Protein dopey-2 OS=Homo sapiens OX=9606 GN=DOP1B PE=1 SV=5	13.399	6145	Protein dopey-2	DOP1B	Q9Y3R5	-4.08576	-4.21838	-4.565	-4.35656	-4.32142	-4.39271	-4.06446	-3.80681	-4.04073	-4.28225	-4.02208	-3.72601	-3.81834	-4.0576	-3.91796	-4.0329	-4.05861	0.950968	-0.013307	0.892489	0.0237638	-0.332915	0.0023497	0.0215434	-0.346222	0.00250614
P16298	sp|P16298|PP2BB_HUMAN Serine/threonine-protein phosphatase 2B catalytic subunit beta isoform OS=Homo sapiens OX=9606 GN=PPP3CB PE=1 SV=2	197.3	1360	Serine/threonine-protein phosphatase 2B catalytic subunit beta isoform	PPP3CB	P16298	-3.97766	-4.00043	-4.45344	-4.27941	-4.33309	-4.44429	-4.1858	-4.09127	-4.23088	-4.4053	-4.13706	-4.0118	-4.20156	-3.86322	-3.83686	-3.64943	-3.72313	0.0737038	-0.322176	0.00979392	0.663969	-0.0710375	0.508115	0.0215434	-0.393213	0.00250868
Q99576	sp|Q99576|T22D3_HUMAN TSC22 domain family protein 3 OS=Homo sapiens OX=9606 GN=TSC22D3 PE=1 SV=2	5.7703	4823	TSC22 domain family protein 3	TSC22D3	Q99576	-4.22684	-4.18855	-4.30146	-4.39361	-4.361	-4.21951	-4.15844	-3.93374	-4.0993	-4.13467	-3.89199	-3.7203	-3.85837	-4.02763	-4.03625	-4.12204	-3.99915	0.905278	0.0189481	0.807451	0.0147632	-0.292087	0.00100038	0.0215434	-0.273139	0.00251164
Q9Y508	sp|Q9Y508|RN114_HUMAN E3 ubiquitin-protein ligase RNF114 OS=Homo sapiens OX=9606 GN=RNF114 PE=1 SV=1	9.0449	6185	E3 ubiquitin-protein ligase RNF114	RNF114	Q9Y508	-4.20343	-4.26429	-3.59338	-3.79772	-3.9317	-3.70186	-3.72898	-4.09191	-4.29211	-4.02433	-4.14497	-4.34335	-4.30301	-4.27528	-4.39397	-4.4823	-4.33365	0.19005	0.253368	0.0573789	0.271044	0.188877	0.129035	0.0215434	0.442245	0.00251261
Q01814	sp|Q01814|AT2B2_HUMAN Plasma membrane calcium-transporting ATPase 2 OS=Homo sapiens OX=9606 GN=ATP2B2 PE=1 SV=2	323.31	2585	Plasma membrane calcium-transporting ATPase 2	ATP2B2	Q01814	-3.57884	-3.82801	-5.25066	-4.57741	-4.16774	-4.73974	-4.60423	-4.16743	-4.98733	-4.65642	-4.43649	-4.7968	-3.62766	-3.59994	-3.44253	-3.44775	-3.51339	0.011688	-1.08186	0.00025993	0.442716	0.251051	0.274327	0.0215434	-0.830812	0.00251635
Q9Y6H1;Q5T1J5	sp|Q9Y6H1|CHCH2_HUMAN Coiled-coil-helix-coiled-coil-helix domain-containing protein 2 OS=Homo sapiens OX=9606 GN=CHCHD2 PE=1 SV=1;sp|Q5T1J5|CHCH9_HUMAN Putative coiled-coil-helix-coiled-coil-helix domain-containing protein CHCHD2P9, mitochondrial OS=Homo s	57.363	6256	Coiled-coil-helix-coiled-coil-helix domain-containing protein 2	CHCHD2	Q9Y6H1	-3.8079	-4.0818	-4.16195	-4.14484	-4.10236	-3.97557	-4.05844	-3.80414	-3.88385	-4.16582	-3.9356	-3.90656	-4.22148	-4.21078	-4.40136	-4.3039	-4.54934	0.0120178	0.378306	0.000269949	0.4515	-0.0866685	0.282095	0.0215434	0.291638	0.00251818
Q9H3N1	sp|Q9H3N1|TMX1_HUMAN Thioredoxin-related transmembrane protein 1 OS=Homo sapiens OX=9606 GN=TMX1 PE=1 SV=1	33.728	5225	Thioredoxin-related transmembrane protein 1	TMX1	Q9H3N1	-4.16534	-4.12807	-3.51652	-3.60598	-3.84293	-3.81882	-4.38964	-4.3619	-4.17858	-4.24704	-4.29643	-4.32378	-4.17184	-4.16514	-4.32713	-4.17352	-4.17141	0.563654	-0.0977536	0.341002	0.00631953	0.453286	0.000202099	0.0215434	0.355532	0.0025279
Q8WTW3	sp|Q8WTW3|COG1_HUMAN Conserved oligomeric Golgi complex subunit 1 OS=Homo sapiens OX=9606 GN=COG1 PE=1 SV=1	3.565	4256	Conserved oligomeric Golgi complex subunit 1	COG1	Q8WTW3	-4.34339	-4.25001	-2.94055	-3.39	-4.20662	-3.2052	-4.48247	-4.41301	-4.18457	-4.26124	-4.43805	-4.53465	-4.54414	-4.57864	-4.48008	-4.27467	-4.62013	0.778699	0.11387	0.608126	0.0377307	0.663038	0.00559228	0.0215434	0.776908	0.00253052
O15498	sp|O15498|YKT6_HUMAN Synaptobrevin homolog YKT6 OS=Homo sapiens OX=9606 GN=YKT6 PE=1 SV=1	39.078	327	Synaptobrevin homolog YKT6	YKT6	O15498	-4.20057	-4.02682	-3.55171	-3.79025	-4.15812	-3.74269	-4.15558	-4.12758	-4.10548	-4.32712	-4.19136	-4.09977	-4.29929	-4.20348	-4.26606	-4.23905	-4.2738	0.593033	0.0885229	0.37297	0.0621535	0.256122	0.0132647	0.0215434	0.344645	0.00253216
Q9Y2H0	sp|Q9Y2H0|DLGP4_HUMAN Disks large-associated protein 4 OS=Homo sapiens OX=9606 GN=DLGAP4 PE=1 SV=3	98.875	6056	Disks large-associated protein 4	DLGAP4	Q9Y2H0	-3.99416	-4.00333	-4.20358	-4.17033	-4.31146	-4.2504	-4.22659	-4.16529	-4.3076	-4.33746	-4.18252	-4.28741	-4.13129	-3.96812	-3.84168	-3.64604	-3.71434	0.0107031	-0.390852	0.000223466	0.408189	0.0956019	0.243108	0.0215434	-0.29525	0.00253238
Q6BDS2	sp|Q6BDS2|BLT3A_HUMAN Bridge-like lipid transfer protein family member 3A OS=Homo sapiens OX=9606 GN=BLTP3A PE=1 SV=1	8.044	3482	Bridge-like lipid transfer protein family member 3A	BLTP3A	Q6BDS2	-3.99927	-4.36958	-4.44094	-4.20444	-4.51455	-4.42069	-4.00489	-3.89673	-3.9739	-4.07405	-3.94452	-3.79885	-4.11855	-4.07472	-3.81756	-4.00999	-4.07786	0.637127	0.070912	0.419212	0.00736849	-0.376089	0.000281408	0.0215434	-0.305177	0.00253242
Q4G0F5	sp|Q4G0F5|VP26B_HUMAN Vacuolar protein sorting-associated protein 26B OS=Homo sapiens OX=9606 GN=VPS26B PE=1 SV=2	202.08	3259	Vacuolar protein sorting-associated protein 26B	VPS26B	Q4G0F5	-4.1661	-4.14152	-4.20886	-4.20359	-4.36345	-4.2642	-4.05212	-3.91397	-3.98543	-4.14444	-4.02422	-3.89661	-4.04584	-4.08172	-4.01616	-4.02549	-4.03635	0.677225	0.0383135	0.467143	0.00797804	-0.221821	0.000338454	0.0215434	-0.183507	0.00253557
O43581	sp|O43581|SYT7_HUMAN Synaptotagmin-7 OS=Homo sapiens OX=9606 GN=SYT7 PE=1 SV=3	157.61	387	Synaptotagmin-7	SYT7	O43581	-4.00825	-3.9949	-4.3104	-4.40801	-4.37978	-4.41997	-4.05659	-3.9237	-4.03144	-4.22936	-4.12852	-4.03491	-4.07543	-3.96825	-3.8456	-3.88685	-3.96851	0.388887	-0.118493	0.184301	0.116919	-0.186132	0.0361489	0.0215649	-0.304625	0.00254321
Q14643	sp|Q14643|ITPR1_HUMAN Inositol 1,4,5-trisphosphate receptor type 1 OS=Homo sapiens OX=9606 GN=ITPR1 PE=1 SV=3	323.31	2978	Inositol 1,4,5-trisphosphate receptor type 1	ITPR1	Q14643	-3.81447	-3.95221	-4.81028	-4.35812	-4.08374	-4.40591	-4.29924	-4.14926	-4.43517	-4.37723	-4.17446	-4.3621	-3.85933	-3.78945	-3.69617	-3.75165	-3.72451	0.0217173	-0.535358	0.000943719	0.761649	0.0621233	0.630139	0.0215649	-0.473235	0.00254521
O75912	sp|O75912|DGKI_HUMAN Diacylglycerol kinase iota OS=Homo sapiens OX=9606 GN=DGKI PE=1 SV=1	90.088	651	Diacylglycerol kinase iota	DGKI	O75912	-3.97373	-3.98035	-4.55563	-4.25805	-4.27766	-4.48908	-3.9906	-4.03365	-4.19787	-4.24821	-4.04021	-4.12241	-4.00962	-3.96477	-3.8503	-3.8899	-3.83807	0.197049	-0.194959	0.0611138	0.262384	-0.150258	0.123093	0.0215941	-0.345217	0.00255222
Q8TDJ6	sp|Q8TDJ6|DMXL2_HUMAN DmX-like protein 2 OS=Homo sapiens OX=9606 GN=DMXL2 PE=1 SV=2	323.31	4229	DmX-like protein 2	DMXL2	Q8TDJ6	-4.03174	-4.03019	-4.51391	-4.39847	-4.37433	-4.53133	-3.92741	-3.90675	-4.04571	-3.98247	-4.05234	-3.8913	-4.0238	-4.0503	-3.96391	-4.00659	-3.98862	0.808847	0.0389819	0.656753	0.0115321	-0.345664	0.000649135	0.0216355	-0.306682	0.00256242
P67809	sp|P67809|YBOX1_HUMAN Y-box-binding protein 1 OS=Homo sapiens OX=9606 GN=YBX1 PE=1 SV=3	142.35	2460	Y-box-binding protein 1	YBX1	P67809	-4.01194	-3.92962	-3.49815	-3.72091	-3.59827	-3.67452	-4.58352	-4.47151	-4.31139	-4.75622	-4.47672	-4.60138	-4.433	-3.95091	-4.33106	-3.99632	-3.97485	0.0390734	-0.396225	0.00267279	0.000469812	0.794553	1.28996e-06	0.0216355	0.398328	0.00256822
O75822	sp|O75822|EIF3J_HUMAN Eukaryotic translation initiation factor 3 subunit J OS=Homo sapiens OX=9606 GN=EIF3J PE=1 SV=2	127.54	634	Eukaryotic translation initiation factor 3 subunit J	EIF3J	O75822	-4.04957	-3.99987	-3.83832	-3.86244	-4.02577	-3.98775	-4.06985	-4.09105	-4.2294	-4.22349	-4.21524	-4.26557	-4.15183	-4.09862	-4.14071	-4.14099	-4.18131	0.662083	-0.0397436	0.44831	0.00781823	0.221812	0.00032006	0.0216355	0.182068	0.00257232
Q86UR5	sp|Q86UR5|RIMS1_HUMAN Regulating synaptic membrane exocytosis protein 1 OS=Homo sapiens OX=9606 GN=RIMS1 PE=1 SV=1	305.28	3796	Regulating synaptic membrane exocytosis protein 1	RIMS1	Q86UR5	-3.79227	-3.90276	-4.6162	-4.4072	-4.34424	-4.49528	-4.20674	-4.1078	-4.36097	-4.37277	-4.19274	-4.25218	-4.04664	-3.87977	-3.70795	-3.63656	-3.6829	0.0425879	-0.458101	0.00306509	0.960235	-0.0107938	0.932574	0.0216355	-0.468895	0.00257581
Q5TF21	sp|Q5TF21|SOGA3_HUMAN Protein SOGA3 OS=Homo sapiens OX=9606 GN=SOGA3 PE=3 SV=1	323.31	3405	Protein SOGA3	SOGA3	Q5TF21	-3.99202	-4.01095	-4.49925	-4.26968	-4.07898	-4.48614	-4.14366	-4.02673	-4.34837	-4.32534	-4.09406	-4.04812	-3.86445	-3.88623	-3.92063	-3.86332	-3.87122	0.0715659	-0.28321	0.00932081	0.685124	-0.0584542	0.531994	0.0216355	-0.341665	0.00257692
P13073	sp|P13073|COX41_HUMAN Cytochrome c oxidase subunit 4 isoform 1, mitochondrial OS=Homo sapiens OX=9606 GN=COX4I1 PE=1 SV=1	278.48	1281	Cytochrome c oxidase subunit 4 isoform 1, mitochondrial	COX4I1	P13073	-3.84861	-4.00316	-4.60345	-4.43096	-4.31611	-4.53198	-4.13699	-4.03922	-4.12318	-4.16937	-4.0626	-3.9953	-3.89342	-3.89446	-3.88797	-3.90559	-3.93645	0.278924	-0.184199	0.108197	0.180064	-0.201267	0.0688988	0.0216355	-0.385467	0.00258126
Q969M1	sp|Q969M1|TM40L_HUMAN Mitochondrial import receptor subunit TOM40B OS=Homo sapiens OX=9606 GN=TOMM40L PE=1 SV=1	23.515	4455	Mitochondrial import receptor subunit TOM40B	TOMM40L	Q969M1	-3.96411	-4.07316	-4.50712	-4.2776	-4.42096	-4.47152	-4.07556	-3.95161	-4.02828	-4.17028	-3.88897	-4.02664	-3.93402	-4.06733	-3.93617	-3.9636	-3.94134	0.736923	-0.0550632	0.545454	0.0432943	-0.262189	0.00703943	0.0216355	-0.317252	0.00258212
C4AMC7;Q6VEQ5	sp|C4AMC7|WASH3_HUMAN Putative WAS protein family homolog 3 OS=Homo sapiens OX=9606 GN=WASH3P PE=1 SV=2;sp|Q6VEQ5|WASH2_HUMAN WAS protein family homolog 2 OS=Homo sapiens OX=9606 GN=WASH2P PE=2 SV=2	2.0675	85	Putative WAS protein family homolog 3	WASH3P	C4AMC7	-4.04724	-4.06403	-4.02822	-3.79471	-3.81835	-3.95984	-4.09527	-3.92291	-4.06349	-4.32041	-4.23536	-4.11187	-4.03358	-4.21066	-4.21554	-4.40865	-4.32127	0.382736	0.113053	0.178571	0.121687	0.172818	0.0383621	0.0217121	0.285872	0.00259485
Q15637	sp|Q15637|SF01_HUMAN Splicing factor 1 OS=Homo sapiens OX=9606 GN=SF1 PE=1 SV=4	38.529	3110	Splicing factor 1	SF1	Q15637	-4.03762	-4.08875	-4.19926	-4.3692	-4.10618	-4.20889	-4.16513	-4.09671	-4.10842	-4.2473	-4.04327	-4.0547	-3.93802	-3.98796	-3.96597	-3.99033	-3.95352	0.0957431	-0.152096	0.0160447	0.543962	-0.049058	0.376499	0.0217121	-0.201154	0.00259842
Q16181	sp|Q16181|SEPT7_HUMAN Septin-7 OS=Homo sapiens OX=9606 GN=SEPTIN7 PE=1 SV=2	323.31	3151	Septin-7	SEPTIN7	Q16181	-4.05372	-4.0808	-4.12498	-4.17919	-4.1419	-4.11294	-4.28776	-4.08632	-4.29954	-4.25665	-4.11812	-4.15302	-4.02761	-3.85208	-3.91349	-3.98425	-3.90699	0.00594788	-0.263352	7.85457e-05	0.222272	0.0846492	0.0963518	0.0217418	-0.178703	0.00260739
P23229	sp|P23229|ITA6_HUMAN Integrin alpha-6 OS=Homo sapiens OX=9606 GN=ITGA6 PE=1 SV=5	87.771	1520	Integrin alpha-6	ITGA6	P23229	-4.25877	-4.40361	-3.34633	-3.47258	-3.89936	-3.40307	-4.31976	-4.3584	-4.17567	-3.89558	-4.34103	-4.4726	-4.42994	-4.31722	-4.48031	-4.33025	-4.51446	0.607784	0.153929	0.388492	0.0609845	0.46322	0.0128185	0.0217418	0.617148	0.00261033
Q9Y696	sp|Q9Y696|CLIC4_HUMAN Chloride intracellular channel protein 4 OS=Homo sapiens OX=9606 GN=CLIC4 PE=1 SV=4	204.98	6240	Chloride intracellular channel protein 4	CLIC4	Q9Y696	-4.52672	-4.36686	-3.17501	-3.16135	-3.24842	-3.36057	-4.30609	-4.40224	-4.65834	-4.62308	-4.38778	-4.75906	-4.39475	-3.89283	-4.92944	-4.94822	-4.63377	0.948326	0.037039	0.888058	0.0245733	0.882939	0.0024906	0.0217418	0.919978	0.00261735
Q9NRY6	sp|Q9NRY6|PLS3_HUMAN Phospholipid scramblase 3 OS=Homo sapiens OX=9606 GN=PLSCR3 PE=1 SV=2	44.778	5478	Phospholipid scramblase 3	PLSCR3	Q9NRY6	-4.39511	-4.35026	-3.39275	-3.61019	-3.7969	-3.69709	-3.83176	-4.31134	-4.14961	-4.36808	-4.1744	-3.85459	-4.47375	-4.20317	-4.57482	-4.54718	-4.52653	0.178867	0.350131	0.0514822	0.296185	0.241244	0.147925	0.0217418	0.591375	0.00261846
P48735	sp|P48735|IDHP_HUMAN Isocitrate dehydrogenase [NADP], mitochondrial OS=Homo sapiens OX=9606 GN=IDH2 PE=1 SV=2	323.31	1988	Isocitrate dehydrogenase [NADP], mitochondrial	IDH2	P48735	-3.81837	-4.03965	-4.50066	-4.24094	-4.21052	-4.22924	-4.42728	-4.17247	-4.22769	-4.27848	-4.28425	-4.15657	-3.97347	-3.8914	-3.74068	-3.74743	-3.84956	0.0141377	-0.417282	0.000389885	0.527439	0.0845618	0.357749	0.0217418	-0.33272	0.00261993
Q00577	sp|Q00577|PURA_HUMAN Transcriptional activator protein Pur-alpha OS=Homo sapiens OX=9606 GN=PURA PE=1 SV=2	323.31	2558	Transcriptional activator protein Pur-alpha	PURA	Q00577	-4.12846	-4.07202	-4.49603	-4.319	-4.39318	-4.42084	-4.03407	-3.95248	-4.05103	-4.16875	-4.00005	-3.75369	-3.79029	-4.10414	-3.89792	-4.09404	-4.04901	0.977033	-0.00626293	0.945099	0.0221896	-0.311578	0.00212812	0.0217737	-0.317841	0.00263089
P24821	sp|P24821|TENA_HUMAN Tenascin OS=Homo sapiens OX=9606 GN=TNC PE=1 SV=3	323.31	1560	Tenascin	TNC	P24821	-4.43355	-4.41788	-2.78625	-2.43385	-3.47136	-3.07997	-4.87681	-5.38686	-5.24468	-5.16062	-5.14985	-5.89279	-5.00783	-3.92781	-4.99355	-4.47701	-4.71258	0.204314	-0.661512	0.0651745	0.00202649	1.84812	2.60921e-05	0.0217737	1.18661	0.00263438
Q8IWV8	sp|Q8IWV8|UBR2_HUMAN E3 ubiquitin-protein ligase UBR2 OS=Homo sapiens OX=9606 GN=UBR2 PE=1 SV=1	6.1391	3905	E3 ubiquitin-protein ligase UBR2	UBR2	Q8IWV8	-4.15831	-4.02854	-4.26933	-4.15645	-4.01693	-4.42367	-4.05558	-4.14195	-4.10081	-4.16847	-4.30472	-4.24349	-3.86426	-3.88754	-4.08422	-3.82553	-3.90771	0.0429241	-0.255317	0.00316637	0.958272	-0.00637192	0.928907	0.0217737	-0.261688	0.00263584
Q9Y600	sp|Q9Y600|CSAD_HUMAN Cysteine sulfinic acid decarboxylase OS=Homo sapiens OX=9606 GN=CSAD PE=1 SV=2	2.5544	6225	Cysteine sulfinic acid decarboxylase	CSAD	Q9Y600	-3.98658	-4.13816	-3.56866	-3.75767	-3.89119	-3.44733	-4.65635	-4.41967	-4.49962	-3.82111	-4.15367	-4.33056	-4.37406	-4.33241	-4.18133	-4.16752	-4.41158	0.948045	-0.0201143	0.887169	0.0166578	0.515232	0.00132546	0.0217737	0.495117	0.00263815
P52597	sp|P52597|HNRPF_HUMAN Heterogeneous nuclear ribonucleoprotein F OS=Homo sapiens OX=9606 GN=HNRNPF PE=1 SV=3	73.345	2147	Heterogeneous nuclear ribonucleoprotein F	HNRNPF	P52597	-4.03013	-3.96726	-3.86634	-3.83491	-3.61734	-3.96827	-4.41781	-4.17747	-4.2407	-4.23892	-4.31488	-4.39113	-4.14924	-3.9967	-4.25302	-4.14114	-4.13526	0.148993	-0.161748	0.0383217	0.00157194	0.416112	1.50499e-05	0.0218247	0.254363	0.00264793
P40763	sp|P40763|STAT3_HUMAN Signal transducer and activator of transcription 3 OS=Homo sapiens OX=9606 GN=STAT3 PE=1 SV=2	89.141	1837	Signal transducer and activator of transcription 3	STAT3	P40763	-4.17049	-4.17799	-3.44271	-3.61302	-4.04685	-3.49785	-4.36223	-4.33421	-4.17074	-4.22779	-4.31897	-4.36546	-4.21418	-4.28909	-4.28691	-4.22213	-4.29472	0.886896	-0.0351615	0.778852	0.0146402	0.471748	0.000974032	0.0218353	0.436586	0.00265282
P53999	sp|P53999|TCP4_HUMAN Activated RNA polymerase II transcriptional coactivator p15 OS=Homo sapiens OX=9606 GN=SUB1 PE=1 SV=3	43.411	2188	Activated RNA polymerase II transcriptional coactivator p15	SUB1	P53999	-3.95307	-4.03864	-4.4015	-4.33871	-4.41583	-4.21363	-4.24292	-4.04549	-4.11791	-4.33489	-4.10266	-3.99786	-4.08719	-3.97889	-3.80702	-3.79532	-3.83549	0.105296	-0.239507	0.0191369	0.509097	-0.0866081	0.33825	0.0219181	-0.326115	0.00266704
O43615	sp|O43615|TIM44_HUMAN Mitochondrial import inner membrane translocase subunit TIM44 OS=Homo sapiens OX=9606 GN=TIMM44 PE=1 SV=2	205.64	393	Mitochondrial import inner membrane translocase subunit TIM44	TIMM44	O43615	-3.90097	-4.03332	-4.31129	-4.32139	-4.19762	-4.35085	-4.14327	-4.16471	-4.11612	-4.22191	-4.15141	-4.11294	-3.95666	-4.00362	-3.83446	-3.81865	-3.99541	0.0631173	-0.229964	0.00704466	0.766981	-0.0341833	0.637119	0.0219181	-0.264147	0.00267135
Q7Z4S6	sp|Q7Z4S6|KI21A_HUMAN Kinesin-like protein KIF21A OS=Homo sapiens OX=9606 GN=KIF21A PE=1 SV=2	323.31	3740	Kinesin-like protein KIF21A	KIF21A	Q7Z4S6	-4.12945	-4.15469	-4.28823	-4.23667	-4.24147	-4.32701	-4.02306	-4.05553	-4.06503	-4.11579	-4.11611	-3.76051	-4.00963	-4.05082	-4.02899	-4.02036	-3.96641	0.955868	-0.00743022	0.903799	0.0242877	-0.206916	0.00243475	0.0219181	-0.214346	0.00267374
Q92561	sp|Q92561|PHYIP_HUMAN Phytanoyl-CoA hydroxylase-interacting protein OS=Homo sapiens OX=9606 GN=PHYHIP PE=1 SV=1	182.2	4359	Phytanoyl-CoA hydroxylase-interacting protein	PHYHIP	Q92561	-3.97209	-3.89886	-4.62781	-4.437	-4.26702	-4.58175	-4.17446	-3.96562	-4.12664	-4.20312	-4.01938	-4.04315	-3.93241	-3.93841	-3.87134	-3.86595	-3.87757	0.280999	-0.191592	0.109283	0.182504	-0.208692	0.0705253	0.0219357	-0.400284	0.0026795
P20036	sp|P20036|DPA1_HUMAN HLA class II histocompatibility antigen, DP alpha 1 chain OS=Homo sapiens OX=9606 GN=HLA-DPA1 PE=1 SV=1	5.5582	1445	HLA class II histocompatibility antigen, DP alpha 1 chain	HLA-DPA1	P20036	-4.68875	-4.3771	-3.2862	-3.49408	-3.89322	-3.57245	-4.35153	-4.05802	-3.7573	-4.00237	-3.78262	-4.32618	-4.55226	-4.89059	-4.46812	-4.64198	-4.60719	0.0861632	0.585692	0.0133981	0.597228	0.161037	0.435064	0.0219958	0.74673	0.00269047
Q6IQ19	sp|Q6IQ19|CCSAP_HUMAN Centriole, cilia and spindle-associated protein OS=Homo sapiens OX=9606 GN=CCSAP PE=1 SV=2	16.265	3507	Centriole, cilia and spindle-associated protein	CCSAP	Q6IQ19	-4.07166	-4.02692	-4.43764	-4.22235	-4.16304	-4.57039	-4.0127	-3.9426	-4.07867	-4.18852	-4.12232	-4.09593	-3.94971	-3.93829	-3.89247	-4.05699	-3.89379	0.35129	-0.127205	0.156096	0.139533	-0.175216	0.0471021	0.0220005	-0.302421	0.00270333
Q15024	sp|Q15024|EXOS7_HUMAN Exosome complex component RRP42 OS=Homo sapiens OX=9606 GN=EXOSC7 PE=1 SV=3	6.2733	3029	Exosome complex component RRP42	EXOSC7	Q15024	-4.05067	-3.83175	-3.64327	-3.97514	-4.11638	-3.81431	-3.90362	-4.1245	-4.27245	-4.09992	-4.34435	-4.3241	-4.11946	-4.0666	-4.35942	-4.38816	-4.3216	0.677225	0.0728931	0.466691	0.0517077	0.272903	0.00978162	0.0220005	0.345796	0.00270471
Q16620	sp|Q16620|NTRK2_HUMAN BDNF/NT-3 growth factors receptor OS=Homo sapiens OX=9606 GN=NTRK2 PE=1 SV=1	201.75	3178	BDNF/NT-3 growth factors receptor	NTRK2	Q16620	-3.91234	-4.12796	-4.19144	-4.11659	-4.39496	-4.19654	-4.21182	-4.05584	-4.25193	-4.25195	-4.16968	-4.17463	-3.93823	-4.017	-3.83189	-3.8844	-3.89984	0.0236588	-0.271703	0.00109351	0.783868	0.0293366	0.65952	0.0220005	-0.242366	0.00271038
Q9H4L5	sp|Q9H4L5|OSBL3_HUMAN Oxysterol-binding protein-related protein 3 OS=Homo sapiens OX=9606 GN=OSBPL3 PE=1 SV=1	36.924	5250	Oxysterol-binding protein-related protein 3	OSBPL3	Q9H4L5	-3.72802	-4.07252	-4.39795	-4.11542	-3.81199	-4.23536	-4.57602	-4.47467	-4.66405	-4.48918	-4.53824	-4.53226	-3.80348	-3.74173	-3.75128	-3.66416	-3.66138	0.000277288	-0.821331	1.83089e-07	0.00304167	0.485524	6.13364e-05	0.0220005	-0.335807	0.00271123
Q14019	sp|Q14019|COTL1_HUMAN Coactosin-like protein OS=Homo sapiens OX=9606 GN=COTL1 PE=1 SV=3	152.15	2915	Coactosin-like protein	COTL1	Q14019	-4.4373	-4.35971	-3.23984	-3.61433	-3.88293	-3.19618	-4.51997	-4.40204	-3.9655	-4.04718	-4.35709	-4.18139	-4.24545	-4.477	-4.62223	-4.58464	-4.58973	0.433349	0.258283	0.219965	0.105312	0.457147	0.0306202	0.0220005	0.71543	0.00271527
O75947	sp|O75947|ATP5H_HUMAN ATP synthase subunit d, mitochondrial OS=Homo sapiens OX=9606 GN=ATP5PD PE=1 SV=3	79.699	660	ATP synthase subunit d, mitochondrial	ATP5PD	O75947	-3.93929	-4.10519	-4.43893	-4.48755	-4.43183	-4.42578	-4.09671	-4.01836	-3.93977	-4.04227	-4.10698	-3.82714	-3.84846	-4.09115	-3.92315	-3.9919	-4.01641	0.865608	-0.0309912	0.744639	0.0310764	-0.299556	0.0039397	0.0220005	-0.330547	0.00271789
Q9BXX0	sp|Q9BXX0|EMIL2_HUMAN EMILIN-2 OS=Homo sapiens OX=9606 GN=EMILIN2 PE=1 SV=3	3.638	5057	EMILIN-2	EMILIN2	Q9BXX0	-3.69993	-3.98977	-3.32445	-4.03287	-4.22718	-3.85818	-4.10096	-4.31751	-3.95363	-3.80133	-4.1188	-4.65742	-4.3356	-4.68786	-4.24741	-4.27338	-4.56438	0.295632	0.26345	0.119512	0.173431	0.302877	0.0647288	0.0220005	0.566326	0.00272074
Q9UBB9	sp|Q9UBB9|TFP11_HUMAN Tuftelin-interacting protein 11 OS=Homo sapiens OX=9606 GN=TFIP11 PE=1 SV=1	2.4668	5737	Tuftelin-interacting protein 11	TFIP11	Q9UBB9	-4.05099	-4.44375	-4.48825	-4.25807	-4.53723	-4.54942	-4.22959	-3.77477	-4.14372	-4.75652	-3.92418	-3.68257	-3.85191	-3.85141	-3.9872	-3.82655	-3.73006	0.330195	-0.2358	0.141174	0.152513	-0.302729	0.0534475	0.0220005	-0.538529	0.00272194
Q9H2X9	sp|Q9H2X9|S12A5_HUMAN Solute carrier family 12 member 5 OS=Homo sapiens OX=9606 GN=SLC12A5 PE=1 SV=3	323.31	5214	Solute carrier family 12 member 5	SLC12A5	Q9H2X9	-3.84607	-3.93585	-4.79933	-4.61785	-4.44132	-4.44702	-4.16174	-3.91134	-4.24579	-4.07549	-4.06613	-4.21952	-3.67889	-3.93719	-3.76359	-3.87129	-3.97603	0.228553	-0.267935	0.0777471	0.23265	-0.234573	0.102768	0.0220005	-0.502508	0.00272777
Q8IXM3	sp|Q8IXM3|RM41_HUMAN 39S ribosomal protein L41, mitochondrial OS=Homo sapiens OX=9606 GN=MRPL41 PE=1 SV=1	11.659	3918	39S ribosomal protein L41, mitochondrial	MRPL41	Q8IXM3	-4.07998	-4.10396	-4.56704	-4.22761	-4.17567	-4.18386	-3.9147	-4.20607	-4.0824	-4.16823	-4.17267	-4.13411	-3.93228	-4.10992	-3.79017	-3.88094	-3.92856	0.156745	-0.184655	0.0415536	0.342763	-0.109992	0.18547	0.0220005	-0.294648	0.00272827
Q9Y3D7	sp|Q9Y3D7|TIM16_HUMAN Mitochondrial import inner membrane translocase subunit TIM16 OS=Homo sapiens OX=9606 GN=PAM16 PE=1 SV=2	13.675	6131	Mitochondrial import inner membrane translocase subunit TIM16	PAM16	Q9Y3D7	-4.01094	-4.14103	-4.40212	-4.45553	-4.22679	-4.45677	-4.03702	-4.03565	-3.91687	-3.98115	-3.99997	-3.90727	-3.98267	-4.12949	-4.00309	-3.94459	-4.0304	0.781978	0.0383955	0.614688	0.0112909	-0.302543	0.000607599	0.0220005	-0.264147	0.00273414
P51153	sp|P51153|RAB13_HUMAN Ras-related protein Rab-13 OS=Homo sapiens OX=9606 GN=RAB13 PE=1 SV=1	12.265	2088	Ras-related protein Rab-13	RAB13	P51153	-4.32605	-4.25611	-2.88152	-3.35789	-4.04543	-3.35338	-4.55283	-4.53325	-4.23836	-4.11498	-4.47123	-4.72685	-4.33279	-4.48506	-4.51396	-4.56818	-4.42265	0.958883	0.0249451	0.909317	0.0244229	0.736188	0.0024593	0.0220005	0.761133	0.00274029
Q15031	sp|Q15031|SYLM_HUMAN Leucine--tRNA ligase, mitochondrial OS=Homo sapiens OX=9606 GN=LARS2 PE=1 SV=2	69.602	3032	Leucine--tRNA ligase, mitochondrial	LARS2	Q15031	-4.19196	-4.06877	-4.38501	-4.01618	-4.33944	-4.23747	-4.05018	-4.14169	-4.09056	-4.32222	-4.16113	-3.93087	-4.01154	-3.99035	-3.97603	-3.88202	-3.83323	0.138082	-0.177475	0.0324789	0.392075	-0.0903644	0.229404	0.0220005	-0.267839	0.00274139
P49753	sp|P49753|ACOT2_HUMAN Acyl-coenzyme A thioesterase 2, mitochondrial OS=Homo sapiens OX=9606 GN=ACOT2 PE=1 SV=6	35.775	2025	Acyl-coenzyme A thioesterase 2, mitochondrial	ACOT2	P49753	-4.35749	-4.26683	-4.12756	-4.14543	-4.05248	-4.15122	-4.07125	-4.08165	-3.99075	-4.13773	-4.16282	-4.04468	-4.07029	-3.98141	-4.00892	-3.95545	-3.94548	0.294844	-0.0891721	0.118984	0.174816	-0.10202	0.0655316	0.0220005	-0.191192	0.00274239
Q9Y2G0	sp|Q9Y2G0|EFR3B_HUMAN Protein EFR3 homolog B OS=Homo sapiens OX=9606 GN=EFR3B PE=1 SV=2	279.96	6052	Protein EFR3 homolog B	EFR3B	Q9Y2G0	-4.11979	-4.10547	-4.20993	-4.27499	-4.51637	-4.39217	-4.0481	-3.90287	-3.91617	-3.99933	-4.01916	-4.01041	-4.1117	-4.11285	-3.99085	-3.95575	-3.95247	0.743897	0.0420475	0.553218	0.0100337	-0.287112	0.000498143	0.0220005	-0.245064	0.00274552
O15540	sp|O15540|FABP7_HUMAN Fatty acid-binding protein, brain OS=Homo sapiens OX=9606 GN=FABP7 PE=1 SV=3	100.95	332	Fatty acid-binding protein, brain	FABP7	O15540	-4.40631	-3.99781	-3.33181	-3.3623	-4.4848	-3.43252	-4.20039	-4.21232	-3.93673	-4.11898	-4.27554	-4.15809	-4.91303	-4.49583	-4.53376	-4.47955	-4.26394	0.211281	0.386877	0.0691946	0.252675	0.31442	0.116369	0.0220158	0.701297	0.00275212
O14910	sp|O14910|LIN7A_HUMAN Protein lin-7 homolog A OS=Homo sapiens OX=9606 GN=LIN7A PE=1 SV=2	39.936	247	Protein lin-7 homolog A	LIN7A	O14910	-3.92741	-4.0334	-4.47118	-4.51765	-4.47321	-4.12154	-4.16531	-4.04394	-4.24641	-4.17484	-4.08845	-4.04412	-3.94467	-4.06161	-3.74554	-3.7807	-3.92073	0.146728	-0.236525	0.0368533	0.368676	-0.130223	0.207281	0.0220158	-0.366747	0.00275569
Q86V21	sp|Q86V21|AACS_HUMAN Acetoacetyl-CoA synthetase OS=Homo sapiens OX=9606 GN=AACS PE=1 SV=1	15.415	3805	Acetoacetyl-CoA synthetase	AACS	Q86V21	-4.42095	-4.00321	-4.3563	-4.38929	-4.18004	-4.18571	-4.10287	-4.00726	-4.02002	-4.08498	-3.91706	-4.02066	-4.06917	-3.80841	-3.93333	-4.02595	-4.11418	0.802829	-0.035269	0.645921	0.0373232	-0.230438	0.00542166	0.0220158	-0.265707	0.00275925
P52799	sp|P52799|EFNB2_HUMAN Ephrin-B2 OS=Homo sapiens OX=9606 GN=EFNB2 PE=1 SV=1	56.761	2153	Ephrin-B2	EFNB2	P52799	-4.01534	-3.98308	-4.46415	-4.21238	-4.32774	-4.42628	-4.2647	-4.0465	-4.32214	-4.27495	-4.02942	-4.16464	-4.18616	-3.96226	-3.77703	-3.66796	-3.69029	0.0670435	-0.326985	0.0080014	0.742516	-0.0544385	0.60475	0.0220158	-0.381423	0.00276209
Q15287	sp|Q15287|RNPS1_HUMAN RNA-binding protein with serine-rich domain 1 OS=Homo sapiens OX=9606 GN=RNPS1 PE=1 SV=1	15.683	3075	RNA-binding protein with serine-rich domain 1	RNPS1	Q15287	-4.03838	-4.24425	-4.17748	-4.14332	-4.17294	-4.18739	-4.22994	-4.07863	-4.07466	-4.23475	-4.20485	-3.94609	-4.01554	-3.96512	-3.9126	-3.95294	-3.98137	0.0727198	-0.162637	0.00954129	0.696207	-0.0324733	0.546806	0.0220158	-0.195111	0.0027656
Q53H12	sp|Q53H12|AGK_HUMAN Acylglycerol kinase, mitochondrial OS=Homo sapiens OX=9606 GN=AGK PE=1 SV=2	119.36	3283	Acylglycerol kinase, mitochondrial	AGK	Q53H12	-4.14295	-4.14356	-4.46361	-4.3261	-4.22758	-4.3853	-4.15481	-4.02598	-4.02324	-4.0978	-3.96951	-3.84316	-3.8066	-3.88691	-3.88236	-4.02945	-4.28336	0.797584	-0.0413441	0.637883	0.0377307	-0.262434	0.00559297	0.0220291	-0.303778	0.00277412
P80723	sp|P80723|BASP1_HUMAN Brain acid soluble protein 1 OS=Homo sapiens OX=9606 GN=BASP1 PE=1 SV=2	323.31	2504	Brain acid soluble protein 1	BASP1	P80723	-4.00008	-3.95953	-4.47478	-4.4902	-4.63727	-4.53981	-4.17651	-3.96551	-4.26395	-4.19499	-3.94946	-3.75689	-3.97691	-4.0776	-3.82773	-3.75479	-3.86401	0.472945	-0.15101	0.254116	0.0944188	-0.299062	0.0257166	0.0220291	-0.450072	0.00277546
Q8N8I0	sp|Q8N8I0|SAM12_HUMAN Sterile alpha motif domain-containing protein 12 OS=Homo sapiens OX=9606 GN=SAMD12 PE=1 SV=2	5.0347	4057	Sterile alpha motif domain-containing protein 12	SAMD12	Q8N8I0	-4.29184	-4.04581	-4.61451	-4.53937	-4.37754	-4.6309	-3.80718	-3.86793	-3.95837	-4.13535	-3.82277	-3.62328	-4.00466	-4.20643	-3.92102	-4.01681	-4.08648	0.280588	0.177935	0.108984	0.00267336	-0.547515	4.89837e-05	0.0220291	-0.36958	0.00278064
Q9NWT8	sp|Q9NWT8|AKIP_HUMAN Aurora kinase A-interacting protein OS=Homo sapiens OX=9606 GN=AURKAIP1 PE=1 SV=1	2.7832	5558	Aurora kinase A-interacting protein	AURKAIP1	Q9NWT8	-3.99682	-4.14266	-4.2806	-4.27571	-4.2494	-4.39817	-4.02791	-4.02619	-4.18835	-4.03601	-4.06826	-4.14742	-3.86147	-4.15842	-3.84666	-4.08508	-3.83848	0.294748	-0.124337	0.118717	0.176185	-0.141535	0.066571	0.0220291	-0.265872	0.00278181
Q04917	sp|Q04917|1433F_HUMAN 14-3-3 protein eta OS=Homo sapiens OX=9606 GN=YWHAH PE=1 SV=4	309.63	2632	14-3-3 protein eta	YWHAH	Q04917	-4.07481	-3.99551	-4.51657	-4.50606	-4.50111	-4.51267	-4.17193	-3.88933	-3.91276	-4.23531	-3.98504	-3.72882	-4.07261	-3.98635	-3.93566	-3.91018	-3.90231	0.910945	-0.0257779	0.81868	0.028125	-0.363923	0.00324843	0.0220294	-0.389701	0.00278549
Q96NW4	sp|Q96NW4|ANR27_HUMAN Ankyrin repeat domain-containing protein 27 OS=Homo sapiens OX=9606 GN=ANKRD27 PE=1 SV=2	2.1374	4716	Ankyrin repeat domain-containing protein 27	ANKRD27	Q96NW4	-3.76243	-4.14749	-3.70069	-4.06066	-4.05272	-3.62575	-4.61615	-3.9197	-4.23428	-4.02357	-3.94084	-4.19935	-4.34199	-4.44088	-4.21253	-4.27635	-4.32585	0.404125	0.163872	0.196126	0.118023	0.264025	0.0366069	0.0220828	0.427898	0.00279589
Q9HBF4	sp|Q9HBF4|ZFYV1_HUMAN Zinc finger FYVE domain-containing protein 1 OS=Homo sapiens OX=9606 GN=ZFYVE1 PE=1 SV=1	25.973	5337	Zinc finger FYVE domain-containing protein 1	ZFYVE1	Q9HBF4	-4.17956	-4.09108	-4.21348	-4.12329	-4.19558	-4.27772	-4.02988	-4.02625	-4.05534	-4.1899	-3.99397	-4.03439	-4.05187	-4.01749	-4.021	-4.0042	-4.02453	0.695266	-0.0311353	0.493184	0.0502489	-0.125163	0.00920705	0.0220903	-0.156298	0.00280221
O75420	sp|O75420|GGYF1_HUMAN GRB10-interacting GYF protein 1 OS=Homo sapiens OX=9606 GN=GIGYF1 PE=1 SV=2	19.282	593	GRB10-interacting GYF protein 1	GIGYF1	O75420	-4.56878	-4.29952	-4.63404	-4.64598	-4.3587	-4.5147	-4.12205	-4.03584	-4.27771	-4.41968	-3.97305	-3.10682	-3.93753	-3.90054	-3.86938	-4.11395	-3.65214	0.770203	-0.0944823	0.592464	0.041641	-0.514428	0.00655065	0.0220903	-0.60891	0.00280425
Q14315	sp|Q14315|FLNC_HUMAN Filamin-C OS=Homo sapiens OX=9606 GN=FLNC PE=1 SV=3	323.31	2958	Filamin-C	FLNC	Q14315	-4.30086	-4.4994	-2.99326	-3.21893	-4.07983	-2.85328	-4.7237	-4.67102	-4.22686	-4.45486	-4.36839	-4.75516	-4.56872	-4.52998	-4.60988	-4.57176	-4.4877	0.973688	0.0202738	0.937524	0.0236195	0.875737	0.00232973	0.0220903	0.896011	0.0028097
P35241	sp|P35241|RADI_HUMAN Radixin OS=Homo sapiens OX=9606 GN=RDX PE=1 SV=1	118.06	1754	Radixin	RDX	P35241	-4.44993	-4.3673	-3.23809	-3.25961	-3.53565	-3.42073	-4.14326	-4.34482	-4.5524	-4.54076	-4.3254	-4.53388	-4.32974	-4.1141	-4.78042	-4.58944	-4.44387	0.917681	0.0447593	0.834063	0.0278007	0.694868	0.00313664	0.0220903	0.739627	0.00281142
Q6H8Q1	sp|Q6H8Q1|ABLM2_HUMAN Actin-binding LIM protein 2 OS=Homo sapiens OX=9606 GN=ABLIM2 PE=1 SV=2	225.86	3495	Actin-binding LIM protein 2	ABLIM2	Q6H8Q1	-4.06993	-4.13285	-4.47926	-4.45559	-4.34957	-4.25483	-4.12569	-3.90447	-4.00183	-4.08293	-3.97562	-3.86678	-3.80623	-4.12462	-3.95072	-4.13365	-3.97584	0.978745	0.00532708	0.949687	0.0192933	-0.297451	0.00170722	0.0222226	-0.292124	0.00283405
P26368	sp|P26368|U2AF2_HUMAN Splicing factor U2AF 65 kDa subunit OS=Homo sapiens OX=9606 GN=U2AF2 PE=1 SV=4	79.972	1582	Splicing factor U2AF 65 kDa subunit	U2AF2	P26368	-4.05919	-4.09372	-4.214	-4.14197	-4.08475	-4.21414	-4.25913	-4.09455	-4.12242	-4.27868	-4.12065	-4.06421	-3.97301	-3.95164	-3.90366	-3.9862	-3.99046	0.0237455	-0.195613	0.00110535	0.774032	0.0219761	0.647157	0.0222226	-0.173636	0.00283905
Q14831	sp|Q14831|GRM7_HUMAN Metabotropic glutamate receptor 7 OS=Homo sapiens OX=9606 GN=GRM7 PE=1 SV=1	22.178	3002	Metabotropic glutamate receptor 7	GRM7	Q14831	-3.87268	-3.92168	-4.37535	-4.46811	-4.55023	-4.44289	-4.1808	-4.09007	-4.20969	-4.18417	-4.13682	-4.22777	-4.08613	-3.98628	-3.85729	-3.60168	-3.69437	0.0957431	-0.326407	0.0160563	0.563817	-0.100267	0.399177	0.0222226	-0.426674	0.00283927
P84074	sp|P84074|HPCA_HUMAN Neuron-specific calcium-binding protein hippocalcin OS=Homo sapiens OX=9606 GN=HPCA PE=1 SV=2	117.02	2529	Neuron-specific calcium-binding protein hippocalcin	HPCA	P84074	-3.84051	-3.84313	-4.55142	-4.39355	-4.11901	-4.49105	-4.33854	-4.188	-4.54642	-4.43056	-4.26671	-4.25613	-4.00102	-3.72245	-3.73282	-3.71101	-3.63068	0.0129611	-0.57813	0.000323065	0.465022	0.131282	0.294995	0.0222462	-0.446848	0.00284596
P36543	sp|P36543|VATE1_HUMAN V-type proton ATPase subunit E 1 OS=Homo sapiens OX=9606 GN=ATP6V1E1 PE=1 SV=1	301.91	1792	V-type proton ATPase subunit E 1	ATP6V1E1	P36543	-4.15667	-4.1896	-4.43113	-4.47702	-4.50228	-4.48891	-3.90142	-3.89376	-3.82074	-4.02878	-3.91504	-3.59202	-4.00494	-4.12205	-4.03877	-4.14963	-4.13645	0.0793496	0.231739	0.0111729	0.000886735	-0.515639	4.97673e-06	0.0224236	-0.2839	0.00287403
Q15831	sp|Q15831|STK11_HUMAN Serine/threonine-protein kinase STK11 OS=Homo sapiens OX=9606 GN=STK11 PE=1 SV=1	44.454	3139	Serine/threonine-protein kinase STK11	STK11	Q15831	-4.14128	-4.10456	-4.37962	-4.30576	-4.36159	-4.22499	-3.92909	-3.9802	-3.98426	-4.09635	-4.00463	-3.87125	-3.9376	-4.08967	-4.12768	-4.03871	-4.03185	0.490161	0.0674708	0.271507	0.00555694	-0.275337	0.000164195	0.0224236	-0.207866	0.00287605
Q9Y2B0	sp|Q9Y2B0|CNPY2_HUMAN Protein canopy homolog 2 OS=Homo sapiens OX=9606 GN=CNPY2 PE=1 SV=1	56.148	6044	Protein canopy homolog 2	CNPY2	Q9Y2B0	-4.10553	-4.08509	-4.39325	-4.49099	-4.12449	-4.3224	-3.95647	-3.97795	-4.03912	-4.22733	-3.94146	-4.03393	-3.95591	-3.9899	-3.91864	-4.05926	-4.01405	0.768437	-0.0418252	0.589077	0.0427348	-0.224246	0.00682148	0.022442	-0.266071	0.00288459
Q9NQ48	sp|Q9NQ48|LZTL1_HUMAN Leucine zipper transcription factor-like protein 1 OS=Homo sapiens OX=9606 GN=LZTFL1 PE=1 SV=1	229.39	5411	Leucine zipper transcription factor-like protein 1	LZTFL1	Q9NQ48	-4.08029	-4.14339	-4.32712	-4.27352	-4.10148	-4.1667	-4.00805	-4.05937	-4.29558	-4.35058	-4.05675	-4.10637	-3.94461	-3.75545	-3.97657	-3.98575	-3.98892	0.0684945	-0.215857	0.00831024	0.743888	-0.0359684	0.606584	0.022442	-0.251826	0.00288582
P62070	sp|P62070|RRAS2_HUMAN Ras-related protein R-Ras2 OS=Homo sapiens OX=9606 GN=RRAS2 PE=1 SV=1	42.776	2370	Ras-related protein R-Ras2	RRAS2	P62070	-3.89001	-3.68181	-3.82258	-3.782	-4.06065	-3.90425	-4.26791	-4.32141	-4.30384	-4.15217	-4.24593	-4.54222	-4.42874	-4.14775	-4.21348	-3.90642	-4.1412	0.325784	-0.138061	0.138645	0.0032917	0.448694	6.79204e-05	0.0224574	0.310632	0.00289199
O95258	sp|O95258|UCP5_HUMAN Brain mitochondrial carrier protein 1 OS=Homo sapiens OX=9606 GN=SLC25A14 PE=2 SV=1	6.1992	754	Brain mitochondrial carrier protein 1	SLC25A14	O95258	-4.38082	-4.02999	-4.43383	-4.48767	-4.47617	-4.70171	-4.00936	-3.78075	-3.8201	-3.90809	-3.78049	-3.80147	-3.8285	-4.29765	-4.00839	-4.13919	-4.06607	0.163239	0.217913	0.0444339	0.00167554	-0.568318	1.90487e-05	0.0224574	-0.350404	0.00289623
P30049	sp|P30049|ATPD_HUMAN ATP synthase subunit delta, mitochondrial OS=Homo sapiens OX=9606 GN=ATP5F1D PE=1 SV=2	192.55	1667	ATP synthase subunit delta, mitochondrial	ATP5F1D	P30049	-3.97443	-4.13948	-4.34837	-4.43028	-4.41868	-4.35733	-3.9908	-3.97106	-3.95884	-4.03404	-4.08318	-3.89249	-3.92423	-4.0716	-3.95921	-3.98308	-4.12286	0.874789	0.0237935	0.757891	0.0147632	-0.289691	0.00100433	0.0224574	-0.265898	0.00289893
Q00722	sp|Q00722|PLCB2_HUMAN 1-phosphatidylinositol 4,5-bisphosphate phosphodiesterase beta-2 OS=Homo sapiens OX=9606 GN=PLCB2 PE=1 SV=2	1.8093	2562	1-phosphatidylinositol 4,5-bisphosphate phosphodiesterase beta-2	PLCB2	Q00722	-4.12587	-3.89628	-4.01607	-4.10601	-4.05509	-4.23281	-3.86204	-3.97078	-3.88891	-4.11062	-3.83598	-4.04806	-4.33915	-4.42169	-4.24668	-4.25753	-4.24071	0.00562333	0.348419	6.59056e-05	0.18678	-0.119289	0.07375	0.0225012	0.22913	0.00291117
Q9Y617	sp|Q9Y617|SERC_HUMAN Phosphoserine aminotransferase OS=Homo sapiens OX=9606 GN=PSAT1 PE=1 SV=2	323.31	6229	Phosphoserine aminotransferase	PSAT1	Q9Y617	-4.57423	-4.50765	-3.0724	-3.13701	-4.0255	-2.88654	-4.29525	-4.63065	-4.30236	-4.43326	-4.38044	-4.44642	-4.62051	-4.39811	-4.85688	-4.58591	-4.6992	0.642358	0.21739	0.425729	0.0598942	0.714175	0.0123387	0.0225012	0.931565	0.00291201
O75390	sp|O75390|CISY_HUMAN Citrate synthase, mitochondrial OS=Homo sapiens OX=9606 GN=CS PE=1 SV=2	323.31	587	Citrate synthase, mitochondrial	CS	O75390	-3.9467	-4.04655	-4.53	-4.40618	-4.41966	-4.50944	-4.45286	-4.05752	-3.9353	-4.06739	-3.98461	-3.89409	-3.86411	-4.0175	-3.91731	-3.86853	-3.89284	0.403929	-0.153238	0.195963	0.12126	-0.244459	0.0381914	0.0225151	-0.397698	0.00291752
Q9P266	sp|Q9P266|JCAD_HUMAN Junctional cadherin 5-associated protein OS=Homo sapiens OX=9606 GN=JCAD PE=1 SV=3	28.908	5701	Junctional cadherin 5-associated protein	JCAD	Q9P266	-3.84631	-4.10189	-4.70678	-4.28246	-4.22124	-4.37402	-4.21705	-4.06256	-4.0573	-4.18764	-4.09952	-4.43358	-3.94198	-3.96773	-3.77763	-3.73147	-3.82903	0.0831357	-0.326708	0.0123048	0.641638	-0.0791763	0.484228	0.0225277	-0.405885	0.00292525
Q9Y2E4	sp|Q9Y2E4|DIP2C_HUMAN Disco-interacting protein 2 homolog C OS=Homo sapiens OX=9606 GN=DIP2C PE=1 SV=2	115.19	6051	Disco-interacting protein 2 homolog C	DIP2C	Q9Y2E4	-4.11946	-4.05815	-4.29555	-4.20943	-4.17873	-4.24623	-4.00496	-4.00166	-4.08921	-4.08889	-4.02232	-4.13888	-4.02735	-3.94854	-4.00416	-4.02581	-4.07817	0.624624	-0.0408451	0.406741	0.0622517	-0.12694	0.0133725	0.0225277	-0.167785	0.00292659
P27361	sp|P27361|MK03_HUMAN Mitogen-activated protein kinase 3 OS=Homo sapiens OX=9606 GN=MAPK3 PE=1 SV=4	154.71	1600	Mitogen-activated protein kinase 3	MAPK3	P27361	-4.50626	-4.2016	-3.82701	-4.07118	-4.31403	-3.94012	-3.66061	-3.90866	-3.74672	-3.93131	-3.81112	-3.72685	-4.42298	-4.47967	-4.51601	-4.51927	-4.47251	0.00107699	0.684543	2.48891e-06	0.0194083	-0.345821	0.00173286	0.0225368	0.338722	0.00293149
P40121	sp|P40121|CAPG_HUMAN Macrophage-capping protein OS=Homo sapiens OX=9606 GN=CAPG PE=1 SV=2	171.25	1828	Macrophage-capping protein	CAPG	P40121	-4.83822	-4.67412	-2.51082	-3.19569	-3.89842	-2.70937	-4.58974	-4.66083	-4.56081	-4.82206	-4.46056	-4.57075	-4.92831	-4.49381	-4.73466	-5.32958	-4.82096	0.688461	0.250671	0.483911	0.0522651	0.973022	0.00999255	0.0225461	1.22369	0.00293642
P36957	sp|P36957|ODO2_HUMAN Dihydrolipoyllysine-residue succinyltransferase component of 2-oxoglutarate dehydrogenase complex, mitochondrial OS=Homo sapiens OX=9606 GN=DLST PE=1 SV=4	196.8	1803	Dihydrolipoyllysine-residue succinyltransferase component of 2-oxoglutarate dehydrogenase complex, mitochondrial	DLST	P36957	-3.92878	-4.03671	-4.43908	-4.41229	-4.31976	-4.35364	-4.24624	-4.00053	-4.09338	-4.08969	-4.05445	-3.96213	-3.89792	-4.02006	-3.92524	-3.89078	-3.99854	0.352998	-0.127897	0.157733	0.145893	-0.173971	0.0504533	0.0225559	-0.301868	0.00294473
Q9NUU7	sp|Q9NUU7|DD19A_HUMAN ATP-dependent RNA helicase DDX19A OS=Homo sapiens OX=9606 GN=DDX19A PE=1 SV=1	172.96	5524	ATP-dependent RNA helicase DDX19A	DDX19A	Q9NUU7	-4.14704	-4.16853	-3.72981	-3.8218	-3.92628	-3.82346	-4.25384	-4.18676	-4.18082	-4.21925	-4.13297	-4.0734	-4.15593	-4.16012	-4.30256	-4.14228	-4.22278	0.880676	0.0222239	0.769383	0.0313392	0.238355	0.0039836	0.0225559	0.260579	0.00294732
Q92600	sp|Q92600|CNOT9_HUMAN CCR4-NOT transcription complex subunit 9 OS=Homo sapiens OX=9606 GN=CNOT9 PE=1 SV=1	4.6455	4370	CCR4-NOT transcription complex subunit 9	CNOT9	Q92600	-3.91463	-4.16296	-4.43182	-4.4169	-4.177	-4.34987	-4.04637	-4.00884	-4.10699	-4.04947	-4.07688	-4.00255	-4.01874	-4.02496	-3.93176	-3.91486	-3.99465	0.583495	-0.071521	0.359748	0.0709642	-0.193678	0.0164115	0.0225559	-0.265199	0.00295172
Q16512	sp|Q16512|PKN1_HUMAN Serine/threonine-protein kinase N1 OS=Homo sapiens OX=9606 GN=PKN1 PE=1 SV=2	8.3903	3161	Serine/threonine-protein kinase N1	PKN1	Q16512	-4.20154	-4.25393	-3.6493	-3.84507	-4.01442	-3.81803	-4.10996	-4.20233	-3.96356	-3.97963	-4.13767	-4.08436	-4.23579	-4.29688	-4.42673	-4.21419	-4.28319	0.148719	0.21177	0.0380294	0.375189	0.115871	0.213041	0.0225559	0.327642	0.0029526
Q8WZA0	sp|Q8WZA0|LZIC_HUMAN Protein LZIC OS=Homo sapiens OX=9606 GN=LZIC PE=1 SV=1	98.113	4336	Protein LZIC	LZIC	Q8WZA0	-4.28784	-4.19687	-3.43108	-3.58178	-3.83553	-3.47039	-4.26278	-4.31452	-4.40922	-4.29573	-4.33596	-4.38988	-4.31365	-4.14948	-4.41775	-4.22077	-4.23308	0.784349	-0.0677366	0.618807	0.0117685	0.534101	0.000670501	0.0226089	0.466364	0.00296801
Q9NYU2	sp|Q9NYU2|UGGG1_HUMAN UDP-glucose:glycoprotein glucosyltransferase 1 OS=Homo sapiens OX=9606 GN=UGGT1 PE=1 SV=3	323.31	5616	UDP-glucose:glycoprotein glucosyltransferase 1	UGGT1	Q9NYU2	-4.06562	-4.032	-4.25644	-4.19306	-4.13282	-4.25717	-4.14722	-4.05305	-4.12049	-4.31468	-4.09593	-4.07335	-3.99197	-3.998	-3.93009	-3.96127	-3.93646	0.06293	-0.17056	0.00692512	0.799692	-0.0220646	0.680359	0.0226089	-0.192625	0.00297211
P32004	sp|P32004|L1CAM_HUMAN Neural cell adhesion molecule L1 OS=Homo sapiens OX=9606 GN=L1CAM PE=1 SV=2	323.31	1715	Neural cell adhesion molecule L1	L1CAM	P32004	-3.88845	-3.93509	-4.46052	-4.49354	-4.55756	-4.39279	-4.32692	-3.99625	-4.28382	-4.33001	-4.16513	-3.92726	-3.95748	-3.99864	-3.89293	-3.60729	-3.71976	0.106274	-0.336345	0.0194883	0.529578	-0.116427	0.360337	0.0226089	-0.452772	0.00297981
P01303	sp|P01303|NPY_HUMAN Pro-neuropeptide Y OS=Homo sapiens OX=9606 GN=NPY PE=1 SV=1	28.561	892	Pro-neuropeptide Y	NPY	P01303	-3.56408	-4.11446	-3.65702	-4.43928	-4.51665	-3.96255	-4.0447	-3.84977	-3.5678	-3.60868	-3.54376	-4.27681	-4.12476	-4.86833	-4.93819	-5.11933	-4.71856	0.0122276	0.93858	0.000285121	0.427119	-0.227084	0.259571	0.0226089	0.711496	0.00298126
Q8WY22	sp|Q8WY22|BRI3B_HUMAN BRI3-binding protein OS=Homo sapiens OX=9606 GN=BRI3BP PE=1 SV=1	20.873	4328	BRI3-binding protein	BRI3BP	Q8WY22	-3.94235	-4.05908	-4.73949	-4.30918	-4.22277	-4.54423	-4.0548	-3.99908	-4.07165	-4.28961	-3.91668	-4.24481	-3.79505	-3.90907	-3.79441	-3.91996	-4.01991	0.264386	-0.208426	0.0986941	0.207538	-0.206742	0.0868797	0.0226089	-0.415169	0.00298457
P35612	sp|P35612|ADDB_HUMAN Beta-adducin OS=Homo sapiens OX=9606 GN=ADD2 PE=1 SV=3	323.31	1773	Beta-adducin	ADD2	P35612	-4.01095	-4.0474	-4.56128	-4.39158	-4.25344	-4.4849	-4.09432	-3.87044	-4.20107	-4.25808	-4.03242	-3.84761	-3.99542	-3.98854	-3.92001	-3.90822	-3.88013	0.50242	-0.112192	0.283803	0.089101	-0.240936	0.0236799	0.0226089	-0.353128	0.00298792
Q9UL46	sp|Q9UL46|PSME2_HUMAN Proteasome activator complex subunit 2 OS=Homo sapiens OX=9606 GN=PSME2 PE=1 SV=4	147.64	5908	Proteasome activator complex subunit 2	PSME2	Q9UL46	-4.30651	-4.06281	-3.6084	-3.91749	-3.98613	-3.79126	-4.37566	-4.16704	-3.88468	-3.91049	-4.03945	-4.14085	-4.36304	-4.39832	-4.28999	-4.23049	-4.3169	0.163876	0.233389	0.0447426	0.344955	0.140928	0.187018	0.0226089	0.374317	0.00298866
P17568	sp|P17568|NDUB7_HUMAN NADH dehydrogenase [ubiquinone] 1 beta subcomplex subunit 7 OS=Homo sapiens OX=9606 GN=NDUFB7 PE=1 SV=4	123.42	1388	NADH dehydrogenase [ubiquinone] 1 beta subcomplex subunit 7	NDUFB7	P17568	-3.84082	-4.09023	-4.66489	-4.86997	-4.32138	-4.41046	-4.1669	-4.148	-3.98163	-4.09978	-4.22863	-3.81458	-3.75382	-3.91692	-3.77235	-3.92254	-3.98259	0.372562	-0.203612	0.171681	0.1377	-0.293038	0.0462163	0.0226089	-0.49665	0.00299305
Q9NZ52	sp|Q9NZ52|GGA3_HUMAN ADP-ribosylation factor-binding protein GGA3 OS=Homo sapiens OX=9606 GN=GGA3 PE=1 SV=1	65.246	5625	ADP-ribosylation factor-binding protein GGA3	GGA3	Q9NZ52	-4.10771	-4.10294	-4.49115	-4.30008	-4.24244	-4.45282	-3.96811	-3.92733	-4.08702	-4.13462	-3.91166	-3.84528	-3.98432	-3.98176	-3.98225	-4.02451	-4.12143	0.777195	0.0398496	0.605668	0.0115321	-0.303852	0.000648837	0.0226089	-0.264003	0.0029956
Q9UKY7	sp|Q9UKY7|CDV3_HUMAN Protein CDV3 homolog OS=Homo sapiens OX=9606 GN=CDV3 PE=1 SV=1	52.697	5900	Protein CDV3 homolog	CDV3	Q9UKY7	-4.01048	-4.02622	-3.91923	-4.0621	-3.93461	-3.98231	-4.14627	-4.12186	-4.17633	-4.27196	-4.06379	-4.06086	-4.08946	-4.14992	-4.2147	-4.194	-4.11584	0.895706	0.0126042	0.791566	0.0305011	0.15102	0.00379682	0.0226089	0.163624	0.00299685
Q9NQZ5;REV__Q9BX63	sp|Q9NQZ5|STAR7_HUMAN StAR-related lipid transfer protein 7, mitochondrial OS=Homo sapiens OX=9606 GN=STARD7 PE=1 SV=2;sp|Q9BX63|FANCJ_HUMAN Fanconi anemia group J protein OS=Homo sapiens OX=9606 GN=BRIP1 PE=1 SV=2	56.745	5439	StAR-related lipid transfer protein 7, mitochondrial	STARD7	Q9NQZ5	-4.02729	-4.12953	-3.70657	-3.76113	-4.09277	-3.47466	-4.42805	-4.1542	-4.25839	-4.3268	-4.2188	-4.2055	-4.1913	-4.14258	-4.27171	-4.25324	-4.19893	0.772237	-0.0537364	0.595941	0.0115217	0.399963	0.000632903	0.0226508	0.346226	0.00301542
Q00537	sp|Q00537|CDK17_HUMAN Cyclin-dependent kinase 17 OS=Homo sapiens OX=9606 GN=CDK17 PE=1 SV=2	23.599	2557	Cyclin-dependent kinase 17	CDK17	Q00537	-3.92948	-4.00675	-4.32589	-4.18086	-4.1534	-4.35466	-4.23102	-4.14423	-4.41463	-4.3763	-4.16571	-4.34282	-4.11367	-3.65013	-3.90615	-3.73818	-3.77225	0.0101223	-0.443045	0.000195495	0.348567	0.120614	0.190337	0.0226508	-0.322431	0.00302162
Q15717	sp|Q15717|ELAV1_HUMAN ELAV-like protein 1 OS=Homo sapiens OX=9606 GN=ELAVL1 PE=1 SV=2	82.879	3120	ELAV-like protein 1	ELAVL1	Q15717	-4.08901	-4.06489	-4.30023	-4.25072	-4.2404	-4.24406	-3.92053	-4.0915	-4.06436	-4.04764	-4.05667	-4.10329	-4.07897	-4.0306	-3.92557	-4.03589	-4.00759	0.744497	-0.0316106	0.554547	0.046794	-0.150885	0.0080333	0.0226508	-0.182496	0.00302163
Q8TCZ2	sp|Q8TCZ2|C99L2_HUMAN CD99 antigen-like protein 2 OS=Homo sapiens OX=9606 GN=CD99L2 PE=1 SV=1	71.555	4219	CD99 antigen-like protein 2	CD99L2	Q8TCZ2	-4.21455	-4.20954	-4.25691	-4.17145	-4.25905	-4.1538	-4.18379	-3.97999	-4.10912	-3.98741	-3.98165	-4.06249	-3.76896	-4.11287	-4.08322	-3.99686	-4.04575	0.641634	-0.0492094	0.424826	0.0611357	-0.160143	0.0128852	0.0226508	-0.209352	0.00302747
P15056	sp|P15056|BRAF_HUMAN Serine/threonine-protein kinase B-raf OS=Homo sapiens OX=9606 GN=BRAF PE=1 SV=4	101.15	1328	Serine/threonine-protein kinase B-raf	BRAF	P15056	-4.08782	-3.97366	-4.54163	-4.30861	-4.15616	-4.4195	-3.99244	-4.0278	-4.23048	-4.17894	-4.0347	-3.98262	-3.99158	-3.95899	-3.92773	-3.97392	-3.88019	0.353449	-0.128016	0.158288	0.148545	-0.173399	0.0516155	0.0226508	-0.301414	0.00302987
O14810	sp|O14810|CPLX1_HUMAN Complexin-1 OS=Homo sapiens OX=9606 GN=CPLX1 PE=1 SV=1	153.41	235	Complexin-1	CPLX1	O14810	-3.95355	-4.23222	-4.66555	-4.5562	-4.30271	-4.66953	-3.82433	-3.83021	-4.08834	-4.0554	-4.04215	-4.06595	-3.52702	-4.03496	-3.89814	-4.11474	-4.1181	0.85865	-0.0458037	0.732121	0.0338226	-0.412233	0.00458375	0.0226508	-0.458036	0.00303021
Q6FI81	sp|Q6FI81|CPIN1_HUMAN Anamorsin OS=Homo sapiens OX=9606 GN=CIAPIN1 PE=1 SV=2	91.656	3490	Anamorsin	CIAPIN1	Q6FI81	-4.01814	-4.06903	-4.40141	-4.1465	-4.11777	-4.36169	-4.18991	-4.04362	-4.26215	-4.22856	-4.0407	-4.04892	-3.8919	-3.97896	-3.95247	-3.97183	-3.88893	0.0856618	-0.198822	0.013235	0.6322	-0.0501152	0.472655	0.0226508	-0.248937	0.00303083
Q8TF61	sp|Q8TF61|FBX41_HUMAN F-box only protein 41 OS=Homo sapiens OX=9606 GN=FBXO41 PE=2 SV=5	135.98	4250	F-box only protein 41	FBXO41	Q8TF61	-3.82062	-3.87985	-4.60045	-4.44069	-4.4249	-4.51908	-4.1747	-4.05666	-4.23441	-4.20273	-4.12474	-4.24823	-4.06602	-3.85217	-3.76339	-3.74981	-3.75453	0.101594	-0.336398	0.0177093	0.556101	-0.107351	0.389858	0.0226508	-0.443749	0.00303232
P63010	sp|P63010|AP2B1_HUMAN AP-2 complex subunit beta OS=Homo sapiens OX=9606 GN=AP2B1 PE=1 SV=1	323.31	2437	AP-2 complex subunit beta	AP2B1	P63010	-4.09406	-3.99108	-4.37025	-4.33209	-4.47099	-4.4964	-4.12108	-3.95725	-3.99801	-4.13052	-4.01315	-3.80192	-4.08237	-4.0188	-3.98061	-3.94636	-3.89833	0.919204	-0.0183637	0.837777	0.0287312	-0.288823	0.00337427	0.0227203	-0.307187	0.00304537
Q6MZT1	sp|Q6MZT1|R7BP_HUMAN Regulator of G-protein signaling 7-binding protein OS=Homo sapiens OX=9606 GN=RGS7BP PE=2 SV=3	66.298	3516	Regulator of G-protein signaling 7-binding protein	RGS7BP	Q6MZT1	-3.95277	-3.93316	-4.41119	-4.30694	-4.24999	-4.38293	-4.17456	-3.96758	-4.15454	-4.30537	-4.2083	-4.17735	-3.9739	-3.96871	-3.91653	-3.78875	-3.82699	0.0674707	-0.269641	0.00814414	0.763775	-0.0415477	0.632656	0.0227513	-0.311188	0.00305329
O95562	sp|O95562|SFT2B_HUMAN Vesicle transport protein SFT2B OS=Homo sapiens OX=9606 GN=SFT2D2 PE=1 SV=1	3.6588	791	Vesicle transport protein SFT2B	SFT2D2	O95562	-4.53463	-3.85694	-4.04178	-3.65613	-3.82581	-4.39822	-3.54726	-3.94094	-3.652	-3.66851	-4.17211	-4.13529	-4.56049	-4.46015	-4.74867	-4.55507	-4.60524	0.0101984	0.733242	0.000200332	0.350195	-0.199568	0.191486	0.0228423	0.533674	0.00307559
Q8IX01	sp|Q8IX01|SUGP2_HUMAN SURP and G-patch domain-containing protein 2 OS=Homo sapiens OX=9606 GN=SUGP2 PE=1 SV=2	71.311	3909	SURP and G-patch domain-containing protein 2	SUGP2	Q8IX01	-4.03778	-3.96233	-4.38028	-4.27199	-4.25749	-4.35604	-4.07979	-4.03518	-4.07943	-4.16258	-4.12026	-4.02838	-3.98673	-4.03576	-3.93763	-4.00794	-3.86365	0.286771	-0.117931	0.113134	0.192454	-0.126716	0.0771342	0.0228423	-0.244647	0.00308102
O00451	sp|O00451|GFRA2_HUMAN GDNF family receptor alpha-2 OS=Homo sapiens OX=9606 GN=GFRA2 PE=1 SV=2	54.285	159	GDNF family receptor alpha-2	GFRA2	O00451	-3.80263	-4.17247	-4.53997	-4.30881	-4.12008	-4.42388	-4.15006	-4.10266	-4.82014	-4.17409	-4.18796	-4.4325	-3.63828	-3.87801	-3.78196	-3.70903	-3.809	0.0204479	-0.54798	0.000823588	0.677079	0.0832608	0.522954	0.0228423	-0.464719	0.00308156
Q14192	sp|Q14192|FHL2_HUMAN Four and a half LIM domains protein 2 OS=Homo sapiens OX=9606 GN=FHL2 PE=1 SV=3	26.145	2941	Four and a half LIM domains protein 2	FHL2	Q14192	-3.7836	-4.12657	-4.86142	-4.30945	-4.19935	-4.59008	-4.39501	-4.32554	-3.98664	-4.34025	-4.0324	-4.49399	-4.09928	-3.7305	-3.66797	-3.51331	-3.75498	0.0596697	-0.509099	0.00592154	0.848132	-0.0494367	0.751225	0.0228423	-0.558536	0.003089
P30040	sp|P30040|ERP29_HUMAN Endoplasmic reticulum resident protein 29 OS=Homo sapiens OX=9606 GN=ERP29 PE=1 SV=4	120.73	1661	Endoplasmic reticulum resident protein 29	ERP29	P30040	-4.15939	-4.11794	-4.22642	-4.32804	-4.15238	-4.21548	-4.23932	-4.06386	-4.02989	-4.24143	-4.12812	-3.84897	-3.85138	-4.02049	-3.96796	-3.98032	-4.02112	0.235482	-0.123677	0.0820335	0.241664	-0.108012	0.108585	0.0228423	-0.231689	0.00309048
Q86UE4	sp|Q86UE4|LYRIC_HUMAN Protein LYRIC OS=Homo sapiens OX=9606 GN=MTDH PE=1 SV=2	194.75	3790	Protein LYRIC	MTDH	Q86UE4	-4.08507	-4.1116	-4.34986	-4.15384	-4.05334	-4.25599	-4.01943	-4.08792	-4.11602	-4.23297	-4.15557	-4.06393	-3.94605	-3.95234	-3.96498	-4.03889	-3.9688	0.119592	-0.138426	0.0246266	0.483022	-0.0556443	0.311596	0.0228423	-0.194071	0.00309073
Q8WYK1	sp|Q8WYK1|CNTP5_HUMAN Contactin-associated protein-like 5 OS=Homo sapiens OX=9606 GN=CNTNAP5 PE=2 SV=1	90.578	4332	Contactin-associated protein-like 5	CNTNAP5	Q8WYK1	-3.90016	-3.96326	-4.62866	-4.569	-4.48243	-4.48263	-3.96057	-4.08263	-4.05692	-3.90842	-4.14354	-4.0459	-3.9491	-4.06689	-3.92562	-3.81448	-3.8669	0.595453	-0.108398	0.375476	0.0699703	-0.304692	0.0160893	0.0228423	-0.41309	0.00309286
Q9BPX6	sp|Q9BPX6|MICU1_HUMAN Calcium uptake protein 1, mitochondrial OS=Homo sapiens OX=9606 GN=MICU1 PE=1 SV=1	38.619	4880	Calcium uptake protein 1, mitochondrial	MICU1	Q9BPX6	-4.02194	-3.90774	-4.36135	-4.3999	-4.29137	-4.3931	-4.05642	-4.07227	-4.17861	-4.26668	-4.03859	-4.03085	-3.94976	-4.0188	-3.84029	-3.88142	-3.95896	0.187417	-0.177395	0.0561138	0.307307	-0.121995	0.157001	0.0228423	-0.29939	0.00309602
Q15375	sp|Q15375|EPHA7_HUMAN Ephrin type-A receptor 7 OS=Homo sapiens OX=9606 GN=EPHA7 PE=1 SV=3	12.512	3086	Ephrin type-A receptor 7	EPHA7	Q15375	-3.90882	-3.92518	-4.68095	-4.24618	-4.45	-4.50987	-4.38012	-4.11682	-4.39452	-4.3146	-4.05064	-4.01096	-4.05272	-3.91717	-3.84461	-3.60273	-3.6071	0.0735923	-0.406411	0.00976696	0.720489	-0.0755568	0.575922	0.0228423	-0.481968	0.00309951
O43719	sp|O43719|HTSF1_HUMAN HIV Tat-specific factor 1 OS=Homo sapiens OX=9606 GN=HTATSF1 PE=1 SV=1	13.653	410	HIV Tat-specific factor 1	HTATSF1	O43719	-3.99762	-4.03704	-3.99343	-3.99347	-4.03607	-3.9462	-4.24573	-4.08233	-4.07827	-4.0714	-4.146	-4.15379	-4.14577	-4.099	-4.1149	-4.24263	-4.14305	0.807636	0.0194831	0.654709	0.039361	0.128951	0.00596458	0.0228423	0.148434	0.00310514
P09496	sp|P09496|CLCA_HUMAN Clathrin light chain A OS=Homo sapiens OX=9606 GN=CLTA PE=1 SV=1	97.95	1159	Clathrin light chain A	CLTA	P09496	-4.0163	-3.9231	-4.62783	-4.53592	-4.37	-4.60496	-4.0685	-3.89414	-4.11995	-4.20826	-3.94146	-3.85586	-3.93492	-3.98895	-3.86998	-3.93454	-3.95493	0.714219	-0.078032	0.517846	0.0508869	-0.331657	0.00938275	0.0228423	-0.409689	0.00310698
Q9Y2X7	sp|Q9Y2X7|GIT1_HUMAN ARF GTPase-activating protein GIT1 OS=Homo sapiens OX=9606 GN=GIT1 PE=1 SV=2	323.31	6093	ARF GTPase-activating protein GIT1	GIT1	Q9Y2X7	-4.09079	-3.94079	-4.45848	-4.19994	-4.12715	-4.44558	-4.1904	-4.01688	-4.22219	-4.21463	-4.10699	-4.06071	-4.05625	-3.88898	-3.91087	-3.85112	-3.88156	0.107284	-0.217545	0.0200471	0.531474	-0.0751549	0.363774	0.0228519	-0.2927	0.00311205
O75431	sp|O75431|MTX2_HUMAN Metaxin-2 OS=Homo sapiens OX=9606 GN=MTX2 PE=1 SV=1	80.476	594	Metaxin-2	MTX2	O75431	-4.01447	-4.13734	-4.38357	-4.28034	-4.4108	-4.44009	-4.05701	-4.05258	-3.92075	-4.04878	-4.02978	-3.80052	-3.94328	-4.0935	-3.99934	-4.0236	-4.02409	0.824476	0.0318599	0.677627	0.0136193	-0.292867	0.000852051	0.0228945	-0.261007	0.00312634
Q9H5K3	sp|Q9H5K3|SG196_HUMAN Protein O-mannose kinase OS=Homo sapiens OX=9606 GN=POMK PE=1 SV=1	1.8055	5257	Protein O-mannose kinase	POMK	Q9H5K3	-4.10308	-4.06158	-4.71462	-4.51448	-4.24083	-4.64969	-3.6469	-3.97488	-4.03077	-4.1063	-3.97214	-4.09033	-3.84568	-4.14675	-3.85317	-3.91687	-4.03877	0.971936	-0.009968	0.935492	0.0250878	-0.410493	0.00262434	0.0228945	-0.420461	0.00313007
P11142	sp|P11142|HSP7C_HUMAN Heat shock cognate 71 kDa protein OS=Homo sapiens OX=9606 GN=HSPA8 PE=1 SV=1	323.31	1228	Heat shock cognate 71 kDa protein	HSPA8	P11142	-4.05972	-4.11586	-4.32412	-4.20967	-4.19067	-4.33592	-4.21425	-3.9893	-4.07116	-4.30603	-4.08322	-3.89162	-3.92767	-3.99089	-3.98012	-3.99504	-3.91796	0.235524	-0.130259	0.0821108	0.243469	-0.113398	0.109718	0.0228945	-0.243658	0.00313084
Q8TDC3	sp|Q8TDC3|BRSK1_HUMAN Serine/threonine-protein kinase BRSK1 OS=Homo sapiens OX=9606 GN=BRSK1 PE=1 SV=2	233.11	4228	Serine/threonine-protein kinase BRSK1	BRSK1	Q8TDC3	-4.03177	-4.01867	-4.44626	-4.2439	-4.14864	-4.38756	-4.06291	-3.98587	-4.221	-4.21235	-4.04603	-4.06205	-3.96649	-4.00809	-3.93951	-3.92075	-3.91899	0.209998	-0.147604	0.0683754	0.275385	-0.114431	0.131692	0.0228945	-0.262034	0.00313628
Q86UE6	sp|Q86UE6|LRRT1_HUMAN Leucine-rich repeat transmembrane neuronal protein 1 OS=Homo sapiens OX=9606 GN=LRRTM1 PE=2 SV=2	10.149	3791	Leucine-rich repeat transmembrane neuronal protein 1	LRRTM1	Q86UE6	-4.0418	-3.964	-4.40813	-4.42983	-4.44699	-4.3534	-4.21034	-4.16757	-4.29373	-4.38147	-4.12794	-3.96384	-4.29984	-3.93845	-3.7026	-3.58297	-3.62998	0.0831982	-0.360045	0.0123375	0.660808	-0.0832109	0.504605	0.0228945	-0.443255	0.00313889
Q9BRK0	sp|Q9BRK0|REEP2_HUMAN Receptor expression-enhancing protein 2 OS=Homo sapiens OX=9606 GN=REEP2 PE=1 SV=2	152.55	4921	Receptor expression-enhancing protein 2	REEP2	Q9BRK0	-4.03245	-4.03615	-4.54556	-4.2434	-4.0813	-4.39135	-4.12874	-3.98711	-4.25224	-4.29153	-4.09628	-4.00678	-3.93261	-3.90912	-3.92584	-3.91233	-3.90205	0.13123	-0.210723	0.0292242	0.445379	-0.0945904	0.276506	0.0228945	-0.305314	0.00314053
Q684P5	sp|Q684P5|RPGP2_HUMAN Rap1 GTPase-activating protein 2 OS=Homo sapiens OX=9606 GN=RAP1GAP2 PE=1 SV=2	168.11	3466	Rap1 GTPase-activating protein 2	RAP1GAP2	Q684P5	-4.13537	-4.00442	-4.61774	-4.2481	-4.44296	-4.60477	-4.22973	-3.88691	-4.21278	-4.16603	-4.05521	-3.76673	-4.21929	-3.99546	-3.77942	-3.78447	-3.74805	0.478159	-0.147559	0.258891	0.100442	-0.289327	0.0284067	0.022917	-0.436886	0.00315001
O75936	sp|O75936|BODG_HUMAN Gamma-butyrobetaine dioxygenase OS=Homo sapiens OX=9606 GN=BBOX1 PE=1 SV=1	92.484	657	Gamma-butyrobetaine dioxygenase	BBOX1	O75936	-4.58015	-4.69426	-2.9607	-2.79016	-4.2838	-2.65015	-4.55797	-4.744	-4.54951	-4.19864	-4.6413	-4.6174	-4.76933	-4.49227	-4.87763	-4.85333	-5.13565	0.643333	0.274174	0.427141	0.0621985	0.8916	0.0133258	0.022917	1.16577	0.00315649
Q8WUM4	sp|Q8WUM4|PDC6I_HUMAN Programmed cell death 6-interacting protein OS=Homo sapiens OX=9606 GN=PDCD6IP PE=1 SV=1	323.31	4271	Programmed cell death 6-interacting protein	PDCD6IP	Q8WUM4	-4.11356	-4.15284	-4.27579	-4.22092	-4.07518	-4.24254	-4.08846	-4.04201	-4.10298	-4.16255	-4.042	-3.96032	-3.93517	-3.99877	-4.02422	-4.07154	-4.0286	0.495913	-0.0547236	0.277013	0.094895	-0.113753	0.0258933	0.022917	-0.168477	0.00315719
Q02880	sp|Q02880|TOP2B_HUMAN DNA topoisomerase 2-beta OS=Homo sapiens OX=9606 GN=TOP2B PE=1 SV=3	82.424	2608	DNA topoisomerase 2-beta	TOP2B	Q02880	-3.83783	-3.99786	-4.70256	-4.40273	-4.40222	-4.54657	-4.14526	-4.04112	-4.09277	-4.29721	-4.02954	-3.92347	-3.9355	-3.90256	-3.87528	-3.87516	-3.85055	0.302552	-0.200418	0.123512	0.184219	-0.226735	0.0716029	0.022917	-0.427153	0.00315964
Q8NFP9	sp|Q8NFP9|NBEA_HUMAN Neurobeachin OS=Homo sapiens OX=9606 GN=NBEA PE=1 SV=3	311.03	4148	Neurobeachin	NBEA	Q8NFP9	-4.04268	-3.97718	-4.47621	-4.17802	-4.26501	-4.50062	-4.02886	-4.0215	-4.18481	-4.26283	-4.16529	-3.97028	-4.04236	-3.96813	-3.90544	-3.84693	-3.85312	0.200874	-0.182397	0.0632995	0.289002	-0.134357	0.142783	0.022917	-0.316755	0.00316253
P31689	sp|P31689|DNJA1_HUMAN DnaJ homolog subfamily A member 1 OS=Homo sapiens OX=9606 GN=DNAJA1 PE=1 SV=2	200.65	1704	DnaJ homolog subfamily A member 1	DNAJA1	P31689	-4.21319	-4.12625	-4.21575	-4.13278	-4.08363	-4.34767	-4.09007	-4.02845	-4.09649	-4.25098	-4.13898	-3.92269	-4.02098	-3.96075	-3.97176	-4.03299	-3.9305	0.255677	-0.104546	0.0936716	0.222866	-0.0986024	0.0969748	0.0229702	-0.203149	0.00317366
Q16629	sp|Q16629|SRSF7_HUMAN Serine/arginine-rich splicing factor 7 OS=Homo sapiens OX=9606 GN=SRSF7 PE=1 SV=1	56.679	3180	Serine/arginine-rich splicing factor 7	SRSF7	Q16629	-4.0754	-4.13038	-4.23042	-4.21368	-4.08227	-4.19918	-4.19784	-4.03279	-4.10332	-4.25888	-4.11696	-4.01494	-3.92367	-4.00463	-3.94123	-4.03519	-3.98484	0.0850566	-0.142875	0.0130576	0.646891	-0.034434	0.490988	0.0229887	-0.177309	0.00318002
Q14195	sp|Q14195|DPYL3_HUMAN Dihydropyrimidinase-related protein 3 OS=Homo sapiens OX=9606 GN=DPYSL3 PE=1 SV=1	323.31	2943	Dihydropyrimidinase-related protein 3	DPYSL3	Q14195	-4.17209	-4.06618	-2.79132	-3.37225	-4.29967	-3.36321	-4.44727	-4.60213	-4.46458	-4.64674	-4.62153	-4.38242	-4.76918	-4.42961	-4.42701	-4.33027	-4.1642	0.797659	-0.103389	0.638338	0.0129665	0.849991	0.000768402	0.0229909	0.746602	0.00318637
P57105	sp|P57105|SYJ2B_HUMAN Synaptojanin-2-binding protein OS=Homo sapiens OX=9606 GN=SYNJ2BP PE=1 SV=2	40.595	2279	Synaptojanin-2-binding protein	SYNJ2BP	P57105	-4.33228	-4.23481	-3.96481	-4.25375	-4.26615	-4.05078	-4.48601	-4.08861	-4.28585	-4.27082	-4.136	-3.97638	-4.03033	-3.88459	-3.90752	-3.72857	-3.82392	0.0319141	-0.332291	0.00182239	0.8703	0.0235163	0.785827	0.0229909	-0.308775	0.00318791
Q6GMV3	sp|Q6GMV3|PTRD1_HUMAN Putative peptidyl-tRNA hydrolase PTRHD1 OS=Homo sapiens OX=9606 GN=PTRHD1 PE=1 SV=1	70.599	3492	Putative peptidyl-tRNA hydrolase PTRHD1	PTRHD1	Q6GMV3	-4.21174	-4.15338	-3.49759	-3.85025	-4.1795	-3.50893	-4.20946	-4.15276	-4.10893	-4.13466	-4.23941	-4.06731	-4.27446	-4.25212	-4.43065	-4.26761	-4.3588	0.396882	0.164641	0.190365	0.131891	0.251856	0.0432598	0.0229909	0.416497	0.00319545
Q32NB8	sp|Q32NB8|PGPS1_HUMAN CDP-diacylglycerol--glycerol-3-phosphate 3-phosphatidyltransferase, mitochondrial OS=Homo sapiens OX=9606 GN=PGS1 PE=2 SV=1	5.4521	3240	CDP-diacylglycerol--glycerol-3-phosphate 3-phosphatidyltransferase, mitochondrial	PGS1	Q32NB8	-4.24127	-4.23537	-4.32738	-4.07644	-4.17883	-4.33254	-3.93773	-4.08876	-3.94115	-4.14549	-3.89825	-3.98622	-4.07321	-4.03411	-3.98773	-4.03123	-4.06717	0.695907	0.0390911	0.494303	0.00978134	-0.232369	0.000474697	0.0229909	-0.193278	0.00319731
O60241	sp|O60241|AGRB2_HUMAN Adhesion G protein-coupled receptor B2 OS=Homo sapiens OX=9606 GN=ADGRB2 PE=1 SV=2	34.329	446	Adhesion G protein-coupled receptor B2	ADGRB2	O60241	-3.94023	-4.03185	-4.36285	-4.30277	-4.4657	-4.29033	-4.03799	-4.16737	-4.16675	-4.22881	-4.16638	-4.02505	-4.19286	-3.92985	-3.79568	-3.79705	-3.81228	0.130423	-0.226516	0.0289802	0.4518	-0.100228	0.282356	0.0229909	-0.326744	0.00320289
P35080	sp|P35080|PROF2_HUMAN Profilin-2 OS=Homo sapiens OX=9606 GN=PFN2 PE=1 SV=3	153.12	1748	Profilin-2	PFN2	P35080	-4.19207	-4.19701	-4.29571	-4.22816	-4.16426	-4.36024	-3.99135	-3.89672	-4.09083	-4.19001	-3.97217	-3.86802	-3.95564	-3.95655	-4.05836	-4.12306	-4.0574	0.800264	0.0286866	0.642173	0.0130362	-0.238056	0.000783293	0.0229909	-0.209369	0.00320794
O43155	sp|O43155|FLRT2_HUMAN Leucine-rich repeat transmembrane protein FLRT2 OS=Homo sapiens OX=9606 GN=FLRT2 PE=1 SV=1	3.09	337	Leucine-rich repeat transmembrane protein FLRT2	FLRT2	O43155	-4.06603	-4.01449	-4.33611	-4.37243	-4.14865	-4.43619	-4.0183	-4.00687	-4.19818	-3.9848	-4.05963	-4.18404	-4.06148	-3.98253	-3.89299	-3.85771	-4.00991	0.354938	-0.114382	0.159513	0.153695	-0.153679	0.0539886	0.0229909	-0.268061	0.00320882
Q9UBI6	sp|Q9UBI6|GBG12_HUMAN Guanine nucleotide-binding protein G(I)/G(S)/G(O) subunit gamma-12 OS=Homo sapiens OX=9606 GN=GNG12 PE=1 SV=3	117.26	5744	Guanine nucleotide-binding protein G(I)/G(S)/G(O) subunit gamma-12	GNG12	Q9UBI6	-4.70422	-4.70789	-2.59257	-3.00478	-4.1402	-2.88392	-4.71807	-4.58112	-4.30967	-4.24109	-4.55055	-4.72091	-4.70747	-4.76695	-5.01758	-4.82659	-4.79483	0.59704	0.302445	0.376969	0.0713998	0.84797	0.0166065	0.0229909	1.15042	0.00321069
O95886	sp|O95886|DLGP3_HUMAN Disks large-associated protein 3 OS=Homo sapiens OX=9606 GN=DLGAP3 PE=1 SV=3	287.73	832	Disks large-associated protein 3	DLGAP3	O95886	-3.91166	-3.94465	-4.51513	-4.47603	-4.42326	-4.47669	-4.19826	-3.93028	-4.13614	-4.31506	-4.06578	-4.07591	-4.09416	-4.00357	-3.71059	-3.82944	-3.74462	0.192991	-0.243764	0.0591271	0.304943	-0.170998	0.154535	0.023033	-0.414762	0.00322037
O60716	sp|O60716|CTND1_HUMAN Catenin delta-1 OS=Homo sapiens OX=9606 GN=CTNND1 PE=1 SV=1	323.31	496	Catenin delta-1	CTNND1	O60716	-3.84235	-4.0391	-4.05891	-4.25123	-4.14314	-4.14529	-4.4115	-4.22548	-4.3774	-4.38905	-4.3021	-4.39178	-3.9769	-3.90217	-3.83669	-3.68814	-3.81095	0.000887727	-0.506586	1.46538e-06	0.0130542	0.269552	0.000792552	0.0231547	-0.237035	0.00324341
Q9NX76	sp|Q9NX76|CKLF6_HUMAN CKLF-like MARVEL transmembrane domain-containing protein 6 OS=Homo sapiens OX=9606 GN=CMTM6 PE=1 SV=1	1.9097	5579	CKLF-like MARVEL transmembrane domain-containing protein 6	CMTM6	Q9NX76	-4.19192	-3.99066	-3.31806	-3.5951	-4.28196	-3.46575	-4.1793	-4.34906	-3.86014	-3.95293	-4.37809	-4.65831	-4.23335	-4.46606	-4.82242	-4.2687	-4.42916	0.481642	0.214299	0.262367	0.100833	0.422396	0.0287285	0.0231547	0.636696	0.00324651
Q15735	sp|Q15735|PI5PA_HUMAN Phosphatidylinositol 4,5-bisphosphate 5-phosphatase A OS=Homo sapiens OX=9606 GN=INPP5J PE=1 SV=3	5.6233	3121	Phosphatidylinositol 4,5-bisphosphate 5-phosphatase A	INPP5J	Q15735	-3.97731	-4.1785	-4.8264	-4.33695	-4.54098	-4.4619	-3.93011	-4.04874	-4.16918	-4.06866	-3.86987	-3.80524	-3.87218	-4.18791	-3.7972	-4.11888	-3.74785	0.884346	-0.0371607	0.775562	0.0326759	-0.405043	0.00433126	0.0231547	-0.442204	0.00324884
Q9ULH7	sp|Q9ULH7|MRTFB_HUMAN Myocardin-related transcription factor B OS=Homo sapiens OX=9606 GN=MRTFB PE=1 SV=3	45.559	5923	Myocardin-related transcription factor B	MRTFB	Q9ULH7	-3.8237	-3.87628	-4.76338	-4.55473	-4.47575	-4.62419	-4.28177	-3.97858	-4.14673	-4.33048	-4.13083	-3.92136	-3.90346	-3.95413	-3.69873	-3.80777	-3.78465	0.20155	-0.301877	0.0637938	0.292424	-0.221379	0.145235	0.0231572	-0.523257	0.00325587
O94763	sp|O94763|RMP_HUMAN Unconventional prefoldin RPB5 interactor 1 OS=Homo sapiens OX=9606 GN=URI1 PE=1 SV=3	5.6884	682	Unconventional prefoldin RPB5 interactor 1	URI1	O94763	-4.17875	-3.90602	-4.11283	-4.07964	-4.00996	-4.08656	-3.85292	-4.00781	-3.99216	-4.09841	-3.936	-4.05168	-4.28737	-4.29332	-4.32232	-4.20664	-4.16829	0.0104963	0.26576	0.000214777	0.353206	-0.072464	0.19372	0.0231572	0.193296	0.00325684
Q9UDY2	sp|Q9UDY2|ZO2_HUMAN Tight junction protein ZO-2 OS=Homo sapiens OX=9606 GN=TJP2 PE=1 SV=2	182.99	5775	Tight junction protein ZO-2	TJP2	Q9UDY2	-4.797	-4.70489	-2.96102	-2.65634	-3.71446	-2.95675	-4.43824	-4.75779	-4.38898	-4.51529	-4.57281	-4.9284	-4.68827	-4.42857	-5.05254	-5.05066	-4.69069	0.770411	0.18189	0.59308	0.0455289	0.968509	0.00765077	0.0231708	1.1504	0.00326258
Q99674	sp|Q99674|CGRE1_HUMAN Cell growth regulator with EF hand domain protein 1 OS=Homo sapiens OX=9606 GN=CGREF1 PE=1 SV=3	2.1733	4836	Cell growth regulator with EF hand domain protein 1	CGREF1	Q99674	-4.38332	-4.02567	-4.59988	-4.25395	-4.4173	-4.33667	-3.98107	-4.20716	-3.70357	-4.06251	-3.74721	-4.18117	-4.01846	-3.97582	-4.04055	-4.00274	-3.86426	0.999542	-8.18989e-05	0.999377	0.0232913	-0.355684	0.00229145	0.0231807	-0.355766	0.00326919
Q8N9R8	sp|Q8N9R8|SCAI_HUMAN Protein SCAI OS=Homo sapiens OX=9606 GN=SCAI PE=1 SV=2	140.3	4074	Protein SCAI	SCAI	Q8N9R8	-3.67537	-4.00019	-4.70632	-4.59625	-4.37305	-4.45063	-4.22633	-4.10712	-4.34166	-4.09776	-4.09555	-4.30176	-3.87987	-3.91278	-3.68014	-3.77068	-3.80355	0.0940696	-0.385622	0.0154505	0.610313	-0.105274	0.449557	0.0231807	-0.490896	0.00328047
Q8TC26	sp|Q8TC26|TM163_HUMAN Transmembrane protein 163 OS=Homo sapiens OX=9606 GN=TMEM163 PE=2 SV=1	76.784	4205	Transmembrane protein 163	TMEM163	Q8TC26	-4.02121	-3.89449	-4.29816	-4.2162	-4.30958	-4.3626	-4.12127	-4.13189	-4.3382	-4.28658	-4.30835	-4.36673	-4.08846	-3.97681	-3.78539	-3.52748	-3.79921	0.0184621	-0.423368	0.000680166	0.607871	0.075131	0.446923	0.0231807	-0.348237	0.0032831
P21291	sp|P21291|CSRP1_HUMAN Cysteine and glycine-rich protein 1 OS=Homo sapiens OX=9606 GN=CSRP1 PE=1 SV=3	146.7	1472	Cysteine and glycine-rich protein 1	CSRP1	P21291	-4.26545	-4.52088	-2.9348	-3.4259	-3.78483	-3.03282	-4.64695	-4.62336	-4.50527	-4.41173	-4.23803	-4.67309	-4.41158	-3.99739	-4.72995	-4.96553	-4.54304	0.982273	0.0130947	0.959226	0.0249811	0.855623	0.00258141	0.0231807	0.868718	0.00328572
Q9Y3Z3	sp|Q9Y3Z3|SAMH1_HUMAN Deoxynucleoside triphosphate triphosphohydrolase SAMHD1 OS=Homo sapiens OX=9606 GN=SAMHD1 PE=1 SV=2	98.528	6149	Deoxynucleoside triphosphate triphosphohydrolase SAMHD1	SAMHD1	Q9Y3Z3	-4.24494	-3.89619	-3.53448	-4.13985	-3.59753	-3.8904	-4.32493	-4.24437	-3.96644	-3.91261	-4.25206	-4.39394	-4.27063	-4.35899	-4.25473	-4.355	-4.26104	0.56745	0.117683	0.344423	0.0793642	0.298493	0.0195755	0.0231807	0.416176	0.0032883
Q8IZU2	sp|Q8IZU2|WDR17_HUMAN WD repeat-containing protein 17 OS=Homo sapiens OX=9606 GN=WDR17 PE=2 SV=2	117.68	3951	WD repeat-containing protein 17	WDR17	Q8IZU2	-4.72555	-4.10184	-4.37226	-4.14891	-4.2	-4.23131	-3.98068	-3.88759	-4.02075	-4.16594	-3.9684	-3.9835	-3.97268	-3.96422	-3.89032	-4.07742	-4.01409	0.926661	-0.0173982	0.85051	0.0294823	-0.295504	0.0035251	0.0231807	-0.312902	0.00328858
Q01581	sp|Q01581|HMCS1_HUMAN Hydroxymethylglutaryl-CoA synthase, cytoplasmic OS=Homo sapiens OX=9606 GN=HMGCS1 PE=1 SV=2	121.18	2580	Hydroxymethylglutaryl-CoA synthase, cytoplasmic	HMGCS1	Q01581	-4.08825	-4.01645	-4.26586	-4.21951	-4.2569	-4.08202	-4.24635	-4.46008	-4.24333	-4.5378	-4.32504	-4.03601	-4.10926	-3.73257	-3.92063	-3.56506	-3.75859	0.00771998	-0.490878	0.000124886	0.257932	0.15327	0.120374	0.0231807	-0.337608	0.00329304
Q5TCZ1	sp|Q5TCZ1|SPD2A_HUMAN SH3 and PX domain-containing protein 2A OS=Homo sapiens OX=9606 GN=SH3PXD2A PE=1 SV=1	148.42	3400	SH3 and PX domain-containing protein 2A	SH3PXD2A	Q5TCZ1	-4.03208	-3.96847	-4.48828	-4.20804	-4.19291	-4.37778	-4.07599	-4.02765	-4.21984	-4.24791	-4.14187	-4.10861	-4.11386	-3.9138	-3.82459	-3.86137	-3.86682	0.107669	-0.22089	0.0201723	0.54441	-0.0742816	0.376899	0.0231807	-0.295172	0.00330098
Q9BYB0	sp|Q9BYB0|SHAN3_HUMAN SH3 and multiple ankyrin repeat domains protein 3 OS=Homo sapiens OX=9606 GN=SHANK3 PE=1 SV=3	323.31	5067	SH3 and multiple ankyrin repeat domains protein 3	SHANK3	Q9BYB0	-3.89055	-3.97991	-4.57915	-4.65859	-4.33626	-4.46939	-4.184	-3.86614	-4.12827	-4.18431	-3.99634	-4.11529	-3.9729	-4.02287	-3.73793	-3.86956	-3.8695	0.348053	-0.184505	0.153799	0.160936	-0.239916	0.0579364	0.0231807	-0.42442	0.00330255
O94979	sp|O94979|SC31A_HUMAN Protein transport protein Sec31A OS=Homo sapiens OX=9606 GN=SEC31A PE=1 SV=3	297.44	721	Protein transport protein Sec31A	SEC31A	O94979	-4.06092	-4.10597	-4.21843	-4.22165	-4.1541	-4.18569	-4.22756	-4.09428	-4.04827	-4.22295	-4.07763	-3.99906	-3.95561	-4.03858	-3.94233	-3.97094	-4.01716	0.113568	-0.1267	0.0224961	0.520462	-0.0461682	0.349237	0.0231807	-0.172868	0.00330753
Q9NUL3	sp|Q9NUL3|STAU2_HUMAN Double-stranded RNA-binding protein Staufen homolog 2 OS=Homo sapiens OX=9606 GN=STAU2 PE=1 SV=2	27.113	5512	Double-stranded RNA-binding protein Staufen homolog 2	STAU2	Q9NUL3	-4.19189	-4.14975	-4.0954	-4.10622	-4.30361	-4.25241	-3.99891	-4.11066	-4.10113	-4.34986	-4.04769	-4.04873	-3.94502	-4.09448	-3.93438	-3.87522	-3.9744	0.146183	-0.144798	0.0364651	0.405299	-0.0737162	0.240836	0.0231807	-0.218514	0.00330888
P49755	sp|P49755|TMEDA_HUMAN Transmembrane emp24 domain-containing protein 10 OS=Homo sapiens OX=9606 GN=TMED10 PE=1 SV=2	123.86	2027	Transmembrane emp24 domain-containing protein 10	TMED10	P49755	-4.181	-4.15418	-4.29797	-4.17257	-4.05308	-4.24854	-4.01845	-4.08586	-3.99661	-4.27413	-4.08512	-4.00208	-4.01356	-4.00538	-3.95966	-4.01429	-3.98926	0.354938	-0.08061	0.159541	0.156308	-0.107518	0.0555774	0.0231807	-0.188128	0.00330988
Q9P0K9	sp|Q9P0K9|FRS1L_HUMAN DOMON domain-containing protein FRRS1L OS=Homo sapiens OX=9606 GN=FRRS1L PE=1 SV=3	29.422	5673	DOMON domain-containing protein FRRS1L	FRRS1L	Q9P0K9	-4.08105	-3.9785	-4.44576	-4.2735	-4.33537	-4.51903	-4.00398	-4.05156	-4.05679	-4.16133	-3.8864	-3.99415	-4.06154	-4.0619	-3.91036	-3.90463	-3.95	0.764764	-0.0480129	0.582634	0.0469123	-0.2465	0.00806135	0.0232073	-0.294513	0.00331944
P30626	sp|P30626|SORCN_HUMAN Sorcin OS=Homo sapiens OX=9606 GN=SRI PE=1 SV=1	139.13	1687	Sorcin	SRI	P30626	-4.37125	-4.28633	-3.21713	-3.54777	-4.29401	-3.3579	-4.2012	-4.30305	-4.06404	-4.03504	-4.26795	-4.12339	-4.36394	-4.47422	-4.5694	-4.52971	-4.47994	0.275083	0.317664	0.105742	0.210219	0.320048	0.0888348	0.0232073	0.637712	0.00332135
P49590	sp|P49590|SYHM_HUMAN Histidine--tRNA ligase, mitochondrial OS=Homo sapiens OX=9606 GN=HARS2 PE=1 SV=1	7.4644	2015	Histidine--tRNA ligase, mitochondrial	HARS2	P49590	-4.13966	-4.27181	-4.15371	-4.3118	-4.47121	-4.25172	-4.08803	-4.01345	-3.9012	-4.00466	-3.91089	-3.86311	-3.91337	-4.12384	-4.06272	-4.0862	-4.06394	0.395797	0.0864553	0.188751	0.00440327	-0.303094	0.00011557	0.0232248	-0.216639	0.00333051
Q13574	sp|Q13574|DGKZ_HUMAN Diacylglycerol kinase zeta OS=Homo sapiens OX=9606 GN=DGKZ PE=1 SV=4	214.32	2868	Diacylglycerol kinase zeta	DGKZ	Q13574	-3.84324	-3.99954	-4.67182	-4.29719	-4.06697	-4.49505	-4.29824	-4.1672	-4.34617	-4.49528	-4.1617	-4.12772	-3.95599	-3.87531	-3.78409	-3.69681	-3.67407	0.0313962	-0.468796	0.00177988	0.85339	0.0370823	0.760718	0.0232248	-0.431713	0.00333152
P82912	sp|P82912|RT11_HUMAN 28S ribosomal protein S11, mitochondrial OS=Homo sapiens OX=9606 GN=MRPS11 PE=1 SV=2	3.9569	2514	28S ribosomal protein S11, mitochondrial	MRPS11	P82912	-3.92719	-4.13204	-4.42614	-4.11723	-4.35309	-4.39673	-4.2064	-4.00352	-4.05496	-4.27073	-4.16256	-3.95976	-3.92707	-4.00372	-3.89284	-3.85625	-3.97378	0.182081	-0.178921	0.053042	0.330037	-0.115749	0.175697	0.023227	-0.29467	0.00333648
Q9Y5K6	sp|Q9Y5K6|CD2AP_HUMAN CD2-associated protein OS=Homo sapiens OX=9606 GN=CD2AP PE=1 SV=1	15.153	6202	CD2-associated protein	CD2AP	Q9Y5K6	-4.10744	-4.07198	-3.90972	-3.94901	-3.98135	-3.93029	-4.11282	-4.11809	-4.15321	-3.99675	-4.06101	-4.27881	-4.20421	-4.19972	-4.14186	-4.10651	-4.22955	0.532665	0.0562562	0.310667	0.0881416	0.128483	0.0232066	0.023227	0.184739	0.00333984
Q08AD1	sp|Q08AD1|CAMP2_HUMAN Calmodulin-regulated spectrin-associated protein 2 OS=Homo sapiens OX=9606 GN=CAMSAP2 PE=1 SV=3	208.74	2698	Calmodulin-regulated spectrin-associated protein 2	CAMSAP2	Q08AD1	-4.05045	-3.99393	-4.42912	-4.24428	-4.236	-4.34638	-4.07715	-3.98604	-4.15324	-4.26142	-4.05365	-3.99904	-3.97856	-4.04972	-3.88944	-3.96539	-3.90614	0.269433	-0.130575	0.102116	0.216549	-0.128271	0.0929396	0.023227	-0.258846	0.00335103
Q6UX71	sp|Q6UX71|PXDC2_HUMAN Plexin domain-containing protein 2 OS=Homo sapiens OX=9606 GN=PLXDC2 PE=1 SV=1	18.82	3600	Plexin domain-containing protein 2	PLXDC2	Q6UX71	-4.53739	-4.14384	-3.63826	-3.43755	-3.74285	-3.78893	-3.88041	-4.1222	-4.25646	-4.27953	-4.03626	-4.11988	-4.27138	-4.22974	-4.81997	-4.36718	-4.50075	0.201957	0.322013	0.0639743	0.296622	0.23432	0.148457	0.023227	0.556333	0.00335315
P11137	sp|P11137|MTAP2_HUMAN Microtubule-associated protein 2 OS=Homo sapiens OX=9606 GN=MAP2 PE=1 SV=4	323.31	1227	Microtubule-associated protein 2	MAP2	P11137	-3.93559	-4.05671	-4.66674	-4.54749	-4.64466	-4.47729	-4.20628	-3.97516	-3.97029	-4.36667	-3.96254	-3.68439	-4.01464	-4.08464	-3.81138	-3.82498	-3.77614	0.608124	-0.125197	0.388939	0.0711744	-0.360528	0.0165189	0.023227	-0.485724	0.00335448
Q6QNY1	sp|Q6QNY1|BL1S2_HUMAN Biogenesis of lysosome-related organelles complex 1 subunit 2 OS=Homo sapiens OX=9606 GN=BLOC1S2 PE=1 SV=1	26.594	3581	Biogenesis of lysosome-related organelles complex 1 subunit 2	BLOC1S2	Q6QNY1	-4.10579	-3.84199	-3.91141	-3.68934	-3.94986	-4.07447	-4.29089	-4.03026	-3.96408	-3.17123	-4.46495	-4.27729	-4.50415	-4.52861	-4.37016	-4.66789	-4.4795	0.0831281	0.476944	0.0122769	0.680409	0.104308	0.527117	0.023227	0.581252	0.00335975
Q92621	sp|Q92621|NU205_HUMAN Nuclear pore complex protein Nup205 OS=Homo sapiens OX=9606 GN=NUP205 PE=1 SV=3	3.1275	4377	Nuclear pore complex protein Nup205	NUP205	Q92621	-5.84856	-5.93634	-1.83437	-1.93581	-4.59492	-2.26611	-5.47662	-7.6392	-4.74832	-5.13435	-6.34752	-6.95308	-6.27071	-6.14057	-6.55191	-6.32122	-6.44647	0.838512	0.296326	0.701723	0.0377331	2.31383	0.00559954	0.023227	2.61016	0.00336031
Q86Y39	sp|Q86Y39|NDUAB_HUMAN NADH dehydrogenase [ubiquinone] 1 alpha subcomplex subunit 11 OS=Homo sapiens OX=9606 GN=NDUFA11 PE=1 SV=3	128.82	3846	NADH dehydrogenase [ubiquinone] 1 alpha subcomplex subunit 11	NDUFA11	Q86Y39	-3.93743	-4.08302	-4.52979	-4.6101	-4.17081	-4.46396	-4.03298	-4.09272	-3.97203	-4.15217	-4.09328	-3.91681	-3.80677	-3.99505	-3.89705	-3.96644	-4.03679	0.562111	-0.102914	0.339133	0.0818546	-0.255853	0.0204974	0.023227	-0.358767	0.00336256
Q96HR9	sp|Q96HR9|REEP6_HUMAN Receptor expression-enhancing protein 6 OS=Homo sapiens OX=9606 GN=REEP6 PE=1 SV=2	4.1954	4629	Receptor expression-enhancing protein 6	REEP6	Q96HR9	-4.00322	-4.13805	-3.98632	-3.7077	-3.94279	-3.84559	-4.3388	-4.13019	-4.07179	-4.17501	-4.06924	-4.05398	-3.94408	-4.15936	-4.34989	-4.40844	-4.36798	0.473416	0.106114	0.255032	0.10591	0.202558	0.0309968	0.023227	0.308672	0.00337005
P50851	sp|P50851|LRBA_HUMAN Lipopolysaccharide-responsive and beige-like anchor protein OS=Homo sapiens OX=9606 GN=LRBA PE=1 SV=4	6.417	2074	Lipopolysaccharide-responsive and beige-like anchor protein	LRBA	P50851	-4.13455	-4.19338	-4.36029	-4.23109	-4.02369	-4.27172	-4.11483	-4.01881	-4.21339	-4.17058	-4.06465	-3.88751	-3.9402	-3.91536	-3.99471	-4.03404	-4.01515	0.340514	-0.0984008	0.148392	0.168063	-0.124161	0.0615881	0.023227	-0.222562	0.00337018
P69849;Q5JPE7	sp|P69849|NOMO3_HUMAN BOS complex subunit NOMO3 OS=Homo sapiens OX=9606 GN=NOMO3 PE=1 SV=2;sp|Q5JPE7|NOMO2_HUMAN BOS complex subunit NOMO2 OS=Homo sapiens OX=9606 GN=NOMO2 PE=1 SV=1	2.8439	2473	BOS complex subunit NOMO3	NOMO3	P69849	-4.80699	-3.99859	-4.13894	-4.84225	-4.54197	-4.74864	-4.68594	-4.09073	-3.57901	-4.32861	-3.86733	-4.05105	-4.0084	-3.32318	-3.56757	-3.81307	-4.24901	0.35726	-0.308201	0.161351	0.156947	-0.412449	0.0558564	0.0232318	-0.72065	0.0033757
Q15102	sp|Q15102|PA1B3_HUMAN Platelet-activating factor acetylhydrolase IB subunit alpha1 OS=Homo sapiens OX=9606 GN=PAFAH1B3 PE=1 SV=1	74.889	3048	Platelet-activating factor acetylhydrolase IB subunit alpha1	PAFAH1B3	Q15102	-4.31287	-4.03264	-3.64028	-3.91575	-4.24151	-3.9632	-3.95083	-4.08345	-3.80034	-4.09511	-4.13654	-3.78598	-4.4025	-4.42175	-4.41217	-4.33951	-4.27798	0.0276077	0.395403	0.0014119	0.793033	-0.0423314	0.671825	0.0232318	0.353072	0.00338052
Q8IZ07	sp|Q8IZ07|AN13A_HUMAN Ankyrin repeat domain-containing protein 13A OS=Homo sapiens OX=9606 GN=ANKRD13A PE=1 SV=3	2.7243	3938	Ankyrin repeat domain-containing protein 13A	ANKRD13A	Q8IZ07	-3.76731	-3.70519	-3.69646	-3.13941	-3.49885	-3.82307	-4.14141	-4.37202	-4.64571	-5.34374	-4.27167	-4.2517	-4.29413	-3.71456	-5.14173	-5.74436	-4.25895	0.824891	0.126368	0.678105	0.03973	0.899328	0.0060664	0.0232318	1.0257	0.00338464
P0DP25;P0DP24;P0DP23	sp|P0DP25|CALM3_HUMAN Calmodulin-3 OS=Homo sapiens OX=9606 GN=CALM3 PE=1 SV=1;sp|P0DP24|CALM2_HUMAN Calmodulin-2 OS=Homo sapiens OX=9606 GN=CALM2 PE=1 SV=1;sp|P0DP23|CALM1_HUMAN Calmodulin-1 OS=Homo sapiens OX=9606 GN=CALM1 PE=1 SV=1	286.35	1194	Calmodulin-3	CALM3	P0DP25	-3.87188	-3.88693	-4.73489	-4.45709	-4.15533	-4.5464	-4.32075	-4.04619	-4.3547	-4.52913	-4.15965	-4.07036	-3.96259	-3.79739	-3.74002	-3.72281	-3.69491	0.0556937	-0.463252	0.00516753	0.904077	-0.0286222	0.836781	0.0232318	-0.491874	0.00338632
Q04941	sp|Q04941|PLP2_HUMAN Proteolipid protein 2 OS=Homo sapiens OX=9606 GN=PLP2 PE=1 SV=1	2.8013	2633	Proteolipid protein 2	PLP2	Q04941	-4.37431	-4.78867	-2.58783	-3.38599	-4.09234	-2.94834	-4.39515	-4.35753	-4.30872	-4.37898	-4.40927	-4.86921	-4.66393	-4.72568	-4.66965	-4.78968	-4.77061	0.599347	0.270765	0.379415	0.0731169	0.756899	0.017368	0.0232318	1.02766	0.00339005
Q9BZV1	sp|Q9BZV1|UBXN6_HUMAN UBX domain-containing protein 6 OS=Homo sapiens OX=9606 GN=UBXN6 PE=1 SV=1	191.37	5101	UBX domain-containing protein 6	UBXN6	Q9BZV1	-4.18296	-4.2214	-4.4584	-4.17219	-4.2503	-4.2933	-4.06525	-3.86566	-4.01166	-4.09945	-3.94205	-3.81066	-3.97547	-4.08011	-4.03121	-4.07338	-4.09348	0.395848	0.0849371	0.189102	0.00445736	-0.297301	0.000118461	0.0233103	-0.212364	0.00340536
Q14894	sp|Q14894|CRYM_HUMAN Ketimine reductase mu-crystallin OS=Homo sapiens OX=9606 GN=CRYM PE=1 SV=1	323.31	3006	Ketimine reductase mu-crystallin	CRYM	Q14894	-4.13742	-3.9299	-4.57082	-4.36653	-4.25125	-4.49269	-3.86146	-4.05648	-4.14443	-4.19259	-4.04812	-4.09197	-4.19799	-3.8344	-3.84762	-3.98378	-3.76415	0.417572	-0.140252	0.20745	0.12815	-0.225596	0.0414191	0.0234026	-0.365848	0.0034227
P18583	sp|P18583|SON_HUMAN Protein SON OS=Homo sapiens OX=9606 GN=SON PE=1 SV=4	8.4901	1415	Protein SON	SON	P18583	-4.14723	-4.12709	-4.16507	-4.18756	-4.17545	-4.08586	-4.31587	-4.10273	-4.08781	-4.16159	-4.13309	-4.0039	-3.95809	-3.93336	-3.89311	-4.05637	-4.01522	0.0600111	-0.162935	0.00605479	0.867242	-0.0138781	0.781587	0.0234196	-0.176813	0.00342905
Q5MNZ6	sp|Q5MNZ6|WIPI3_HUMAN WD repeat domain phosphoinositide-interacting protein 3 OS=Homo sapiens OX=9606 GN=WDR45B PE=1 SV=2	19.751	3348	WD repeat domain phosphoinositide-interacting protein 3	WDR45B	Q5MNZ6	-4.22688	-4.15578	-3.81793	-3.86103	-4.05861	-3.79435	-4.03838	-4.10189	-4.0658	-4.11665	-4.1315	-4.09305	-4.16996	-4.21576	-4.26637	-4.24862	-4.24799	0.211943	0.138531	0.0696213	0.286301	0.105448	0.140194	0.0234748	0.243978	0.00344701
Q96JJ7	sp|Q96JJ7|TMX3_HUMAN Protein disulfide-isomerase TMX3 OS=Homo sapiens OX=9606 GN=TMX3 PE=1 SV=2	191.94	4664	Protein disulfide-isomerase TMX3	TMX3	Q96JJ7	-4.21045	-4.1052	-4.46889	-4.33888	-4.27189	-4.3762	-3.99291	-4.11494	-3.89549	-3.97419	-3.8474	-4.03316	-3.7849	-4.10865	-3.88457	-4.23936	-4.05116	0.808213	0.0373824	0.655589	0.0138445	-0.318904	0.000881067	0.0234748	-0.281521	0.0034481
P05362	sp|P05362|ICAM1_HUMAN Intercellular adhesion molecule 1 OS=Homo sapiens OX=9606 GN=ICAM1 PE=1 SV=2	42.569	1026	Intercellular adhesion molecule 1	ICAM1	P05362	-4.89081	-4.80245	-2.54774	-2.8755	-4.33962	-2.40523	-4.70138	-4.91268	-4.342	-4.55149	-4.87658	-4.95691	-4.97216	-4.96253	-5.01498	-5.03153	-5.07159	0.687469	0.287053	0.482749	0.0580578	1.07995	0.011855	0.0234748	1.367	0.00345304
Q15819	sp|Q15819|UB2V2_HUMAN Ubiquitin-conjugating enzyme E2 variant 2 OS=Homo sapiens OX=9606 GN=UBE2V2 PE=1 SV=4	63.114	3138	Ubiquitin-conjugating enzyme E2 variant 2	UBE2V2	Q15819	-4.10856	-4.07113	-4.33459	-4.19645	-4.17706	-4.36083	-4.12417	-3.94863	-4.15089	-4.23834	-4.01337	-3.95584	-3.96861	-4.00062	-4.04646	-4.01054	-3.88227	0.39853	-0.0901769	0.191676	0.1377	-0.136227	0.0462117	0.0234748	-0.226404	0.00345443
O75899	sp|O75899|GABR2_HUMAN Gamma-aminobutyric acid type B receptor subunit 2 OS=Homo sapiens OX=9606 GN=GABBR2 PE=1 SV=1	172.61	650	Gamma-aminobutyric acid type B receptor subunit 2	GABBR2	O75899	-3.90851	-3.90007	-4.53203	-4.50794	-4.51434	-4.52901	-4.16488	-4.01	-4.11303	-4.17023	-4.07293	-4.00568	-4.08375	-4.05406	-3.79902	-3.71805	-3.78897	0.307731	-0.20069	0.126853	0.18989	-0.225858	0.0754483	0.0234748	-0.426548	0.00345651
Q9UPX8	sp|Q9UPX8|SHAN2_HUMAN SH3 and multiple ankyrin repeat domains protein 2 OS=Homo sapiens OX=9606 GN=SHANK2 PE=1 SV=4	291.42	5998	SH3 and multiple ankyrin repeat domains protein 2	SHANK2	Q9UPX8	-3.79188	-3.96499	-4.60911	-4.42369	-4.39352	-4.39704	-4.17926	-4.09365	-4.30749	-4.42494	-4.13948	-4.24841	-4.09943	-3.96019	-3.69231	-3.57215	-3.69991	0.0584871	-0.42741	0.0056714	0.885015	-0.0311673	0.810509	0.0235184	-0.458577	0.00346848
Q9Y639	sp|Q9Y639|NPTN_HUMAN Neuroplastin OS=Homo sapiens OX=9606 GN=NPTN PE=1 SV=2	254.59	6231	Neuroplastin	NPTN	Q9Y639	-3.84	-3.93987	-4.68087	-4.54074	-4.4358	-4.52647	-4.22537	-3.90855	-4.15549	-4.31106	-4.05616	-3.98669	-3.97821	-3.97125	-3.76304	-3.79865	-3.81602	0.253038	-0.241783	0.0922264	0.238533	-0.220074	0.10664	0.0235184	-0.461857	0.0034707
Q9NTU7	sp|Q9NTU7|CBLN4_HUMAN Cerebellin-4 OS=Homo sapiens OX=9606 GN=CBLN4 PE=1 SV=1	17.121	5505	Cerebellin-4	CBLN4	Q9NTU7	-3.88842	-4.10335	-5.01879	-4.30079	-3.96513	-4.71726	-4.05945	-4.08524	-4.37611	-4.37738	-4.21737	-4.25045	-3.84598	-3.59795	-3.62829	-3.86698	-3.88526	0.0851047	-0.462777	0.013079	0.67323	-0.104622	0.51798	0.0235212	-0.567399	0.00348079
O95865	sp|O95865|DDAH2_HUMAN N(G),N(G)-dimethylarginine dimethylaminohydrolase 2 OS=Homo sapiens OX=9606 GN=DDAH2 PE=1 SV=1	145.99	829	N(G),N(G)-dimethylarginine dimethylaminohydrolase 2	DDAH2	O95865	-4.54845	-4.66397	-2.81782	-3.28856	-3.99643	-3.06974	-4.63619	-4.47	-4.12846	-4.08248	-4.51565	-4.28508	-4.68713	-4.54577	-4.74049	-4.8253	-4.60697	0.473416	0.328154	0.255073	0.108229	0.622147	0.0320149	0.0235212	0.950302	0.00348361
Q9BSU1	sp|Q9BSU1|PHAF1_HUMAN Phagosome assembly factor 1 OS=Homo sapiens OX=9606 GN=PHAF1 PE=1 SV=1	75.934	4950	Phagosome assembly factor 1	PHAF1	Q9BSU1	-4.14738	-4.10003	-4.34155	-4.28281	-4.23844	-4.28888	-4.05898	-3.95118	-3.97993	-4.10447	-4.04216	-3.82388	-4.07272	-4.04386	-4.0414	-4.05344	-4.01316	0.586225	0.0514836	0.363851	0.00776921	-0.239752	0.000310358	0.0235212	-0.188268	0.00348521
Q6P1L8	sp|Q6P1L8|RM14_HUMAN 39S ribosomal protein L14, mitochondrial OS=Homo sapiens OX=9606 GN=MRPL14 PE=1 SV=1	37.097	3536	39S ribosomal protein L14, mitochondrial	MRPL14	Q6P1L8	-3.88054	-3.96461	-4.63614	-4.28542	-4.25658	-4.40211	-4.3824	-4.20264	-4.1775	-4.32428	-4.02428	-4.11328	-3.72018	-3.96021	-3.68037	-3.85249	-3.99057	0.0617995	-0.363298	0.00641662	0.857517	-0.0335042	0.766075	0.0235212	-0.396802	0.00348664
Q15878	sp|Q15878|CAC1E_HUMAN Voltage-dependent R-type calcium channel subunit alpha-1E OS=Homo sapiens OX=9606 GN=CACNA1E PE=1 SV=3	99.621	3145	Voltage-dependent R-type calcium channel subunit alpha-1E	CACNA1E	Q15878	-4.10536	-4.04327	-4.37799	-4.39047	-4.44825	-4.41186	-4.10527	-3.87969	-3.91648	-4.17783	-3.95324	-3.85475	-4.13175	-4.09197	-3.91842	-3.95655	-3.93762	0.87706	0.0260497	0.762046	0.0161429	-0.314988	0.00123583	0.0235392	-0.288939	0.00349319
P14867	sp|P14867|GBRA1_HUMAN Gamma-aminobutyric acid receptor subunit alpha-1 OS=Homo sapiens OX=9606 GN=GABRA1 PE=1 SV=3	69.811	1324	Gamma-aminobutyric acid receptor subunit alpha-1	GABRA1	P14867	-3.73252	-3.92667	-4.74066	-4.59376	-4.34697	-4.48174	-4.17323	-4.0083	-4.30967	-4.18195	-4.12575	-4.35013	-3.73471	-3.84027	-3.72151	-3.82885	-3.92633	0.101974	-0.38117	0.0178598	0.59053	-0.112214	0.427545	0.02371	-0.493385	0.00352246
P21912	sp|P21912|SDHB_HUMAN Succinate dehydrogenase [ubiquinone] iron-sulfur subunit, mitochondrial OS=Homo sapiens OX=9606 GN=SDHB PE=1 SV=3	160.68	1484	Succinate dehydrogenase [ubiquinone] iron-sulfur subunit, mitochondrial	SDHB	P21912	-4.05474	-4.10952	-4.46276	-4.35417	-4.35752	-4.36624	-4.13132	-3.95742	-3.95153	-4.13557	-3.98418	-3.81668	-3.82509	-4.11855	-3.92467	-4.06085	-4.07423	0.981697	0.00456361	0.956903	0.0225732	-0.288041	0.00220217	0.0237829	-0.283478	0.0035423
P28065	sp|P28065|PSB9_HUMAN Proteasome subunit beta type-9 OS=Homo sapiens OX=9606 GN=PSMB9 PE=1 SV=2	3.9303	1618	Proteasome subunit beta type-9	PSMB9	P28065	-4.38501	-4.28737	-3.34114	-3.56578	-3.9693	-3.46227	-4.22393	-4.293	-4.00241	-3.95366	-4.25828	-4.48839	-4.29054	-4.36127	-4.3515	-4.46039	-4.61555	0.444989	0.212572	0.229866	0.119628	0.368134	0.0374801	0.0237829	0.580706	0.00354572
O60477	sp|O60477|BRNP1_HUMAN BMP/retinoic acid-inducible neural-specific protein 1 OS=Homo sapiens OX=9606 GN=BRINP1 PE=1 SV=2	22.337	471	BMP/retinoic acid-inducible neural-specific protein 1	BRINP1	O60477	-3.75601	-3.92921	-4.58151	-4.4105	-4.32477	-4.60071	-4.10295	-4.12224	-4.33755	-4.2315	-4.30051	-4.30715	-4.05182	-3.88513	-3.67982	-3.59915	-3.78914	0.0597967	-0.43264	0.00595203	0.880748	-0.0334686	0.800648	0.0237829	-0.466109	0.00354679
Q9BW30	sp|Q9BW30|TPPP3_HUMAN Tubulin polymerization-promoting protein family member 3 OS=Homo sapiens OX=9606 GN=TPPP3 PE=1 SV=1	189.97	5016	Tubulin polymerization-promoting protein family member 3	TPPP3	Q9BW30	-5.04925	-4.71624	-2.4922	-3.17975	-4.37107	-2.38707	-4.50846	-5.01247	-4.52764	-4.49312	-4.65483	-4.19562	-5.10409	-4.4021	-5.42752	-5.55962	-5.2429	0.396122	0.581891	0.189556	0.141476	0.866094	0.0481264	0.0237829	1.44798	0.00355228
P22102	sp|P22102|PUR2_HUMAN Trifunctional purine biosynthetic protein adenosine-3 OS=Homo sapiens OX=9606 GN=GART PE=1 SV=1	194.6	1493	Trifunctional purine biosynthetic protein adenosine-3	GART	P22102	-4.10729	-4.24867	-3.6797	-3.79976	-3.84241	-3.82535	-4.17797	-4.14786	-4.03413	-4.37411	-4.11378	-4.25223	-4.30742	-4.20344	-4.18221	-4.16692	-4.24939	0.820253	0.0385254	0.672231	0.041486	0.266153	0.00649876	0.0237829	0.304678	0.00355329
P25705	sp|P25705|ATPA_HUMAN ATP synthase subunit alpha, mitochondrial OS=Homo sapiens OX=9606 GN=ATP5F1A PE=1 SV=1	323.31	1571	ATP synthase subunit alpha, mitochondrial	ATP5F1A	P25705	-3.91711	-4.10587	-4.47163	-4.47868	-4.43641	-4.48362	-4.08395	-4.00427	-3.92574	-4.0487	-4.09871	-3.80546	-3.87295	-4.07654	-3.90769	-3.98699	-4.05171	0.941905	-0.0152969	0.87878	0.0294823	-0.32108	0.00352834	0.0237829	-0.336377	0.00355684
O95319	sp|O95319|CELF2_HUMAN CUGBP Elav-like family member 2 OS=Homo sapiens OX=9606 GN=CELF2 PE=1 SV=1	56.766	765	CUGBP Elav-like family member 2	CELF2	O95319	-3.8761	-3.95439	-4.43593	-4.36234	-4.53322	-4.39581	-4.1436	-4.08832	-4.17923	-4.36478	-4.0979	-4.0248	-4.03843	-4.02618	-3.73293	-3.7719	-3.79007	0.124678	-0.277873	0.0265286	0.497142	-0.109858	0.326449	0.0238499	-0.38773	0.0035708
Q9UQ03	sp|Q9UQ03|COR2B_HUMAN Coronin-2B OS=Homo sapiens OX=9606 GN=CORO2B PE=1 SV=4	133.93	6004	Coronin-2B	CORO2B	Q9UQ03	-3.90065	-4.13379	-4.51226	-4.14632	-4.14827	-4.1174	-4.25832	-4.08373	-4.3273	-4.30461	-4.11796	-4.20558	-3.88231	-3.8897	-3.84831	-3.88292	-3.92477	0.0203451	-0.330653	0.000811162	0.6322	0.0564683	0.472742	0.0239116	-0.274185	0.00358397
O15439	sp|O15439|MRP4_HUMAN ATP-binding cassette sub-family C member 4 OS=Homo sapiens OX=9606 GN=ABCC4 PE=1 SV=3	2.8947	324	ATP-binding cassette sub-family C member 4	ABCC4	O15439	-4.23417	-4.36228	-3.45009	-3.54768	-3.83934	-3.44527	-4.35474	-4.11441	-3.9476	-4.17742	-4.21195	-4.7001	-4.48791	-4.21382	-4.42566	-4.36035	-4.4184	0.66157	0.130194	0.446836	0.0643426	0.437899	0.0141154	0.0239661	0.568092	0.0035961
Q99805	sp|Q99805|TM9S2_HUMAN Transmembrane 9 superfamily member 2 OS=Homo sapiens OX=9606 GN=TM9SF2 PE=1 SV=1	42.263	4858	Transmembrane 9 superfamily member 2	TM9SF2	Q99805	-4.17442	-4.08272	-4.29871	-4.13886	-4.04698	-4.33333	-4.07295	-4.07053	-4.04149	-4.27477	-4.08419	-4.08403	-4.02843	-4.06306	-3.94884	-3.92969	-3.89564	0.164337	-0.131531	0.045165	0.377386	-0.0745079	0.215297	0.0239725	-0.206039	0.00360891
Q86YR5	sp|Q86YR5|GPSM1_HUMAN G-protein-signaling modulator 1 OS=Homo sapiens OX=9606 GN=GPSM1 PE=1 SV=2	185.18	3850	G-protein-signaling modulator 1	GPSM1	Q86YR5	-4.08964	-4.07053	-4.16993	-4.28449	-4.40123	-4.31563	-4.02286	-3.99367	-4.10052	-4.12403	-3.99241	-3.93933	-4.09489	-4.03791	-3.98209	-3.98317	-3.97784	0.914029	-0.0136225	0.825523	0.0322584	-0.193106	0.00418006	0.0239725	-0.206729	0.00361125
P84243	sp|P84243|H33_HUMAN Histone H3.3 OS=Homo sapiens OX=9606 GN=H3-3B PE=1 SV=2	18.401	2536	Histone H3.3	H3-3B	P84243	-3.92857	-4.07412	-3.93456	-3.70511	-3.60579	-3.9811	-4.1803	-4.10491	-4.10954	-4.2724	-4.11973	-4.59118	-4.20483	-3.94376	-4.42002	-4.44139	-4.22415	0.941857	0.0171529	0.878424	0.0297006	0.358131	0.00358878	0.0239725	0.375284	0.0036114
Q659C4	sp|Q659C4|LAR1B_HUMAN La-related protein 1B OS=Homo sapiens OX=9606 GN=LARP1B PE=1 SV=2	2.3614	3458	La-related protein 1B	LARP1B	Q659C4	-4.1643	-4.05677	-4.41799	-4.33774	-4.31929	-4.3099	-3.80437	-4.1348	-3.98825	-4.17599	-3.95541	-4.18504	-4.24651	-3.95599	-3.90158	-3.85496	-3.87876	0.637622	-0.0730824	0.419749	0.0689996	-0.227025	0.0157407	0.0239725	-0.300107	0.00361289
Q9UK17	sp|Q9UK17|KCND3_HUMAN Potassium voltage-gated channel subfamily D member 3 OS=Homo sapiens OX=9606 GN=KCND3 PE=1 SV=3	19.848	5873	Potassium voltage-gated channel subfamily D member 3	KCND3	Q9UK17	-4.12119	-4.15413	-4.14213	-4.40718	-4.34847	-4.30448	-4.03258	-3.98091	-3.9207	-4.10289	-3.92726	-3.9688	-4.02506	-4.11476	-3.90598	-4.08333	-4.06387	0.643333	0.0497437	0.427331	0.00903932	-0.257407	0.000419288	0.0239821	-0.207663	0.0036183
Q9UJU6	sp|Q9UJU6|DBNL_HUMAN Drebrin-like protein OS=Homo sapiens OX=9606 GN=DBNL PE=1 SV=1	308.42	5864	Drebrin-like protein	DBNL	Q9UJU6	-4.03268	-4.08047	-4.30333	-4.31433	-4.23251	-4.21429	-4.20408	-4.13433	-4.10999	-4.33848	-3.9529	-3.98123	-4.08603	-3.96407	-3.93682	-3.8434	-3.89	0.133721	-0.176106	0.0303887	0.468604	-0.0760978	0.298041	0.0240292	-0.252204	0.00362937
Q9BZI7	sp|Q9BZI7|REN3B_HUMAN Regulator of nonsense transcripts 3B OS=Homo sapiens OX=9606 GN=UPF3B PE=1 SV=1	13.075	5095	Regulator of nonsense transcripts 3B	UPF3B	Q9BZI7	-4.19191	-4.0636	-3.92617	-4.14416	-4.18132	-4.15681	-3.80884	-3.96825	-3.83611	-4.10306	-3.89961	-3.78874	-4.25807	-4.42275	-4.3055	-4.37773	-4.27702	0.00153721	0.427447	5.07498e-06	0.0286115	-0.209894	0.00334855	0.0241184	0.217552	0.00364785
Q5SRD1;O14925	sp|Q5SRD1|TI23B_HUMAN Mitochondrial import inner membrane translocase subunit Tim23B OS=Homo sapiens OX=9606 GN=TIMM23B PE=1 SV=3;sp|O14925|TIM23_HUMAN Mitochondrial import inner membrane translocase subunit Tim23 OS=Homo sapiens OX=9606 GN=TIMM23 PE=1 SV=	12.65	251	Mitochondrial import inner membrane translocase subunit Tim23B	TIMM23B	Q5SRD1	-3.9274	-4.07347	-4.56344	-4.41562	-4.45296	-4.27444	-3.90913	-3.96492	-3.94066	-4.18479	-4.09403	-4.14486	-3.92832	-3.91005	-3.92851	-3.95621	-4.05186	0.614944	-0.0847416	0.395464	0.0735734	-0.244825	0.017525	0.0241184	-0.329567	0.0036508
Q96IU4	sp|Q96IU4|ABHEB_HUMAN Putative protein-lysine deacylase ABHD14B OS=Homo sapiens OX=9606 GN=ABHD14B PE=1 SV=1	53.755	4647	Putative protein-lysine deacylase ABHD14B	ABHD14B	Q96IU4	-4.24506	-4.23083	-3.41393	-3.73929	-3.99102	-3.54294	-4.42657	-4.53125	-3.92992	-3.9668	-4.14705	-4.11114	-4.28632	-4.3483	-4.3294	-4.44837	-4.40803	0.463547	0.178628	0.245929	0.114923	0.324944	0.0352909	0.0241282	0.503572	0.00365772
P43490	sp|P43490|NAMPT_HUMAN Nicotinamide phosphoribosyltransferase OS=Homo sapiens OX=9606 GN=NAMPT PE=1 SV=1	208.55	1907	Nicotinamide phosphoribosyltransferase	NAMPT	P43490	-4.02255	-3.94913	-3.25834	-4.08478	-3.97546	-3.62879	-4.28245	-4.36399	-4.29861	-4.45653	-4.39685	-4.16883	-4.39719	-4.13105	-4.33929	-4.13727	-4.16526	0.665144	-0.0938629	0.452908	0.00968496	0.508036	0.000468421	0.0241282	0.414173	0.00366025
Q92604	sp|Q92604|LGAT1_HUMAN Acyl-CoA:lysophosphatidylglycerol acyltransferase 1 OS=Homo sapiens OX=9606 GN=LPGAT1 PE=1 SV=1	28.954	4371	Acyl-CoA:lysophosphatidylglycerol acyltransferase 1	LPGAT1	Q92604	-4.01829	-4.13833	-4.58915	-4.2264	-4.06136	-4.58014	-3.96774	-3.95479	-4.33662	-4.20021	-4.05863	-4.06655	-3.99852	-3.91443	-3.93304	-3.90908	-3.79748	0.259351	-0.186912	0.0957263	0.240532	-0.171525	0.107759	0.0241483	-0.358437	0.00366972
P37235	sp|P37235|HPCL1_HUMAN Hippocalcin-like protein 1 OS=Homo sapiens OX=9606 GN=HPCAL1 PE=1 SV=3	227.54	1808	Hippocalcin-like protein 1	HPCAL1	P37235	-3.86871	-3.88326	-4.73631	-4.49167	-4.15541	-4.47237	-4.11923	-4.07716	-4.49839	-4.44149	-4.062	-4.30576	-3.91363	-3.84887	-3.66917	-3.74811	-3.74923	0.0534579	-0.464868	0.00475511	0.942081	-0.0172852	0.900093	0.0241483	-0.482154	0.0036757
P28161	sp|P28161|GSTM2_HUMAN Glutathione S-transferase Mu 2 OS=Homo sapiens OX=9606 GN=GSTM2 PE=1 SV=2	112.51	1623	Glutathione S-transferase Mu 2	GSTM2	P28161	-4.44715	-4.48002	-3.15882	-3.37521	-4.14944	-3.2819	-4.29498	-4.53132	-4.12936	-4.02274	-4.0129	-4.17147	-4.4225	-4.50907	-4.46502	-4.70315	-4.74354	0.283206	0.374864	0.110655	0.216198	0.378371	0.092753	0.0241483	0.753235	0.00368057
Q969Q5	sp|Q969Q5|RAB24_HUMAN Ras-related protein Rab-24 OS=Homo sapiens OX=9606 GN=RAB24 PE=1 SV=1	46.083	4461	Ras-related protein Rab-24	RAB24	Q969Q5	-4.1783	-4.00852	-4.38474	-4.38955	-4.42754	-4.38974	-3.94812	-3.85427	-3.9049	-4.00371	-3.96856	-3.90056	-4.05441	-4.08434	-3.97449	-4.08437	-4.12508	0.206493	0.134521	0.0665358	0.00237286	-0.36638	3.68189e-05	0.0241483	-0.231858	0.00368289
P51116	sp|P51116|FXR2_HUMAN RNA-binding protein FXR2 OS=Homo sapiens OX=9606 GN=FXR2 PE=1 SV=2	48.307	2084	RNA-binding protein FXR2	FXR2	P51116	-4.13289	-4.04418	-4.33297	-4.22141	-4.12694	-4.30757	-4.04407	-4.0439	-4.06816	-4.17278	-4.05629	-3.95011	-3.98595	-4.01313	-4.02835	-4.02338	-4.00042	0.630204	-0.0456395	0.412826	0.0711744	-0.138441	0.0165081	0.0241483	-0.184081	0.00368603
Q9H7D7	sp|Q9H7D7|WDR26_HUMAN WD repeat-containing protein 26 OS=Homo sapiens OX=9606 GN=WDR26 PE=1 SV=3	125.77	5279	WD repeat-containing protein 26	WDR26	Q9H7D7	-4.10399	-3.93682	-4.41441	-4.26062	-4.18143	-4.35846	-4.10734	-4.01836	-4.20782	-4.11904	-4.0595	-4.00055	-3.99858	-3.98638	-3.97682	-3.93427	-3.93912	0.291627	-0.1184	0.116786	0.208455	-0.123853	0.0876446	0.0241483	-0.242253	0.00368721
Q4VCS5	sp|Q4VCS5|AMOT_HUMAN Angiomotin OS=Homo sapiens OX=9606 GN=AMOT PE=1 SV=1	5.2262	3271	Angiomotin	AMOT	Q4VCS5	-4.20103	-3.96089	-3.62575	-4.01336	-4.01777	-3.81197	-3.90266	-4.32572	-3.83381	-3.69326	-4.16496	-4.47054	-4.16834	-4.45152	-4.43395	-4.39124	-4.46497	0.126768	0.316842	0.02758	0.495593	0.126697	0.32486	0.0241674	0.443539	0.00369501
O14522	sp|O14522|PTPRT_HUMAN Receptor-type tyrosine-protein phosphatase T OS=Homo sapiens OX=9606 GN=PTPRT PE=1 SV=6	87.738	196	Receptor-type tyrosine-protein phosphatase T	PTPRT	O14522	-4.11452	-4.0631	-4.30444	-4.41487	-4.59306	-4.27052	-3.92981	-3.91453	-4.07103	-3.87469	-3.94425	-4.08259	-3.97469	-4.06843	-3.94886	-4.01112	-4.10442	0.720842	0.0520191	0.525936	0.0113851	-0.323933	0.000618306	0.0241674	-0.271914	0.00370209
P32455	sp|P32455|GBP1_HUMAN Guanylate-binding protein 1 OS=Homo sapiens OX=9606 GN=GBP1 PE=1 SV=2	43.33	1721	Guanylate-binding protein 1	GBP1	P32455	-4.31324	-4.17476	-2.85443	-3.63107	-3.9133	-3.39144	-4.84989	-4.42074	-4.26146	-4.39658	-4.4199	-4.4505	-4.42307	-4.411	-4.36526	-4.29355	-4.40805	0.817132	-0.0863245	0.66687	0.0146695	0.753472	0.00098313	0.0241674	0.667147	0.00370211
P81274	sp|P81274|GPSM2_HUMAN G-protein-signaling modulator 2 OS=Homo sapiens OX=9606 GN=GPSM2 PE=1 SV=3	11.095	2505	G-protein-signaling modulator 2	GPSM2	P81274	-4.24877	-4.11008	-4.27615	-4.28354	-4.1377	-4.40062	-4.26566	-3.97975	-4.17238	-4.26553	-3.8853	-3.86174	-4.00534	-3.77167	-4.03383	-4.03247	-3.93363	0.395848	-0.116341	0.189103	0.145893	-0.171081	0.0503434	0.0242112	-0.287421	0.00371282
Q7L804	sp|Q7L804|RFIP2_HUMAN Rab11 family-interacting protein 2 OS=Homo sapiens OX=9606 GN=RAB11FIP2 PE=1 SV=1	41.472	3694	Rab11 family-interacting protein 2	RAB11FIP2	Q7L804	-4.02856	-3.992	-4.28975	-4.13752	-4.28787	-4.28389	-4.0217	-4.16581	-4.20996	-4.16265	-4.1252	-4.13761	-4.07189	-4.01507	-3.90641	-3.85094	-3.90343	0.0778351	-0.18761	0.0107684	0.742516	-0.0327766	0.604739	0.0242959	-0.220386	0.00373413
P22234	sp|P22234|PUR6_HUMAN Bifunctional phosphoribosylaminoimidazole carboxylase/phosphoribosylaminoimidazole succinocarboxamide synthetase OS=Homo sapiens OX=9606 GN=PAICS PE=1 SV=3	113.68	1495	Bifunctional phosphoribosylaminoimidazole carboxylase/phosphoribosylaminoimidazole succinocarboxamide synthetase	PAICS	P22234	-4.39498	-4.23637	-3.66368	-3.59741	-4.04441	-3.61155	-4.07514	-4.18088	-4.11157	-4.07265	-4.13681	-3.98616	-4.19399	-4.24752	-4.42852	-4.51153	-4.43545	0.18319	0.269536	0.0538563	0.347988	0.169135	0.189896	0.0242959	0.438671	0.00373745
Q99963	sp|Q99963|SH3G3_HUMAN Endophilin-A3 OS=Homo sapiens OX=9606 GN=SH3GL3 PE=1 SV=1	138.45	4875	Endophilin-A3	SH3GL3	Q99963	-4.05702	-4.1151	-4.46139	-4.47375	-4.5483	-4.56858	-3.97991	-3.81639	-3.96525	-4.0817	-4.04566	-3.67804	-4.19915	-4.11108	-3.84653	-3.91327	-3.99733	0.644449	0.085647	0.42903	0.0092399	-0.442867	0.000436987	0.0242959	-0.35722	0.00374177
P29323	sp|P29323|EPHB2_HUMAN Ephrin type-B receptor 2 OS=Homo sapiens OX=9606 GN=EPHB2 PE=1 SV=5	172.51	1644	Ephrin type-B receptor 2	EPHB2	P29323	-3.855	-3.857	-4.55814	-4.40351	-4.01089	-4.41998	-4.42033	-4.21669	-4.43957	-4.5179	-4.38114	-4.45595	-4.08954	-3.76868	-3.71952	-3.50503	-3.58105	0.00759674	-0.672499	0.000116622	0.22984	0.221175	0.101072	0.0242959	-0.451323	0.00374547
Q5VIR6	sp|Q5VIR6|VPS53_HUMAN Vacuolar protein sorting-associated protein 53 homolog OS=Homo sapiens OX=9606 GN=VPS53 PE=1 SV=2	166.19	3414	Vacuolar protein sorting-associated protein 53 homolog	VPS53	Q5VIR6	-4.06295	-4.01899	-4.30128	-4.24738	-4.24238	-4.25905	-4.04426	-4.04655	-4.14176	-4.15657	-4.08992	-3.96008	-4.03432	-4.0448	-3.98673	-3.96831	-3.95145	0.405971	-0.0760661	0.197691	0.141356	-0.11548	0.0480209	0.0242959	-0.191546	0.00374585
P36639	sp|P36639|8ODP_HUMAN Oxidized purine nucleoside triphosphate hydrolase OS=Homo sapiens OX=9606 GN=NUDT1 PE=1 SV=4	7.0234	1796	Oxidized purine nucleoside triphosphate hydrolase	NUDT1	P36639	-4.37427	-3.9427	-3.65227	-3.43856	-3.54949	-3.74374	-3.78414	-4.25695	-4.14909	-3.98052	-4.46305	-5.006	-4.387	-4.24558	-4.50346	-4.54542	-4.42869	0.658987	0.148738	0.442457	0.0671893	0.489788	0.0150505	0.0244119	0.638527	0.00376777
P45973	sp|P45973|CBX5_HUMAN Chromobox protein homolog 5 OS=Homo sapiens OX=9606 GN=CBX5 PE=1 SV=1	20.153	1914	Chromobox protein homolog 5	CBX5	P45973	-4.09761	-4.08463	-4.27001	-4.1032	-4.13894	-4.27995	-4.22935	-4.03109	-4.0681	-4.17076	-4.05229	-4.11938	-4.05962	-3.91502	-3.91981	-4.04344	-3.96626	0.124804	-0.131	0.0266457	0.509087	-0.0505607	0.338159	0.0244139	-0.181561	0.0037729
P54819	sp|P54819|KAD2_HUMAN Adenylate kinase 2, mitochondrial OS=Homo sapiens OX=9606 GN=AK2 PE=1 SV=2	104.27	2209	Adenylate kinase 2, mitochondrial	AK2	P54819	-4.06106	-4.19707	-3.66691	-3.88115	-3.98481	-3.75253	-4.43081	-4.26005	-3.99719	-3.98826	-4.17233	-4.13971	-4.19197	-4.24591	-4.21784	-4.24804	-4.28084	0.66157	0.072193	0.447032	0.0665004	0.240806	0.0148303	0.0244139	0.312999	0.0037773
P49903	sp|P49903|SPS1_HUMAN Selenide, water dikinase 1 OS=Homo sapiens OX=9606 GN=SEPHS1 PE=1 SV=2	29.107	2044	Selenide, water dikinase 1	SEPHS1	P49903	-4.12246	-4.06287	-4.18537	-4.1933	-4.02416	-4.21446	-4.10426	-4.08511	-4.13055	-4.14309	-4.15159	-4.18595	-4.04112	-3.98773	-3.91984	-3.96102	-4.01685	0.0483202	-0.148114	0.00384456	0.996848	-0.000343629	0.993557	0.0244139	-0.148457	0.00378137
Q8ND76	sp|Q8ND76|CCNY_HUMAN Cyclin-Y OS=Homo sapiens OX=9606 GN=CCNY PE=1 SV=2	61.42	4114	Cyclin-Y	CCNY	Q8ND76	-4.06381	-3.99054	-4.35177	-4.28494	-4.24108	-4.38075	-4.14692	-4.01324	-4.02882	-4.14242	-4.10844	-4.08205	-4.16643	-4.02471	-3.91898	-3.79411	-3.88851	0.288668	-0.128432	0.114766	0.214496	-0.131834	0.0914211	0.0244139	-0.260266	0.00378419
P54756	sp|P54756|EPHA5_HUMAN Ephrin type-A receptor 5 OS=Homo sapiens OX=9606 GN=EPHA5 PE=1 SV=3	49.171	2206	Ephrin type-A receptor 5	EPHA5	P54756	-3.92791	-4.12078	-4.3376	-4.25945	-4.27512	-4.37443	-4.23966	-4.0779	-4.38444	-4.39122	-4.26511	-3.86382	-4.11375	-3.89342	-3.86866	-3.66789	-3.74249	0.0538141	-0.34645	0.00483942	0.944646	-0.0121911	0.905663	0.024449	-0.358641	0.00379546
P07384	sp|P07384|CAN1_HUMAN Calpain-1 catalytic subunit OS=Homo sapiens OX=9606 GN=CAPN1 PE=1 SV=1	309.45	1082	Calpain-1 catalytic subunit	CAPN1	P07384	-4.3204	-4.24563	-3.5047	-3.61026	-4.01456	-3.60385	-4.18237	-4.24907	-4.10335	-4.04835	-4.24029	-4.20925	-4.16573	-4.25602	-4.43692	-4.42057	-4.35272	0.475818	0.154277	0.256838	0.113683	0.288879	0.0345104	0.024449	0.443156	0.00379773
P41252	sp|P41252|SYIC_HUMAN Isoleucine--tRNA ligase, cytoplasmic OS=Homo sapiens OX=9606 GN=IARS1 PE=1 SV=2	323.31	1856	Isoleucine--tRNA ligase, cytoplasmic	IARS1	P41252	-4.08912	-4.0544	-4.27901	-4.31305	-4.22259	-4.22709	-4.11898	-4.04212	-4.0332	-4.2684	-4.10058	-3.89403	-3.99661	-4.03213	-3.96553	-3.97456	-3.96338	0.370401	-0.0897739	0.170159	0.162135	-0.121327	0.0585857	0.024449	-0.211101	0.00380174
O43815	sp|O43815|STRN_HUMAN Striatin OS=Homo sapiens OX=9606 GN=STRN PE=1 SV=4	161.49	425	Striatin	STRN	O43815	-4.03574	-4.04875	-4.33596	-4.14486	-4.0441	-4.32222	-4.10567	-4.08375	-4.21189	-4.33321	-4.17035	-4.08797	-3.94222	-3.92198	-3.97936	-3.92389	-3.90695	0.0397054	-0.23059	0.00273961	0.924413	0.0102009	0.87192	0.0245124	-0.220389	0.00381564
O00483	sp|O00483|NDUA4_HUMAN Cytochrome c oxidase subunit NDUFA4 OS=Homo sapiens OX=9606 GN=NDUFA4 PE=1 SV=1	22.441	165	Cytochrome c oxidase subunit NDUFA4	NDUFA4	O00483	-3.78574	-3.88159	-4.72229	-4.30762	-4.35737	-4.51973	-4.39821	-4.18727	-4.08389	-4.15431	-4.23182	-4.25852	-3.91663	-3.79911	-3.86245	-3.76333	-3.72699	0.0656607	-0.405304	0.0076345	0.839647	-0.0433872	0.736805	0.0246214	-0.448691	0.00383668
P13489	sp|P13489|RINI_HUMAN Ribonuclease inhibitor OS=Homo sapiens OX=9606 GN=RNH1 PE=1 SV=2	323.31	1283	Ribonuclease inhibitor	RNH1	P13489	-4.29818	-4.21455	-3.72935	-3.64343	-3.61266	-3.80154	-4.3698	-4.26366	-4.23785	-4.12172	-4.13294	-4.04002	-4.17713	-4.12798	-4.4253	-4.38164	-4.29984	0.677225	0.0880476	0.467842	0.0639125	0.311045	0.0139894	0.024673	0.399092	0.00384879
P26885	sp|P26885|FKBP2_HUMAN Peptidyl-prolyl cis-trans isomerase FKBP2 OS=Homo sapiens OX=9606 GN=FKBP2 PE=1 SV=2	34.174	1593	Peptidyl-prolyl cis-trans isomerase FKBP2	FKBP2	P26885	-4.18021	-4.128	-4.04899	-4.1516	-4.18597	-4.14158	-4.26855	-4.11904	-4.11811	-4.25154	-4.12379	-4.01509	-3.89321	-4.04432	-3.97711	-3.88415	-4.02328	0.0381736	-0.184942	0.00256465	0.908958	0.00996339	0.84303	0.0246742	-0.174979	0.00385305
P60880	sp|P60880|SNP25_HUMAN Synaptosomal-associated protein 25 OS=Homo sapiens OX=9606 GN=SNAP25 PE=1 SV=1	323.31	2309	Synaptosomal-associated protein 25	SNAP25	P60880	-4.06714	-4.06824	-4.70613	-4.44607	-4.19753	-4.61937	-4.03146	-3.82808	-3.90816	-4.20134	-3.83486	-4.08248	-3.87357	-3.96615	-3.91405	-4.06797	-4.0221	0.961649	-0.012297	0.914979	0.0292212	-0.369681	0.00346815	0.0247021	-0.381978	0.00386148
Q15070	sp|Q15070|OXA1L_HUMAN Mitochondrial inner membrane protein OXA1L OS=Homo sapiens OX=9606 GN=OXA1L PE=1 SV=3	5.429	3045	Mitochondrial inner membrane protein OXA1L	OXA1L	Q15070	-4.05225	-3.89514	-4.42069	-4.39238	-4.25391	-4.45122	-3.94635	-4.18706	-4.24094	-3.96864	-4.12407	-4.20456	-3.99471	-4.06107	-3.86044	-3.80618	-3.85756	0.197474	-0.195945	0.0614458	0.327615	-0.132331	0.173596	0.0247311	-0.328276	0.00387428
Q16666	sp|Q16666|IF16_HUMAN Gamma-interferon-inducible protein 16 OS=Homo sapiens OX=9606 GN=IFI16 PE=1 SV=3	46.216	3190	Gamma-interferon-inducible protein 16	IFI16	Q16666	-4.21285	-4.1253	-3.26839	-3.6268	-3.65141	-3.7205	-4.9045	-4.32056	-4.05473	-4.1449	-4.3763	-4.41447	-4.21396	-4.37297	-4.33815	-4.20598	-4.39158	0.833456	-0.0647149	0.690236	0.0155299	0.601703	0.00110865	0.0247311	0.536988	0.00387467
Q8N6W0	sp|Q8N6W0|CELF5_HUMAN CUGBP Elav-like family member 5 OS=Homo sapiens OX=9606 GN=CELF5 PE=1 SV=1	8.013	4049	CUGBP Elav-like family member 5	CELF5	Q8N6W0	-4.07507	-4.0062	-4.53242	-4.4253	-4.71544	-4.5212	-4.02642	-3.99165	-3.91844	-4.25041	-3.99494	-3.63331	-4.10083	-4.03763	-3.92353	-3.89484	-3.86653	0.986866	-0.00452685	0.971131	0.0268722	-0.410077	0.00297201	0.0247311	-0.414603	0.00388038
O14576	sp|O14576|DC1I1_HUMAN Cytoplasmic dynein 1 intermediate chain 1 OS=Homo sapiens OX=9606 GN=DYNC1I1 PE=1 SV=2	323.31	205	Cytoplasmic dynein 1 intermediate chain 1	DYNC1I1	O14576	-4.09376	-4.04549	-4.5294	-4.36298	-4.11548	-4.54607	-4.05035	-3.95036	-4.20614	-4.35644	-4.00652	-3.82588	-3.94865	-3.90593	-3.9701	-3.93089	-3.90298	0.427487	-0.134239	0.215545	0.134701	-0.216248	0.0445594	0.0247311	-0.350487	0.00388755
Q8TEV9	sp|Q8TEV9|SMCR8_HUMAN Guanine nucleotide exchange protein SMCR8 OS=Homo sapiens OX=9606 GN=SMCR8 PE=1 SV=2	8.1246	4244	Guanine nucleotide exchange protein SMCR8	SMCR8	Q8TEV9	-4.17218	-4.12576	-4.50051	-4.44925	-4.60493	-4.40544	-3.78563	-3.7967	-3.96242	-3.96677	-3.80473	-4.04065	-4.10663	-4.20445	-3.96509	-3.76593	-4.20331	0.30835	0.156268	0.127453	0.00355669	-0.483526	8.21949e-05	0.0247311	-0.327259	0.00389141
Q92990	sp|Q92990|GLMN_HUMAN Glomulin OS=Homo sapiens OX=9606 GN=GLMN PE=1 SV=2	22.877	4433	Glomulin	GLMN	Q92990	-4.22434	-4.05741	-4.45954	-4.41384	-4.37761	-4.5657	-4.37455	-4.15871	-4.37624	-4.31274	-4.26788	-4.2751	-3.89592	-4.09543	-4.07756	-2.79255	-3.87243	0.0650133	-0.547425	0.0074908	0.846992	-0.0555379	0.749332	0.0247311	-0.602963	0.00389461
Q13796	sp|Q13796|SHRM2_HUMAN Protein Shroom2 OS=Homo sapiens OX=9606 GN=SHROOM2 PE=1 SV=1	98.525	2897	Protein Shroom2	SHROOM2	Q13796	-3.90542	-4.08499	-4.45255	-4.27265	-3.92925	-4.33516	-4.19845	-4.08077	-4.29969	-4.2893	-4.23536	-4.35637	-3.85839	-3.76159	-3.8937	-3.93754	-3.85459	0.0171113	-0.382159	0.000591308	0.531641	0.079987	0.364023	0.0247311	-0.302172	0.00389576
Q8IUE6	sp|Q8IUE6|H2A2B_HUMAN Histone H2A type 2-B OS=Homo sapiens OX=9606 GN=H2AC21 PE=1 SV=3	10.577	3857	Histone H2A type 2-B	H2AC21	Q8IUE6	-4.02869	-4.03911	-4.02733	-3.87432	-3.65416	-3.81316	-4.35363	-4.1529	-3.96577	-4.17159	-4.2576	-4.38988	-4.09262	-4.15425	-4.1349	-4.379	-4.2255	0.919204	-0.0179715	0.838085	0.0194083	0.309097	0.00173323	0.0247311	0.291125	0.00389868
Q3YEC7	sp|Q3YEC7|RABL6_HUMAN Rab-like protein 6 OS=Homo sapiens OX=9606 GN=RABL6 PE=1 SV=2	100.14	3251	Rab-like protein 6	RABL6	Q3YEC7	-4.12666	-4.15179	-4.45779	-4.39674	-4.29118	-4.42539	-4.01463	-3.88003	-3.92814	-4.07808	-3.89969	-3.74335	-3.94719	-4.10315	-4.00977	-4.12632	-4.12823	0.222628	0.138946	0.0747852	0.00258678	-0.384269	4.44083e-05	0.024779	-0.245323	0.00391032
Q92896	sp|Q92896|GSLG1_HUMAN Golgi apparatus protein 1 OS=Homo sapiens OX=9606 GN=GLG1 PE=1 SV=2	221.53	4422	Golgi apparatus protein 1	GLG1	Q92896	-4.14466	-4.2048	-4.29379	-4.18404	-4.19637	-4.20952	-4.26182	-4.11728	-3.96863	-4.26108	-4.14279	-3.82652	-3.97172	-4.11835	-3.90036	-3.9364	-3.87484	0.233007	-0.136019	0.0804949	0.280428	-0.109178	0.135848	0.0248288	-0.245197	0.00392227
Q9H269	sp|Q9H269|VPS16_HUMAN Vacuolar protein sorting-associated protein 16 homolog OS=Homo sapiens OX=9606 GN=VPS16 PE=1 SV=2	50.45	5198	Vacuolar protein sorting-associated protein 16 homolog	VPS16	Q9H269	-4.1502	-4.16731	-4.17498	-4.08365	-4.09551	-4.26265	-4.19344	-3.99345	-4.17637	-4.23543	-4.0788	-4.01672	-3.99821	-3.94978	-4.04075	-3.97384	-3.95236	0.107013	-0.132715	0.0199434	0.589629	-0.0400174	0.42609	0.0248494	-0.172732	0.00392964
[truncated: 5,100 more rows]

## Sheet: Table S2. Phosho PM, TLE, TUB
Proteins	Positions_within_proteins	Leading_proteins	Protein	Protein_names	Gene_names	Fasta_headers	Localization_prob	Score_diff	PEP	Score	Amino_acid	Sequence_window	Phospho_(STY)_Probabilities	Charge	id	Protein_group_IDs	Positions	Position	Peptide_IDs	Mod._peptide_IDs	Evidence_IDs	Description	Gene_name	Uniprot_ID	Flanking	Phos_number	TUB_A	TUB_B	TUB_C	TUB_D	TUB_E	TUB_F	TLE_A	TLE_B	TLE_C	TLE_D	TLE_E	TLE_F	PM_A	PM_B	PM_C	PM_D	PM_E	TLE - PM adj.P.Val	TLE - PM logFC	TLE - PM P.Value	TUB - TLE adj.P.Val	TUB - TLE logFC	TUB - TLE P.Value
[truncated: 17,475 more rows]
[truncated: 3 more columns]
