# Supplementary material for: The phosphoproteomic landscape of the neurological manifestations in tuberous sclerosis complex
Source: Acta Neuropathol. 2026 May 20;151(1):60. doi: 10.1007/s00401-026-03022-5 (PMC13190377; doi:10.1007/s00401-026-03022-5)
Supplement: Supplementary file 3 — Supplementary file3 (XLSX 26618 KB) [file 401_2026_3022_MOESM3_ESM.xlsx]

## Sheet: S4. SEGA_Proteome_Trypsin
Majority_protein_IDs	Fasta_headers	Score	id	Description	Gene_name	Uniprot_ID	PM_A	PM_B	PM_C	PM_F	PM_G	PM_H	TLE_B	TLE_C	TLE_D	TLE_E	TLE_F	SEGA_A	SEGA_B	SEGA_C	SEGA_D	SEGA_E	TLE - PM adj.P.Val	TLE - PM logFC	TLE - PM P.Value	SEGA - TLE adj.P.Val	SEGA - TLE logFC	SEGA - TLE P.Value	SEGA - PM adj.P.Val	SEGA - PM logFC	SEGA - PM P.Value
Q96A00;K7EJB8;K7EMN0	sp|Q96A00|PP14A_HUMAN Protein phosphatase 1 regulatory subunit 14A OS=Homo sapiens OX=9606 GN=PPP1R14A PE=1 SV=1;tr|K7EJB8|K7EJB8_HUMAN Protein phosphatase 1 regulatory subunit 14A OS=Homo sapiens OX=9606 GN=PPP1R14A PE=1 SV=1;tr|K7EMN0|K7EMN0_HUMAN Protei	54.624	5398	Protein phosphatase 1 regulatory subunit 14A	PPP1R14A	Q96A00	-3.50276	-3.55062	-3.50419	-3.67495	-3.33814	-3.51039	-3.32637	-3.52707	-3.59711	-3.3986	-3.266	-9.68003	-9.5707	-9.81963	-10.3218	-9.82155	0.999924	0.0904772	0.463632	4.60135e-15	-6.4197	7.29909e-19	2.91257e-15	-6.32923	4.62019e-19
A0A1B0GTP9	tr|A0A1B0GTP9|A0A1B0GTP9_HUMAN Syntaxin-binding protein 1 OS=Homo sapiens OX=9606 GN=STXBP1 PE=1 SV=1	323.31	486	Syntaxin-binding protein 1	STXBP1	A0A1B0GTP9	-3.37345	-3.60289	-3.50932	-3.49933	-3.36436	-3.55571	-3.43883	-3.72362	-3.63737	-3.61852	-3.44527	-6.98376	-6.62115	-7.02127	-6.97103	-7.0421	0.98666	-0.0885437	0.365532	1.39034e-12	-3.35514	4.41098e-16	4.73041e-13	-3.44368	1.50076e-16
Q05639;A0A2U3TZH3	sp|Q05639|EF1A2_HUMAN Elongation factor 1-alpha 2 OS=Homo sapiens OX=9606 GN=EEF1A2 PE=1 SV=1;tr|A0A2U3TZH3|A0A2U3TZH3_HUMAN Elongation factor 1-alpha OS=Homo sapiens OX=9606 GN=EEF1A2 PE=1 SV=1	305.67	651	Elongation factor 1-alpha 2	EEF1A2	Q05639	-3.48733	-3.37641	-3.37904	-3.47546	-3.45796	-3.57545	-3.47347	-3.50408	-3.9311	-3.59567	-3.36895	-7.48737	-6.99006	-7.32523	-7.53929	-7.54829	0.976407	-0.116045	0.337526	2.99044e-12	-3.80339	1.64916e-15	1.11079e-12	-3.91944	5.28613e-16
P17600	sp|P17600|SYN1_HUMAN Synapsin-1 OS=Homo sapiens OX=9606 GN=SYN1 PE=1 SV=3	323.31	3126	Synapsin-1	SYN1	P17600	-3.7922	-3.82047	-3.62269	-3.74921	-3.63436	-3.80983	-3.30098	-3.10552	-3.51752	-3.38925	-3.0174	-7.6746	-7.10308	-7.8556	-7.57168	-7.96613	0.250701	0.471994	0.00349616	2.99044e-12	-4.36809	2.25712e-15	4.71477e-12	-3.89609	6.73112e-15
P21579	sp|P21579|SYT1_HUMAN Synaptotagmin-1 OS=Homo sapiens OX=9606 GN=SYT1 PE=1 SV=1	323.31	3201	Synaptotagmin-1	SYT1	P21579	-3.51692	-3.57635	-3.30345	-3.40686	-3.49151	-3.7436	-3.47912	-3.48288	-3.73203	-3.51241	-3.41776	-7.16557	-6.99245	-7.12807	-7.13073	-7.64748	0.999924	-0.0183921	0.876518	2.99044e-12	-3.68802	2.37186e-15	1.76738e-12	-3.70641	1.12143e-15
P63027;J3QRU4;F8WCA0;L7N2F9	sp|P63027|VAMP2_HUMAN Vesicle-associated membrane protein 2 OS=Homo sapiens OX=9606 GN=VAMP2 PE=1 SV=3;tr|J3QRU4|J3QRU4_HUMAN Synaptobrevin-2 OS=Homo sapiens OX=9606 GN=VAMP2 PE=3 SV=2;tr|F8WCA0|F8WCA0_HUMAN Synaptobrevin-2 OS=Homo sapiens OX=9606 GN=VAMP2	323.31	1684	Vesicle-associated membrane protein 2	VAMP2	P63027	-3.86948	-3.59332	-3.49145	-3.44437	-3.55412	-3.8186	-3.48401	-3.34573	-3.55739	-3.34068	-3.33013	-6.74811	-6.74303	-6.90337	-6.98275	-7.32741	0.741884	0.216971	0.0813567	4.93838e-12	-3.52935	4.70024e-15	4.71477e-12	-3.31237	6.39132e-15
A0A0D9SFB1;A0A1B0GU67	tr|A0A0D9SFB1|A0A0D9SFB1_HUMAN Dynamin GTPase OS=Homo sapiens OX=9606 GN=DNM1 PE=1 SV=1;tr|A0A1B0GU67|A0A1B0GU67_HUMAN Dynamin-1 (Fragment) OS=Homo sapiens OX=9606 GN=DNM1 PE=1 SV=1	40.761	371	Dynamin GTPase	DNM1	A0A0D9SFB1	-3.41429	-3.6147	-3.42954	-3.77486	-3.4218	-3.51012	-3.36435	-3.50852	-3.61311	-3.53267	-3.24195	-8.04224	-8.32078	-7.69169	-8.701	-7.74751	0.999924	0.0754313	0.636793	5.831e-12	-4.64853	6.47478e-15	4.47696e-12	-4.57309	4.26106e-15
Q92777	sp|Q92777|SYN2_HUMAN Synapsin-2 OS=Homo sapiens OX=9606 GN=SYN2 PE=2 SV=4	323.31	5352	Synapsin-2	SYN2	Q92777	-4.12286	-4.00463	-3.77717	-3.90668	-3.97126	-4.06925	-3.12179	-2.95289	-3.45668	-3.35841	-2.76504	-7.25037	-6.65869	-7.22102	-7.11082	-7.11161	0.0269614	0.844346	1.28306e-05	5.8391e-12	-3.93954	8.6016e-15	2.32208e-11	-3.09519	1.78204e-13
A0A087WW91	tr|A0A087WW91|A0A087WW91_HUMAN Synapsin-2 (Fragment) OS=Homo sapiens OX=9606 GN=SYN2 PE=1 SV=1	13.614	82	Synapsin-2 (Fragment)	SYN2	A0A087WW91	-3.74337	-3.71689	-3.78489	-4.26387	-3.8621	-3.92337	-3.26674	-2.97489	-3.28982	-3.41994	-2.82505	-7.26358	-7.78887	-7.99734	-8.13478	-8.11552	0.074294	0.727128	0.000388463	5.8391e-12	-4.70473	8.9698e-15	1.28448e-11	-3.97761	6.05664e-14
Q9BY11;F6U236	sp|Q9BY11|PACN1_HUMAN Protein kinase C and casein kinase substrate in neurons protein 1 OS=Homo sapiens OX=9606 GN=PACSIN1 PE=1 SV=1;tr|F6U236|F6U236_HUMAN Protein kinase C and casein kinase substrate in neurons protein 1 OS=Homo sapiens OX=9606 GN=PACSIN1	323.31	5781	Protein kinase C and casein kinase substrate in neurons protein 1	PACSIN1	Q9BY11	-3.50386	-3.48074	-3.44374	-3.44201	-3.35842	-3.60931	-3.44999	-3.64116	-3.71002	-3.58795	-3.41012	-7.35932	-6.66293	-7.39313	-7.46937	-7.36597	0.999924	-0.0868332	0.505066	5.8391e-12	-3.6903	9.26254e-15	4.17384e-12	-3.77713	3.31047e-15
A0A0U1RQP1;A0A0D9SFE4	tr|A0A0U1RQP1|A0A0U1RQP1_HUMAN Dynamin GTPase OS=Homo sapiens OX=9606 GN=DNM1 PE=1 SV=1;tr|A0A0D9SFE4|A0A0D9SFE4_HUMAN Dynamin GTPase OS=Homo sapiens OX=9606 GN=DNM1 PE=1 SV=1	323.31	442	Dynamin GTPase	DNM1	A0A0U1RQP1	-3.53184	-3.60804	-3.54601	-3.70653	-3.51668	-3.56141	-3.41067	-3.50152	-3.70586	-3.46886	-3.3054	-6.76303	-6.32449	-6.97051	-6.74043	-7.00332	0.995356	0.0999543	0.395722	6.30227e-12	-3.2819	1.0997e-14	5.6966e-12	-3.18194	9.06192e-15
H7C5U0	tr|H7C5U0|H7C5U0_HUMAN Dynamin-1 (Fragment) OS=Homo sapiens OX=9606 GN=DNM1 PE=1 SV=3	51.867	1978	Dynamin-1 (Fragment)	DNM1	H7C5U0	-3.2392	-3.64239	-3.62866	-3.86592	-3.59889	-3.70737	-3.34971	-3.40682	-3.72726	-3.36557	-3.07462	-8.12364	-7.26645	-8.16923	-7.75836	-8.0708	0.904437	0.228944	0.183038	1.20117e-11	-4.4929	2.28648e-14	9.65008e-12	-4.26396	2.61707e-14
H7BYX6	tr|H7BYX6|H7BYX6_HUMAN Neural cell adhesion molecule 1 OS=Homo sapiens OX=9606 GN=NCAM1 PE=1 SV=2	7.5187	1942	Neural cell adhesion molecule 1	NCAM1	H7BYX6	-3.77669	-3.63466	-3.57702	-3.33546	-3.76217	-3.66737	-3.53112	-3.35283	-3.58844	-3.49576	-3.17708	-6.62795	-6.50038	-6.865	-7.14344	-7.01638	0.833619	0.196513	0.138626	1.33499e-11	-3.40158	2.75299e-14	1.00838e-11	-3.20507	3.51908e-14
P20336;M0R257;S4R3Q3	sp|P20336|RAB3A_HUMAN Ras-related protein Rab-3A OS=Homo sapiens OX=9606 GN=RAB3A PE=1 SV=1;tr|M0R257|M0R257_HUMAN Ras-related protein Rab-3A (Fragment) OS=Homo sapiens OX=9606 GN=RAB3A PE=1 SV=1;tr|S4R3Q3|S4R3Q3_HUMAN Ras-related protein Rab-3A OS=Homo sa	244.68	3172	Ras-related protein Rab-3A	RAB3A	P20336	-3.55309	-3.48783	-3.35659	-3.35413	-3.5149	-3.83716	-3.52851	-3.49937	-3.6267	-3.53479	-3.4078	-7.34255	-6.58173	-7.17915	-7.09306	-7.52517	0.999924	-0.00215085	0.987959	2.43972e-11	-3.6249	5.41815e-14	9.65008e-12	-3.62705	2.75542e-14
P05026	sp|P05026|AT1B1_HUMAN Sodium/potassium-transporting ATPase subunit beta-1 OS=Homo sapiens OX=9606 GN=ATP1B1 PE=1 SV=1	191.98	2821	Sodium/potassium-transporting ATPase subunit beta-1	ATP1B1	P05026	-3.31644	-3.47912	-3.45863	-3.40567	-3.24716	-3.55675	-3.56978	-3.73735	-3.85502	-3.61434	-3.35897	-7.26298	-7.14557	-7.96203	-7.48563	-8.06286	0.90445	-0.216463	0.183645	2.65528e-11	-3.95672	6.94774e-14	7.63546e-12	-4.17319	1.57457e-14
G3XAH0	tr|G3XAH0|G3XAH0_HUMAN Septin-5 OS=Homo sapiens OX=9606 GN=SEPTIN5 PE=1 SV=1	323.31	1734	Septin-5	SEPTIN5	G3XAH0	-3.51562	-3.43224	-3.33387	-3.22994	-3.48457	-3.58461	-3.60206	-3.76157	-3.8178	-3.57389	-3.62692	-6.62388	-6.22676	-6.81706	-6.77018	-6.95959	0.661462	-0.246306	0.0540225	2.65528e-11	-3.00305	7.08877e-14	5.6966e-12	-3.24935	1.08438e-14
A0A0U1RQU3	tr|A0A0U1RQU3|A0A0U1RQU3_HUMAN Plasma membrane calcium-transporting ATPase 1 (Fragment) OS=Homo sapiens OX=9606 GN=ATP2B1 PE=1 SV=1	96.546	448	Plasma membrane calcium-transporting ATPase 1 (Fragment)	ATP2B1	A0A0U1RQU3	-3.3745	-3.29033	-3.04282	-3.22636	-3.21504	-3.6499	-3.59097	-3.90895	-4.19019	-3.70278	-3.66593	-7.62585	-7.29783	-7.5637	-7.48685	-8.11192	0.250701	-0.511937	0.0036608	2.65528e-11	-3.80547	7.24153e-14	4.71477e-12	-4.3174	5.3404e-15
P61266	sp|P61266|STX1B_HUMAN Syntaxin-1B OS=Homo sapiens OX=9606 GN=STX1B PE=1 SV=1	323.31	3847	Syntaxin-1B	STX1B	P61266	-3.30102	-3.73737	-3.57755	-3.73868	-3.29774	-3.46438	-3.41001	-3.54267	-3.55048	-3.60411	-3.37325	-7.72631	-6.78551	-7.7233	-7.5083	-7.7615	0.999924	0.023351	0.88469	2.65528e-11	-4.00488	7.58171e-14	1.08206e-11	-3.98153	4.25878e-14
P10114;F6U784	sp|P10114|RAP2A_HUMAN Ras-related protein Rap-2a OS=Homo sapiens OX=9606 GN=RAP2A PE=1 SV=1;tr|F6U784|F6U784_HUMAN Ras-related protein Rap-2a OS=Homo sapiens OX=9606 GN=RAP2A PE=4 SV=1	297.87	2966	Ras-related protein Rap-2a	RAP2A	P10114	-3.56958	-3.75451	-3.6281	-3.59964	-3.56907	-3.44844	-3.60879	-3.68016	-3.77291	-3.5965	-3.52765	-5.60309	-5.50772	-5.67124	-5.73452	-5.71953	0.999924	-0.0423117	0.6047	2.8153e-11	-2.01002	8.4852e-14	9.9686e-12	-2.05233	3.16669e-14
P61421;F5GYQ1;R4GN72;J3QL14	sp|P61421|VA0D1_HUMAN V-type proton ATPase subunit d 1 OS=Homo sapiens OX=9606 GN=ATP6V0D1 PE=1 SV=1;tr|F5GYQ1|F5GYQ1_HUMAN V-type proton ATPase subunit OS=Homo sapiens OX=9606 GN=ATP6V0D1 PE=1 SV=1;tr|R4GN72|R4GN72_HUMAN V-type proton ATPase subunit d 1 O	323.31	1564	V-type proton ATPase subunit d 1	ATP6V0D1	P61421	-3.67006	-3.74002	-3.56472	-3.56674	-3.68011	-3.9052	-3.52801	-3.45053	-3.54342	-3.54697	-3.34857	-6.1295	-5.77344	-5.74946	-5.73559	-6.02485	0.65346	0.204312	0.0502368	3.00828e-11	-2.39907	9.54404e-14	2.36366e-11	-2.19476	1.91223e-13
O15127;H3BV04;H3BN93;H3BUB6;H3BPL9	sp|O15127|SCAM2_HUMAN Secretory carrier-associated membrane protein 2 OS=Homo sapiens OX=9606 GN=SCAMP2 PE=1 SV=2;tr|H3BV04|H3BV04_HUMAN Secretory carrier-associated membrane protein (Fragment) OS=Homo sapiens OX=9606 GN=SCAMP2 PE=1 SV=1;tr|H3BN93|H3BN93_H	22.906	2309	Secretory carrier-associated membrane protein 2	SCAMP2	O15127	-5.25307	-5.16524	-5.42135	-5.162	-5.16998	-5.34278	-5.04216	-4.93578	-4.91757	-5.02938	-5.1029	-3.05572	-2.96387	-2.8596	-2.75974	-2.71278	0.371653	0.246845	0.0115552	3.19926e-11	2.13522	1.06574e-13	5.6966e-12	2.38206	1.02105e-14
P09497	sp|P09497|CLCB_HUMAN Clathrin light chain B OS=Homo sapiens OX=9606 GN=CLTB PE=1 SV=1	86.979	2941	Clathrin light chain B	CLTB	P09497	-3.67343	-3.66401	-3.55396	-3.5595	-3.59876	-3.68332	-3.51905	-3.58714	-3.72636	-3.61529	-3.39665	-5.63477	-5.80664	-5.63567	-5.92775	-6.02891	0.999924	0.0532665	0.567053	3.37064e-11	-2.23785	1.1763e-13	1.57459e-11	-2.18458	8.74215e-14
Q9UQM7;A0A5F9ZHM9;A0A5F9ZH21;A0A5F9ZHR5;A0A5K1VW76;D6RFJ0;A0A5F9ZHY2;A0A5F9ZH50	sp|Q9UQM7|KCC2A_HUMAN Calcium/calmodulin-dependent protein kinase type II subunit alpha OS=Homo sapiens OX=9606 GN=CAMK2A PE=1 SV=2;tr|A0A5F9ZHM9|A0A5F9ZHM9_HUMAN Calcium/calmodulin-dependent protein kinase OS=Homo sapiens OX=9606 GN=CAMK2A PE=1 SV=1;tr|A0	323.31	801	Calcium/calmodulin-dependent protein kinase type II subunit alpha	CAMK2A	Q9UQM7	-3.38865	-3.42268	-3.36096	-3.46265	-3.31689	-3.60914	-3.42541	-3.93434	-4.04235	-3.50646	-3.5069	-6.94169	-6.47955	-6.91949	-6.93158	-6.64454	0.696564	-0.256263	0.0637108	3.90274e-11	-3.10028	1.53984e-13	9.65008e-12	-3.35654	2.34439e-14
Q8N8Y2	sp|Q8N8Y2|VA0D2_HUMAN V-type proton ATPase subunit d 2 OS=Homo sapiens OX=9606 GN=ATP6V0D2 PE=1 SV=1	90.307	5119	V-type proton ATPase subunit d 2	ATP6V0D2	Q8N8Y2	-3.56533	-3.66135	-3.41693	-3.60349	-3.79335	-3.77012	-3.47066	-3.40945	-3.7576	-3.38375	-3.32859	-6.69896	-6.2664	-6.30222	-6.03951	-6.49558	0.905241	0.165087	0.187815	3.90274e-11	-2.89053	1.56356e-13	2.39145e-11	-2.72544	1.97479e-13
Q9Y5K8;G3V2V6;G3V2S6;H0YJH8;G3V559	sp|Q9Y5K8|VATD_HUMAN V-type proton ATPase subunit D OS=Homo sapiens OX=9606 GN=ATP6V1D PE=1 SV=1;tr|G3V2V6|G3V2V6_HUMAN V-type proton ATPase subunit D OS=Homo sapiens OX=9606 GN=ATP6V1D PE=1 SV=1;tr|G3V2S6|G3V2S6_HUMAN V-type proton ATPase subunit D OS=Hom	323.31	6598	V-type proton ATPase subunit D	ATP6V1D	Q9Y5K8	-3.59869	-3.72549	-3.82909	-3.72184	-3.62715	-3.69105	-3.57006	-3.42457	-3.6724	-3.47923	-3.39506	-5.6283	-5.92092	-5.58595	-5.828	-5.52533	0.65879	0.190622	0.0527742	3.90274e-11	-2.18944	1.61326e-13	3.56011e-11	-1.99882	3.33195e-13
Q9BQG1	sp|Q9BQG1|SYT3_HUMAN Synaptotagmin-3 OS=Homo sapiens OX=9606 GN=SYT3 PE=1 SV=1	62.106	5672	Synaptotagmin-3	SYT3	Q9BQG1	-3.52973	-3.62841	-3.41012	-3.29643	-3.55495	-3.71347	-3.53726	-3.56922	-3.75917	-3.63048	-3.34077	-6.37419	-6.99757	-6.55884	-6.33545	-6.82373	0.999924	-0.045192	0.726737	3.90274e-11	-3.05058	1.66076e-13	1.28448e-11	-3.09577	6.82185e-14
A0A590UJZ8	tr|A0A590UJZ8|A0A590UJZ8_HUMAN Ryanodine receptor 2 (Fragment) OS=Homo sapiens OX=9606 GN=RYR2 PE=1 SV=1	112.97	780	Ryanodine receptor 2 (Fragment)	RYR2	A0A590UJZ8	-3.42505	-3.50698	-3.32489	-3.49304	-3.46486	-3.73163	-3.37413	-3.57777	-3.9753	-3.5598	-3.36877	-7.01856	-7.39052	-6.91408	-7.24132	-6.56966	0.999924	-0.0800792	0.586505	3.90274e-11	-3.45567	1.71739e-13	1.28448e-11	-3.53575	6.22258e-14
O75689;H0Y7Q1;A0A3B3ISA7;A0A087WTN6;H7C4B3;H7BZT6;H7C264;H7C324	sp|O75689|ADAP1_HUMAN Arf-GAP with dual PH domain-containing protein 1 OS=Homo sapiens OX=9606 GN=ADAP1 PE=1 SV=2;tr|H0Y7Q1|H0Y7Q1_HUMAN Arf-GAP with dual PH domain-containing protein 1 (Fragment) OS=Homo sapiens OX=9606 GN=ADAP1 PE=1 SV=1;tr|A0A3B3ISA7|A0	49.267	2540	Arf-GAP with dual PH domain-containing protein 1	ADAP1	O75689	-3.68581	-3.6479	-3.6271	-3.52996	-3.70599	-3.53614	-3.42851	-3.53172	-3.72654	-3.58056	-3.42381	-6.07749	-5.579	-6.0748	-6.01877	-6.10412	0.995356	0.0839255	0.421047	3.90274e-11	-2.43261	1.73345e-13	2.2397e-11	-2.34868	1.52496e-13
P62760;E7ER47;E9PE24	sp|P62760|VISL1_HUMAN Visinin-like protein 1 OS=Homo sapiens OX=9606 GN=VSNL1 PE=1 SV=2;tr|E7ER47|E7ER47_HUMAN Visinin-like protein 1 (Fragment) OS=Homo sapiens OX=9606 GN=VSNL1 PE=1 SV=1;tr|E9PE24|E9PE24_HUMAN Visinin-like protein 1 (Fragment) OS=Homo sap	211.4	3906	Visinin-like protein 1	VSNL1	P62760	-3.39279	-3.45325	-3.49462	-3.62532	-3.40022	-3.3733	-3.46424	-3.73979	-3.73035	-3.51428	-3.57734	-7.06577	-6.33634	-7.26602	-7.01505	-7.29801	0.966113	-0.148619	0.312257	4.00608e-11	-3.39104	1.8787e-13	1.17065e-11	-3.53966	5.01387e-14
P21283;E7EV59	sp|P21283|VATC1_HUMAN V-type proton ATPase subunit C 1 OS=Homo sapiens OX=9606 GN=ATP6V1C1 PE=1 SV=4;tr|E7EV59|E7EV59_HUMAN V-type proton ATPase subunit C OS=Homo sapiens OX=9606 GN=ATP6V1C1 PE=1 SV=1	323.31	3193	V-type proton ATPase subunit C 1	ATP6V1C1	P21283	-3.62215	-3.6877	-3.66951	-3.72543	-3.63013	-3.70591	-3.59919	-3.60326	-3.77029	-3.64274	-3.39503	-5.48412	-5.43146	-5.32783	-5.46258	-5.42374	0.98666	0.0713708	0.365778	4.00608e-11	-1.82384	1.90645e-13	2.32208e-11	-1.75247	1.80492e-13
Q9H936;E9PJH7;A0A0D9SFE1;A0A0D9SEI9;K4DIA8	sp|Q9H936|GHC1_HUMAN Mitochondrial glutamate carrier 1 OS=Homo sapiens OX=9606 GN=SLC25A22 PE=1 SV=1;tr|E9PJH7|E9PJH7_HUMAN Mitochondrial glutamate carrier 1 (Fragment) OS=Homo sapiens OX=9606 GN=SLC25A22 PE=1 SV=5;tr|A0A0D9SFE1|A0A0D9SFE1_HUMAN Mitochondr	323.31	5942	Mitochondrial glutamate carrier 1	SLC25A22	Q9H936	-3.72833	-3.597	-3.56569	-3.45471	-3.74811	-3.79269	-3.54778	-3.31936	-3.60023	-3.60873	-3.15263	-6.84127	-6.09765	-6.45325	-6.37748	-6.59599	0.827905	0.202007	0.135139	4.24865e-11	-3.02738	2.15777e-13	3.52221e-11	-2.82537	3.18474e-13
O00555;A0A384DVW2;A0A1B0GTI4;B5TYJ1;A0A1B0GU74;A0A590UJK2;A0A1B0GUS3;A0A1B0GU81;A0A1B0GTN7;A0A1C7CYY9;A0A087WW63;A0A1B0GTW2;K7EQ95	sp|O00555|CAC1A_HUMAN Voltage-dependent P/Q-type calcium channel subunit alpha-1A OS=Homo sapiens OX=9606 GN=CACNA1A PE=1 SV=3;tr|A0A384DVW2|A0A384DVW2_HUMAN Voltage-dependent P/Q-type calcium channel subunit alpha OS=Homo sapiens OX=9606 GN=CACNA1A PE=1 S	22.877	81	Voltage-dependent P/Q-type calcium channel subunit alpha-1A	CACNA1A	O00555	-3.46107	-3.43381	-3.30158	-3.29722	-3.53485	-3.65113	-3.67431	-3.78983	-3.74921	-3.72859	-3.73795	-5.77803	-6.31445	-6.06658	-6.22985	-6.24156	0.371814	-0.289369	0.0116782	4.24865e-11	-2.39012	2.21648e-13	8.91726e-12	-2.67949	1.98036e-14
Q13554;H7BZC6;H7BXS4	sp|Q13554|KCC2B_HUMAN Calcium/calmodulin-dependent protein kinase type II subunit beta OS=Homo sapiens OX=9606 GN=CAMK2B PE=1 SV=3;tr|H7BZC6|H7BZC6_HUMAN Calcium/calmodulin-dependent protein kinase type II subunit beta (Fragment) OS=Homo sapiens OX=9606 GN	323.31	4227	Calcium/calmodulin-dependent protein kinase type II subunit beta	CAMK2B	Q13554	-3.44857	-3.42687	-3.3989	-3.28789	-3.52148	-3.67648	-3.46638	-3.7343	-3.95815	-3.60039	-3.4366	-6.39054	-6.44266	-6.952	-6.90152	-6.90906	0.906547	-0.179132	0.19011	4.24865e-11	-3.07999	2.24295e-13	1.17065e-11	-3.25912	4.86129e-14
Q9P2U7	sp|Q9P2U7|VGLU1_HUMAN Vesicular glutamate transporter 1 OS=Homo sapiens OX=9606 GN=SLC17A7 PE=2 SV=1	138.8	6273	Vesicular glutamate transporter 1	SLC17A7	Q9P2U7	-3.83505	-3.68386	-3.56674	-3.64561	-3.7856	-3.86816	-3.47071	-3.19171	-3.2449	-3.49463	-3.16205	-7.13883	-6.31642	-7.45772	-6.85944	-7.09497	0.441442	0.418036	0.0168565	4.24865e-11	-3.66068	2.44961e-13	5.99584e-11	-3.24264	7.98938e-13
Q86SE5;B3KT61;E5RJ39	sp|Q86SE5|RALYL_HUMAN RNA-binding Raly-like protein OS=Homo sapiens OX=9606 GN=RALYL PE=1 SV=2;tr|B3KT61|B3KT61_HUMAN RNA-binding Raly-like protein OS=Homo sapiens OX=9606 GN=RALYL PE=1 SV=1;tr|E5RJ39|E5RJ39_HUMAN RNA-binding Raly-like protein OS=Homo sapi	7.8072	1007	RNA-binding Raly-like protein	RALYL	Q86SE5	-3.66211	-3.75259	-3.63448	-3.88404	-3.55889	-3.69511	-3.6053	-3.61646	-3.57836	-3.43215	-3.39029	-5.63857	-5.40324	-5.68064	-5.6434	-5.80701	0.724499	0.173358	0.0728258	4.24865e-11	-2.11006	2.45949e-13	4.37006e-11	-1.9367	4.67684e-13
Q9GZN7;K7EPS3;K7ERP1;K7EPN1;K7EJ96	sp|Q9GZN7|ROGDI_HUMAN Protein rogdi homolog OS=Homo sapiens OX=9606 GN=ROGDI PE=1 SV=1;tr|K7EPS3|K7EPS3_HUMAN Protein rogdi homolog (Fragment) OS=Homo sapiens OX=9606 GN=ROGDI PE=1 SV=8;tr|K7ERP1|K7ERP1_HUMAN Protein rogdi homolog OS=Homo sapiens OX=9606 G	116.36	5825	Protein rogdi homolog	ROGDI	Q9GZN7	-3.59429	-3.60295	-3.49446	-3.54125	-3.61467	-3.71248	-3.55697	-3.68425	-3.60965	-3.59434	-3.54873	-5.84742	-5.47586	-6.07429	-5.79649	-5.89843	0.999924	-0.00543937	0.954998	4.24865e-11	-2.21971	2.47031e-13	1.98054e-11	-2.22515	1.22527e-13
Q93050;B7Z2A9;B7Z641	sp|Q93050|VPP1_HUMAN V-type proton ATPase 116 kDa subunit a1 OS=Homo sapiens OX=9606 GN=ATP6V0A1 PE=1 SV=3;tr|B7Z2A9|B7Z2A9_HUMAN V-type proton ATPase subunit a OS=Homo sapiens OX=9606 GN=ATP6V0A1 PE=1 SV=1;tr|B7Z641|B7Z641_HUMAN V-type proton ATPase subun	323.31	5378	V-type proton ATPase 116 kDa subunit a1	ATP6V0A1	Q93050	-3.67223	-3.70376	-3.56533	-3.57857	-3.71098	-3.88524	-3.58263	-3.44485	-3.61327	-3.55556	-3.27879	-6.03862	-5.64502	-5.82815	-5.68979	-6.02796	0.728515	0.190999	0.0759832	4.24865e-11	-2.35089	2.49366e-13	4.37006e-11	-2.15989	4.67061e-13
P53779;F8W9R5;A0A286YF62;A0A286YFA6;A0A286YEW9;A0A286YF85;A0A286YEN5;A0A286YFJ4;D6RJF9;A0A286YFJ6;A0A286YFC0;A0A286YFI3;A0A286YEQ0;A0A286YFN2;A0A286YFM6;A0A286YEQ7;A0A286YEX7;A0A1P0B7D2;A0A286YFD7;A0A286YES9;A0A286YF97;A0A286YF19;A0A286YF35;A0A286YEV3;A0A286YF02;A0A286YFB6;A0A286YES0;A0A286YEY0;A0A286YF83;A0A286YEV8;A0A286YFE2;D6RCB1	sp|P53779|MK10_HUMAN Mitogen-activated protein kinase 10 OS=Homo sapiens OX=9606 GN=MAPK10 PE=1 SV=2;tr|F8W9R5|F8W9R5_HUMAN Mitogen-activated protein kinase OS=Homo sapiens OX=9606 GN=MAPK10 PE=1 SV=1;tr|A0A286YF62|A0A286YF62_HUMAN Mitogen-activated protei	151.26	567	Mitogen-activated protein kinase 10	MAPK10	P53779	-3.53492	-3.60261	-3.50598	-3.59944	-3.46614	-3.59941	-3.64653	-3.87914	-3.76942	-3.60215	-3.71632	-5.51274	-5.37355	-5.62612	-5.578	-5.56573	0.609112	-0.171294	0.0423209	4.27483e-11	-1.80852	2.57683e-13	9.9686e-12	-1.97981	3.32076e-14
Q14894;I3L325;I3NI53;I3L2W5	sp|Q14894|CRYM_HUMAN Ketimine reductase mu-crystallin OS=Homo sapiens OX=9606 GN=CRYM PE=1 SV=1;tr|I3L325|I3L325_HUMAN Ketimine reductase mu-crystallin (Fragment) OS=Homo sapiens OX=9606 GN=CRYM PE=1 SV=1;tr|I3NI53|I3NI53_HUMAN Ketimine reductase mu-crysta	323.31	4332	Ketimine reductase mu-crystallin	CRYM	Q14894	-3.66334	-3.29728	-3.37441	-3.48498	-3.58521	-3.44745	-3.55283	-3.58677	-3.76292	-3.58362	-3.61658	-6.4619	-6.19133	-6.60598	-6.8306	-7.05827	0.957126	-0.145099	0.279543	4.41694e-11	-3.00907	2.76336e-13	1.28448e-11	-3.15417	6.92772e-14
Q13153;B3KNX7;E9PM17	sp|Q13153|PAK1_HUMAN Serine/threonine-protein kinase PAK 1 OS=Homo sapiens OX=9606 GN=PAK1 PE=1 SV=2;tr|B3KNX7|B3KNX7_HUMAN Non-specific serine/threonine protein kinase OS=Homo sapiens OX=9606 GN=PAK1 PE=1 SV=1;tr|E9PM17|E9PM17_HUMAN Serine/threonine-prote	323.31	4177	Serine/threonine-protein kinase PAK 1	PAK1	Q13153	-3.58797	-3.41917	-3.4424	-3.56879	-3.66233	-3.52169	-3.50166	-3.81978	-3.82109	-3.56336	-3.59691	-5.7993	-5.67674	-6.11402	-5.97276	-5.95803	0.928845	-0.126841	0.209585	4.41694e-11	-2.2436	2.92121e-13	1.28448e-11	-2.37045	6.49107e-14
Q16623;A0A0C4DFZ1;A8MZ54	sp|Q16623|STX1A_HUMAN Syntaxin-1A OS=Homo sapiens OX=9606 GN=STX1A PE=1 SV=1;tr|A0A0C4DFZ1|A0A0C4DFZ1_HUMAN Syntaxin-1A OS=Homo sapiens OX=9606 GN=STX1A PE=1 SV=1;tr|A8MZ54|A8MZ54_HUMAN Syntaxin-1A OS=Homo sapiens OX=9606 GN=STX1A PE=1 SV=1	323.31	4460	Syntaxin-1A	STX1A	Q16623	-3.46489	-3.38543	-3.22845	-3.0446	-3.5204	-3.66796	-3.50082	-3.96563	-3.72508	-3.66315	-3.62562	-7.38368	-6.73462	-7.38228	-7.36358	-7.74378	0.696564	-0.310771	0.0651173	4.41694e-11	-3.62553	2.93147e-13	1.08206e-11	-3.9363	4.29117e-14
Q96MZ0;H0Y6A7;H0UIB3;Q5TE61;A0A087WWT8	sp|Q96MZ0|GD1L1_HUMAN Ganglioside-induced differentiation-associated protein 1-like 1 OS=Homo sapiens OX=9606 GN=GDAP1L1 PE=2 SV=2;tr|H0Y6A7|H0Y6A7_HUMAN Ganglioside-induced differentiation-associated protein 1-like 1 (Fragment) OS=Homo sapiens OX=9606 GN=	160.88	5546	Ganglioside-induced differentiation-associated protein 1-like 1	GDAP1L1	Q96MZ0	-3.59904	-3.74519	-3.63559	-3.63045	-3.63812	-3.73779	-3.5045	-3.31925	-3.58751	-3.53458	-3.29226	-6.38484	-5.82224	-6.32582	-6.10844	-6.64949	0.763112	0.216743	0.0937911	4.41694e-11	-2.81055	2.94276e-13	4.56976e-11	-2.5938	5.14677e-13
Q02750	sp|Q02750|MP2K1_HUMAN Dual specificity mitogen-activated protein kinase kinase 1 OS=Homo sapiens OX=9606 GN=MAP2K1 PE=1 SV=2	270.42	4046	Dual specificity mitogen-activated protein kinase kinase 1	MAP2K1	Q02750	-3.72041	-3.69255	-3.81929	-3.99351	-3.76282	-3.68601	-3.39349	-3.3328	-3.69091	-3.48058	-3.13519	-5.83223	-5.61735	-5.87724	-6.0309	-5.9366	0.242413	0.372502	0.00301623	4.46607e-11	-2.45227	3.07425e-13	1.1044e-10	-2.07977	1.93406e-12
Q9UGC6	sp|Q9UGC6|RGS17_HUMAN Regulator of G-protein signaling 17 OS=Homo sapiens OX=9606 GN=RGS17 PE=1 SV=2	27.603	6311	Regulator of G-protein signaling 17	RGS17	Q9UGC6	-3.66327	-3.62934	-3.48258	-3.20925	-3.5912	-3.61787	-3.53503	-3.75067	-3.73853	-3.67182	-3.61821	-5.9002	-5.69232	-6.01702	-6.05159	-5.94182	0.921156	-0.130602	0.201734	4.46607e-11	-2.25774	3.13799e-13	1.28448e-11	-2.38834	6.84415e-14
P54750	sp|P54750|PDE1A_HUMAN Calcium/calmodulin-dependent 3,5-cyclic nucleotide phosphodiesterase 1A OS=Homo sapiens OX=9606 GN=PDE1A PE=1 SV=2	274.21	3751	Calcium/calmodulin-dependent 3,5-cyclic nucleotide phosphodiesterase 1A	PDE1A	P54750	-3.82868	-3.8188	-3.7873	-3.91882	-3.65348	-3.74711	-3.42097	-3.35622	-3.62907	-3.41102	-3.09107	-5.91337	-5.57564	-6.08926	-6.09564	-5.94869	0.18455	0.410695	0.00193215	4.46607e-11	-2.54285	3.18803e-13	1.23191e-10	-2.13215	2.38137e-12
Q9H1V8	sp|Q9H1V8|S6A17_HUMAN Sodium-dependent neutral amino acid transporter SLC6A17 OS=Homo sapiens OX=9606 GN=SLC6A17 PE=1 SV=3	130.66	5866	Sodium-dependent neutral amino acid transporter SLC6A17	SLC6A17	Q9H1V8	-3.77512	-3.67653	-3.54199	-3.6641	-3.59681	-3.90673	-3.53232	-3.22661	-3.45843	-3.45504	-3.282	-6.69548	-5.9057	-6.77359	-6.47008	-6.68614	0.613371	0.302666	0.0432116	5.60232e-11	-3.11532	4.08798e-13	7.05889e-11	-2.81265	9.96575e-13
P78324	sp|P78324|SHPS1_HUMAN Tyrosine-protein phosphatase non-receptor type substrate 1 OS=Homo sapiens OX=9606 GN=SIRPA PE=1 SV=2	323.31	3959	Tyrosine-protein phosphatase non-receptor type substrate 1	SIRPA	P78324	-3.43581	-3.59519	-3.6617	-3.28252	-3.2736	-3.69091	-3.5511	-3.73997	-3.75237	-3.52347	-3.55587	-6.32586	-6.12066	-6.6756	-6.58365	-6.8248	0.964638	-0.134603	0.307459	5.69094e-11	-2.88156	4.24293e-13	1.8566e-11	-3.01616	1.08969e-13
F5GX00	tr|F5GX00|F5GX00_HUMAN Synaptotagmin-7 OS=Homo sapiens OX=9606 GN=SYT7 PE=1 SV=1	7.6734	1556	Synaptotagmin-7	SYT7	F5GX00	-3.72131	-3.55948	-3.48395	-3.64013	-3.90747	-3.64418	-3.49741	-3.3341	-3.66082	-3.58376	-3.41833	-6.21063	-5.73127	-5.86138	-5.91321	-6.22961	0.884643	0.160538	0.166894	5.76768e-11	-2.49034	4.53109e-13	5.20398e-11	-2.3298	6.43894e-13
O75061;S4R305	sp|O75061|AUXI_HUMAN Putative tyrosine-protein phosphatase auxilin OS=Homo sapiens OX=9606 GN=DNAJC6 PE=1 SV=3;tr|S4R305|S4R305_HUMAN Putative tyrosine-protein phosphatase auxilin (Fragment) OS=Homo sapiens OX=9606 GN=DNAJC6 PE=1 SV=1	276.36	2484	Putative tyrosine-protein phosphatase auxilin	DNAJC6	O75061	-3.56895	-3.63877	-3.63721	-3.66755	-3.55886	-3.60052	-3.46444	-3.49279	-3.69563	-3.56015	-3.31368	-6.19482	-5.86269	-6.23412	-6.19636	-6.73637	0.995356	0.106641	0.394648	5.76768e-11	-2.73954	4.53445e-13	4.21562e-11	-2.63289	4.27982e-13
P36543;C9J8H1	sp|P36543|VATE1_HUMAN V-type proton ATPase subunit E 1 OS=Homo sapiens OX=9606 GN=ATP6V1E1 PE=1 SV=1;tr|C9J8H1|C9J8H1_HUMAN V-type proton ATPase subunit E 1 (Fragment) OS=Homo sapiens OX=9606 GN=ATP6V1E1 PE=1 SV=1	323.31	3447	V-type proton ATPase subunit E 1	ATP6V1E1	P36543	-3.68233	-3.76145	-3.73039	-3.86483	-3.65125	-3.62016	-3.56149	-3.49099	-3.66184	-3.59431	-3.34809	-5.60431	-5.26632	-5.60816	-5.57132	-5.52282	0.65346	0.187057	0.0503778	5.76768e-11	-1.98324	4.57673e-13	7.20909e-11	-1.79618	1.06352e-12
Q99747	sp|Q99747|SNAG_HUMAN Gamma-soluble NSF attachment protein OS=Homo sapiens OX=9606 GN=NAPG PE=1 SV=1	205.69	5642	Gamma-soluble NSF attachment protein	NAPG	Q99747	-3.62982	-3.6002	-3.68405	-3.70479	-3.64136	-3.51941	-3.62344	-3.66847	-3.86597	-3.59062	-3.51781	-5.42252	-5.53976	-5.42822	-5.42225	-5.32878	0.999924	-0.0233234	0.772234	5.76768e-11	-1.77504	4.75688e-13	2.39145e-11	-1.79837	2.01057e-13
Q99719;E7EX32;E7EQM7;E7EPG2	sp|Q99719|SEPT5_HUMAN Septin-5 OS=Homo sapiens OX=9606 GN=SEPTIN5 PE=1 SV=1;tr|E7EX32|E7EX32_HUMAN Septin-5 OS=Homo sapiens OX=9606 GN=SEPTIN5 PE=1 SV=1;tr|E7EQM7|E7EQM7_HUMAN Septin-5 OS=Homo sapiens OX=9606 GN=SEPTIN5 PE=1 SV=1;tr|E7EPG2|E7EPG2_HUMAN Sep	2.8512	5637	Septin-5	SEPTIN5	Q99719	-3.43907	-3.40601	-3.17165	-3.38969	-3.24207	-3.4753	-3.80886	-4.0955	-3.87853	-3.65487	-3.5658	-6.74968	-6.64293	-7.07176	-6.58025	-6.31044	0.242413	-0.446749	0.00312815	5.76768e-11	-2.8703	4.80304e-13	9.65008e-12	-3.31705	2.7099e-14
O60268;H3BMU3	sp|O60268|K0513_HUMAN Uncharacterized protein KIAA0513 OS=Homo sapiens OX=9606 GN=KIAA0513 PE=1 SV=1;tr|H3BMU3|H3BMU3_HUMAN Uncharacterized protein KIAA0513 (Fragment) OS=Homo sapiens OX=9606 GN=KIAA0513 PE=1 SV=1	224.83	2426	Uncharacterized protein KIAA0513	KIAA0513	O60268	-3.48657	-3.66632	-3.5925	-3.86019	-3.59181	-3.63697	-3.52878	-3.30652	-3.69102	-3.71368	-3.40648	-6.20627	-5.68563	-5.98664	-5.88447	-6.00249	0.96921	0.109764	0.326094	5.76768e-11	-2.4238	4.84909e-13	4.55939e-11	-2.31404	5.06277e-13
Q9NTU7	sp|Q9NTU7|CBLN4_HUMAN Cerebellin-4 OS=Homo sapiens OX=9606 GN=CBLN4 PE=1 SV=1	1.9671	6109	Cerebellin-4	CBLN4	Q9NTU7	-3.4439	-3.42539	-3.2581	-3.64688	-3.17	-3.66077	-3.80409	-3.80108	-3.87708	-3.55138	-3.7234	-5.95102	-6.18523	-6.36404	-6.20456	-6.32208	0.367126	-0.31723	0.0110334	5.98483e-11	-2.45398	5.19225e-13	1.08206e-11	-2.77121	4.17742e-14
Q9UBS5;A0A0G2JKF9;A0A140TA42;A0A140T9S4	sp|Q9UBS5|GABR1_HUMAN Gamma-aminobutyric acid type B receptor subunit 1 OS=Homo sapiens OX=9606 GN=GABBR1 PE=1 SV=1;tr|A0A0G2JKF9|A0A0G2JKF9_HUMAN GABBR1 OS=Homo sapiens OX=9606 GN=GABBR1 PE=1 SV=1;tr|A0A140TA42|A0A140TA42_HUMAN Gamma-aminobutyric acid typ	262.37	393	Gamma-aminobutyric acid type B receptor subunit 1	GABBR1	Q9UBS5	-3.60143	-3.52587	-3.34199	-3.32588	-3.60211	-3.73121	-3.59021	-3.62309	-3.79301	-3.61126	-3.6491	-6.12137	-5.66496	-6.18415	-6.05777	-6.14886	0.943727	-0.131919	0.235492	5.98483e-11	-2.38209	5.22153e-13	1.96342e-11	-2.514	1.18353e-13
Q6PUV4;D6RGY3;D6R960;D6RI05;D6RBA5	sp|Q6PUV4|CPLX2_HUMAN Complexin-2 OS=Homo sapiens OX=9606 GN=CPLX2 PE=1 SV=2;tr|D6RGY3|D6RGY3_HUMAN Complexin-2 (Fragment) OS=Homo sapiens OX=9606 GN=CPLX2 PE=1 SV=1;tr|D6R960|D6R960_HUMAN Complexin-2 (Fragment) OS=Homo sapiens OX=9606 GN=CPLX2 PE=1 SV=1;t	82.54	4786	Complexin-2	CPLX2	Q6PUV4	-3.56739	-3.8696	-3.66762	-3.8578	-3.45219	-3.76339	-3.24999	-3.17555	-3.69596	-3.38361	-3.21828	-7.00505	-6.5395	-7.17739	-6.93463	-7.72552	0.661462	0.351653	0.0537497	6.49948e-11	-3.73174	5.77365e-13	8.52372e-11	-3.38009	1.33859e-12
Q7L1I2	sp|Q7L1I2|SV2B_HUMAN Synaptic vesicle glycoprotein 2B OS=Homo sapiens OX=9606 GN=SV2B PE=1 SV=1	58.356	4846	Synaptic vesicle glycoprotein 2B	SV2B	Q7L1I2	-3.72323	-3.64915	-3.41125	-3.58312	-3.47573	-3.6453	-3.33509	-3.5307	-3.61152	-3.42471	-3.25439	-7.7685	-6.51836	-7.77867	-7.38352	-7.39397	0.995356	0.150014	0.412636	6.56129e-11	-3.93732	5.93264e-13	4.7731e-11	-3.78731	5.52722e-13
Q5JQF8	sp|Q5JQF8|PAP1M_HUMAN Polyadenylate-binding protein 1-like 2 OS=Homo sapiens OX=9606 GN=PABPC1L2A PE=2 SV=1	4.5684	4568	Polyadenylate-binding protein 1-like 2	PABPC1L2A	Q5JQF8	-3.33705	-3.95203	-3.76796	-3.70044	-3.37625	-3.45528	-3.31954	-3.43772	-3.66719	-3.43364	-3.07211	-7.92247	-8.08097	-8.04734	-9.46352	-8.38617	0.98666	0.212126	0.366711	7.43761e-11	-4.99405	6.84298e-13	5.38396e-11	-4.78193	6.83244e-13
P49418	sp|P49418|AMPH_HUMAN Amphiphysin OS=Homo sapiens OX=9606 GN=AMPH PE=1 SV=1	323.31	3607	Amphiphysin	AMPH	P49418	-3.67101	-3.74873	-3.72528	-3.77521	-3.52258	-3.58763	-3.49988	-3.31259	-3.68763	-3.49651	-3.05091	-6.59011	-6.0355	-6.71337	-6.77219	-6.96014	0.763112	0.262235	0.093927	7.79495e-11	-3.20476	7.2954e-13	8.63468e-11	-2.94252	1.37569e-12
Q92686	sp|Q92686|NEUG_HUMAN Neurogranin OS=Homo sapiens OX=9606 GN=NRGN PE=1 SV=1	42.405	5343	Neurogranin	NRGN	Q92686	-3.17818	-3.0404	-3.1856	-3.70282	-3.10482	-3.65405	-3.50958	-3.96623	-3.96843	-3.73869	-3.64323	-8.65869	-7.54058	-8.6028	-8.51915	-9.08806	0.661462	-0.454255	0.0542241	8.7344e-11	-4.71662	8.3132e-13	1.85056e-11	-5.17088	1.05679e-13
O43581	sp|O43581|SYT7_HUMAN Synaptotagmin-7 OS=Homo sapiens OX=9606 GN=SYT7 PE=1 SV=3	147.57	2378	Synaptotagmin-7	SYT7	O43581	-3.60422	-3.53639	-3.45616	-3.39407	-3.81565	-3.71265	-3.53437	-3.53162	-3.68728	-3.66014	-3.54472	-6.04376	-5.59072	-6.16761	-5.8386	-6.00614	0.999924	-0.00510141	0.963045	8.74015e-11	-2.33774	8.49475e-13	4.21562e-11	-2.34284	4.24483e-13
P30531;A0A2R8YDD5;A0A2R8YCM3;A0A2R8YEF0;A0A2R8Y3X2;A0A2R8Y495;B7Z3C5;A0A2R8Y867;A0A2R8Y4I3	sp|P30531|SC6A1_HUMAN Sodium- and chloride-dependent GABA transporter 1 OS=Homo sapiens OX=9606 GN=SLC6A1 PE=1 SV=2;tr|A0A2R8YDD5|A0A2R8YDD5_HUMAN Transporter OS=Homo sapiens OX=9606 GN=SLC6A1 PE=1 SV=1;tr|A0A2R8YCM3|A0A2R8YCM3_HUMAN Transporter OS=Homo sa	105.41	634	Sodium- and chloride-dependent GABA transporter 1	SLC6A1	P30531	-3.39271	-3.52931	-3.36212	-3.23582	-3.44113	-3.76538	-3.63348	-3.50469	-3.61271	-3.69309	-3.91623	-6.82748	-6.07071	-6.70659	-6.57301	-6.45119	0.811332	-0.217629	0.120078	8.74015e-11	-2.85376	8.59596e-13	2.22799e-11	-3.07139	1.44904e-13
Q13526;K7EN45;K7EMU7	sp|Q13526|PIN1_HUMAN Peptidyl-prolyl cis-trans isomerase NIMA-interacting 1 OS=Homo sapiens OX=9606 GN=PIN1 PE=1 SV=1;tr|K7EN45|K7EN45_HUMAN Peptidyl-prolyl cis-trans isomerase (Fragment) OS=Homo sapiens OX=9606 GN=PIN1 PE=1 SV=1;tr|K7EMU7|K7EMU7_HUMAN Pep	189.59	4222	Peptidyl-prolyl cis-trans isomerase NIMA-interacting 1	PIN1	Q13526	-3.52236	-3.62225	-3.55702	-3.45604	-3.55305	-3.75433	-3.63083	-3.80682	-3.81012	-3.64419	-3.59392	-5.3526	-5.42025	-5.56812	-5.64471	-5.55902	0.903467	-0.11967	0.177283	9.69267e-11	-1.81177	9.68652e-13	2.36366e-11	-1.93144	1.89007e-13
O94811	sp|O94811|TPPP_HUMAN Tubulin polymerization-promoting protein OS=Homo sapiens OX=9606 GN=TPPP PE=1 SV=1	323.31	2591	Tubulin polymerization-promoting protein	TPPP	O94811	-3.28395	-3.45615	-3.61458	-3.75916	-3.13085	-3.14183	-3.54265	-4.03765	-3.93744	-3.43816	-3.52765	-6.977	-7.26218	-6.98587	-7.65557	-7.63826	0.764362	-0.298957	0.0966878	9.93163e-11	-3.60707	1.01711e-12	2.2397e-11	-3.90602	1.56324e-13
P13637;A0A2R8YEY8;A0A0A0MT26;M0R116	sp|P13637|AT1A3_HUMAN Sodium/potassium-transporting ATPase subunit alpha-3 OS=Homo sapiens OX=9606 GN=ATP1A3 PE=1 SV=3;tr|A0A2R8YEY8|A0A2R8YEY8_HUMAN Sodium/potassium-transporting ATPase subunit alpha OS=Homo sapiens OX=9606 PE=3 SV=1;tr|A0A0A0MT26|A0A0A0M	323.31	3046	Sodium/potassium-transporting ATPase subunit alpha-3	ATP1A3	P13637	-3.38692	-3.59136	-3.54336	-3.42466	-3.35615	-3.59166	-3.53878	-3.54378	-3.76063	-3.66186	-3.37775	-6.7432	-6.40795	-7.15508	-6.98864	-7.59987	0.999924	-0.0942095	0.563954	9.93163e-11	-3.40239	1.03955e-12	3.7265e-11	-3.4966	3.54679e-13
B7Z613	tr|B7Z613|B7Z613_HUMAN Neuronal membrane glycoprotein M6-b OS=Homo sapiens OX=9606 GN=GPM6B PE=1 SV=1	17.176	1098	Neuronal membrane glycoprotein M6-b	GPM6B	B7Z613	-3.64685	-3.43327	-3.15486	-3.34284	-3.47171	-3.77037	-3.55373	-3.75556	-3.80002	-3.76915	-3.49124	-6.49318	-6.07653	-6.35787	-6.32239	-6.72339	0.821707	-0.203958	0.130475	9.93163e-11	-2.72073	1.0398e-12	2.32208e-11	-2.92469	1.78776e-13
H0YI72;R4GN78	tr|H0YI72|H0YI72_HUMAN Ankyrin repeat and sterile alpha motif domain-containing protein 1B (Fragment) OS=Homo sapiens OX=9606 GN=ANKS1B PE=1 SV=1;tr|R4GN78|R4GN78_HUMAN Ankyrin repeat and sterile alpha motif domain-containing protein 1B (Fragment) OS=Homo	24.517	1841	Ankyrin repeat and sterile alpha motif domain-containing protein 1B (Fragment)	ANKS1B	H0YI72	-3.43883	-3.53114	-3.25906	-4.24677	-3.4476	-3.84557	-3.2806	-3.36986	-3.75091	-3.36504	-3.34751	-7.61893	-6.95827	-7.574	-6.93321	-7.12553	0.950967	0.205379	0.270119	9.9922e-11	-3.8192	1.06199e-12	8.16404e-11	-3.61382	1.26916e-12
Q96GD0	sp|Q96GD0|PLPP_HUMAN Pyridoxal phosphate phosphatase OS=Homo sapiens OX=9606 GN=PDXP PE=1 SV=2	323.31	5485	Pyridoxal phosphate phosphatase	PDXP	Q96GD0	-3.63152	-3.67629	-3.58853	-3.46469	-3.70955	-3.70337	-3.62481	-3.67323	-3.83117	-3.52779	-3.41087	-5.74747	-5.47768	-5.50914	-5.49868	-5.74726	0.999924	0.0154161	0.871269	1.03904e-10	-1.98247	1.1208e-12	5.20525e-11	-1.96706	6.52308e-13
O95970;A0A0D9SFU4;A0A1B0GUD3;A0A1B0GV33	sp|O95970|LGI1_HUMAN Leucine-rich glioma-inactivated protein 1 OS=Homo sapiens OX=9606 GN=LGI1 PE=1 SV=1;tr|A0A0D9SFU4|A0A0D9SFU4_HUMAN Leucine-rich glioma-inactivated protein 1 OS=Homo sapiens OX=9606 GN=LGI1 PE=1 SV=1;tr|A0A1B0GUD3|A0A1B0GUD3_HUMAN Leuci	60.46	378	Leucine-rich glioma-inactivated protein 1	LGI1	O95970	-3.31587	-3.46163	-3.49115	-3.3753	-3.26173	-3.40055	-3.61462	-3.99489	-3.76752	-3.69253	-3.91816	-6.12374	-6.00759	-6.6498	-6.26036	-6.58986	0.249769	-0.413173	0.00336144	1.06551e-10	-2.52872	1.16625e-12	1.28448e-11	-2.9419	5.99546e-14
P38606	sp|P38606|VATA_HUMAN V-type proton ATPase catalytic subunit A OS=Homo sapiens OX=9606 GN=ATP6V1A PE=1 SV=2	323.31	3462	V-type proton ATPase catalytic subunit A	ATP6V1A	P38606	-3.65922	-3.76522	-3.8084	-3.83147	-3.56515	-3.66503	-3.55064	-3.48003	-3.80144	-3.57911	-3.26465	-5.43519	-5.58112	-5.46158	-5.62065	-5.57777	0.727118	0.180575	0.0752517	1.06896e-10	-2.00009	1.18698e-12	1.29609e-10	-1.81951	2.56997e-12
Q7Z6L0;A0A1B0GTP1;A0A1B0GTE9;A0A0G2JLL6	sp|Q7Z6L0|PRRT2_HUMAN Proline-rich transmembrane protein 2 OS=Homo sapiens OX=9606 GN=PRRT2 PE=1 SV=1;tr|A0A1B0GTP1|A0A1B0GTP1_HUMAN Proline-rich transmembrane protein 2 OS=Homo sapiens OX=9606 GN=PRRT2 PE=4 SV=1;tr|A0A1B0GTE9|A0A1B0GTE9_HUMAN Proline-rich	187.16	4902	Proline-rich transmembrane protein 2	PRRT2	Q7Z6L0	-3.2135	-3.47602	-3.38772	-3.56751	-3.21915	-3.4204	-3.48594	-4.00581	-3.92155	-3.53896	-3.62362	-7.17601	-6.47328	-7.21952	-7.18066	-7.58255	0.670844	-0.33446	0.0559168	1.08975e-10	-3.41123	1.22735e-12	2.2397e-11	-3.74569	1.52784e-13
P63098;F6U1T9;D3YTA9;H7BYZ3	sp|P63098|CANB1_HUMAN Calcineurin subunit B type 1 OS=Homo sapiens OX=9606 GN=PPP3R1 PE=1 SV=2;tr|F6U1T9|F6U1T9_HUMAN Calcineurin subunit B type 1 OS=Homo sapiens OX=9606 GN=PPP3R1 PE=1 SV=1;tr|D3YTA9|D3YTA9_HUMAN Calcineurin subunit B type 1 OS=Homo sapie	323.31	1257	Calcineurin subunit B type 1	PPP3R1	P63098	-3.51887	-3.40421	-3.31495	-3.25048	-3.43358	-3.58054	-3.52088	-3.81613	-3.98339	-3.61448	-3.53049	-6.30889	-6.6841	-6.60834	-6.97758	-7.25346	0.737831	-0.275971	0.0779132	1.11336e-10	-3.0734	1.2716e-12	2.32208e-11	-3.34937	1.77662e-13
A0A0D9SF30	tr|A0A0D9SF30|A0A0D9SF30_HUMAN Neural cell adhesion molecule 1 (Fragment) OS=Homo sapiens OX=9606 GN=NCAM1 PE=1 SV=1	236.72	366	Neural cell adhesion molecule 1 (Fragment)	NCAM1	A0A0D9SF30	-3.72955	-3.50254	-3.34765	-3.33	-3.70553	-3.67752	-3.53677	-3.53404	-3.56654	-3.62045	-3.38932	-6.55809	-6.05396	-7.04066	-6.86086	-6.89625	0.999924	0.019373	0.899026	1.11459e-10	-3.15254	1.29069e-12	5.66168e-11	-3.13317	7.3295e-13
P46459;I3L0N3	sp|P46459|NSF_HUMAN Vesicle-fusing ATPase OS=Homo sapiens OX=9606 GN=NSF PE=1 SV=3;tr|I3L0N3|I3L0N3_HUMAN Vesicle-fusing ATPase OS=Homo sapiens OX=9606 GN=NSF PE=1 SV=1	323.31	1986	Vesicle-fusing ATPase	NSF	P46459	-3.62107	-3.73281	-3.76228	-3.80318	-3.57398	-3.69509	-3.42155	-3.32955	-3.69823	-3.5013	-3.18572	-6.04946	-5.85524	-6.16697	-6.24529	-6.72162	0.689501	0.270799	0.0589496	1.16199e-10	-2.78045	1.36401e-12	1.50669e-10	-2.50965	3.32217e-12
Q9ULR3	sp|Q9ULR3|PPM1H_HUMAN Protein phosphatase 1H OS=Homo sapiens OX=9606 GN=PPM1H PE=1 SV=2	168.14	6412	Protein phosphatase 1H	PPM1H	Q9ULR3	-3.51606	-3.56538	-3.60546	-3.64695	-3.48485	-3.5466	-3.54191	-3.66086	-3.69008	-3.61889	-3.73249	-5.71163	-5.40342	-5.93599	-5.7796	-6.06304	0.995356	-0.0879639	0.40142	1.16845e-10	-2.12989	1.39013e-12	4.01816e-11	-2.21786	3.88813e-13
P68366	sp|P68366|TBA4A_HUMAN Tubulin alpha-4A chain OS=Homo sapiens OX=9606 GN=TUBA4A PE=1 SV=1	323.31	3950	Tubulin alpha-4A chain	TUBA4A	P68366	-3.26567	-3.45412	-3.58739	-3.84029	-3.31556	-3.3168	-3.49102	-3.65328	-3.96498	-3.54243	-3.35234	-7.03994	-6.71005	-7.38221	-7.12384	-7.80866	0.995486	-0.137503	0.438907	1.16906e-10	-3.61213	1.4094e-12	4.2026e-11	-3.74963	4.13327e-13
P63215	sp|P63215|GBG3_HUMAN Guanine nucleotide-binding protein G(I)/G(S)/G(O) subunit gamma-3 OS=Homo sapiens OX=9606 GN=GNG3 PE=1 SV=1	259.33	3938	Guanine nucleotide-binding protein G(I)/G(S)/G(O) subunit gamma-3	GNG3	P63215	-3.26907	-3.1748	-3.23846	-3.14791	-3.33596	-3.48642	-3.6764	-4.4504	-3.85234	-3.72243	-3.96742	-6.93376	-6.51731	-7.03098	-6.84539	-6.61768	0.0477844	-0.658361	0.00020466	1.17257e-10	-2.85523	1.43223e-12	9.9686e-12	-3.51359	3.12192e-14
Q15904;A0A0C4DGX8	sp|Q15904|VAS1_HUMAN V-type proton ATPase subunit S1 OS=Homo sapiens OX=9606 GN=ATP6AP1 PE=1 SV=2;tr|A0A0C4DGX8|A0A0C4DGX8_HUMAN ATPase, H+ transporting, lysosomal accessory protein 1, isoform CRA_c OS=Homo sapiens OX=9606 GN=ATP6AP1 PE=1 SV=1	65.043	4435	V-type proton ATPase subunit S1	ATP6AP1	Q15904	-3.72245	-3.74344	-3.63355	-3.63453	-3.76933	-3.95168	-3.45819	-3.41633	-3.4926	-3.46444	-3.4568	-6.1339	-5.59883	-5.57697	-5.47314	-5.87669	0.462757	0.284824	0.0200401	1.31648e-10	-2.27423	1.62889e-12	2.36821e-10	-1.98941	6.34878e-12
P42658;E9PF59	sp|P42658|DPP6_HUMAN Dipeptidyl aminopeptidase-like protein 6 OS=Homo sapiens OX=9606 GN=DPP6 PE=1 SV=2;tr|E9PF59|E9PF59_HUMAN Dipeptidyl aminopeptidase-like protein 6 OS=Homo sapiens OX=9606 GN=DPP6 PE=1 SV=1	323.31	1449	Dipeptidyl aminopeptidase-like protein 6	DPP6	P42658	-3.58369	-3.45267	-3.47274	-3.21417	-3.80989	-3.72356	-3.40851	-3.79618	-3.70815	-3.56759	-3.56172	-6.30032	-5.82782	-6.34668	-6.13665	-6.38947	0.999924	-0.0656433	0.610183	1.42623e-10	-2.59176	1.78731e-12	5.18315e-11	-2.6574	6.33094e-13
O60641;E9PDG8	sp|O60641|AP180_HUMAN Clathrin coat assembly protein AP180 OS=Homo sapiens OX=9606 GN=SNAP91 PE=1 SV=2;tr|E9PDG8|E9PDG8_HUMAN Clathrin coat assembly protein AP180 OS=Homo sapiens OX=9606 GN=SNAP91 PE=1 SV=1	323.31	1436	Clathrin coat assembly protein AP180	SNAP91	O60641	-3.52297	-3.52532	-3.49311	-3.52085	-3.60484	-3.62795	-3.48413	-3.56763	-3.66546	-3.61823	-3.27745	-6.60076	-6.07312	-7.01883	-6.58944	-7.19767	0.999924	0.0265909	0.865955	1.47376e-10	-3.17338	1.87025e-12	7.37673e-11	-3.14679	1.09996e-12
A5PKW4	sp|A5PKW4|PSD1_HUMAN PH and SEC7 domain-containing protein 1 OS=Homo sapiens OX=9606 GN=PSD PE=1 SV=2	15.787	895	PH and SEC7 domain-containing protein 1	PSD	A5PKW4	-3.75806	-3.50945	-3.36261	-3.37963	-3.47809	-3.90035	-3.41302	-3.46336	-3.99397	-3.37983	-3.31941	-6.75904	-6.33173	-6.8665	-6.99671	-7.22711	0.999924	0.0507805	0.75882	1.49485e-10	-3.3223	1.92073e-12	8.16134e-11	-3.27152	1.25579e-12
Q01064;B4DK72	sp|Q01064|PDE1B_HUMAN Calcium/calmodulin-dependent 3,5-cyclic nucleotide phosphodiesterase 1B OS=Homo sapiens OX=9606 GN=PDE1B PE=1 SV=2;tr|B4DK72|B4DK72_HUMAN Phosphodiesterase OS=Homo sapiens OX=9606 GN=PDE1B PE=1 SV=1	87.731	1034	Calcium/calmodulin-dependent 3,5-cyclic nucleotide phosphodiesterase 1B	PDE1B	Q01064	-3.60753	-3.8053	-3.70171	-3.83189	-3.44354	-3.54808	-3.50726	-3.66814	-3.73112	-3.49666	-3.38181	-5.89438	-5.48975	-5.91541	-5.67238	-5.62536	0.986127	0.0993434	0.363622	1.55986e-10	-2.16246	2.029e-12	1.1701e-10	-2.06311	2.13986e-12
Q16864	sp|Q16864|VATF_HUMAN V-type proton ATPase subunit F OS=Homo sapiens OX=9606 GN=ATP6V1F PE=1 SV=2	32.798	4481	V-type proton ATPase subunit F	ATP6V1F	Q16864	-3.67846	-3.75147	-3.77296	-3.81515	-3.56889	-3.7436	-3.60649	-3.52691	-3.76536	-3.59572	-3.38562	-5.27658	-5.54045	-5.34018	-5.27062	-5.27284	0.801291	0.145735	0.113213	1.6099e-10	-1.76412	2.11964e-12	1.696e-10	-1.61838	4.03552e-12
O60939	sp|O60939|SCN2B_HUMAN Sodium channel subunit beta-2 OS=Homo sapiens OX=9606 GN=SCN2B PE=1 SV=1	82.61	2480	Sodium channel subunit beta-2	SCN2B	O60939	-3.40484	-3.52964	-3.60539	-3.69666	-3.49779	-3.41394	-3.52656	-3.79508	-3.76113	-3.64613	-3.49326	-5.9225	-5.73351	-6.18672	-5.98223	-6.46921	0.971107	-0.119721	0.330135	1.63893e-10	-2.4144	2.18385e-12	4.75366e-11	-2.53412	5.42931e-13
P62745	sp|P62745|RHOB_HUMAN Rho-related GTP-binding protein RhoB OS=Homo sapiens OX=9606 GN=RHOB PE=1 SV=1	170.54	3903	Rho-related GTP-binding protein RhoB	RHOB	P62745	-3.49356	-3.32812	-3.54887	-3.39324	-3.5473	-3.34377	-3.65624	-3.8098	-3.95102	-3.65564	-3.49592	-5.96794	-6.25449	-6.6692	-6.61341	-6.0974	0.658108	-0.271247	0.0518878	1.68034e-10	-2.60676	2.26568e-12	3.0463e-11	-2.87801	2.60946e-13
G3V292;H0YK26	tr|G3V292|G3V292_HUMAN Serine/threonine-protein phosphatase 2A 56 kDa regulatory subunit gamma isoform OS=Homo sapiens OX=9606 GN=PPP2R5C PE=1 SV=1;tr|H0YK26|H0YK26_HUMAN Serine/threonine-protein phosphatase 2A 56 kDa regulatory subunit gamma isoform (Frag	11.294	1708	Serine/threonine-protein phosphatase 2A 56 kDa regulatory subunit gamma isoform	PPP2R5C	G3V292	-3.77031	-3.47146	-3.61256	-3.629	-3.7182	-3.82685	-3.56048	-3.49769	-3.70557	-3.6349	-3.5927	-5.42133	-5.19494	-5.55441	-5.57977	-5.54784	0.995737	0.0731295	0.439742	1.70844e-10	-1.86139	2.33537e-12	1.17482e-10	-1.78826	2.2177e-12
Q92859;Q59FP8	sp|Q92859|NEO1_HUMAN Neogenin OS=Homo sapiens OX=9606 GN=NEO1 PE=1 SV=2;tr|Q59FP8|Q59FP8_HUMAN Neogenin (Fragment) OS=Homo sapiens OX=9606 GN=NEO1 PE=1 SV=1	183.43	5360	Neogenin	NEO1	Q92859	-3.62529	-3.6062	-3.67703	-3.42852	-3.67155	-3.5643	-3.74385	-3.76105	-3.80788	-3.74269	-3.65701	-5.29406	-5.22201	-5.27996	-5.16895	-5.43102	0.722714	-0.147013	0.0719962	1.70844e-10	-1.5367	2.35778e-12	3.43467e-11	-1.68372	3.05111e-13
O95670;H0Y474;F2Z307	sp|O95670|VATG2_HUMAN V-type proton ATPase subunit G 2 OS=Homo sapiens OX=9606 GN=ATP6V1G2 PE=1 SV=1;tr|H0Y474|H0Y474_HUMAN V-type proton ATPase subunit G (Fragment) OS=Homo sapiens OX=9606 GN=ATP6V1G2 PE=1 SV=1;tr|F2Z307|F2Z307_HUMAN V-type proton ATPase	323.31	2664	V-type proton ATPase subunit G 2	ATP6V1G2	O95670	-3.58641	-3.74808	-3.70533	-3.80345	-3.44383	-3.61654	-3.52752	-3.47441	-3.6162	-3.5092	-3.22962	-6.16622	-5.79457	-6.4628	-6.05683	-6.69605	0.934366	0.179214	0.213779	1.93522e-10	-2.7639	2.70145e-12	1.65147e-10	-2.58469	3.85097e-12
Q96CW1;A0A087WY71;E9PFW3;C9JJ47	sp|Q96CW1|AP2M1_HUMAN AP-2 complex subunit mu OS=Homo sapiens OX=9606 GN=AP2M1 PE=1 SV=2;tr|A0A087WY71|A0A087WY71_HUMAN AP-2 complex subunit mu OS=Homo sapiens OX=9606 GN=AP2M1 PE=1 SV=1;tr|E9PFW3|E9PFW3_HUMAN AP-2 complex subunit mu OS=Homo sapiens OX=960	316.55	5442	AP-2 complex subunit mu	AP2M1	Q96CW1	-3.65217	-3.65362	-3.57851	-3.5205	-3.55875	-3.83568	-3.60603	-3.60194	-3.73279	-3.62464	-3.54379	-5.37054	-5.66423	-5.32188	-5.5166	-5.79637	0.999924	0.0113696	0.907358	2.05626e-10	-1.91209	2.90303e-12	9.88914e-11	-1.90072	1.64715e-12
A0A669KB77;P11137	tr|A0A669KB77|A0A669KB77_HUMAN Microtubule-associated protein OS=Homo sapiens OX=9606 GN=MAP2 PE=1 SV=1;sp|P11137|MTAP2_HUMAN Microtubule-associated protein 2 OS=Homo sapiens OX=9606 GN=MAP2 PE=1 SV=4	323.31	820	Microtubule-associated protein	MAP2	A0A669KB77	-3.5269	-3.56708	-3.3428	-3.88867	-3.40275	-3.82637	-3.49398	-3.45224	-3.85803	-3.49496	-3.24251	-6.41904	-6.07968	-6.58767	-6.82448	-6.85882	0.999924	0.0840835	0.59156	2.10994e-10	-3.04559	3.01229e-12	1.23191e-10	-2.96151	2.38409e-12
Q92598;A0A0A0MSM0	sp|Q92598|HS105_HUMAN Heat shock protein 105 kDa OS=Homo sapiens OX=9606 GN=HSPH1 PE=1 SV=1;tr|A0A0A0MSM0|A0A0A0MSM0_HUMAN Heat shock protein 105 kDa OS=Homo sapiens OX=9606 GN=HSPH1 PE=1 SV=1	323.31	5329	Heat shock protein 105 kDa	HSPH1	Q92598	-3.52802	-3.60814	-3.68321	-3.47189	-3.69332	-3.54002	-3.65685	-3.6262	-3.97855	-3.76715	-3.4698	-5.49568	-5.43895	-5.4651	-5.517	-5.44499	0.943727	-0.112276	0.227789	2.12465e-10	-1.77263	3.06699e-12	5.18315e-11	-1.88491	6.27185e-13
Q8WZA2;E9PB94;B7Z278	sp|Q8WZA2|RPGF4_HUMAN Rap guanine nucleotide exchange factor 4 OS=Homo sapiens OX=9606 GN=RAPGEF4 PE=1 SV=1;tr|E9PB94|E9PB94_HUMAN Rap guanine nucleotide exchange factor 4 OS=Homo sapiens OX=9606 GN=RAPGEF4 PE=1 SV=1;tr|B7Z278|B7Z278_HUMAN Rap guanine nucl	43.757	5311	Rap guanine nucleotide exchange factor 4	RAPGEF4	Q8WZA2	-3.63804	-3.61044	-3.37213	-3.3955	-3.54449	-3.85537	-3.60621	-3.64045	-3.64712	-3.67414	-3.70915	-5.71155	-5.42868	-5.97002	-5.76782	-5.80615	0.995356	-0.0860878	0.42623	2.21086e-10	-2.08143	3.22651e-12	6.64188e-11	-2.16752	9.06094e-13
P59768;G3V3J9;G3V2N0;G3V2C9	sp|P59768|GBG2_HUMAN Guanine nucleotide-binding protein G(I)/G(S)/G(O) subunit gamma-2 OS=Homo sapiens OX=9606 GN=GNG2 PE=1 SV=2;tr|G3V3J9|G3V3J9_HUMAN Guanine nucleotide-binding protein subunit gamma OS=Homo sapiens OX=9606 GN=GNG2 PE=1 SV=1;tr|G3V2N0|G3V	104.67	3804	Guanine nucleotide-binding protein G(I)/G(S)/G(O) subunit gamma-2	GNG2	P59768	-4.06592	-3.99442	-4.0183	-3.83538	-4.01658	-3.8288	-3.41868	-2.94918	-3.60505	-3.38412	-2.65435	-6.31441	-6.14779	-6.67497	-6.74317	-6.95957	0.077597	0.757625	0.000437263	2.28916e-10	-3.36571	3.37709e-12	1.60073e-09	-2.60808	7.92237e-11
Q9BWQ8;F8VZI9;A0A0A0MTP9	sp|Q9BWQ8|LFG2_HUMAN Protein lifeguard 2 OS=Homo sapiens OX=9606 GN=FAIM2 PE=1 SV=1;tr|F8VZI9|F8VZI9_HUMAN Protein lifeguard 2 OS=Homo sapiens OX=9606 GN=FAIM2 PE=1 SV=1;tr|A0A0A0MTP9|A0A0A0MTP9_HUMAN Protein lifeguard 2 (Fragment) OS=Homo sapiens OX=9606	50.781	286	Protein lifeguard 2	FAIM2	Q9BWQ8	-3.34269	-3.56679	-3.76613	-3.90653	-3.40342	-3.33366	-3.56638	-3.62697	-3.80504	-3.50377	-3.31511	-6.28397	-6.14011	-6.69623	-6.33867	-6.85872	0.999924	-0.0102492	0.945493	2.32377e-10	-2.90009	3.46501e-12	1.01352e-10	-2.91034	1.70421e-12
P18505;A0A6Q8PGD9	sp|P18505|GBRB1_HUMAN Gamma-aminobutyric acid receptor subunit beta-1 OS=Homo sapiens OX=9606 GN=GABRB1 PE=1 SV=2;tr|A0A6Q8PGD9|A0A6Q8PGD9_HUMAN Gamma-aminobutyric acid receptor subunit beta-2 OS=Homo sapiens OX=9606 GN=GABRB2 PE=4 SV=1	3.8801	3142	Gamma-aminobutyric acid receptor subunit beta-1	GABRB1	P18505	-3.82031	-3.97806	-3.62021	-3.61296	-3.56701	-3.72666	-3.54079	-3.28878	-3.48872	-3.50504	-3.19981	-6.65952	-5.70522	-6.36193	-6.06639	-6.33356	0.612323	0.316238	0.0430296	2.33539e-10	-2.8207	3.51938e-12	3.40657e-10	-2.50446	1.09157e-11
O00305;H0Y476;A0A1B0GTX2;E7EN11;A0A1B0GTF6;A0A1B0GUK4;A0A1B0GU53;A0A1B0GTS4;A0A1B0GTA9;A0A1C7CYX2;A0A1B0GTN8;A0A1B0GVU5;A0A1B0GXG0;A0A1B0GTP5;A0A1B0GWF9;A0A1B0GVB2;A0A1B0GTX8;A0A1B0GTK1;A0A1B0GVF0	sp|O00305|CACB4_HUMAN Voltage-dependent L-type calcium channel subunit beta-4 OS=Homo sapiens OX=9606 GN=CACNB4 PE=1 SV=2;tr|H0Y476|H0Y476_HUMAN Voltage-dependent L-type calcium channel subunit beta-4 OS=Homo sapiens OX=9606 GN=CACNB4 PE=1 SV=2;tr|A0A1B0GT	151.43	490	Voltage-dependent L-type calcium channel subunit beta-4	CACNB4	O00305	-3.63312	-3.42562	-3.34451	-3.2883	-3.56486	-3.72341	-3.4229	-3.54505	-3.96518	-3.59768	-3.48106	-6.60782	-6.11498	-7.06627	-6.61969	-6.98148	0.999924	-0.105739	0.509893	2.34904e-10	-3.07567	3.57721e-12	7.38592e-11	-3.18141	1.11304e-12
Q8N6N7	sp|Q8N6N7|ACBD7_HUMAN Acyl-CoA-binding domain-containing protein 7 OS=Homo sapiens OX=9606 GN=ACBD7 PE=1 SV=1	131.27	5110	Acyl-CoA-binding domain-containing protein 7	ACBD7	Q8N6N7	-3.42066	-3.65266	-3.67807	-4.24303	-3.32094	-3.97895	-3.36946	-3.43493	-3.36504	-3.39265	-3.22668	-6.93871	-6.28889	-7.10766	-6.68703	-7.27428	0.696564	0.357969	0.0631524	2.42456e-10	-3.50156	3.73068e-12	3.16855e-10	-3.1436	9.8012e-12
P21281	sp|P21281|VATB2_HUMAN V-type proton ATPase subunit B, brain isoform OS=Homo sapiens OX=9606 GN=ATP6V1B2 PE=1 SV=3	323.31	3192	V-type proton ATPase subunit B, brain isoform	ATP6V1B2	P21281	-3.66802	-3.83714	-3.79205	-3.87434	-3.57721	-3.69281	-3.58252	-3.48437	-3.70979	-3.58511	-3.31068	-5.42982	-5.6825	-5.26651	-5.40662	-5.36374	0.65346	0.205769	0.0503693	2.47165e-10	-1.89535	3.84264e-12	3.48486e-10	-1.68958	1.12219e-11
P41217;U3KQG5;F8WC99	sp|P41217|OX2G_HUMAN OX-2 membrane glycoprotein OS=Homo sapiens OX=9606 GN=CD200 PE=1 SV=4;tr|U3KQG5|U3KQG5_HUMAN OX-2 membrane glycoprotein (Fragment) OS=Homo sapiens OX=9606 GN=CD200 PE=1 SV=1;tr|F8WC99|F8WC99_HUMAN OX-2 membrane glycoprotein OS=Homo sap	76.989	3484	OX-2 membrane glycoprotein	CD200	P41217	-3.44749	-3.7757	-3.71881	-3.4448	-3.0699	-3.81237	-3.62275	-3.84148	-3.71785	-3.52706	-3.32347	-6.35251	-6.20266	-6.56231	-6.15167	-6.24014	0.999924	-0.0616766	0.661387	2.47165e-10	-2.69534	3.88155e-12	8.75812e-11	-2.75701	1.43097e-12
Q3ZCW2	sp|Q3ZCW2|LEGL_HUMAN Galectin-related protein OS=Homo sapiens OX=9606 GN=LGALSL PE=1 SV=2	108.42	4513	Galectin-related protein	LGALSL	Q3ZCW2	-3.40626	-3.68415	-3.67787	-3.65097	-3.59964	-3.36348	-3.47247	-3.58592	-3.66465	-3.56729	-3.51856	-6.51967	-5.65385	-6.60168	-6.3006	-6.27644	0.999924	0.00194859	0.98902	2.56056e-10	-2.70867	4.10483e-12	1.1701e-10	-2.70672	2.15394e-12
P61981	sp|P61981|1433G_HUMAN 14-3-3 protein gamma OS=Homo sapiens OX=9606 GN=YWHAG PE=1 SV=2	323.31	3869	14-3-3 protein gamma	YWHAG	P61981	-3.51561	-3.60769	-3.55395	-3.44241	-3.47066	-3.65607	-3.59921	-3.63767	-3.86869	-3.55268	-3.39273	-5.80973	-6.51038	-5.79418	-6.28503	-6.32368	0.999924	-0.0691309	0.603435	2.56056e-10	-2.5344	4.10981e-12	8.75812e-11	-2.60353	1.42042e-12
O95248	sp|O95248|MTMR5_HUMAN Myotubularin-related protein 5 OS=Homo sapiens OX=9606 GN=SBF1 PE=1 SV=4	323.31	2631	Myotubularin-related protein 5	SBF1	O95248	-3.69816	-3.70123	-3.80549	-3.79868	-3.74042	-3.69425	-3.58041	-3.65397	-3.71385	-3.66321	-3.51837	-5.09121	-4.96947	-5.16357	-5.0428	-5.28348	0.865009	0.113744	0.156382	2.56056e-10	-1.48415	4.14304e-12	2.54295e-10	-1.3704	7.13993e-12
Q99784;F5H810	sp|Q99784|NOE1_HUMAN Noelin OS=Homo sapiens OX=9606 GN=OLFM1 PE=1 SV=4;tr|F5H810|F5H810_HUMAN Noelin (Fragment) OS=Homo sapiens OX=9606 GN=OLFM1 PE=1 SV=1	82.239	5645	Noelin	OLFM1	Q99784	-3.47364	-3.32686	-3.11493	-2.98139	-3.48058	-3.72243	-3.62574	-4.01089	-3.85158	-3.72275	-4.04974	-6.63096	-6.20806	-6.64405	-6.44806	-6.73034	0.210759	-0.502168	0.00237371	2.77163e-10	-2.68016	4.52853e-12	2.32208e-11	-3.18232	1.73463e-13
P61328;C9JIN3;C9JUK8;C9JEN8	sp|P61328|FGF12_HUMAN Fibroblast growth factor 12 OS=Homo sapiens OX=9606 GN=FGF12 PE=1 SV=1;tr|C9JIN3|C9JIN3_HUMAN Fibroblast growth factor (Fragment) OS=Homo sapiens OX=9606 GN=FGF12 PE=1 SV=1;tr|C9JUK8|C9JUK8_HUMAN Fibroblast growth factor (Fragment) OS	92.667	3850	Fibroblast growth factor 12	FGF12	P61328	-3.45827	-3.60907	-3.60481	-3.42096	-3.58138	-3.55231	-3.42658	-3.79222	-3.95445	-3.49756	-3.6916	-6.08007	-5.60233	-5.90364	-5.66899	-6.02319	0.947149	-0.134684	0.253464	2.92848e-10	-2.18316	4.87365e-12	7.16535e-11	-2.31785	1.02397e-12
P49840;A8MT37	sp|P49840|GSK3A_HUMAN Glycogen synthase kinase-3 alpha OS=Homo sapiens OX=9606 GN=GSK3A PE=1 SV=2;tr|A8MT37|A8MT37_HUMAN [Tau protein] kinase OS=Homo sapiens OX=9606 GN=GSK3A PE=1 SV=2	262.76	943	Glycogen synthase kinase-3 alpha	GSK3A	P49840	-3.62795	-3.54273	-3.53587	-3.51505	-3.64239	-3.61948	-3.64993	-3.77431	-3.90342	-3.72638	-3.56749	-5.34039	-5.27284	-5.41067	-5.33138	-5.65824	0.811165	-0.143728	0.119925	2.92848e-10	-1.6784	4.91486e-12	5.66168e-11	-1.82213	7.36449e-13
P05408;C9JNY7;H7C4X7;C9J650	sp|P05408|7B2_HUMAN Neuroendocrine protein 7B2 OS=Homo sapiens OX=9606 GN=SCG5 PE=1 SV=2;tr|C9JNY7|C9JNY7_HUMAN C-terminal peptide OS=Homo sapiens OX=9606 GN=SCG5 PE=1 SV=1;tr|H7C4X7|H7C4X7_HUMAN C-terminal peptide (Fragment) OS=Homo sapiens OX=9606 GN=SCG	276.74	1207	Neuroendocrine protein 7B2	SCG5	P05408	-3.92898	-4.16617	-4.24904	-3.97967	-3.71229	-3.7767	-3.30294	-3.01134	-3.41356	-3.08535	-3.00722	-6.89107	-5.8571	-6.98652	-6.58239	-6.96123	0.077597	0.804726	0.00044313	2.92848e-10	-3.49158	4.92415e-12	2.3064e-09	-2.68685	1.26954e-10
O95232;J3KPP4	sp|O95232|LC7L3_HUMAN Luc7-like protein 3 OS=Homo sapiens OX=9606 GN=LUC7L3 PE=1 SV=2;tr|J3KPP4|J3KPP4_HUMAN Cisplatin resistance-associated overexpressed protein, isoform CRA_b OS=Homo sapiens OX=9606 GN=LUC7L3 PE=1 SV=1	155.03	2024	Luc7-like protein 3	LUC7L3	O95232	-4.09981	-4.07577	-4.0032	-3.90966	-3.8943	-3.99288	-3.47609	-3.05683	-3.46523	-3.32241	-2.71065	-5.92414	-6.1985	-5.88705	-6.2058	-6.70651	0.0387781	0.789696	0.000122594	3.17038e-10	-2.97816	5.3812e-12	4.19251e-09	-2.18846	2.72008e-10
Q5SWX3	tr|Q5SWX3|Q5SWX3_HUMAN Calcium/calmodulin-dependent protein kinase OS=Homo sapiens OX=9606 GN=CAMK2G PE=1 SV=1	42.246	4610	Calcium/calmodulin-dependent protein kinase	CAMK2G	Q5SWX3	-3.19448	-3.6659	-3.22383	-4.20577	-3.04067	-3.38418	-3.31888	-3.76614	-3.72145	-3.68344	-3.4384	-9.035	-7.93038	-9.55605	-8.22192	-8.30445	0.999924	-0.133193	0.621756	3.4174e-10	-5.0239	5.85468e-12	1.13381e-10	-5.15709	2.05036e-12
P62873;B3KVK2	sp|P62873|GBB1_HUMAN Guanine nucleotide-binding protein G(I)/G(S)/G(T) subunit beta-1 OS=Homo sapiens OX=9606 GN=GNB1 PE=1 SV=3;tr|B3KVK2|B3KVK2_HUMAN Guanine nucleotide-binding protein G(I)/G(S)/G(T) subunit beta-1 OS=Homo sapiens OX=9606 GN=GNB1 PE=1 SV=	323.31	3914	Guanine nucleotide-binding protein G(I)/G(S)/G(T) subunit beta-1	GNB1	P62873	-3.6247	-3.6221	-3.69828	-3.46305	-3.58016	-3.60305	-3.5076	-3.62949	-3.87827	-3.54057	-3.31815	-5.49795	-6.10952	-5.9799	-5.99238	-6.26541	0.999924	0.0237406	0.853285	3.43503e-10	-2.39422	5.96421e-12	1.58785e-10	-2.37048	3.60189e-12
A0A2U3TZS7;A0A2R8Y4W1;A0A2R8Y860;A0A2R8YD46;A0A2R8Y740;A0A2R8Y6J5;A0A2R8Y862;A0A2R8Y5Y1;A0A2R8Y4N0;A0A2R8Y642;A0A2R8YHI4	tr|A0A2U3TZS7|A0A2U3TZS7_HUMAN Amino acid transporter OS=Homo sapiens OX=9606 GN=SLC1A2 PE=1 SV=1;tr|A0A2R8Y4W1|A0A2R8Y4W1_HUMAN Amino acid transporter OS=Homo sapiens OX=9606 GN=SLC1A2 PE=1 SV=1;tr|A0A2R8Y860|A0A2R8Y860_HUMAN Amino acid transporter OS=Hom	323.31	656	Amino acid transporter	SLC1A2	A0A2U3TZS7	-3.40257	-3.45323	-3.57185	-3.33224	-3.19503	-3.84694	-3.71503	-3.54144	-3.55312	-3.79815	-3.32112	-6.88446	-6.71861	-7.42087	-7.56983	-8.02576	0.999924	-0.118793	0.555567	3.43503e-10	-3.73813	5.99386e-12	1.1044e-10	-3.85693	1.94325e-12
O14594	sp|O14594|NCAN_HUMAN Neurocan core protein OS=Homo sapiens OX=9606 GN=NCAN PE=1 SV=3	323.31	2243	Neurocan core protein	NCAN	O14594	-3.75479	-3.43643	-3.6555	-3.21141	-3.55412	-3.43972	-3.61908	-3.7279	-3.75671	-3.69001	-3.6235	-6.07008	-5.58645	-6.25873	-5.89065	-6.17184	0.892148	-0.174776	0.171808	3.43602e-10	-2.31211	6.0501e-12	7.16535e-11	-2.48689	1.0457e-12
Q92752	sp|Q92752|TENR_HUMAN Tenascin-R OS=Homo sapiens OX=9606 GN=TNR PE=1 SV=3	323.31	5349	Tenascin-R	TNR	Q92752	-3.57231	-3.6731	-3.82738	-3.52645	-3.61554	-3.60626	-3.38874	-3.60098	-3.73368	-3.58908	-3.23414	-6.14902	-5.54611	-6.324	-6.13534	-6.38276	0.986837	0.127518	0.36709	3.43798e-10	-2.59812	6.14232e-12	2.47947e-10	-2.4706	6.80438e-12
Q9H115;A0A087WZQ7	sp|Q9H115|SNAB_HUMAN Beta-soluble NSF attachment protein OS=Homo sapiens OX=9606 GN=NAPB PE=1 SV=2;tr|A0A087WZQ7|A0A087WZQ7_HUMAN Beta-soluble NSF attachment protein OS=Homo sapiens OX=9606 GN=NAPB PE=1 SV=1	323.31	5857	Beta-soluble NSF attachment protein	NAPB	Q9H115	-3.512	-3.81944	-3.86105	-3.82759	-3.61943	-3.70325	-3.46286	-3.35868	-3.73954	-3.44479	-3.10588	-6.14825	-5.62826	-6.30979	-6.05726	-6.48748	0.658108	0.301444	0.051477	3.43798e-10	-2.70386	6.21169e-12	5.09472e-10	-2.40241	1.89921e-11
Q9HB21;Q5RGS4	sp|Q9HB21|PKHA1_HUMAN Pleckstrin homology domain-containing family A member 1 OS=Homo sapiens OX=9606 GN=PLEKHA1 PE=1 SV=2;tr|Q5RGS4|Q5RGS4_HUMAN Pleckstrin homology domain-containing family A member 1 OS=Homo sapiens OX=9606 GN=PLEKHA1 PE=1 SV=1	14.789	5971	Pleckstrin homology domain-containing family A member 1	PLEKHA1	Q9HB21	-3.37665	-3.57212	-3.64336	-3.93113	-3.2428	-3.46762	-3.53456	-3.83179	-3.89151	-3.58982	-3.55368	-5.84117	-5.84809	-5.96685	-5.87687	-5.78796	0.945967	-0.141327	0.239179	3.43798e-10	-2.18391	6.21716e-12	8.16134e-11	-2.32524	1.25371e-12
Q9H2X9	sp|Q9H2X9|S12A5_HUMAN Solute carrier family 12 member 5 OS=Homo sapiens OX=9606 GN=SLC12A5 PE=1 SV=3	323.31	5885	Solute carrier family 12 member 5	SLC12A5	Q9H2X9	-3.26802	-3.52762	-3.3419	-3.56546	-3.25973	-3.6252	-3.54969	-3.83421	-3.81993	-3.72149	-3.77055	-6.50591	-5.72934	-6.3931	-6.24919	-6.55355	0.578104	-0.307852	0.0369396	3.52452e-10	-2.54704	6.42957e-12	5.06863e-11	-2.8549	5.94985e-13
Q00537;F5H6Z0	sp|Q00537|CDK17_HUMAN Cyclin-dependent kinase 17 OS=Homo sapiens OX=9606 GN=CDK17 PE=1 SV=2;tr|F5H6Z0|F5H6Z0_HUMAN Cyclin-dependent kinase 17 OS=Homo sapiens OX=9606 GN=CDK17 PE=1 SV=1	3.0445	4013	Cyclin-dependent kinase 17	CDK17	Q00537	-3.79732	-3.70561	-3.62927	-3.43634	-3.56627	-3.90169	-3.53613	-3.48273	-3.59836	-3.65385	-3.37734	-5.54992	-5.49643	-5.79555	-5.84658	-6.14493	0.947038	0.143067	0.248477	3.85733e-10	-2.237	7.09789e-12	3.19879e-10	-2.09393	9.95667e-12
Q96S90	sp|Q96S90|LYSM1_HUMAN LysM and putative peptidoglycan-binding domain-containing protein 1 OS=Homo sapiens OX=9606 GN=LYSMD1 PE=1 SV=1	9.15	5592	LysM and putative peptidoglycan-binding domain-containing protein 1	LYSMD1	Q96S90	-3.76205	-3.72911	-3.60674	-3.71055	-3.64095	-3.76958	-3.45445	-3.74781	-3.69655	-3.59203	-3.4838	-5.11195	-5.34176	-5.46977	-5.23443	-5.56533	0.950967	0.108235	0.264186	3.8892e-10	-1.74972	7.21821e-12	3.16855e-10	-1.64149	9.79164e-12
Q99962	sp|Q99962|SH3G2_HUMAN Endophilin-A1 OS=Homo sapiens OX=9606 GN=SH3GL2 PE=1 SV=1	323.31	5657	Endophilin-A1	SH3GL2	Q99962	-3.70357	-3.77718	-3.68704	-3.7964	-3.59711	-3.60424	-3.3339	-3.33551	-3.62344	-3.4948	-3.08032	-6.16093	-6.3058	-7.1565	-6.70443	-7.31033	0.763112	0.320666	0.0934992	3.98936e-10	-3.354	7.47422e-12	4.76261e-10	-3.03334	1.75274e-11
Q92932;E7EM83	sp|Q92932|PTPR2_HUMAN Receptor-type tyrosine-protein phosphatase N2 OS=Homo sapiens OX=9606 GN=PTPRN2 PE=1 SV=2;tr|E7EM83|E7EM83_HUMAN Receptor-type tyrosine-protein phosphatase N2 OS=Homo sapiens OX=9606 GN=PTPRN2 PE=1 SV=1	41.23	1347	Receptor-type tyrosine-protein phosphatase N2	PTPRN2	Q92932	-4.04698	-3.99838	-4.00378	-3.99057	-3.68679	-3.92882	-3.5124	-3.22578	-3.41564	-3.39462	-3.13356	-5.73561	-5.31966	-5.42683	-5.25732	-5.80357	0.0387781	0.606155	9.16482e-05	3.98936e-10	-2.1722	7.53067e-12	6.6995e-09	-1.56604	4.97361e-10
P42262;F8W7L6	sp|P42262|GRIA2_HUMAN Glutamate receptor 2 OS=Homo sapiens OX=9606 GN=GRIA2 PE=1 SV=3;tr|F8W7L6|F8W7L6_HUMAN Glutamate receptor OS=Homo sapiens OX=9606 GN=GRIA2 PE=1 SV=1	323.31	3500	Glutamate receptor 2	GRIA2	P42262	-3.46791	-3.44709	-3.23437	-3.39688	-3.49442	-3.77109	-3.58199	-3.72083	-3.92027	-3.65023	-3.66865	-6.2701	-5.6759	-6.26946	-6.10635	-6.49582	0.757092	-0.239767	0.0889919	4.25156e-10	-2.45513	8.17496e-12	7.16535e-11	-2.6949	1.04185e-12
Q9H9B4;D6RFI0;D6RDG7;S4R2X2	sp|Q9H9B4|SFXN1_HUMAN Sideroflexin-1 OS=Homo sapiens OX=9606 GN=SFXN1 PE=1 SV=4;tr|D6RFI0|D6RFI0_HUMAN Sideroflexin-1 (Fragment) OS=Homo sapiens OX=9606 GN=SFXN1 PE=1 SV=8;tr|D6RDG7|D6RDG7_HUMAN Sideroflexin-1 (Fragment) OS=Homo sapiens OX=9606 GN=SFXN1 PE	194.3	5947	Sideroflexin-1	SFXN1	Q9H9B4	-3.46923	-3.54346	-3.58065	-3.4588	-3.42599	-3.75081	-3.84917	-3.7768	-3.77818	-3.85478	-3.6964	-5.3898	-5.19262	-5.4473	-5.31971	-5.54344	0.348877	-0.252907	0.00943682	4.25156e-10	-1.58751	8.22281e-12	4.37006e-11	-1.84042	4.5731e-13
E5RHK8;E5RIK2	tr|E5RHK8|E5RHK8_HUMAN Dynamin GTPase OS=Homo sapiens OX=9606 GN=DNM3 PE=1 SV=1;tr|E5RIK2|E5RIK2_HUMAN Dynamin GTPase (Fragment) OS=Homo sapiens OX=9606 GN=DNM3 PE=1 SV=1	4.1993	1334	Dynamin GTPase	DNM3	E5RHK8	-3.36869	-3.4885	-3.62218	-3.71317	-3.55299	-3.48749	-3.39885	-3.59941	-3.68509	-3.44747	-3.94795	-5.88674	-5.93443	-6.59487	-6.40418	-6.0254	0.999924	-0.0769193	0.584026	4.25156e-10	-2.55337	8.22795e-12	1.3278e-10	-2.63029	2.73816e-12
Q9UI12;G3V126	sp|Q9UI12|VATH_HUMAN V-type proton ATPase subunit H OS=Homo sapiens OX=9606 GN=ATP6V1H PE=1 SV=1;tr|G3V126|G3V126_HUMAN V-type proton ATPase subunit H OS=Homo sapiens OX=9606 GN=ATP6V1H PE=1 SV=1	323.31	6341	V-type proton ATPase subunit H	ATP6V1H	Q9UI12	-3.68854	-3.79312	-3.8404	-3.90922	-3.62478	-3.73486	-3.628	-3.41842	-3.72371	-3.60563	-3.27937	-5.42133	-5.12648	-5.47585	-5.32959	-5.42915	0.544315	0.234129	0.0304795	4.27164e-10	-1.82546	8.33458e-12	8.29853e-10	-1.59133	3.3757e-11
P05129	sp|P05129|KPCG_HUMAN Protein kinase C gamma type OS=Homo sapiens OX=9606 GN=PRKCG PE=1 SV=3	323.31	2827	Protein kinase C gamma type	PRKCG	P05129	-3.88538	-3.7596	-3.62025	-3.48961	-3.87817	-3.84014	-3.39214	-3.40324	-3.79255	-3.25063	-3.14404	-6.18799	-5.6374	-6.29282	-6.27751	-6.53992	0.576657	0.349003	0.0343945	4.29787e-10	-2.79061	8.45393e-12	8.04779e-10	-2.4416	3.24261e-11
Q8NCB2;B4DM24;C9J9E2	sp|Q8NCB2|CAMKV_HUMAN CaM kinase-like vesicle-associated protein OS=Homo sapiens OX=9606 GN=CAMKV PE=2 SV=2;tr|B4DM24|B4DM24_HUMAN CaM kinase-like vesicle-associated protein OS=Homo sapiens OX=9606 GN=CAMKV PE=1 SV=1;tr|C9J9E2|C9J9E2_HUMAN CaM kinase-like	265.71	5148	CaM kinase-like vesicle-associated protein	CAMKV	Q8NCB2	-3.69159	-3.61277	-3.40136	-3.53557	-3.45972	-3.82508	-3.40372	-3.59525	-3.80825	-3.4152	-3.25153	-6.8848	-5.8926	-6.94082	-6.69241	-6.95179	0.999924	0.0928902	0.596344	4.36475e-10	-3.17769	8.65473e-12	2.51919e-10	-3.0848	7.03327e-12
F8VWH9;Q8N6T3;F8W1U7;E5RHT6;E5RHC5	tr|F8VWH9|F8VWH9_HUMAN ADP-ribosylation factor GTPase-activating protein 1 OS=Homo sapiens OX=9606 GN=ARFGAP1 PE=1 SV=1;sp|Q8N6T3|ARFG1_HUMAN ADP-ribosylation factor GTPase-activating protein 1 OS=Homo sapiens OX=9606 GN=ARFGAP1 PE=1 SV=2;tr|F8W1U7|F8W1U7_	323.31	1643	ADP-ribosylation factor GTPase-activating protein 1	ARFGAP1	F8VWH9	-3.65201	-3.69831	-3.65008	-3.59272	-3.42683	-3.87046	-3.58597	-3.67922	-3.79732	-3.65928	-3.44004	-5.48318	-5.28519	-5.33248	-5.48387	-5.65864	0.999924	0.0160361	0.872821	4.54016e-10	-1.81631	9.12756e-12	2.12566e-10	-1.80027	5.42879e-12
Q9UPR5;F5H6L7	sp|Q9UPR5|NAC2_HUMAN Sodium/calcium exchanger 2 OS=Homo sapiens OX=9606 GN=SLC8A2 PE=2 SV=2;tr|F5H6L7|F5H6L7_HUMAN Sodium/calcium exchanger 2 OS=Homo sapiens OX=9606 GN=SLC8A2 PE=1 SV=1	323.31	6454	Sodium/calcium exchanger 2	SLC8A2	Q9UPR5	-3.70117	-3.48709	-3.3738	-2.95999	-3.65571	-3.78202	-3.42113	-3.61043	-3.94674	-3.70083	-3.41898	-6.92196	-6.18294	-7.01019	-6.92773	-6.88676	0.999924	-0.126326	0.473075	4.54016e-10	-3.16629	9.14658e-12	1.30105e-10	-3.29262	2.64174e-12
P53680;M0R0N4;M0QYZ2;X6R390;M0QZ21	sp|P53680|AP2S1_HUMAN AP-2 complex subunit sigma OS=Homo sapiens OX=9606 GN=AP2S1 PE=1 SV=2;tr|M0R0N4|M0R0N4_HUMAN AP complex subunit sigma OS=Homo sapiens OX=9606 GN=AP2S1 PE=1 SV=1;tr|M0QYZ2|M0QYZ2_HUMAN AP complex subunit sigma OS=Homo sapiens OX=9606 G	44.651	2146	AP-2 complex subunit sigma	AP2S1	P53680	-3.73603	-3.65638	-3.55535	-3.52554	-3.69247	-3.76267	-3.47979	-3.59921	-3.60149	-3.59278	-3.73492	-5.48662	-5.21819	-5.56915	-5.44299	-5.88012	0.999924	0.0530988	0.617505	4.60057e-10	-1.91777	9.34126e-12	2.59238e-10	-1.86468	7.41309e-12
O60331	sp|O60331|PI51C_HUMAN Phosphatidylinositol 4-phosphate 5-kinase type-1 gamma OS=Homo sapiens OX=9606 GN=PIP5K1C PE=1 SV=2	124	2434	Phosphatidylinositol 4-phosphate 5-kinase type-1 gamma	PIP5K1C	O60331	-3.58714	-3.58221	-3.50178	-3.51494	-3.57411	-3.5744	-3.48412	-3.57337	-3.6587	-4.20643	-3.50293	-5.74777	-5.73012	-5.69067	-5.77572	-5.66992	0.950202	-0.129345	0.261838	4.75049e-10	-2.03773	9.84012e-12	1.13381e-10	-2.16707	2.02739e-12
O43759;B5MCD7;A2A283;F8WCE4	sp|O43759|SNG1_HUMAN Synaptogyrin-1 OS=Homo sapiens OX=9606 GN=SYNGR1 PE=1 SV=2;tr|B5MCD7|B5MCD7_HUMAN Synaptogyrin-1 OS=Homo sapiens OX=9606 GN=SYNGR1 PE=1 SV=1;tr|A2A283|A2A283_HUMAN Synaptogyrin-1 OS=Homo sapiens OX=9606 GN=SYNGR1 PE=1 SV=1;tr|F8WCE4|F8	24.488	1069	Synaptogyrin-1	SYNGR1	O43759	-3.59061	-3.72437	-3.51047	-3.63795	-3.63929	-3.83111	-3.43223	-3.52329	-3.43091	-3.51193	-3.39137	-6.42046	-5.51673	-6.6026	-6.27165	-6.54719	0.934436	0.197688	0.216322	4.75049e-10	-2.81378	9.84319e-12	4.41372e-10	-2.6161	1.52632e-11
Q14141;B1AMS2	sp|Q14141|SEPT6_HUMAN Septin-6 OS=Homo sapiens OX=9606 GN=SEPTIN6 PE=1 SV=4;tr|B1AMS2|B1AMS2_HUMAN Septin 6, isoform CRA_b OS=Homo sapiens OX=9606 GN=SEPTIN6 PE=1 SV=1	232.59	989	Septin-6	SEPTIN6	Q14141	-3.4136	-3.54292	-3.38724	-3.23366	-3.40909	-3.66716	-3.6791	-3.96961	-3.7052	-3.64669	-3.74561	-5.97435	-5.73874	-6.08235	-6.55624	-6.3058	0.555154	-0.306963	0.031486	4.75049e-10	-2.38225	9.91422e-12	6.14205e-11	-2.68922	8.28163e-13
P48066	sp|P48066|S6A11_HUMAN Sodium- and chloride-dependent GABA transporter 3 OS=Homo sapiens OX=9606 GN=SLC6A11 PE=2 SV=1	93.03	3570	Sodium- and chloride-dependent GABA transporter 3	SLC6A11	P48066	-3.58137	-3.7442	-3.58191	-3.38119	-3.51515	-3.69446	-3.81121	-3.66778	-3.44665	-3.70283	-3.53846	-5.74704	-5.36611	-5.84466	-5.79926	-6.06686	0.999924	-0.0503398	0.671065	4.75049e-10	-2.1314	9.94709e-12	1.59613e-10	-2.18174	3.64598e-12
H7C4T6	tr|H7C4T6|H7C4T6_HUMAN Calcium-dependent secretion activator 1 (Fragment) OS=Homo sapiens OX=9606 GN=CADPS PE=1 SV=1	64.103	1973	Calcium-dependent secretion activator 1 (Fragment)	CADPS	H7C4T6	-3.17492	-3.61462	-3.3024	-3.69092	-3.18306	-3.4982	-3.73379	-3.73231	-3.85176	-3.70667	-3.91174	-6.37708	-5.82291	-6.32736	-6.07862	-6.56157	0.391903	-0.376566	0.0125578	4.78836e-10	-2.44625	1.01024e-11	5.083e-11	-2.82282	6.04735e-13
Q6MZT1	sp|Q6MZT1|R7BP_HUMAN Regulator of G-protein signaling 7-binding protein OS=Homo sapiens OX=9606 GN=RGS7BP PE=2 SV=3	113.03	4740	Regulator of G-protein signaling 7-binding protein	RGS7BP	Q6MZT1	-3.52888	-3.42814	-3.27758	-3.51082	-3.53446	-3.64938	-3.53895	-3.74287	-3.76768	-3.75837	-3.71236	-6.03613	-5.47158	-6.28291	-6.22085	-6.03436	0.791801	-0.21584	0.106511	4.79216e-10	-2.30512	1.02429e-11	8.63468e-11	-2.52096	1.38341e-12
P61764;A0A1B0GWF2;A0A1B0GVQ5	sp|P61764|STXB1_HUMAN Syntaxin-binding protein 1 OS=Homo sapiens OX=9606 GN=STXBP1 PE=1 SV=1;tr|A0A1B0GWF2|A0A1B0GWF2_HUMAN Syntaxin-binding protein 1 OS=Homo sapiens OX=9606 GN=STXBP1 PE=1 SV=1;tr|A0A1B0GVQ5|A0A1B0GVQ5_HUMAN Syntaxin-binding protein 1 OS=	9.8722	3858	Syntaxin-binding protein 1	STXBP1	P61764	-3.35798	-3.60521	-3.42391	-3.49446	-3.30095	-3.55611	-3.39504	-3.70415	-3.57225	-3.55857	-3.3668	-8.23381	-7.98489	-7.92749	-9.05954	-9.97047	0.999924	-0.0629241	0.824956	4.79216e-10	-5.11588	1.02666e-11	1.79793e-10	-5.1788	4.4492e-12
P49802;Q5T3H5	sp|P49802|RGS7_HUMAN Regulator of G-protein signaling 7 OS=Homo sapiens OX=9606 GN=RGS7 PE=1 SV=3;tr|Q5T3H5|Q5T3H5_HUMAN Regulator of G-protein-signaling 7 (Fragment) OS=Homo sapiens OX=9606 GN=RGS7 PE=1 SV=1	199.52	3631	Regulator of G-protein signaling 7	RGS7	P49802	-3.46647	-3.47914	-3.40649	-3.39524	-3.46428	-3.62482	-3.57301	-3.82959	-3.75228	-3.76425	-3.77962	-6.04456	-5.37989	-6.04057	-6.01608	-6.15344	0.601595	-0.267011	0.0406267	4.79216e-10	-2.18716	1.03384e-11	6.859e-11	-2.45417	9.46594e-13
O75078;B4DKD2;K7EKA8	sp|O75078|ADA11_HUMAN Disintegrin and metalloproteinase domain-containing protein 11 OS=Homo sapiens OX=9606 GN=ADAM11 PE=2 SV=3;tr|B4DKD2|B4DKD2_HUMAN Disintegrin and metalloproteinase domain-containing protein 11 OS=Homo sapiens OX=9606 GN=ADAM11 PE=1 SV	128.03	1036	Disintegrin and metalloproteinase domain-containing protein 11	ADAM11	O75078	-3.37902	-3.419	-3.41353	-3.2886	-3.39341	-3.45479	-3.64262	-3.95317	-4.04533	-3.6474	-3.77656	-6.54143	-5.7205	-6.43145	-6.04348	-6.22008	0.281305	-0.421623	0.00531016	4.84855e-10	-2.37837	1.06658e-11	4.37006e-11	-2.8	4.7139e-13
Q9GZR5	sp|Q9GZR5|ELOV4_HUMAN Elongation of very long chain fatty acids protein 4 OS=Homo sapiens OX=9606 GN=ELOVL4 PE=1 SV=1	1.8149	5829	Elongation of very long chain fatty acids protein 4	ELOVL4	Q9GZR5	-3.59017	-3.44815	-3.36723	-3.37873	-3.61253	-3.50864	-3.6995	-3.97763	-3.8102	-3.76698	-3.90268	-5.34084	-5.4406	-5.55584	-5.43124	-5.75711	0.174954	-0.347153	0.00169584	4.84855e-10	-1.67373	1.08407e-11	3.54605e-11	-2.02088	3.26254e-13
O95479	sp|O95479|G6PE_HUMAN GDH/6PGL endoplasmic bifunctional protein OS=Homo sapiens OX=9606 GN=H6PD PE=1 SV=2	33.793	2654	GDH/6PGL endoplasmic bifunctional protein	H6PD	O95479	-4.87103	-4.86113	-4.75705	-4.88083	-4.81653	-4.99271	-4.84734	-4.72959	-4.62111	-4.97736	-4.9078	-3.17873	-2.80424	-2.84705	-3.1746	-3.15654	0.999924	0.0465765	0.640975	4.84855e-10	1.78441	1.0854e-11	1.65147e-10	1.83098	3.83783e-12
Q99963	sp|Q99963|SH3G3_HUMAN Endophilin-A3 OS=Homo sapiens OX=9606 GN=SH3GL3 PE=1 SV=1	177.27	5658	Endophilin-A3	SH3GL3	Q99963	-3.80285	-3.66623	-3.45963	-3.44342	-3.70439	-3.70529	-3.46589	-3.51707	-3.64197	-3.65016	-3.38359	-5.6649	-5.67661	-6.18572	-5.99686	-6.4675	0.999924	0.0985659	0.477358	4.84855e-10	-2.46658	1.08567e-11	3.28875e-10	-2.36801	1.04229e-11
B4DKF8;A0A087X1Z0;A0A087WXD8	tr|B4DKF8|B4DKF8_HUMAN PH and SEC7 domain-containing protein 3 OS=Homo sapiens OX=9606 GN=PSD3 PE=1 SV=1;tr|A0A087X1Z0|A0A087X1Z0_HUMAN PH and SEC7 domain-containing protein 3 OS=Homo sapiens OX=9606 GN=PSD3 PE=1 SV=1;tr|A0A087WXD8|A0A087WXD8_HUMAN PH and	282.43	1037	PH and SEC7 domain-containing protein 3	PSD3	B4DKF8	-3.68987	-3.74218	-3.53735	-3.57026	-3.51024	-3.68063	-3.31704	-3.38603	-3.70287	-3.52137	-3.32838	-6.71709	-5.89242	-6.88751	-6.51428	-7.2522	0.980397	0.170615	0.346434	4.84855e-10	-3.20156	1.08789e-11	3.84622e-10	-3.03095	1.28736e-11
Q86XD5	sp|Q86XD5|F131B_HUMAN Protein FAM131B OS=Homo sapiens OX=9606 GN=FAM131B PE=1 SV=3	22.484	4963	Protein FAM131B	FAM131B	Q86XD5	-3.43615	-3.57011	-3.51876	-3.57474	-3.41422	-3.51127	-3.46328	-3.75861	-3.72711	-3.69766	-3.60513	-5.87051	-5.70466	-6.65856	-6.33574	-6.27854	0.964638	-0.14615	0.306789	4.84855e-10	-2.51924	1.09268e-11	1.23813e-10	-2.66539	2.43542e-12
Q08209;E7ETC2	sp|Q08209|PP2BA_HUMAN Serine/threonine-protein phosphatase 2B catalytic subunit alpha isoform OS=Homo sapiens OX=9606 GN=PPP3CA PE=1 SV=1;tr|E7ETC2|E7ETC2_HUMAN Serine/threonine-protein phosphatase OS=Homo sapiens OX=9606 GN=PPP3CA PE=1 SV=1	323.31	4100	Serine/threonine-protein phosphatase 2B catalytic subunit alpha isoform	PPP3CA	Q08209	-3.38423	-3.24477	-3.45654	-3.5176	-3.39791	-3.21193	-3.46614	-4.06084	-4.05031	-3.57698	-3.64429	-6.45259	-6.81239	-6.68922	-6.99766	-7.59689	0.588084	-0.390882	0.0385277	4.84855e-10	-3.15004	1.09985e-11	7.0268e-11	-3.54092	9.80898e-13
Q9Y6T7;B5MBY2	sp|Q9Y6T7|DGKB_HUMAN Diacylglycerol kinase beta OS=Homo sapiens OX=9606 GN=DGKB PE=1 SV=2;tr|B5MBY2|B5MBY2_HUMAN Diacylglycerol kinase OS=Homo sapiens OX=9606 GN=DGKB PE=1 SV=1	140.29	1063	Diacylglycerol kinase beta	DGKB	Q9Y6T7	-3.74779	-3.68042	-3.37883	-3.78995	-3.6856	-3.89565	-3.32264	-3.47999	-3.6534	-3.41272	-3.58324	-5.78648	-5.42732	-6.24517	-5.86982	-5.94707	0.824981	0.205974	0.133745	4.97475e-10	-2.36478	1.14222e-11	6.03133e-10	-2.1588	2.32489e-11
O60260;A0A669KBE3;B1AKC3	sp|O60260|PRKN_HUMAN E3 ubiquitin-protein ligase parkin OS=Homo sapiens OX=9606 GN=PRKN PE=1 SV=2;tr|A0A669KBE3|A0A669KBE3_HUMAN E3 ubiquitin-protein ligase parkin (Fragment) OS=Homo sapiens OX=9606 GN=PRKN PE=1 SV=1;tr|B1AKC3|B1AKC3_HUMAN E3 ubiquitin-pro	13.461	822	E3 ubiquitin-protein ligase parkin	PRKN	O60260	-3.74109	-3.73819	-3.69092	-3.63079	-3.87034	-3.93674	-3.64337	-3.60705	-3.71655	-3.63697	-3.3975	-5.10135	-5.04811	-5.14289	-5.05084	-5.20182	0.696564	0.167725	0.0610735	4.97475e-10	-1.50872	1.14846e-11	8.43175e-10	-1.34099	3.47756e-11
Q9UI32;E5G745;G5E9X4	sp|Q9UI32|GLSL_HUMAN Glutaminase liver isoform, mitochondrial OS=Homo sapiens OX=9606 GN=GLS2 PE=1 SV=2;tr|E5G745|E5G745_HUMAN Glutaminase OS=Homo sapiens OX=9606 GN=GLS2 PE=1 SV=1;tr|G5E9X4|G5E9X4_HUMAN Glutaminase OS=Homo sapiens OX=9606 GN=GLS2 PE=1 SV=	15.741	1316	Glutaminase liver isoform, mitochondrial	GLS2	Q9UI32	-3.49596	-3.71821	-3.62858	-3.77464	-3.51826	-3.81984	-3.7232	-3.66095	-3.59166	-3.42842	-3.45107	-5.94232	-5.26228	-5.69292	-5.59341	-5.7204	0.999924	0.0881888	0.451252	4.97475e-10	-2.07121	1.15215e-11	3.50907e-10	-1.98302	1.15225e-11
H7BY57	tr|H7BY57|H7BY57_HUMAN Neurofascin (Fragment) OS=Homo sapiens OX=9606 GN=NFASC PE=1 SV=1	114.28	1939	Neurofascin (Fragment)	NFASC	H7BY57	-3.49606	-3.78969	-3.70847	-3.74938	-3.31837	-3.47314	-3.36321	-3.54366	-4.11719	-3.46745	-3.11617	-6.36274	-6.25658	-6.8392	-6.68961	-6.97147	0.999924	0.0676499	0.697974	4.98922e-10	-3.10238	1.16999e-11	2.83028e-10	-3.03473	8.48547e-12
Q9Y5I4	sp|Q9Y5I4|PCDC2_HUMAN Protocadherin alpha-C2 OS=Homo sapiens OX=9606 GN=PCDHAC2 PE=2 SV=1	22.438	6593	Protocadherin alpha-C2	PCDHAC2	Q9Y5I4	-3.6377	-3.56473	-3.43703	-3.0422	-3.63283	-3.73046	-3.60831	-3.77277	-3.72882	-3.47415	-3.3716	-7.26199	-6.36019	-7.13431	-6.42831	-6.52399	0.999924	-0.0836393	0.637044	4.98922e-10	-3.15063	1.17133e-11	1.70444e-10	-3.23427	4.11663e-12
Q13363;D6RAX2;E7ESU7;E7EPF8;E9PGB1	sp|Q13363|CTBP1_HUMAN C-terminal-binding protein 1 OS=Homo sapiens OX=9606 GN=CTBP1 PE=1 SV=2;tr|D6RAX2|D6RAX2_HUMAN C-terminal-binding protein 1 (Fragment) OS=Homo sapiens OX=9606 GN=CTBP1 PE=1 SV=8;tr|E7ESU7|E7ESU7_HUMAN C-terminal-binding protein 1 (Fra	323.31	4200	C-terminal-binding protein 1	CTBP1	Q13363	-3.70034	-3.75449	-3.5629	-3.62734	-3.66706	-3.73778	-3.63512	-3.69595	-3.85883	-3.62757	-3.64005	-5.1434	-4.96083	-5.28247	-5.12026	-5.1993	0.999924	-0.016519	0.839574	5.18675e-10	-1.44975	1.23204e-11	2.12566e-10	-1.46627	5.41633e-12
Q9NY47;C9JE82;C9JVC9	sp|Q9NY47|CA2D2_HUMAN Voltage-dependent calcium channel subunit alpha-2/delta-2 OS=Homo sapiens OX=9606 GN=CACNA2D2 PE=1 SV=2;tr|C9JE82|C9JE82_HUMAN Voltage-dependent calcium channel subunit alpha-2/delta-2 OS=Homo sapiens OX=9606 GN=CACNA2D2 PE=1 SV=1;tr|	138.23	1189	Voltage-dependent calcium channel subunit alpha-2/delta-2	CACNA2D2	Q9NY47	-3.33257	-3.40783	-3.43728	-3.28616	-3.21764	-3.73143	-3.8171	-3.73344	-4.05182	-3.83907	-3.68148	-6.35489	-5.66075	-6.22084	-6.10931	-6.07961	0.250701	-0.422429	0.00394669	5.18675e-10	-2.2605	1.23416e-11	4.41508e-11	-2.68292	4.8325e-13
Q86YS7	sp|Q86YS7|C2CD5_HUMAN C2 domain-containing protein 5 OS=Homo sapiens OX=9606 GN=C2CD5 PE=1 SV=1	110.59	4973	C2 domain-containing protein 5	C2CD5	Q86YS7	-3.69301	-3.69998	-3.6121	-3.6505	-3.60611	-3.69242	-3.57998	-3.6776	-3.77288	-3.77776	-3.63608	-5.14438	-5.13165	-5.28145	-5.0116	-5.43796	0.999924	-0.0298393	0.726679	5.25072e-10	-1.51255	1.25771e-11	1.95035e-10	-1.54239	4.88826e-12
Q9NQX5;Q5SPY9	sp|Q9NQX5|NPDC1_HUMAN Neural proliferation differentiation and control protein 1 OS=Homo sapiens OX=9606 GN=NPDC1 PE=1 SV=2;tr|Q5SPY9|Q5SPY9_HUMAN Neural proliferation differentiation and control protein 1 OS=Homo sapiens OX=9606 GN=NPDC1 PE=1 SV=1	74.302	4602	Neural proliferation differentiation and control protein 1	NPDC1	Q9NQX5	-4.09627	-4.08212	-4.14535	-3.90187	-3.89027	-3.88898	-3.61383	-2.90626	-3.5047	-3.41865	-2.92264	-5.88151	-5.48269	-5.67765	-5.66124	-5.88294	0.0387781	0.727595	6.85582e-05	5.4069e-10	-2.44399	1.30369e-11	1.3978e-08	-1.7164	1.23284e-09
Q5JUW8;Q92796	tr|Q5JUW8|Q5JUW8_HUMAN Discs, large homolog 3 (Neuroendocrine-dlg, Drosophila), isoform CRA_b OS=Homo sapiens OX=9606 GN=DLG3 PE=1 SV=1;sp|Q92796|DLG3_HUMAN Disks large homolog 3 OS=Homo sapiens OX=9606 GN=DLG3 PE=1 SV=2	323.31	4582	Discs, large homolog 3 (Neuroendocrine-dlg, Drosophila), isoform CRA_b	DLG3	Q5JUW8	-3.59689	-3.47612	-3.35729	-3.19989	-3.51535	-3.71684	-3.67726	-3.8351	-4.03864	-3.71625	-3.64579	-5.83559	-5.51879	-5.90126	-5.70163	-5.85764	0.407074	-0.305547	0.0137542	5.42865e-10	-1.98037	1.32577e-11	5.99584e-11	-2.28592	7.93122e-13
Q96S38;F5H7T0;F6RJM5;A0A087X1U5	sp|Q96S38|KS6C1_HUMAN Ribosomal protein S6 kinase delta-1 OS=Homo sapiens OX=9606 GN=RPS6KC1 PE=1 SV=2;tr|F5H7T0|F5H7T0_HUMAN Non-specific serine/threonine protein kinase OS=Homo sapiens OX=9606 GN=RPS6KC1 PE=1 SV=1;tr|F6RJM5|F6RJM5_HUMAN Non-specific seri	6.9103	1606	Ribosomal protein S6 kinase delta-1	RPS6KC1	Q96S38	-3.56661	-3.48939	-3.40507	-3.40945	-3.50539	-3.62708	-3.48272	-3.81154	-4.04145	-3.58422	-3.41199	-6.01922	-5.81803	-6.12717	-6.29055	-6.62987	0.947038	-0.165882	0.252637	5.42865e-10	-2.51058	1.32616e-11	1.30105e-10	-2.67647	2.64062e-12
Q12860	sp|Q12860|CNTN1_HUMAN Contactin-1 OS=Homo sapiens OX=9606 GN=CNTN1 PE=1 SV=1	323.31	4145	Contactin-1	CNTN1	Q12860	-3.60332	-3.5476	-3.65467	-3.30224	-3.58318	-3.57359	-3.48913	-3.71302	-3.74934	-3.62099	-3.32808	-6.37221	-5.8221	-6.81047	-6.65554	-6.06902	0.999924	-0.0360115	0.818193	5.49187e-10	-2.76575	1.35032e-11	2.21498e-10	-2.80177	5.79745e-12
P23634	sp|P23634|AT2B4_HUMAN Plasma membrane calcium-transporting ATPase 4 OS=Homo sapiens OX=9606 GN=ATP2B4 PE=1 SV=2	323.31	3249	Plasma membrane calcium-transporting ATPase 4	ATP2B4	P23634	-3.68644	-3.66173	-3.545	-3.49679	-3.49106	-3.87269	-3.53862	-3.52094	-3.8092	-3.603	-3.28339	-5.53077	-5.94158	-5.8053	-6.22301	-6.24689	0.999924	0.0745897	0.584664	5.49212e-10	-2.39848	1.35909e-11	3.4895e-10	-2.32389	1.13738e-11
Q6UXK2	sp|Q6UXK2|ISLR2_HUMAN Immunoglobulin superfamily containing leucine-rich repeat protein 2 OS=Homo sapiens OX=9606 GN=ISLR2 PE=1 SV=1	4.8727	4805	Immunoglobulin superfamily containing leucine-rich repeat protein 2	ISLR2	Q6UXK2	-3.80555	-3.71141	-3.74577	-2.79032	-3.91012	-3.91046	-3.611	-3.42197	-3.38127	-3.53881	-3.1966	-7.27113	-7.21467	-7.44958	-6.58692	-7.80762	0.971107	0.215672	0.32885	5.52194e-10	-3.83605	1.38261e-11	4.69208e-10	-3.62038	1.71315e-11
O00429	sp|O00429|DNM1L_HUMAN Dynamin-1-like protein OS=Homo sapiens OX=9606 GN=DNM1L PE=1 SV=2	323.31	2199	Dynamin-1-like protein	DNM1L	O00429	-3.61893	-3.53746	-3.55351	-3.62852	-3.59497	-3.70297	-3.69926	-3.6708	-4.00923	-3.69035	-3.45123	-5.39398	-5.43209	-5.45271	-5.41561	-5.19978	0.964638	-0.0981182	0.309558	5.52194e-10	-1.67466	1.38399e-11	1.4075e-10	-1.77278	3.06568e-12
Q9ULU8;F1T0E5	sp|Q9ULU8|CAPS1_HUMAN Calcium-dependent secretion activator 1 OS=Homo sapiens OX=9606 GN=CADPS PE=1 SV=3;tr|F1T0E5|F1T0E5_HUMAN Calcium-dependent secretion activator 1 OS=Homo sapiens OX=9606 GN=CADPS PE=1 SV=1	323.31	6414	Calcium-dependent secretion activator 1	CADPS	Q9ULU8	-3.47608	-3.68031	-3.56922	-3.66214	-3.45933	-3.61655	-3.68229	-3.48538	-3.84453	-3.5309	-3.31909	-6.23229	-5.53327	-6.48438	-6.14289	-6.29653	0.999924	0.00483587	0.973503	5.54729e-10	-2.56544	1.40685e-11	2.59955e-10	-2.5606	7.5463e-12
P61019;E9PKL7	sp|P61019|RAB2A_HUMAN Ras-related protein Rab-2A OS=Homo sapiens OX=9606 GN=RAB2A PE=1 SV=1;tr|E9PKL7|E9PKL7_HUMAN Ras-related protein Rab-2A OS=Homo sapiens OX=9606 GN=RAB2A PE=1 SV=1	237.88	3829	Ras-related protein Rab-2A	RAB2A	P61019	-3.77374	-3.78139	-3.73306	-3.70872	-3.72438	-3.67175	-3.68176	-3.58821	-3.82629	-3.7161	-3.59953	-5.03395	-4.91932	-4.91789	-4.95227	-5.09584	0.999924	0.0498006	0.503303	5.54729e-10	-1.30148	1.40794e-11	3.91502e-10	-1.25168	1.3166e-11
Q86Y39;K7EQ77;K7EK78;K7EP35;K7EMT4	sp|Q86Y39|NDUAB_HUMAN NADH dehydrogenase [ubiquinone] 1 alpha subcomplex subunit 11 OS=Homo sapiens OX=9606 GN=NDUFA11 PE=1 SV=3;tr|K7EQ77|K7EQ77_HUMAN Complex I-B14.7 OS=Homo sapiens OX=9606 GN=NDUFA11 PE=3 SV=1;tr|K7EK78|K7EK78_HUMAN Complex I-B14.7 OS=H	176	4967	NADH dehydrogenase [ubiquinone] 1 alpha subcomplex subunit 11	NDUFA11	Q86Y39	-3.48306	-3.676	-3.53643	-3.72945	-3.64293	-3.72051	-3.7954	-3.61303	-3.82845	-3.70822	-3.56434	-5.40719	-5.26318	-5.38673	-5.0691	-5.24534	0.995356	-0.0704938	0.434992	5.66286e-10	-1.57242	1.44626e-11	1.66232e-10	-1.64291	3.90266e-12
C9JFZ1;O43426;J3KQV8;J3KPK1;A0A0D9SGJ6;C9JW66	tr|C9JFZ1|C9JFZ1_HUMAN Phosphoinositide 5-phosphatase OS=Homo sapiens OX=9606 GN=SYNJ1 PE=1 SV=1;sp|O43426|SYNJ1_HUMAN Synaptojanin-1 OS=Homo sapiens OX=9606 GN=SYNJ1 PE=1 SV=2;tr|J3KQV8|J3KQV8_HUMAN Phosphoinositide 5-phosphatase OS=Homo sapiens OX=9606 G	323.31	1196	Phosphoinositide 5-phosphatase	SYNJ1	C9JFZ1	-3.52557	-3.58252	-3.59769	-3.69619	-3.47524	-3.57369	-3.54204	-3.61898	-3.82719	-3.60041	-3.48404	-5.82987	-5.71185	-5.60774	-5.80107	-6.45246	0.999924	-0.0393821	0.760519	5.74233e-10	-2.26607	1.47566e-11	2.24334e-10	-2.30545	5.94285e-12
P29590;H3BT57;H3BT29;H3BUJ5	sp|P29590|PML_HUMAN Protein PML OS=Homo sapiens OX=9606 GN=PML PE=1 SV=3;tr|H3BT57|H3BT57_HUMAN Protein PML OS=Homo sapiens OX=9606 GN=PML PE=1 SV=1;tr|H3BT29|H3BT29_HUMAN Protein PML (Fragment) OS=Homo sapiens OX=9606 GN=PML PE=1 SV=1;tr|H3BUJ5|H3BUJ5_HUM	108	3334	Protein PML	PML	P29590	-4.88846	-4.88616	-4.76402	-4.99217	-4.80063	-4.73035	-4.8799	-4.72883	-4.75577	-4.8528	-4.79476	-3.18658	-3.23868	-2.82721	-2.78024	-3.19662	0.999924	0.0412197	0.681849	5.94274e-10	1.75655	1.53659e-11	2.17537e-10	1.79777	5.65927e-12
Q7Z6G8	sp|Q7Z6G8|ANS1B_HUMAN Ankyrin repeat and sterile alpha motif domain-containing protein 1B OS=Homo sapiens OX=9606 GN=ANKS1B PE=1 SV=2	76.355	4900	Ankyrin repeat and sterile alpha motif domain-containing protein 1B	ANKS1B	Q7Z6G8	-3.61832	-3.57356	-3.28255	-3.28075	-3.52498	-3.76076	-3.51466	-3.67011	-3.78577	-3.54872	-3.53508	-6.57056	-5.75546	-6.70828	-6.5388	-6.8543	0.999924	-0.104049	0.529504	6.07716e-10	-2.87461	1.58099e-11	1.94207e-10	-2.97866	4.83668e-12
Q7Z3B1	sp|Q7Z3B1|NEGR1_HUMAN Neuronal growth regulator 1 OS=Homo sapiens OX=9606 GN=NEGR1 PE=1 SV=3	323.31	4876	Neuronal growth regulator 1	NEGR1	Q7Z3B1	-3.59293	-3.53257	-3.51296	-3.35305	-3.45846	-3.60907	-3.58508	-3.8827	-3.85211	-3.58772	-3.48002	-6.02244	-5.48103	-6.33463	-6.05104	-6.16715	0.94281	-0.167685	0.220842	6.13752e-10	-2.33373	1.60643e-11	1.39809e-10	-2.50142	2.95368e-12
Q9C0D3;A8DPD7	sp|Q9C0D3|ZY11B_HUMAN Protein zyg-11 homolog B OS=Homo sapiens OX=9606 GN=ZYG11B PE=1 SV=2;tr|A8DPD7|A8DPD7_HUMAN Protein zyg-11 homolog B OS=Homo sapiens OX=9606 GN=ZYG11B PE=1 SV=1	23.698	5817	Protein zyg-11 homolog B	ZYG11B	Q9C0D3	-3.62646	-3.58393	-3.74086	-3.58864	-3.55364	-3.65141	-3.81931	-3.6832	-3.88079	-3.75683	-3.64399	-5.06174	-5.22529	-5.00674	-5.13296	-5.25649	0.797039	-0.132669	0.108449	6.3216e-10	-1.37982	1.66464e-11	1.1701e-10	-1.51249	2.18347e-12
Q9GZM8;A6NIZ0;J3QL85;J3KRK9	sp|Q9GZM8|NDEL1_HUMAN Nuclear distribution protein nudE-like 1 OS=Homo sapiens OX=9606 GN=NDEL1 PE=1 SV=1;tr|A6NIZ0|A6NIZ0_HUMAN Nuclear distribution protein nudE-like 1 OS=Homo sapiens OX=9606 GN=NDEL1 PE=1 SV=4;tr|J3QL85|J3QL85_HUMAN Nuclear distribution	211.69	920	Nuclear distribution protein nudE-like 1	NDEL1	Q9GZM8	-3.71904	-3.61351	-3.68916	-3.42434	-3.41959	-3.67315	-3.63715	-3.80604	-3.86235	-3.62621	-3.67176	-5.27086	-5.3232	-5.25683	-5.51117	-5.58688	0.904922	-0.130904	0.185031	6.42838e-10	-1.66909	1.70295e-11	1.37489e-10	-1.79999	2.85709e-12
Q16799;Q2NKQ5	sp|Q16799|RTN1_HUMAN Reticulon-1 OS=Homo sapiens OX=9606 GN=RTN1 PE=1 SV=1;tr|Q2NKQ5|Q2NKQ5_HUMAN Reticulon OS=Homo sapiens OX=9606 GN=RTN1 PE=1 SV=1	323.31	4475	Reticulon-1	RTN1	Q16799	-3.55827	-3.58489	-3.61613	-3.578	-3.45638	-3.64023	-3.63133	-3.73366	-3.74992	-3.63967	-3.45588	-5.3426	-5.63204	-5.77721	-5.89255	-6.18549	0.999924	-0.0697764	0.570401	6.56907e-10	-2.12389	1.75212e-11	2.17537e-10	-2.19366	5.63096e-12
Q9Y4I1;F8WE88	sp|Q9Y4I1|MYO5A_HUMAN Unconventional myosin-Va OS=Homo sapiens OX=9606 GN=MYO5A PE=1 SV=2;tr|F8WE88|F8WE88_HUMAN Unconventional myosin-Va OS=Homo sapiens OX=9606 GN=MYO5A PE=1 SV=2	323.31	6578	Unconventional myosin-Va	MYO5A	Q9Y4I1	-3.65721	-3.60686	-3.5855	-3.50435	-3.58908	-3.65103	-3.65935	-3.66905	-3.82728	-3.73756	-3.5917	-5.59166	-5.18455	-5.40916	-5.20061	-5.68398	0.971107	-0.0979805	0.329476	6.56907e-10	-1.717	1.76106e-11	1.69025e-10	-1.81498	3.99504e-12
Q9UI15;C9J5W6	sp|Q9UI15|TAGL3_HUMAN Transgelin-3 OS=Homo sapiens OX=9606 GN=TAGLN3 PE=1 SV=2;tr|C9J5W6|C9J5W6_HUMAN Transgelin OS=Homo sapiens OX=9606 GN=TAGLN3 PE=1 SV=1	311.62	6342	Transgelin-3	TAGLN3	Q9UI15	-3.41153	-3.61484	-3.54608	-3.84719	-3.37629	-3.48253	-3.54863	-3.61057	-3.69686	-3.46327	-3.35897	-6.90092	-5.8551	-7.00486	-6.615	-7.0916	0.999924	0.0107521	0.952976	6.72939e-10	-3.15784	1.81973e-11	3.19879e-10	-3.14708	9.9962e-12
P08247;H7C4W3	sp|P08247|SYPH_HUMAN Synaptophysin OS=Homo sapiens OX=9606 GN=SYP PE=1 SV=3;tr|H7C4W3|H7C4W3_HUMAN Synaptophysin (Fragment) OS=Homo sapiens OX=9606 GN=SYP PE=1 SV=1	53.106	2906	Synaptophysin	SYP	P08247	-3.6069	-3.57637	-3.27067	-3.16411	-3.56978	-3.78214	-3.60392	-3.44409	-3.60243	-3.71959	-3.48534	-7.4032	-6.17548	-7.30244	-6.83862	-7.49533	0.999924	-0.0760779	0.705029	6.72939e-10	-3.47194	1.82621e-11	2.49564e-10	-3.54802	6.88834e-12
Q9UPV7	sp|Q9UPV7|PHF24_HUMAN PHD finger protein 24 OS=Homo sapiens OX=9606 GN=PHF24 PE=1 SV=2	323.31	6459	PHD finger protein 24	PHF24	Q9UPV7	-3.56507	-3.43251	-3.23947	-3.20462	-3.42327	-3.58947	-3.56786	-3.88047	-3.89951	-3.7385	-3.5818	-6.71761	-5.88156	-6.85843	-6.4587	-6.94374	0.696564	-0.324561	0.0618256	6.72939e-10	-2.83838	1.83606e-11	1.09762e-10	-3.16294	1.88044e-12
Q9BQI5	sp|Q9BQI5|SGIP1_HUMAN SH3-containing GRB2-like protein 3-interacting protein 1 OS=Homo sapiens OX=9606 GN=SGIP1 PE=1 SV=2	316.02	5675	SH3-containing GRB2-like protein 3-interacting protein 1	SGIP1	Q9BQI5	-3.55281	-3.44978	-3.39029	-3.47725	-3.45769	-3.7281	-3.57759	-3.69635	-3.87872	-3.63318	-3.50458	-6.14122	-5.53257	-6.32324	-6.08449	-6.50089	0.964638	-0.148763	0.304614	6.96629e-10	-2.4584	1.91365e-11	1.70444e-10	-2.60716	4.13674e-12
P35609;F6THM6	sp|P35609|ACTN2_HUMAN Alpha-actinin-2 OS=Homo sapiens OX=9606 GN=ACTN2 PE=1 SV=1;tr|F6THM6|F6THM6_HUMAN Alpha-actinin-2 OS=Homo sapiens OX=9606 GN=ACTN2 PE=1 SV=1	323.31	3431	Alpha-actinin-2	ACTN2	P35609	-3.58572	-3.47571	-3.4504	-3.44897	-3.39605	-3.67665	-3.43472	-3.63607	-3.99083	-3.58717	-3.65155	-6.48813	-5.6466	-6.32193	-6.36814	-5.94095	0.961511	-0.154485	0.293691	6.96629e-10	-2.49308	1.9228e-11	1.69997e-10	-2.64757	4.07195e-12
O00154;K7EKP8	sp|O00154|BACH_HUMAN Cytosolic acyl coenzyme A thioester hydrolase OS=Homo sapiens OX=9606 GN=ACOT7 PE=1 SV=3;tr|K7EKP8|K7EKP8_HUMAN Cytosolic acyl coenzyme A thioester hydrolase (Fragment) OS=Homo sapiens OX=9606 GN=ACOT7 PE=1 SV=8	316	2169	Cytosolic acyl coenzyme A thioester hydrolase	ACOT7	O00154	-3.59445	-3.52024	-3.55502	-3.47503	-3.65905	-3.64441	-3.5957	-3.57869	-3.8891	-3.64638	-3.38245	-6.2021	-5.40938	-6.10685	-5.97322	-5.73956	0.999924	-0.0437637	0.739958	7.08503e-10	-2.26776	1.96682e-11	2.64241e-10	-2.31152	7.71263e-12
P28331;B4DJ81	sp|P28331|NDUS1_HUMAN NADH-ubiquinone oxidoreductase 75 kDa subunit, mitochondrial OS=Homo sapiens OX=9606 GN=NDUFS1 PE=1 SV=3;tr|B4DJ81|B4DJ81_HUMAN NADH-ubiquinone oxidoreductase 75 kDa subunit, mitochondrial OS=Homo sapiens OX=9606 GN=NDUFS1 PE=1 SV=1	323.31	3321	NADH-ubiquinone oxidoreductase 75 kDa subunit, mitochondrial	NDUFS1	P28331	-3.46796	-3.68798	-3.52795	-3.74645	-3.4426	-3.68538	-3.76076	-3.64757	-3.9502	-3.72796	-3.49829	-5.51354	-5.51083	-5.36259	-5.31371	-5.28583	0.934436	-0.123902	0.21603	7.18585e-10	-1.68034	2.0062e-11	1.58785e-10	-1.80425	3.60053e-12
P09496;C9J8P9	sp|P09496|CLCA_HUMAN Clathrin light chain A OS=Homo sapiens OX=9606 GN=CLTA PE=1 SV=1;tr|C9J8P9|C9J8P9_HUMAN Clathrin light chain OS=Homo sapiens OX=9606 GN=CLTA PE=1 SV=1	51.443	2940	Clathrin light chain A	CLTA	P09496	-3.65505	-3.62869	-3.57192	-3.59819	-3.63776	-3.61644	-3.59137	-3.73076	-3.9247	-3.70698	-3.62068	-5.18939	-5.16197	-5.20934	-5.26976	-5.57738	0.962515	-0.0968887	0.296281	7.20831e-10	-1.56667	2.02835e-11	1.76228e-10	-1.66356	4.30506e-12
O94973;A0A0G2JS82	sp|O94973|AP2A2_HUMAN AP-2 complex subunit alpha-2 OS=Homo sapiens OX=9606 GN=AP2A2 PE=1 SV=2;tr|A0A0G2JS82|A0A0G2JS82_HUMAN AP-2 complex subunit alpha-2 (Fragment) OS=Homo sapiens OX=9606 GN=AP2A2 PE=1 SV=1	323.31	2611	AP-2 complex subunit alpha-2	AP2A2	O94973	-3.65062	-3.7077	-3.68935	-3.61085	-3.75492	-3.79167	-3.53689	-3.59792	-3.79421	-3.55139	-3.38826	-5.29551	-5.54179	-5.24974	-5.29348	-5.80799	0.947038	0.127115	0.251309	7.20831e-10	-1.86397	2.03534e-11	7.65411e-10	-1.73685	3.04756e-11
Q6ICH7	sp|Q6ICH7|ASPH2_HUMAN Aspartate beta-hydroxylase domain-containing protein 2 OS=Homo sapiens OX=9606 GN=ASPHD2 PE=2 SV=1	7.4445	4733	Aspartate beta-hydroxylase domain-containing protein 2	ASPHD2	Q6ICH7	-3.75415	-3.47263	-3.42179	-3.32075	-3.61456	-3.82546	-3.51656	-3.85169	-3.79282	-3.64666	-3.50914	-5.81912	-5.40414	-5.90841	-5.86267	-5.74862	0.995356	-0.0951492	0.437525	7.20985e-10	-2.08522	2.04721e-11	2.13102e-10	-2.18037	5.47629e-12
I3L170	tr|I3L170|I3L170_HUMAN Microtubule-associated protein OS=Homo sapiens OX=9606 GN=MAPT PE=1 SV=1	7.7779	1990	Microtubule-associated protein	MAPT	I3L170	-3.68882	-3.3694	-3.31875	-3.8246	-3.43572	-3.56756	-3.46302	-3.37389	-4.03031	-3.51239	-3.13874	-6.85278	-6.99906	-8.33357	-7.69784	-7.8856	0.999924	0.0304698	0.897455	7.47798e-10	-4.0501	2.13521e-11	3.76612e-10	-4.01963	1.2486e-11
Q16795	sp|Q16795|NDUA9_HUMAN NADH dehydrogenase [ubiquinone] 1 alpha subcomplex subunit 9, mitochondrial OS=Homo sapiens OX=9606 GN=NDUFA9 PE=1 SV=2	296.4	4473	NADH dehydrogenase [ubiquinone] 1 alpha subcomplex subunit 9, mitochondrial	NDUFA9	Q16795	-3.45187	-3.64981	-3.49762	-3.68654	-3.46771	-3.66822	-3.81984	-3.64905	-3.91328	-3.76205	-3.54258	-5.5468	-5.59642	-5.36044	-5.19369	-5.40853	0.783365	-0.167065	0.104037	7.54686e-10	-1.68382	2.16685e-11	1.3278e-10	-1.85088	2.73348e-12
O75912;E7EM72;E7EWQ4;E9PFX6;A0A087WV00	sp|O75912|DGKI_HUMAN Diacylglycerol kinase iota OS=Homo sapiens OX=9606 GN=DGKI PE=1 SV=1;tr|E7EM72|E7EM72_HUMAN Diacylglycerol kinase OS=Homo sapiens OX=9606 GN=DGKI PE=1 SV=1;tr|E7EWQ4|E7EWQ4_HUMAN Diacylglycerol kinase OS=Homo sapiens OX=9606 GN=DGKI PE	69.494	1346	Diacylglycerol kinase iota	DGKI	O75912	-3.49093	-3.54426	-3.36267	-3.54887	-3.40956	-3.75804	-3.35879	-3.78854	-3.73682	-3.69576	-3.36724	-6.49305	-5.83366	-6.8843	-6.54644	-6.97923	0.999924	-0.0703731	0.684811	7.57922e-10	-2.9579	2.18816e-11	2.70982e-10	-3.02828	8.03834e-12
O00459	sp|O00459|P85B_HUMAN Phosphatidylinositol 3-kinase regulatory subunit beta OS=Homo sapiens OX=9606 GN=PIK3R2 PE=1 SV=2	17.428	2204	Phosphatidylinositol 3-kinase regulatory subunit beta	PIK3R2	O00459	-3.64772	-3.77963	-3.7169	-3.61799	-3.70429	-3.8163	-3.61774	-3.5721	-3.93558	-3.62037	-3.52064	-5.20586	-5.13437	-5.11534	-5.01971	-5.17837	0.999924	0.0605192	0.488043	7.83653e-10	-1.47744	2.27488e-11	5.87661e-10	-1.41692	2.21864e-11
Q17R89;E7ERK8;F5H6L3	sp|Q17R89|RHG44_HUMAN Rho GTPase-activating protein 44 OS=Homo sapiens OX=9606 GN=ARHGAP44 PE=1 SV=1;tr|E7ERK8|E7ERK8_HUMAN Rho GTPase-activating protein 44 OS=Homo sapiens OX=9606 GN=ARHGAP44 PE=1 SV=3;tr|F5H6L3|F5H6L3_HUMAN Rho GTPase-activating protein	129.21	4484	Rho GTPase-activating protein 44	ARHGAP44	Q17R89	-3.60514	-3.46282	-3.43334	-3.13648	-3.62613	-3.7162	-3.73297	-3.7902	-3.8609	-3.70241	-3.60404	-5.59657	-5.57902	-6.10774	-5.95667	-5.94748	0.696564	-0.241416	0.0640724	7.88548e-10	-2.09939	2.3016e-11	1.23124e-10	-2.34081	2.34374e-12
Q08174	sp|Q08174|PCDH1_HUMAN Protocadherin-1 OS=Homo sapiens OX=9606 GN=PCDH1 PE=1 SV=2	197.34	4099	Protocadherin-1	PCDH1	Q08174	-3.86529	-3.69438	-3.61935	-3.44504	-3.79518	-3.85835	-3.41426	-3.58055	-3.68654	-3.4377	-3.30122	-5.44374	-5.48256	-6.02507	-6.01346	-6.05946	0.796945	0.228877	0.107583	7.95512e-10	-2.3208	2.33454e-11	1.26401e-09	-2.09193	5.71453e-11
Q6F5E8	sp|Q6F5E8|CARL2_HUMAN Capping protein, Arp2/3 and myosin-I linker protein 2 OS=Homo sapiens OX=9606 GN=CARMIL2 PE=1 SV=2	51.55	4722	Capping protein, Arp2/3 and myosin-I linker protein 2	CARMIL2	Q6F5E8	-3.61743	-3.64532	-3.60474	-3.84093	-3.56285	-3.56599	-3.50332	-3.78485	-3.79607	-3.56215	-3.54142	-5.58298	-5.15897	-5.61896	-5.31203	-5.65004	0.999924	0.00198275	0.985267	8.03177e-10	-1.82704	2.36978e-11	3.77821e-10	-1.82505	1.2586e-11
Q9NR22	sp|Q9NR22|ANM8_HUMAN Protein arginine N-methyltransferase 8 OS=Homo sapiens OX=9606 GN=PRMT8 PE=1 SV=2	24.179	6060	Protein arginine N-methyltransferase 8	PRMT8	Q9NR22	-3.38681	-3.54341	-3.31675	-3.27609	-3.48228	-3.70331	-3.72287	-3.64974	-3.76316	-3.58216	-3.90464	-6.29917	-5.68732	-6.6451	-6.39573	-6.01247	0.728826	-0.273072	0.0761891	8.15149e-10	-2.48344	2.41803e-11	1.30105e-10	-2.75651	2.63808e-12
O94856	sp|O94856|NFASC_HUMAN Neurofascin OS=Homo sapiens OX=9606 GN=NFASC PE=1 SV=4	9.5079	2597	Neurofascin	NFASC	O94856	-3.37777	-3.90598	-3.62114	-3.90715	-3.2469	-3.57936	-3.11193	-3.64283	-3.83957	-3.37626	-3.8219	-6.09669	-6.35655	-5.98541	-6.34298	-6.304	0.999924	0.0478829	0.760253	8.25305e-10	-2.65863	2.46925e-11	4.69208e-10	-2.61074	1.69293e-11
Q969L2	sp|Q969L2|MAL2_HUMAN Protein MAL2 OS=Homo sapiens OX=9606 GN=MAL2 PE=1 SV=1	8.1993	5387	Protein MAL2	MAL2	Q969L2	-3.69075	-3.63619	-3.3576	-3.54111	-3.64007	-3.71002	-3.35516	-3.67165	-3.41578	-3.49454	-3.79448	-6.48279	-5.66266	-6.14142	-5.94861	-6.63302	0.999924	0.0496389	0.748962	8.25305e-10	-2.62738	2.47434e-11	4.69208e-10	-2.57774	1.71934e-11
Q5FWE3	sp|Q5FWE3|PRRT3_HUMAN Proline-rich transmembrane protein 3 OS=Homo sapiens OX=9606 GN=PRRT3 PE=1 SV=3	152.15	4559	Proline-rich transmembrane protein 3	PRRT3	Q5FWE3	-3.25328	-3.25559	-3.4306	-3.34961	-3.40614	-3.69941	-3.64377	-4.00633	-3.86787	-3.81898	-3.63689	-6.29639	-5.73075	-6.4674	-6.19268	-6.67665	0.413248	-0.395662	0.0146839	8.69102e-10	-2.47801	2.62821e-11	8.979e-11	-2.87367	1.48131e-12
P20337	sp|P20337|RAB3B_HUMAN Ras-related protein Rab-3B OS=Homo sapiens OX=9606 GN=RAB3B PE=1 SV=2	55.609	3173	Ras-related protein Rab-3B	RAB3B	P20337	-3.9554	-3.91475	-3.97768	-3.4351	-4.00236	-4.172	-3.5054	-3.13235	-3.47626	-3.34556	-2.88976	-6.21621	-5.58707	-6.29482	-6.34751	-6.51931	0.174954	0.639685	0.00177618	8.69102e-10	-2.92312	2.63322e-11	6.96841e-09	-2.28344	5.23957e-10
Q9BPW8;H7C2U6	sp|Q9BPW8|NIPS1_HUMAN Protein NipSnap homolog 1 OS=Homo sapiens OX=9606 GN=NIPSNAP1 PE=1 SV=1;tr|H7C2U6|H7C2U6_HUMAN Protein NipSnap homolog 1 (Fragment) OS=Homo sapiens OX=9606 GN=NIPSNAP1 PE=1 SV=1	150.29	5661	Protein NipSnap homolog 1	NIPSNAP1	Q9BPW8	-3.57995	-3.79773	-3.76932	-3.68425	-3.42286	-3.81993	-3.65885	-3.55922	-3.93432	-3.51528	-3.30598	-5.40583	-5.64588	-5.41183	-5.54391	-5.45353	0.999924	0.0842783	0.458128	8.95582e-10	-1.89746	2.72766e-11	7.13511e-10	-1.81319	2.80696e-11
H7C560;A0A2R8Y8E0;P15056;A0A2U3TZI2;A0A2R8YDP5;A0A2R8Y492	tr|H7C560|H7C560_HUMAN Non-specific serine/threonine protein kinase OS=Homo sapiens OX=9606 GN=BRAF PE=1 SV=2;tr|A0A2R8Y8E0|A0A2R8Y8E0_HUMAN Non-specific serine/threonine protein kinase OS=Homo sapiens OX=9606 GN=BRAF PE=1 SV=1;sp|P15056|BRAF_HUMAN Serine/	66.439	628	Non-specific serine/threonine protein kinase	BRAF	H7C560	-3.60717	-3.54541	-3.5373	-3.47314	-3.58662	-3.67334	-3.68742	-3.80305	-4.00704	-3.65905	-3.58031	-5.26974	-5.51723	-5.18936	-5.37912	-5.56828	0.747914	-0.176876	0.0833622	8.97014e-10	-1.63737	2.74625e-11	1.4075e-10	-1.81425	3.08115e-12
Q05329;A0A3B3IU09	sp|Q05329|DCE2_HUMAN Glutamate decarboxylase 2 OS=Homo sapiens OX=9606 GN=GAD2 PE=1 SV=1;tr|A0A3B3IU09|A0A3B3IU09_HUMAN Glutamate decarboxylase 2 OS=Homo sapiens OX=9606 GN=GAD2 PE=1 SV=1	180.24	4070	Glutamate decarboxylase 2	GAD2	Q05329	-3.36254	-3.54243	-3.533	-3.47018	-3.3375	-3.72096	-3.74502	-3.61203	-3.64052	-3.69223	-3.5255	-6.48627	-5.56341	-6.5929	-6.37135	-6.63388	0.984252	-0.148624	0.358505	9.07296e-10	-2.6865	2.79212e-11	2.41789e-10	-2.83513	6.52032e-12
Q96F85;B8ZZB8	sp|Q96F85|CNRP1_HUMAN CB1 cannabinoid receptor-interacting protein 1 OS=Homo sapiens OX=9606 GN=CNRIP1 PE=1 SV=1;tr|B8ZZB8|B8ZZB8_HUMAN CB1 cannabinoid receptor-interacting protein 1 OS=Homo sapiens OX=9606 GN=CNRIP1 PE=1 SV=1	267.94	5472	CB1 cannabinoid receptor-interacting protein 1	CNRIP1	Q96F85	-3.61381	-3.53403	-3.58534	-3.49025	-3.48361	-3.54548	-3.52324	-3.71807	-3.82526	-3.65758	-3.36201	-5.55349	-6.59609	-6.30462	-5.94455	-6.14684	0.999924	-0.0751445	0.613633	9.15632e-10	-2.49189	2.8323e-11	3.11873e-10	-2.56703	9.49867e-12
Q9H598	sp|Q9H598|VIAAT_HUMAN Vesicular inhibitory amino acid transporter OS=Homo sapiens OX=9606 GN=SLC32A1 PE=2 SV=2	141.65	5919	Vesicular inhibitory amino acid transporter	SLC32A1	Q9H598	-3.64252	-3.89489	-3.75503	-3.77356	-3.63527	-4.07357	-3.55225	-3.02504	-3.58246	-3.65003	-3.31298	-5.80116	-5.32593	-5.90707	-5.91773	-5.81852	0.413281	0.371253	0.0153853	9.3098e-10	-2.32953	2.89454e-11	3.2731e-09	-1.95828	1.97378e-10
Q9Y2I8;A0A3B3IT47;E7EQ49;A0A087WTQ2	sp|Q9Y2I8|WDR37_HUMAN WD repeat-containing protein 37 OS=Homo sapiens OX=9606 GN=WDR37 PE=1 SV=2;tr|A0A3B3IT47|A0A3B3IT47_HUMAN WD repeat-containing protein 37 OS=Homo sapiens OX=9606 GN=WDR37 PE=1 SV=1;tr|E7EQ49|E7EQ49_HUMAN WD repeat-containing protein 3	140.83	696	WD repeat-containing protein 37	WDR37	Q9Y2I8	-3.76631	-3.73338	-3.68473	-3.61592	-3.66762	-3.77175	-3.60743	-3.57841	-3.77615	-3.63601	-3.42187	-4.98889	-5.17164	-5.42809	-5.44657	-5.49313	0.966392	0.102646	0.319826	9.43117e-10	-1.70169	2.96059e-11	9.33348e-10	-1.59904	3.90869e-11
Q6ZVM7	sp|Q6ZVM7|TM1L2_HUMAN TOM1-like protein 2 OS=Homo sapiens OX=9606 GN=TOM1L2 PE=1 SV=1	323.31	4826	TOM1-like protein 2	TOM1L2	Q6ZVM7	-3.67568	-3.73321	-3.78234	-3.87353	-3.54522	-3.70213	-3.49512	-3.70713	-3.85948	-3.53166	-3.40872	-5.27059	-5.32438	-5.15707	-5.19043	-5.50004	0.947038	0.118259	0.250544	9.43117e-10	-1.68808	2.9622e-11	1.04999e-09	-1.56982	4.56373e-11
Q8WXF7	sp|Q8WXF7|ATLA1_HUMAN Atlastin-1 OS=Homo sapiens OX=9606 GN=ATL1 PE=1 SV=1	323.31	5298	Atlastin-1	ATL1	Q8WXF7	-3.59048	-3.58627	-3.53365	-3.60564	-3.50204	-3.6428	-3.58217	-3.72198	-3.87705	-3.61952	-3.54206	-5.63562	-5.39197	-5.6563	-5.38529	-6.09049	0.995486	-0.0917447	0.438537	9.55238e-10	-1.96338	3.01542e-11	2.69992e-10	-2.05512	7.96613e-12
Q13367;A0A5F9UJV3;A0A2R8Y2A8;A0A590UKC4;A0A590UK04;A0A590UJ60;A0A590UJU0;A0A590UKD3;A0A590UJE5;A0A590UJW5	sp|Q13367|AP3B2_HUMAN AP-3 complex subunit beta-2 OS=Homo sapiens OX=9606 GN=AP3B2 PE=1 SV=2;tr|A0A5F9UJV3|A0A5F9UJV3_HUMAN AP-3 complex subunit beta OS=Homo sapiens OX=9606 GN=AP3B2 PE=1 SV=1;tr|A0A2R8Y2A8|A0A2R8Y2A8_HUMAN AP-3 complex subunit beta OS=Hom	323.31	783	AP-3 complex subunit beta-2	AP3B2	Q13367	-3.68773	-3.67526	-3.60272	-3.52565	-3.67599	-3.75139	-3.68238	-3.69852	-3.65888	-3.65975	-3.59072	-5.39406	-5.06744	-5.23386	-5.22919	-5.68544	0.999924	-0.00492444	0.960583	9.86774e-10	-1.66395	3.13063e-11	4.51134e-10	-1.66887	1.56723e-11
Q8NBF6;B8ZZW5;H7C0I1	sp|Q8NBF6|AVL9_HUMAN Late secretory pathway protein AVL9 homolog OS=Homo sapiens OX=9606 GN=AVL9 PE=1 SV=1;tr|B8ZZW5|B8ZZW5_HUMAN Late secretory pathway protein AVL9 homolog OS=Homo sapiens OX=9606 GN=AVL9 PE=1 SV=1;tr|H7C0I1|H7C0I1_HUMAN Late secretory pa	128.34	5133	Late secretory pathway protein AVL9 homolog	AVL9	Q8NBF6	-3.83505	-3.75322	-3.70053	-3.62184	-3.80261	-3.9171	-3.56354	-3.57103	-3.71148	-3.52251	-3.28381	-5.46942	-5.19186	-5.41156	-5.04197	-5.5579	0.586071	0.241251	0.0381352	1.01622e-09	-1.80407	3.24017e-11	2.51473e-09	-1.56282	1.42012e-10
Q99726;C9JHX4;C9JV68;C9JM13;H7BZ83	sp|Q99726|ZNT3_HUMAN Zinc transporter 3 OS=Homo sapiens OX=9606 GN=SLC30A3 PE=1 SV=2;tr|C9JHX4|C9JHX4_HUMAN Zinc transporter 3 (Fragment) OS=Homo sapiens OX=9606 GN=SLC30A3 PE=1 SV=1;tr|C9JV68|C9JV68_HUMAN Zinc transporter 3 (Fragment) OS=Homo sapiens OX=9	82.666	5639	Zinc transporter 3	SLC30A3	Q99726	-3.83557	-3.74352	-3.46401	-3.44656	-3.85303	-4.04196	-3.44036	-3.32709	-3.47704	-3.51633	-3.70184	-5.76416	-5.39964	-5.74268	-5.56222	-6.03037	0.752174	0.238243	0.0871549	1.03256e-09	-2.20728	3.30864e-11	1.83038e-09	-1.96904	9.41745e-11
P19367	sp|P19367|HXK1_HUMAN Hexokinase-1 OS=Homo sapiens OX=9606 GN=HK1 PE=1 SV=3	323.31	3153	Hexokinase-1	HK1	P19367	-3.66861	-3.89606	-3.7943	-3.7904	-3.56651	-3.7809	-3.64577	-3.3537	-3.56158	-3.62373	-3.28504	-5.65358	-5.52132	-5.34229	-5.33075	-6.01866	0.662943	0.2555	0.0548947	1.04536e-09	-2.07936	3.38049e-11	2.24728e-09	-1.82386	1.23343e-10
P35612	sp|P35612|ADDB_HUMAN Beta-adducin OS=Homo sapiens OX=9606 GN=ADD2 PE=1 SV=3	323.31	3432	Beta-adducin	ADD2	P35612	-3.5621	-3.5702	-3.52265	-3.55932	-3.46982	-3.589	-3.42227	-3.695	-3.79484	-3.54252	-3.42978	-5.96143	-5.82086	-6.52472	-6.3457	-6.98583	0.999924	-0.031366	0.849842	1.04536e-09	-2.75083	3.38284e-11	4.34272e-10	-2.78219	1.49488e-11
A0A2U3TZI3;A0A2U3U055	tr|A0A2U3TZI3|A0A2U3TZI3_HUMAN Calcium-transporting ATPase OS=Homo sapiens OX=9606 GN=ATP2B2 PE=1 SV=1;tr|A0A2U3U055|A0A2U3U055_HUMAN Calcium-transporting ATPase OS=Homo sapiens OX=9606 GN=ATP2B2 PE=1 SV=1	189.47	652	Calcium-transporting ATPase	ATP2B2	A0A2U3TZI3	-2.86831	-3.11203	-2.88402	-3.15214	-2.92623	-3.52767	-3.75984	-4.83081	-4.4598	-4.07103	-4.57331	-7.45625	-7.36033	-7.49724	-7.77322	-8.20803	0.0269614	-1.26056	9.6143e-06	1.0546e-09	-3.32006	3.43533e-11	2.18946e-11	-4.58061	1.38925e-13
Q96RD7	sp|Q96RD7|PANX1_HUMAN Pannexin-1 OS=Homo sapiens OX=9606 GN=PANX1 PE=1 SV=4	9.6212	5580	Pannexin-1	PANX1	Q96RD7	-3.48797	-3.5599	-3.29731	-3.20507	-3.95262	-3.6657	-3.61605	-3.67137	-3.96716	-3.76002	-3.34534	-5.91412	-5.86546	-6.23928	-5.96522	-6.22479	0.966392	-0.143896	0.321512	1.0546e-09	-2.36978	3.44619e-11	2.59238e-10	-2.51368	7.46986e-12
Q96PV0;A0A2R8Y6T2;A0A0A0MQZ2;B7ZCA0;A0A2R8YDS2	sp|Q96PV0|SYGP1_HUMAN Ras/Rap GTPase-activating protein SynGAP OS=Homo sapiens OX=9606 GN=SYNGAP1 PE=1 SV=4;tr|A0A2R8Y6T2|A0A2R8Y6T2_HUMAN Ras/Rap GTPase-activating protein SynGAP OS=Homo sapiens OX=9606 GN=SYNGAP1 PE=1 SV=1;tr|A0A0A0MQZ2|A0A0A0MQZ2_HUMAN	323.31	5566	Ras/Rap GTPase-activating protein SynGAP	SYNGAP1	Q96PV0	-3.6151	-3.51506	-3.27678	-3.41645	-3.51342	-3.8791	-3.50041	-3.65922	-3.89948	-3.58025	-3.49124	-6.23919	-5.57438	-6.31758	-6.18258	-6.51167	0.999924	-0.0901394	0.558347	1.06229e-09	-2.53896	3.48816e-11	3.40068e-10	-2.6291	1.08429e-11
O15083;H7C4G9	sp|O15083|ERC2_HUMAN ERC protein 2 OS=Homo sapiens OX=9606 GN=ERC2 PE=1 SV=3;tr|H7C4G9|H7C4G9_HUMAN ERC protein 2 (Fragment) OS=Homo sapiens OX=9606 GN=ERC2 PE=1 SV=1	311.23	2301	ERC protein 2	ERC2	O15083	-3.76222	-3.54048	-3.34975	-3.16537	-3.73839	-3.92053	-3.64411	-3.63548	-3.75914	-3.72713	-3.60436	-5.68444	-5.54513	-5.8037	-5.65229	-5.7064	0.995737	-0.0945882	0.439542	1.09098e-09	-2.00435	3.60959e-11	3.11873e-10	-2.09894	9.48773e-12
P51649;C9J8Q5;A0A5F9ZI23	sp|P51649|SSDH_HUMAN Succinate-semialdehyde dehydrogenase, mitochondrial OS=Homo sapiens OX=9606 GN=ALDH5A1 PE=1 SV=2;tr|C9J8Q5|C9J8Q5_HUMAN Succinate-semialdehyde dehydrogenase OS=Homo sapiens OX=9606 GN=ALDH5A1 PE=1 SV=1;tr|A0A5F9ZI23|A0A5F9ZI23_HUMAN Su	323.31	3680	Succinate-semialdehyde dehydrogenase, mitochondrial	ALDH5A1	P51649	-3.54995	-3.83774	-3.63587	-3.72896	-3.41596	-3.6842	-3.76388	-3.736	-3.70422	-3.60504	-3.28249	-5.3748	-5.62127	-5.59242	-5.36364	-5.83109	0.999924	0.0237874	0.83927	1.09098e-09	-1.93832	3.617e-11	5.95368e-10	-1.91453	2.27607e-11
Q9P2E9;A0A087WVV2;F8W7S5	sp|Q9P2E9|RRBP1_HUMAN Ribosome-binding protein 1 OS=Homo sapiens OX=9606 GN=RRBP1 PE=1 SV=5;tr|A0A087WVV2|A0A087WVV2_HUMAN Ribosome-binding protein 1 OS=Homo sapiens OX=9606 GN=RRBP1 PE=1 SV=1;tr|F8W7S5|F8W7S5_HUMAN Ribosome-binding protein 1 OS=Homo sapie	323.31	6266	Ribosome-binding protein 1	RRBP1	Q9P2E9	-4.92544	-4.74217	-5.00177	-5.11682	-4.94277	-4.81423	-4.98945	-5.13348	-5.06539	-5.09648	-5.17683	-3.36709	-2.97886	-3.1853	-2.65484	-2.62195	0.923124	-0.168455	0.203234	1.09437e-09	2.13071	3.64558e-11	1.37109e-09	1.96226	6.48134e-11
Q8N9R8;Q3SXZ0	sp|Q8N9R8|SCAI_HUMAN Protein SCAI OS=Homo sapiens OX=9606 GN=SCAI PE=1 SV=2;tr|Q3SXZ0|Q3SXZ0_HUMAN C9orf126 protein OS=Homo sapiens OX=9606 GN=SCAI PE=1 SV=1	142.85	5128	Protein SCAI	SCAI	Q8N9R8	-3.45451	-3.5302	-3.28655	-3.34606	-3.51818	-3.77772	-3.70601	-3.87133	-3.67831	-3.72184	-3.95375	-5.85287	-5.32658	-5.82572	-5.6452	-5.79783	0.454399	-0.300713	0.0177902	1.12428e-09	-1.90339	3.77825e-11	1.1701e-10	-2.20411	2.19023e-12
Q6PI78	sp|Q6PI78|TMM65_HUMAN Transmembrane protein 65 OS=Homo sapiens OX=9606 GN=TMEM65 PE=1 SV=2	10.348	4779	Transmembrane protein 65	TMEM65	Q6PI78	-3.63714	-3.60849	-3.46263	-3.27041	-3.40285	-3.87121	-3.71491	-3.43021	-3.59338	-3.82751	-3.93047	-5.74989	-5.57867	-5.78912	-5.66124	-6.03331	0.942666	-0.157172	0.220414	1.12428e-09	-2.06315	3.78088e-11	2.43417e-10	-2.22032	6.60283e-12
Q9UNF1;Q5H907;Q5H909	sp|Q9UNF1|MAGD2_HUMAN Melanoma-associated antigen D2 OS=Homo sapiens OX=9606 GN=MAGED2 PE=1 SV=2;tr|Q5H907|Q5H907_HUMAN Melanoma antigen family D, 2, isoform CRA_d OS=Homo sapiens OX=9606 GN=MAGED2 PE=1 SV=1;tr|Q5H909|Q5H909_HUMAN Melanoma-associated antig	29.951	4562	Melanoma-associated antigen D2	MAGED2	Q9UNF1	-4.53499	-4.50937	-4.51455	-4.63226	-4.58635	-4.54016	-4.53288	-4.45703	-4.52643	-4.50616	-4.6145	-3.2758	-3.42102	-3.05993	-3.19232	-3.30183	0.999924	0.0255466	0.743579	1.23139e-09	1.27722	4.16062e-11	4.58616e-10	1.30277	1.62232e-11
X6R8W7;P47736;J3KPC5;A0A0A0MQY8;F2Z357	tr|X6R8W7|X6R8W7_HUMAN Rap1 GTPase-activating protein 1 OS=Homo sapiens OX=9606 GN=RAP1GAP PE=1 SV=1;sp|P47736|RPGP1_HUMAN Rap1 GTPase-activating protein 1 OS=Homo sapiens OX=9606 GN=RAP1GAP PE=1 SV=2;tr|J3KPC5|J3KPC5_HUMAN RAP1, GTPase activating protein	131.77	6798	Rap1 GTPase-activating protein 1	RAP1GAP	X6R8W7	-3.55596	-3.59323	-3.5748	-3.77215	-3.57292	-3.6449	-3.52607	-3.61199	-3.86817	-3.55514	-3.35217	-5.90084	-5.55718	-5.84916	-5.44858	-6.29509	0.999924	0.0362894	0.789961	1.2421e-09	-2.22746	4.21654e-11	7.14112e-10	-2.19117	2.82065e-11
Q96JE9	sp|Q96JE9|MAP6_HUMAN Microtubule-associated protein 6 OS=Homo sapiens OX=9606 GN=MAP6 PE=1 SV=2	323.31	5522	Microtubule-associated protein 6	MAP6	Q96JE9	-3.68405	-3.68969	-3.57897	-3.6101	-3.60147	-3.72812	-3.51828	-3.36902	-3.6853	-3.69261	-3.30372	-6.07061	-5.37744	-6.2857	-5.85507	-6.40015	0.993242	0.134947	0.380095	1.24321e-09	-2.48401	4.24002e-11	1.1504e-09	-2.34906	5.09141e-11
Q8TDJ6;H0YLM8	sp|Q8TDJ6|DMXL2_HUMAN DmX-like protein 2 OS=Homo sapiens OX=9606 GN=DMXL2 PE=1 SV=2;tr|H0YLM8|H0YLM8_HUMAN DmX-like protein 2 OS=Homo sapiens OX=9606 GN=DMXL2 PE=1 SV=2	323.31	5235	DmX-like protein 2	DMXL2	Q8TDJ6	-3.63632	-3.64628	-3.56537	-3.5411	-3.64098	-3.77546	-3.57945	-3.67799	-3.71251	-3.66152	-3.55402	-5.58664	-5.18863	-5.91128	-5.3863	-5.31224	0.999924	-0.00284317	0.979874	1.27966e-09	-1.83992	4.38461e-11	5.8975e-10	-1.84276	2.24524e-11
P32418;E7EV41	sp|P32418|NAC1_HUMAN Sodium/calcium exchanger 1 OS=Homo sapiens OX=9606 GN=SLC8A1 PE=1 SV=3;tr|E7EV41|E7EV41_HUMAN Na(+)/Ca(2+)-exchange protein 1 OS=Homo sapiens OX=9606 GN=SLC8A1 PE=1 SV=1	83.83	3392	Sodium/calcium exchanger 1	SLC8A1	P32418	-3.4487	-3.69902	-3.52682	-3.33751	-3.47869	-3.7602	-3.73691	-3.93671	-3.86914	-3.78774	-3.58273	-5.32188	-5.40505	-5.34659	-5.37159	-5.62364	0.522847	-0.240823	0.0266404	1.29704e-09	-1.6311	4.46473e-11	1.39809e-10	-1.87192	2.97182e-12
Q9UQB8;I3L4C2;B4DWA1;I3L2M4	sp|Q9UQB8|BAIP2_HUMAN Brain-specific angiogenesis inhibitor 1-associated protein 2 OS=Homo sapiens OX=9606 GN=BAIAP2 PE=1 SV=1;tr|I3L4C2|I3L4C2_HUMAN Brain-specific angiogenesis inhibitor 1-associated protein 2 OS=Homo sapiens OX=9606 GN=BAIAP2 PE=1 SV=1;t	270.38	6472	Brain-specific angiogenesis inhibitor 1-associated protein 2	BAIAP2	Q9UQB8	-3.87671	-3.69153	-3.69602	-3.70939	-3.78835	-3.92332	-3.50415	-3.52672	-3.82622	-3.62001	-3.31622	-5.45138	-5.10489	-5.09971	-5.22525	-5.17449	0.602346	0.222222	0.041055	1.30884e-09	-1.65248	4.52612e-11	3.30244e-09	-1.43026	2.00116e-10
P10636;A0A0G2JQJ7;A0A0G2JPD5;A0A0G2JS76;A0A0G2JMX7	sp|P10636|TAU_HUMAN Microtubule-associated protein tau OS=Homo sapiens OX=9606 GN=MAPT PE=1 SV=5;tr|A0A0G2JQJ7|A0A0G2JQJ7_HUMAN Microtubule-associated protein OS=Homo sapiens OX=9606 GN=MAPT PE=1 SV=1;tr|A0A0G2JPD5|A0A0G2JPD5_HUMAN Microtubule-associated p	323.31	403	Microtubule-associated protein tau	MAPT	P10636	-3.65199	-3.501	-3.51599	-3.31688	-3.51773	-3.6734	-3.60167	-3.63916	-3.81226	-3.65821	-3.40368	-5.96295	-6.03199	-6.17775	-5.82874	-6.89053	0.999924	-0.0934994	0.553608	1.31152e-09	-2.55539	4.55622e-11	4.11601e-10	-2.64889	1.39725e-11
Q8IZS8;B4DSF6	sp|Q8IZS8|CA2D3_HUMAN Voltage-dependent calcium channel subunit alpha-2/delta-3 OS=Homo sapiens OX=9606 GN=CACNA2D3 PE=1 SV=1;tr|B4DSF6|B4DSF6_HUMAN Voltage-dependent calcium channel subunit alpha-2/delta-3 OS=Homo sapiens OX=9606 GN=CACNA2D3 PE=1 SV=1	69.252	5043	Voltage-dependent calcium channel subunit alpha-2/delta-3	CACNA2D3	Q8IZS8	-3.46147	-3.57226	-3.49337	-3.37845	-3.41821	-3.594	-3.71587	-4.07811	-3.84465	-3.74851	-3.66493	-5.68694	-5.2242	-5.78054	-5.52056	-5.67746	0.32722	-0.324119	0.00810141	1.32862e-09	-1.76752	4.63668e-11	1.1044e-10	-2.09164	1.94462e-12
P49841;A0A3B3ITW1	sp|P49841|GSK3B_HUMAN Glycogen synthase kinase-3 beta OS=Homo sapiens OX=9606 GN=GSK3B PE=1 SV=2;tr|A0A3B3ITW1|A0A3B3ITW1_HUMAN Glycogen synthase kinase-3 beta OS=Homo sapiens OX=9606 GN=GSK3B PE=1 SV=1	310.06	3632	Glycogen synthase kinase-3 beta	GSK3B	P49841	-3.54243	-3.51462	-3.51239	-3.36098	-3.57764	-3.71277	-3.72238	-3.83609	-3.9232	-3.74167	-3.69192	-5.11198	-5.57063	-5.31529	-5.50551	-5.58946	0.505203	-0.246249	0.0247633	1.36534e-09	-1.63552	4.78647e-11	1.4075e-10	-1.88177	3.07003e-12
P19404;E7EPT4	sp|P19404|NDUV2_HUMAN NADH dehydrogenase [ubiquinone] flavoprotein 2, mitochondrial OS=Homo sapiens OX=9606 GN=NDUFV2 PE=1 SV=2;tr|E7EPT4|E7EPT4_HUMAN NADH dehydrogenase [ubiquinone] flavoprotein 2, mitochondrial OS=Homo sapiens OX=9606 GN=NDUFV2 PE=1 SV=1	112.47	1359	NADH dehydrogenase [ubiquinone] flavoprotein 2, mitochondrial	NDUFV2	P19404	-3.49068	-3.63174	-3.52238	-3.7721	-3.47113	-3.66453	-3.77488	-3.65047	-3.96629	-3.76346	-3.53883	-5.42028	-5.45013	-5.20011	-5.41601	-5.16305	0.848121	-0.146691	0.149471	1.41957e-09	-1.59113	4.99914e-11	2.51919e-10	-1.73782	7.01917e-12
O00499	sp|O00499|BIN1_HUMAN Myc box-dependent-interacting protein 1 OS=Homo sapiens OX=9606 GN=BIN1 PE=1 SV=1	323.31	2211	Myc box-dependent-interacting protein 1	BIN1	O00499	-3.55154	-3.48394	-3.7126	-3.75888	-3.5506	-3.08826	-3.54761	-3.78153	-4.03217	-3.64896	-3.5656	-5.59375	-5.83838	-5.80564	-5.827	-6.05396	0.866488	-0.190868	0.156968	1.43549e-09	-2.10857	5.08716e-11	2.57463e-10	-2.29944	7.31057e-12
P09471;H3BTM2	sp|P09471|GNAO_HUMAN Guanine nucleotide-binding protein G(o) subunit alpha OS=Homo sapiens OX=9606 GN=GNAO1 PE=1 SV=4;tr|H3BTM2|H3BTM2_HUMAN Guanine nucleotide-binding protein G(o) subunit alpha (Fragment) OS=Homo sapiens OX=9606 GN=GNAO1 PE=1 SV=2	323.31	2937	Guanine nucleotide-binding protein G(o) subunit alpha	GNAO1	P09471	-3.6091	-3.55903	-3.52876	-3.27784	-3.55707	-3.59137	-3.46651	-3.53657	-3.72834	-3.57842	-3.32902	-6.53904	-6.63395	-7.08254	-6.88082	-8.14354	0.999924	-0.00724692	0.973523	1.43549e-09	-3.52821	5.10336e-11	6.6513e-10	-3.53545	2.59553e-11
Q9Y4P8	sp|Q9Y4P8|WIPI2_HUMAN WD repeat domain phosphoinositide-interacting protein 2 OS=Homo sapiens OX=9606 GN=WIPI2 PE=1 SV=1	114.6	6583	WD repeat domain phosphoinositide-interacting protein 2	WIPI2	Q9Y4P8	-3.79795	-3.71448	-3.87437	-3.75652	-3.80582	-3.69302	-3.53075	-3.5022	-3.71491	-3.57308	-3.47524	-4.87184	-5.4285	-5.29774	-5.07985	-5.39973	0.65346	0.214461	0.0498297	1.43549e-09	-1.6563	5.12964e-11	3.38222e-09	-1.44184	2.0817e-10
O95782	sp|O95782|AP2A1_HUMAN AP-2 complex subunit alpha-1 OS=Homo sapiens OX=9606 GN=AP2A1 PE=1 SV=3	323.31	2675	AP-2 complex subunit alpha-1	AP2A1	O95782	-3.67872	-3.68086	-3.60497	-3.59	-3.67488	-3.8156	-3.6132	-3.57295	-3.77292	-3.68345	-3.4985	-5.3033	-5.15277	-5.2037	-5.30848	-5.76677	0.999924	0.0459669	0.666766	1.43549e-09	-1.7188	5.14627e-11	9.56557e-10	-1.67283	4.03623e-11
Q6NUK4;A0A0U1RR85	sp|Q6NUK4|REEP3_HUMAN Receptor expression-enhancing protein 3 OS=Homo sapiens OX=9606 GN=REEP3 PE=1 SV=1;tr|A0A0U1RR85|A0A0U1RR85_HUMAN Receptor expression-enhancing protein (Fragment) OS=Homo sapiens OX=9606 GN=REEP3 PE=1 SV=1	9.4288	4746	Receptor expression-enhancing protein 3	REEP3	Q6NUK4	-4.89329	-4.69252	-5.12508	-4.88067	-4.99272	-4.57128	-4.82835	-5.14166	-4.91518	-4.88825	-5.29031	-3.15353	-2.77241	-2.78452	-3.12706	-3.09199	0.943727	-0.153489	0.232834	1.45643e-09	2.02685	5.24445e-11	1.73337e-09	1.87336	8.82631e-11
O00445	sp|O00445|SYT5_HUMAN Synaptotagmin-5 OS=Homo sapiens OX=9606 GN=SYT5 PE=1 SV=2	33.482	2202	Synaptotagmin-5	SYT5	O00445	-3.91706	-3.86976	-3.82115	-3.71771	-3.83978	-3.98461	-3.60528	-3.09333	-3.65908	-3.67164	-2.96927	-5.79019	-5.44548	-5.54087	-5.88553	-5.53602	0.250701	0.458623	0.00413594	1.46669e-09	-2.2399	5.30465e-11	9.8421e-09	-1.78127	8.0092e-10
P05771	sp|P05771|KPCB_HUMAN Protein kinase C beta type OS=Homo sapiens OX=9606 GN=PRKCB PE=1 SV=4	180.6	2846	Protein kinase C beta type	PRKCB	P05771	-3.50226	-3.31044	-3.36441	-3.20028	-3.49677	-3.67444	-3.66654	-3.99125	-3.98242	-3.64331	-3.64335	-6.06066	-5.66837	-6.10647	-6.18511	-6.60285	0.492488	-0.360608	0.0230278	1.50602e-09	-2.33932	5.47079e-11	1.5112e-10	-2.69993	3.35609e-12
Q8N3J6	sp|Q8N3J6|CADM2_HUMAN Cell adhesion molecule 2 OS=Homo sapiens OX=9606 GN=CADM2 PE=2 SV=1	285.32	5073	Cell adhesion molecule 2	CADM2	Q8N3J6	-3.42449	-3.55588	-3.41645	-3.45472	-3.3549	-3.44821	-3.43939	-3.82682	-3.96994	-3.66029	-3.51715	-6.01245	-6.07068	-6.9443	-6.95859	-6.93475	0.917465	-0.240276	0.195492	1.51745e-09	-2.90144	5.53637e-11	2.93903e-10	-3.14171	8.85812e-12
P08195;F5GZS6;J3KPF3	sp|P08195|4F2_HUMAN 4F2 cell-surface antigen heavy chain OS=Homo sapiens OX=9606 GN=SLC3A2 PE=1 SV=3;tr|F5GZS6|F5GZS6_HUMAN 4F2 cell-surface antigen heavy chain OS=Homo sapiens OX=9606 GN=SLC3A2 PE=1 SV=1;tr|J3KPF3|J3KPF3_HUMAN 4F2 cell-surface antigen hea	323.31	1571	4F2 cell-surface antigen heavy chain	SLC3A2	P08195	-3.51022	-3.77526	-3.73299	-3.72738	-3.56419	-3.69305	-3.61982	-3.42508	-3.62941	-3.75777	-3.55767	-5.15195	-5.32923	-5.71056	-5.44748	-5.83479	0.999924	0.0692333	0.560217	1.5408e-09	-1.89685	5.64601e-11	1.15348e-09	-1.82762	5.14163e-11
Q15818	sp|Q15818|NPTX1_HUMAN Neuronal pentraxin-1 OS=Homo sapiens OX=9606 GN=NPTX1 PE=1 SV=2	193.95	4429	Neuronal pentraxin-1	NPTX1	Q15818	-4.11619	-4.21245	-4.21756	-4.20526	-3.92781	-4.01649	-3.34735	-2.9901	-3.33512	-3.30899	-2.57495	-6.88869	-5.67594	-6.89613	-6.58684	-6.13738	0.0424965	1.00466	0.000161789	1.54885e-09	-3.3257	5.70008e-11	4.76807e-08	-2.32103	5.52897e-09
Q9NZB8	sp|Q9NZB8|MOCS1_HUMAN Molybdenum cofactor biosynthesis protein 1 OS=Homo sapiens OX=9606 GN=MOCS1 PE=1 SV=3	13.562	6198	Molybdenum cofactor biosynthesis protein 1	MOCS1	Q9NZB8	-3.36126	-3.39491	-3.11671	-3.41091	-3.89998	-3.65406	-3.44902	-3.68919	-4.00984	-3.53803	-3.66078	-6.87632	-6.35718	-6.89353	-6.60771	-5.9481	0.957126	-0.196398	0.281844	1.57805e-09	-2.8672	5.83259e-11	3.4895e-10	-3.06359	1.13963e-11
P14867;A0A1B0GV38;A0A0U1RRB2	sp|P14867|GBRA1_HUMAN Gamma-aminobutyric acid receptor subunit alpha-1 OS=Homo sapiens OX=9606 GN=GABRA1 PE=1 SV=3;tr|A0A1B0GV38|A0A1B0GV38_HUMAN GABA(A) receptor subunit alpha-1 OS=Homo sapiens OX=9606 GN=GABRA1 PE=1 SV=1;tr|A0A0U1RRB2|A0A0U1RRB2_HUMAN Ga	94.794	501	Gamma-aminobutyric acid receptor subunit alpha-1	GABRA1	P14867	-3.27875	-3.46692	-3.31372	-3.45496	-3.21241	-3.63076	-3.70367	-3.95173	-3.7742	-3.73645	-3.95805	-6.2334	-5.54608	-6.41106	-6.09998	-6.46949	0.327852	-0.4319	0.00832111	1.58925e-09	-2.32718	5.8992e-11	1.23813e-10	-2.75908	2.41686e-12
Q9BZ71	sp|Q9BZ71|PITM3_HUMAN Membrane-associated phosphatidylinositol transfer protein 3 OS=Homo sapiens OX=9606 GN=PITPNM3 PE=1 SV=2	79.577	5797	Membrane-associated phosphatidylinositol transfer protein 3	PITPNM3	Q9BZ71	-3.62021	-3.53086	-3.34554	-3.32148	-3.63593	-3.66763	-3.51804	-3.71823	-3.90892	-3.76575	-3.75937	-5.99726	-5.35124	-5.74308	-5.52677	-5.88679	0.764362	-0.213787	0.0967633	1.59051e-09	-1.96697	5.92908e-11	2.44246e-10	-2.18075	6.66406e-12
Q7Z7J9;Q96S95	sp|Q7Z7J9|CK2N1_HUMAN Calcium/calmodulin-dependent protein kinase II inhibitor 1 OS=Homo sapiens OX=9606 GN=CAMK2N1 PE=1 SV=1;sp|Q96S95|CK2N2_HUMAN Calcium/calmodulin-dependent protein kinase II inhibitor 2 OS=Homo sapiens OX=9606 GN=CAMK2N2 PE=2 SV=1	31.221	4910	Calcium/calmodulin-dependent protein kinase II inhibitor 1	CAMK2N1	Q7Z7J9	-3.86005	-4.07675	-3.62686	-4.64993	-3.41746	-4.15243	-3.04772	-3.12586	-3.62575	-3.12106	-3.07263	-6.18843	-6.32343	-7.00705	-7.04838	-6.72787	0.219168	0.765311	0.00250319	1.59466e-09	-3.46043	5.96986e-11	1.38549e-08	-2.69512	1.21319e-09
Q9H6K5;A0A096LNU1	sp|Q9H6K5|PRR36_HUMAN Proline-rich protein 36 OS=Homo sapiens OX=9606 GN=PRR36 PE=1 SV=2;tr|A0A096LNU1|A0A096LNU1_HUMAN Proline-rich protein 36 (Fragment) OS=Homo sapiens OX=9606 GN=PRR36 PE=1 SV=2	86.996	5923	Proline-rich protein 36	PRR36	Q9H6K5	-3.88068	-3.70219	-3.64879	-3.44741	-3.64237	-3.88392	-3.64123	-3.58757	-3.71916	-3.61601	-3.47342	-5.4572	-5.25047	-5.43901	-5.01606	-5.49153	0.995356	0.0934179	0.392474	1.61416e-09	-1.72338	6.09342e-11	1.50874e-09	-1.62996	7.29956e-11
P16870	sp|P16870|CBPE_HUMAN Carboxypeptidase E OS=Homo sapiens OX=9606 GN=CPE PE=1 SV=1	131.41	3114	Carboxypeptidase E	CPE	P16870	-4.1017	-3.8962	-4.06887	-3.69233	-3.88315	-4.09589	-3.51898	-3.02419	-3.61149	-3.43651	-3.00237	-5.58827	-5.33086	-5.75634	-5.48461	-5.98394	0.074294	0.637648	0.000398405	1.61416e-09	-2.3101	6.09407e-11	3.31287e-08	-1.67245	3.51047e-09
Q02641	sp|Q02641|CACB1_HUMAN Voltage-dependent L-type calcium channel subunit beta-1 OS=Homo sapiens OX=9606 GN=CACNB1 PE=1 SV=3	10.926	4045	Voltage-dependent L-type calcium channel subunit beta-1	CACNB1	Q02641	-3.808	-3.68112	-3.68307	-3.67585	-3.63474	-3.7021	-3.53028	-3.36955	-3.798	-3.59852	-3.34	-5.55617	-5.23876	-5.79258	-5.59796	-6.13096	0.934436	0.170211	0.21501	1.61735e-09	-2.13601	6.13176e-11	2.06424e-09	-1.9658	1.09854e-10
O43678	sp|O43678|NDUA2_HUMAN NADH dehydrogenase [ubiquinone] 1 alpha subcomplex subunit 2 OS=Homo sapiens OX=9606 GN=NDUFA2 PE=1 SV=3	106.14	2389	NADH dehydrogenase [ubiquinone] 1 alpha subcomplex subunit 2	NDUFA2	O43678	-3.4881	-3.63754	-3.47377	-3.70866	-3.49741	-3.67121	-3.76278	-3.65409	-3.81322	-3.79366	-3.59697	-5.6901	-5.41015	-5.52509	-5.04635	-5.43419	0.904922	-0.144695	0.186558	1.63411e-09	-1.69703	6.22125e-11	3.14769e-10	-1.84173	9.63681e-12
Q12767	sp|Q12767|TMM94_HUMAN Transmembrane protein 94 OS=Homo sapiens OX=9606 GN=TMEM94 PE=1 SV=1	13.242	4137	Transmembrane protein 94	TMEM94	Q12767	-3.71372	-3.7102	-3.64463	-3.76827	-3.72265	-3.66837	-3.61911	-3.62735	-3.74048	-3.81382	-3.6138	-5.00894	-4.81534	-5.25015	-5.19456	-5.08034	0.999924	0.0217275	0.803076	1.64173e-09	-1.38696	6.2763e-11	9.79479e-10	-1.36523	4.16403e-11
P49758;A0A0A0MRA9;B7Z2N1;A0A087WTW9;B7Z7N5	sp|P49758|RGS6_HUMAN Regulator of G-protein signaling 6 OS=Homo sapiens OX=9606 GN=RGS6 PE=1 SV=5;tr|A0A0A0MRA9|A0A0A0MRA9_HUMAN Regulator of G-protein-signaling 6 OS=Homo sapiens OX=9606 GN=RGS6 PE=1 SV=1;tr|B7Z2N1|B7Z2N1_HUMAN Regulator of G-protein-sign	70.795	3624	Regulator of G-protein signaling 6	RGS6	P49758	-3.3777	-3.42504	-3.39382	-3.48181	-3.49533	-3.73982	-3.5879	-3.9463	-3.75245	-3.81625	-3.86026	-5.77971	-5.24274	-5.8837	-5.76211	-5.61116	0.444589	-0.307045	0.0171168	1.6524e-09	-1.86325	6.3433e-11	1.51938e-10	-2.1703	3.39836e-12
Q00610;A0A087WVQ6	sp|Q00610|CLH1_HUMAN Clathrin heavy chain 1 OS=Homo sapiens OX=9606 GN=CLTC PE=1 SV=5;tr|A0A087WVQ6|A0A087WVQ6_HUMAN Clathrin heavy chain OS=Homo sapiens OX=9606 GN=CLTC PE=1 SV=1	323.31	70	Clathrin heavy chain 1	CLTC	Q00610	-3.64561	-3.71891	-3.63745	-3.64555	-3.64896	-3.73845	-3.62694	-3.69321	-3.82144	-3.64291	-3.57298	-5.17736	-5.29085	-5.00251	-5.04395	-5.53992	0.999924	0.000990333	0.991832	1.65942e-09	-1.53942	6.39656e-11	8.29853e-10	-1.53843	3.38992e-11
H7BY13;H0YDG5	tr|H7BY13|H7BY13_HUMAN Plasma membrane calcium-transporting ATPase 4 (Fragment) OS=Homo sapiens OX=9606 GN=ATP2B4 PE=1 SV=1;tr|H0YDG5|H0YDG5_HUMAN Plasma membrane calcium-transporting ATPase 4 (Fragment) OS=Homo sapiens OX=9606 GN=ATP2B4 PE=1 SV=1	13.136	1937	Plasma membrane calcium-transporting ATPase 4 (Fragment)	ATP2B4	H7BY13	-4.04624	-3.80063	-3.98	-4.55058	-3.90424	-4.00314	-3.18401	-2.89283	-3.6709	-3.25191	-2.82957	-6.51963	-6.11422	-6.97002	-6.23892	-5.86757	0.074294	0.881627	0.000400697	1.72564e-09	-3.17623	6.67918e-11	3.64322e-08	-2.2946	3.95054e-09
E9PIW2	tr|E9PIW2|E9PIW2_HUMAN Disks large homolog 2 OS=Homo sapiens OX=9606 GN=DLG2 PE=1 SV=1	5.5955	1487	Disks large homolog 2	DLG2	E9PIW2	-3.74811	-3.75221	-3.66589	-3.95684	-3.83723	-3.86583	-3.27181	-3.37622	-3.9047	-3.38734	-3.09328	-5.983	-5.51409	-6.24499	-5.53129	-5.81416	0.450536	0.397684	0.0174383	1.7433e-09	-2.41084	6.7752e-11	6.73359e-09	-2.01315	5.02028e-10
O15294	sp|O15294|OGT1_HUMAN UDP-N-acetylglucosamine--peptide N-acetylglucosaminyltransferase 110 kDa subunit OS=Homo sapiens OX=9606 GN=OGT PE=1 SV=3	323.31	2327	UDP-N-acetylglucosamine--peptide N-acetylglucosaminyltransferase 110 kDa subunit	OGT	O15294	-3.6503	-3.60496	-3.46261	-3.44263	-3.58283	-3.90921	-3.60688	-3.69984	-3.8989	-3.71499	-3.59042	-5.37188	-5.11464	-5.44027	-5.43974	-5.56319	0.995356	-0.093449	0.385432	1.76408e-09	-1.68374	6.89798e-11	4.58616e-10	-1.77719	1.62118e-11
Q8N461	sp|Q8N461|FXL16_HUMAN F-box/LRR-repeat protein 16 OS=Homo sapiens OX=9606 GN=FBXL16 PE=2 SV=2	35.544	5079	F-box/LRR-repeat protein 16	FBXL16	Q8N461	-3.5972	-3.3506	-3.25127	-3.29168	-3.65192	-3.80554	-3.5921	-3.89004	-3.92459	-3.63734	-3.72844	-5.63528	-5.6304	-6.06492	-5.7092	-6.08456	0.684464	-0.263137	0.0580819	1.76408e-09	-2.07037	6.91192e-11	2.28222e-10	-2.33351	6.08207e-12
O43181;H0Y9M8	sp|O43181|NDUS4_HUMAN NADH dehydrogenase [ubiquinone] iron-sulfur protein 4, mitochondrial OS=Homo sapiens OX=9606 GN=NDUFS4 PE=1 SV=1;tr|H0Y9M8|H0Y9M8_HUMAN NADH dehydrogenase [ubiquinone] iron-sulfur protein 4, mitochondrial (Fragment) OS=Homo sapiens OX	90.574	2350	NADH dehydrogenase [ubiquinone] iron-sulfur protein 4, mitochondrial	NDUFS4	O43181	-3.44744	-3.58583	-3.46087	-3.66844	-3.4534	-3.56746	-3.75431	-3.67959	-3.85915	-3.77286	-3.61821	-5.5628	-6.10859	-5.36934	-5.57478	-5.41281	0.763112	-0.20625	0.0957443	1.79781e-09	-1.86884	7.0726e-11	2.65521e-10	-2.07509	7.79211e-12
O14994;A0A0A0MR68	sp|O14994|SYN3_HUMAN Synapsin-3 OS=Homo sapiens OX=9606 GN=SYN3 PE=1 SV=2;tr|A0A0A0MR68|A0A0A0MR68_HUMAN Synapsin-3 OS=Homo sapiens OX=9606 GN=SYN3 PE=1 SV=1	323.31	2288	Synapsin-3	SYN3	O14994	-3.56163	-3.96997	-3.69903	-4.00209	-3.45229	-3.56895	-3.29828	-3.47474	-3.49641	-3.37257	-3.45375	-6.52846	-5.46971	-6.69139	-6.22819	-6.37852	0.812653	0.289842	0.121585	1.82674e-09	-2.8401	7.21541e-11	3.1236e-09	-2.55026	1.85315e-10
Q9UBB6	sp|Q9UBB6|NCDN_HUMAN Neurochondrin OS=Homo sapiens OX=9606 GN=NCDN PE=1 SV=1	323.31	6276	Neurochondrin	NCDN	Q9UBB6	-3.62098	-3.67222	-3.72159	-3.76302	-3.58662	-3.60886	-3.53528	-3.48044	-3.80341	-3.59899	-3.25974	-5.90399	-5.285	-5.76742	-5.8062	-6.30647	0.995356	0.126641	0.387147	1.87973e-09	-2.27824	7.45451e-11	1.78212e-09	-2.1516	9.12182e-11
Q01814;A0A2R8Y4R4	sp|Q01814|AT2B2_HUMAN Plasma membrane calcium-transporting ATPase 2 OS=Homo sapiens OX=9606 GN=ATP2B2 PE=1 SV=2;tr|A0A2R8Y4R4|A0A2R8Y4R4_HUMAN Plasma membrane calcium-transporting ATPase 2 (Fragment) OS=Homo sapiens OX=9606 GN=ATP2B2 PE=1 SV=1	323.31	4033	Plasma membrane calcium-transporting ATPase 2	ATP2B2	Q01814	-3.12298	-3.15212	-2.99664	-2.95502	-3.17574	-3.68654	-3.77418	-4.5494	-4.22707	-3.9767	-4.34238	-6.73272	-6.31959	-6.80583	-6.9049	-6.80759	0.0269614	-0.992438	1.28218e-05	1.90819e-09	-2.54018	7.59766e-11	3.19529e-11	-3.53262	2.78777e-13
P45985	sp|P45985|MP2K4_HUMAN Dual specificity mitogen-activated protein kinase kinase 4 OS=Homo sapiens OX=9606 GN=MAP2K4 PE=1 SV=1	115.31	3540	Dual specificity mitogen-activated protein kinase kinase 4	MAP2K4	P45985	-3.58284	-3.53137	-3.55256	-3.55576	-3.5714	-3.61275	-3.61224	-3.82234	-3.84901	-3.68342	-3.64627	-5.59838	-4.99975	-5.60525	-5.4582	-5.70402	0.903605	-0.154875	0.17788	1.96517e-09	-1.75047	7.87404e-11	3.54778e-10	-1.90534	1.17059e-11
Q99536	sp|Q99536|VAT1_HUMAN Synaptic vesicle membrane protein VAT-1 homolog OS=Homo sapiens OX=9606 GN=VAT1 PE=1 SV=2	323.31	5617	Synaptic vesicle membrane protein VAT-1 homolog	VAT1	Q99536	-5.21689	-5.09692	-5.28306	-5.4375	-5.1181	-5.05257	-5.12815	-5.04262	-5.03777	-5.06647	-5.11159	-2.91513	-3.52028	-2.65009	-2.64015	-2.75034	0.993515	0.123523	0.380615	1.96517e-09	2.18212	7.91884e-11	4.96344e-10	2.30564	1.83494e-11
P49815;A0A2R8Y5F1;A0A2R8YGU4;X5D2U8;H3BMQ0;A0A2R8YDZ2;A0A2R8Y7X5;A0A2R8YDR3;A0A2R8Y7C8;A0A2R8YGD6;A0A2R8Y6C9	sp|P49815|TSC2_HUMAN Tuberin OS=Homo sapiens OX=9606 GN=TSC2 PE=1 SV=2;tr|A0A2R8Y5F1|A0A2R8Y5F1_HUMAN Tuberin OS=Homo sapiens OX=9606 GN=TSC2 PE=1 SV=1;tr|A0A2R8YGU4|A0A2R8YGU4_HUMAN Tuberin OS=Homo sapiens OX=9606 GN=TSC2 PE=1 SV=1;tr|X5D2U8|X5D2U8_HUMAN	26.192	602	Tuberin	TSC2	P49815	-3.72766	-3.71085	-3.67852	-3.68635	-3.59624	-3.66802	-3.67377	-3.74151	-3.76984	-3.72486	-3.57433	-4.9927	-4.8427	-5.19404	-5.29188	-5.27122	0.999924	-0.0189213	0.83478	1.96517e-09	-1.42165	7.9422e-11	8.34866e-10	-1.44057	3.43005e-11
Q9Y6R1	sp|Q9Y6R1|S4A4_HUMAN Electrogenic sodium bicarbonate cotransporter 1 OS=Homo sapiens OX=9606 GN=SLC4A4 PE=1 SV=1	133.26	6645	Electrogenic sodium bicarbonate cotransporter 1	SLC4A4	Q9Y6R1	-3.48921	-3.54204	-3.38588	-3.30775	-3.46734	-3.74204	-3.70205	-3.60744	-3.79739	-3.77768	-3.67169	-5.78057	-5.41581	-6.32761	-6.20997	-6.20757	0.836618	-0.222206	0.139925	1.96517e-09	-2.27706	7.9492e-11	3.28875e-10	-2.49926	1.04338e-11
Q9H0Q3	sp|Q9H0Q3|FXYD6_HUMAN FXYD domain-containing ion transport regulator 6 OS=Homo sapiens OX=9606 GN=FXYD6 PE=1 SV=1	119.15	5851	FXYD domain-containing ion transport regulator 6	FXYD6	Q9H0Q3	-3.57958	-3.77098	-3.67256	-4.36554	-3.55851	-3.66988	-3.46531	-3.26637	-3.50734	-3.34713	-3.093	-6.0302	-6.38437	-6.64154	-6.42095	-7.40688	0.65346	0.433679	0.0493952	1.98938e-09	-3.24096	8.07872e-11	5.12847e-09	-2.80728	3.5063e-10
Q96GW7	sp|Q96GW7|PGCB_HUMAN Brevican core protein OS=Homo sapiens OX=9606 GN=BCAN PE=1 SV=2	323.31	5491	Brevican core protein	BCAN	Q96GW7	-3.80792	-3.39136	-3.97297	-3.5042	-3.89956	-3.39544	-3.29822	-3.54284	-3.57048	-3.62247	-3.40681	-6.22466	-5.52735	-6.6242	-6.13175	-6.27873	0.966113	0.173744	0.316122	1.99221e-09	-2.66917	8.13286e-11	2.12236e-09	-2.49543	1.15477e-10
Q5VUB5	sp|Q5VUB5|F1711_HUMAN Protein FAM171A1 OS=Homo sapiens OX=9606 GN=FAM171A1 PE=1 SV=1	56.526	4678	Protein FAM171A1	FAM171A1	Q5VUB5	-3.7743	-3.86247	-3.73237	-3.7693	-3.6371	-3.73323	-3.71121	-3.79853	-3.51225	-3.59545	-3.65812	-4.8191	-4.90857	-5.0853	-5.04956	-5.16643	0.952559	0.0963531	0.273556	1.99221e-09	-1.35068	8.15339e-11	2.31202e-09	-1.25433	1.27753e-10
Q04917;A2IDB2	sp|Q04917|1433F_HUMAN 14-3-3 protein eta OS=Homo sapiens OX=9606 GN=YWHAH PE=1 SV=4;tr|A2IDB2|A2IDB2_HUMAN 14-3-3 protein eta (Fragment) OS=Homo sapiens OX=9606 GN=YWHAH PE=1 SV=1	323.31	4065	14-3-3 protein eta	YWHAH	Q04917	-3.66705	-3.61323	-3.5907	-3.52395	-3.6646	-3.73261	-3.45821	-3.44026	-3.85042	-3.58377	-3.29377	-5.48362	-6.29974	-5.72448	-6.35196	-6.43876	0.999924	0.10674	0.512829	1.99225e-09	-2.53443	8.19945e-11	1.63461e-09	-2.42769	8.14194e-11
Q9C0H9;A0A087X165;A0A087WVV7;A0A590UJ70	sp|Q9C0H9|SRCN1_HUMAN SRC kinase signaling inhibitor 1 OS=Homo sapiens OX=9606 GN=SRCIN1 PE=1 SV=4;tr|A0A087X165|A0A087X165_HUMAN SRC kinase-signaling inhibitor 1 OS=Homo sapiens OX=9606 GN=SRCIN1 PE=1 SV=1;tr|A0A087WVV7|A0A087WVV7_HUMAN SRC kinase-signali	323.31	169	SRC kinase signaling inhibitor 1	SRCIN1	Q9C0H9	-3.57517	-3.33181	-3.35962	-3.28984	-3.66232	-3.59064	-3.64008	-3.7674	-3.76287	-3.78342	-3.77384	-6.17779	-5.37057	-6.14797	-5.86753	-6.28007	0.696564	-0.277287	0.0651891	1.99225e-09	-2.22327	8.21677e-11	2.59238e-10	-2.50055	7.48435e-12
P53365;A0A087X1E4	sp|P53365|ARFP2_HUMAN Arfaptin-2 OS=Homo sapiens OX=9606 GN=ARFIP2 PE=1 SV=1;tr|A0A087X1E4|A0A087X1E4_HUMAN Arfaptin-2 OS=Homo sapiens OX=9606 GN=ARFIP2 PE=1 SV=1	236.09	173	Arfaptin-2	ARFIP2	P53365	-3.67381	-3.78963	-3.78922	-3.75194	-3.73783	-3.70778	-3.68551	-3.69466	-3.77453	-3.63666	-3.48412	-4.99337	-5.21321	-4.91264	-4.84666	-5.2009	0.974652	0.0866013	0.334573	2.08508e-09	-1.37826	8.63272e-11	2.16758e-09	-1.29166	1.18282e-10
P63010;A0A087X253;A0A087WU93;A0A087WZQ6;A0A087WYD1	sp|P63010|AP2B1_HUMAN AP-2 complex subunit beta OS=Homo sapiens OX=9606 GN=AP2B1 PE=1 SV=1;tr|A0A087X253|A0A087X253_HUMAN AP complex subunit beta OS=Homo sapiens OX=9606 GN=AP2B1 PE=1 SV=1;tr|A0A087WU93|A0A087WU93_HUMAN AP-2 complex subunit beta (Fragment)	323.31	3930	AP-2 complex subunit beta	AP2B1	P63010	-3.64863	-3.66591	-3.61088	-3.56668	-3.65898	-3.79435	-3.59967	-3.61133	-3.79526	-3.63475	-3.47679	-5.2654	-5.62956	-5.14055	-5.31172	-5.82867	0.999924	0.0340143	0.770169	2.10077e-09	-1.81162	8.73098e-11	1.32588e-09	-1.7776	6.07648e-11
Q9UM19	sp|Q9UM19|HPCL4_HUMAN Hippocalcin-like protein 4 OS=Homo sapiens OX=9606 GN=HPCAL4 PE=1 SV=3	190.04	6421	Hippocalcin-like protein 4	HPCAL4	Q9UM19	-3.89736	-3.67041	-3.74495	-3.81539	-3.84204	-3.70174	-3.4239	-3.2163	-3.78928	-3.34124	-3.12908	-6.13926	-5.39427	-6.49226	-5.98527	-6.4783	0.575133	0.39869	0.0342124	2.13324e-09	-2.71791	8.89977e-11	6.51549e-09	-2.31922	4.79567e-10
Q9NS85	sp|Q9NS85|CAH10_HUMAN Carbonic anhydrase-related protein 10 OS=Homo sapiens OX=9606 GN=CA10 PE=2 SV=1	3.393	6093	Carbonic anhydrase-related protein 10	CA10	Q9NS85	-3.49711	-3.27224	-3.1266	-2.8731	-3.46657	-3.60403	-3.72011	-4.25537	-4.10468	-3.69559	-3.94116	-6.81066	-6.09521	-6.70824	-6.29671	-6.67756	0.144623	-0.636774	0.00130005	2.16566e-09	-2.57429	9.06937e-11	1.02677e-10	-3.21107	1.74277e-12
P43007	sp|P43007|SATT_HUMAN Neutral amino acid transporter A OS=Homo sapiens OX=9606 GN=SLC1A4 PE=1 SV=1	140.32	3519	Neutral amino acid transporter A	SLC1A4	P43007	-3.70576	-3.9801	-3.85031	-3.9141	-3.56927	-3.99337	-3.52859	-3.20359	-3.41963	-3.45755	-3.1976	-5.85502	-5.26069	-6.02322	-5.7869	-6.40986	0.3417	0.474092	0.0089436	2.20298e-09	-2.50575	9.30767e-11	1.21988e-08	-2.03165	1.04882e-09
P05089;A0A5F9ZH78;A0A5F9ZGN6	sp|P05089|ARGI1_HUMAN Arginase-1 OS=Homo sapiens OX=9606 GN=ARG1 PE=1 SV=2;tr|A0A5F9ZH78|A0A5F9ZH78_HUMAN Arginase-1 OS=Homo sapiens OX=9606 GN=ARG1 PE=1 SV=1;tr|A0A5F9ZGN6|A0A5F9ZGN6_HUMAN Arginase OS=Homo sapiens OX=9606 GN=ARG1 PE=1 SV=1	2.0119	796	Arginase-1	ARG1	P05089	-3.66813	-3.54626	-3.57288	-3.44573	-3.64829	-3.71122	-3.63883	-3.71153	-3.85442	-3.80829	-3.68323	-5.3279	-5.17482	-5.22187	-5.08929	-5.63724	0.89308	-0.140509	0.173041	2.20298e-09	-1.55096	9.36599e-11	4.01254e-10	-1.69147	1.35576e-11
Q9Y6I3	sp|Q9Y6I3|EPN1_HUMAN Epsin-1 OS=Homo sapiens OX=9606 GN=EPN1 PE=1 SV=2	215.5	6638	Epsin-1	EPN1	Q9Y6I3	-3.75893	-3.70295	-3.73205	-3.7459	-3.68692	-3.63585	-3.48	-3.53296	-3.83473	-3.62244	-3.4241	-5.0364	-5.45504	-5.19437	-5.55217	-5.70971	0.950967	0.131587	0.269359	2.20298e-09	-1.81069	9.37111e-11	2.64257e-09	-1.67911	1.49889e-10
Q8IV01	sp|Q8IV01|SYT12_HUMAN Synaptotagmin-12 OS=Homo sapiens OX=9606 GN=SYT12 PE=1 SV=1	54.964	4988	Synaptotagmin-12	SYT12	Q8IV01	-3.45584	-3.33737	-3.21052	-3.70513	-3.42127	-3.62003	-3.63682	-3.8847	-3.68869	-3.67175	-3.93631	-6.36598	-5.45549	-6.13934	-5.94265	-5.98777	0.630095	-0.305297	0.045578	2.20298e-09	-2.21459	9.39857e-11	2.55327e-10	-2.51989	7.20941e-12
Q9Y2Q0	sp|Q9Y2Q0|AT8A1_HUMAN Phospholipid-transporting ATPase IA OS=Homo sapiens OX=9606 GN=ATP8A1 PE=1 SV=1	323.31	6510	Phospholipid-transporting ATPase IA	ATP8A1	Q9Y2Q0	-4.22574	-4.17932	-4.19419	-4.1025	-4.12091	-4.00659	-3.32214	-2.89628	-3.40016	-3.34372	-2.70178	-6.37433	-5.27887	-6.42684	-5.99307	-6.32633	0.0387781	1.00539	6.63662e-05	2.20298e-09	-2.94707	9.40039e-11	1.39289e-07	-1.94168	1.98067e-08
O94819	sp|O94819|KBTBB_HUMAN Kelch repeat and BTB domain-containing protein 11 OS=Homo sapiens OX=9606 GN=KBTBD11 PE=1 SV=1	323.31	2592	Kelch repeat and BTB domain-containing protein 11	KBTBD11	O94819	-3.59318	-3.84738	-3.84012	-3.92115	-3.52438	-3.47821	-3.67342	-3.56796	-3.70386	-3.56471	-3.42624	-5.15854	-5.19775	-5.5187	-5.6234	-5.58234	0.980397	0.113498	0.344535	2.29548e-09	-1.82891	9.83151e-11	2.38252e-09	-1.71541	1.33034e-10
Q9BQS8	sp|Q9BQS8|FYCO1_HUMAN FYVE and coiled-coil domain-containing protein 1 OS=Homo sapiens OX=9606 GN=FYCO1 PE=1 SV=3	22.706	5678	FYVE and coiled-coil domain-containing protein 1	FYCO1	Q9BQS8	-4.98583	-4.94592	-4.92472	-5.06716	-4.89342	-4.82738	-4.89127	-4.87733	-4.71801	-4.87095	-5.09852	-2.94194	-3.25919	-2.56294	-2.94117	-3.30344	0.999924	0.0495183	0.686285	2.29558e-09	1.88948	9.86838e-11	8.51237e-10	1.939	3.53782e-11
P0DP25;P0DP24;P0DP23;E7EMB3;Q96HY3;G3V361;A0A590UJI2	sp|P0DP25|CALM3_HUMAN Calmodulin-3 OS=Homo sapiens OX=9606 GN=CALM3 PE=1 SV=1;sp|P0DP24|CALM2_HUMAN Calmodulin-2 OS=Homo sapiens OX=9606 GN=CALM2 PE=1 SV=1;sp|P0DP23|CALM1_HUMAN Calmodulin-1 OS=Homo sapiens OX=9606 GN=CALM1 PE=1 SV=1;tr|E7EMB3|E7EMB3_HUMAN	277.65	2964	Calmodulin-3	CALM3	P0DP25	-3.56021	-3.37889	-3.38214	-3.22889	-3.46457	-3.67358	-3.66117	-3.95707	-4.04673	-3.83438	-3.72007	-5.45043	-5.68463	-5.5143	-6.0347	-5.78037	0.250701	-0.395837	0.00408961	2.31785e-09	-1.849	1.00009e-10	1.38369e-10	-2.24484	2.89733e-12
O75899	sp|O75899|GABR2_HUMAN Gamma-aminobutyric acid type B receptor subunit 2 OS=Homo sapiens OX=9606 GN=GABBR2 PE=1 SV=1	115.52	2558	Gamma-aminobutyric acid type B receptor subunit 2	GABBR2	O75899	-3.57528	-3.58302	-3.37181	-3.28494	-3.54819	-3.81786	-3.59983	-3.65997	-3.82054	-3.62281	-3.53896	-6.39151	-5.42394	-6.41223	-6.03376	-6.03232	0.999924	-0.11824	0.453736	2.36558e-09	-2.41033	1.02443e-10	6.75982e-10	-2.52857	2.6486e-11
Q8TCT9;A0A3B3IUB5;A0A075B6F6;A0A0S2Z6F0;A0A3B3IT72	sp|Q8TCT9|HM13_HUMAN Minor histocompatibility antigen H13 OS=Homo sapiens OX=9606 GN=HM13 PE=1 SV=1;tr|A0A3B3IUB5|A0A3B3IUB5_HUMAN Minor histocompatibility antigen H13 OS=Homo sapiens OX=9606 GN=HM13 PE=1 SV=1;tr|A0A075B6F6|A0A075B6F6_HUMAN Minor histocomp	14.152	719	Minor histocompatibility antigen H13	HM13	Q8TCT9	-4.89022	-4.88069	-4.81999	-5.11703	-4.80376	-5.18269	-4.94649	-4.73516	-4.93035	-5.04982	-5.18734	-3.38301	-2.80663	-2.9186	-2.67923	-3.09285	0.999924	-0.0207701	0.872582	2.38449e-09	1.99377	1.03641e-10	1.36056e-09	1.973	6.36684e-11
Q7L0J3	sp|Q7L0J3|SV2A_HUMAN Synaptic vesicle glycoprotein 2A OS=Homo sapiens OX=9606 GN=SV2A PE=1 SV=1	236.06	4844	Synaptic vesicle glycoprotein 2A	SV2A	Q7L0J3	-3.55849	-3.84617	-3.61488	-3.6598	-3.40495	-3.84333	-3.5517	-3.42917	-3.5551	-3.54319	-3.25557	-6.38013	-5.56642	-6.43972	-6.11583	-6.9578	0.966113	0.187659	0.314983	2.42566e-09	-2.82504	1.05815e-10	2.66977e-09	-2.63738	1.53309e-10
Q5R3F8;P0C7U0	sp|Q5R3F8|PPR29_HUMAN Protein phosphatase 1 regulatory subunit 29 OS=Homo sapiens OX=9606 GN=ELFN2 PE=1 SV=1;sp|P0C7U0|ELFN1_HUMAN Protein ELFN1 OS=Homo sapiens OX=9606 GN=ELFN1 PE=1 SV=2	15.529	4598	Protein phosphatase 1 regulatory subunit 29	ELFN2	Q5R3F8	-3.77755	-3.6661	-3.6845	-3.56652	-3.8195	-3.96574	-3.59786	-3.36437	-3.67211	-3.46076	-3.31724	-6.08885	-5.36989	-5.59574	-5.27713	-5.90781	0.727118	0.264183	0.0753186	2.45024e-09	-2.16542	1.07276e-10	5.50843e-09	-1.90123	3.80976e-10
P31321;H7BYW5;C9JSK5	sp|P31321|KAP1_HUMAN cAMP-dependent protein kinase type I-beta regulatory subunit OS=Homo sapiens OX=9606 GN=PRKAR1B PE=1 SV=4;tr|H7BYW5|H7BYW5_HUMAN cAMP-dependent protein kinase type I-beta regulatory subunit (Fragment) OS=Homo sapiens OX=9606 GN=PRKAR1B	150.69	3372	cAMP-dependent protein kinase type I-beta regulatory subunit	PRKAR1B	P31321	-3.72112	-3.56656	-3.59478	-3.50886	-3.4771	-3.65685	-3.8058	-3.75267	-3.93856	-3.80548	-3.3623	-5.11442	-5.4733	-5.43663	-5.47149	-5.41807	0.905525	-0.145415	0.189054	2.52237e-09	-1.64982	1.10834e-10	4.67161e-10	-1.79524	1.66321e-11
Q8ND76	sp|Q8ND76|CCNY_HUMAN Cyclin-Y OS=Homo sapiens OX=9606 GN=CCNY PE=1 SV=2	22.039	5155	Cyclin-Y	CCNY	Q8ND76	-3.74293	-3.55976	-3.55326	-3.52014	-3.72246	-3.78729	-3.594	-3.55593	-3.83898	-3.7281	-3.56934	-5.09438	-5.47492	-5.18356	-5.37018	-5.71022	0.999924	-0.00962937	0.931507	2.69428e-09	-1.70938	1.18815e-10	1.26469e-09	-1.71901	5.75769e-11
Q86WG3	sp|Q86WG3|ATCAY_HUMAN Caytaxin OS=Homo sapiens OX=9606 GN=ATCAY PE=1 SV=2	53.293	4952	Caytaxin	ATCAY	Q86WG3	-3.72622	-3.70287	-3.43321	-3.49239	-3.58145	-3.7869	-3.55149	-3.50894	-3.49837	-3.47481	-3.54116	-6.40931	-5.3821	-6.62928	-6.00053	-6.46812	0.999924	0.105556	0.548008	2.721e-09	-2.66292	1.20425e-10	2.12236e-09	-2.55736	1.15127e-10
Q86UY8	sp|Q86UY8|NT5D3_HUMAN 5-nucleotidase domain-containing protein 3 OS=Homo sapiens OX=9606 GN=NT5DC3 PE=1 SV=1	134.35	4938	5-nucleotidase domain-containing protein 3	NT5DC3	Q86UY8	-3.84408	-3.93552	-3.82354	-3.65487	-3.84209	-3.89693	-3.45283	-3.15732	-3.56552	-3.53847	-3.52771	-5.48291	-5.68706	-5.52863	-5.60946	-4.8968	0.341666	0.384467	0.00888853	2.74818e-09	-1.9926	1.22384e-10	1.60807e-08	-1.60813	1.4642e-09
Q9NR46;B7ZC38	sp|Q9NR46|SHLB2_HUMAN Endophilin-B2 OS=Homo sapiens OX=9606 GN=SH3GLB2 PE=1 SV=1;tr|B7ZC38|B7ZC38_HUMAN Endophilin-B2 OS=Homo sapiens OX=9606 GN=SH3GLB2 PE=1 SV=1	305.36	1109	Endophilin-B2	SH3GLB2	Q9NR46	-3.64504	-3.62632	-3.6294	-3.58946	-3.66697	-3.80924	-3.55606	-3.58639	-3.85605	-3.60527	-3.46486	-5.37973	-4.98904	-5.68993	-5.63847	-5.63479	0.999924	0.0473467	0.69787	2.74818e-09	-1.85267	1.225e-10	1.83038e-09	-1.80532	9.45237e-11
Q5JU85;A0A1W2PR28;A0A6Q8PFR7;A0A1W2PRJ5	sp|Q5JU85|IQEC2_HUMAN IQ motif and SEC7 domain-containing protein 2 OS=Homo sapiens OX=9606 GN=IQSEC2 PE=1 SV=2;tr|A0A1W2PR28|A0A1W2PR28_HUMAN IQ motif and SEC7 domain-containing protein 2 OS=Homo sapiens OX=9606 GN=IQSEC2 PE=1 SV=1;tr|A0A6Q8PFR7|A0A6Q8PFR	80.199	4581	IQ motif and SEC7 domain-containing protein 2	IQSEC2	Q5JU85	-3.6841	-3.42538	-3.22209	-3.47247	-3.5352	-3.86167	-3.52756	-3.75918	-3.98187	-3.62767	-3.6433	-5.8341	-5.45649	-5.85366	-5.63913	-6.12159	0.931154	-0.174432	0.21192	2.75309e-09	-2.07308	1.23156e-10	5.22304e-10	-2.24751	1.95533e-11
P78352;B7Z647;A0A3B3IS17;A0A3B3ISQ5;B9EGL1;A0A3B3ISR0;B7Z3U2;A0A3B3IU19	sp|P78352|DLG4_HUMAN Disks large homolog 4 OS=Homo sapiens OX=9606 GN=DLG4 PE=1 SV=3;tr|B7Z647|B7Z647_HUMAN Discs, large homolog 4 (Drosophila), isoform CRA_b OS=Homo sapiens OX=9606 GN=DLG4 PE=1 SV=1;tr|A0A3B3IS17|A0A3B3IS17_HUMAN Disks large homolog 4 OS	323.31	675	Disks large homolog 4	DLG4	P78352	-3.52348	-3.46179	-3.21502	-3.37367	-3.40261	-3.75598	-3.55134	-3.79092	-3.89496	-3.62222	-3.70139	-6.43566	-5.50784	-6.52952	-6.36671	-6.61378	0.839619	-0.256742	0.144022	2.80128e-09	-2.57853	1.25755e-10	4.58616e-10	-2.83527	1.61771e-11
Q9Y639;Q9UFM8	sp|Q9Y639|NPTN_HUMAN Neuroplastin OS=Homo sapiens OX=9606 GN=NPTN PE=1 SV=2;tr|Q9UFM8|Q9UFM8_HUMAN Neuroplastin (Fragment) OS=Homo sapiens OX=9606 GN=NPTN PE=1 SV=2	184.53	6621	Neuroplastin	NPTN	Q9Y639	-3.55126	-3.52254	-3.39808	-3.32328	-3.47618	-3.78768	-3.53458	-3.7487	-3.92015	-3.72727	-3.60768	-5.90381	-5.37311	-5.83995	-5.98797	-6.34303	0.903879	-0.19784	0.181104	2.81593e-09	-2.1819	1.2686e-10	4.96344e-10	-2.37974	1.8424e-11
O75145;R4GN36	sp|O75145|LIPA3_HUMAN Liprin-alpha-3 OS=Homo sapiens OX=9606 GN=PPFIA3 PE=1 SV=3;tr|R4GN36|R4GN36_HUMAN Liprin-alpha-3 OS=Homo sapiens OX=9606 GN=PPFIA3 PE=1 SV=1	239.84	2493	Liprin-alpha-3	PPFIA3	O75145	-3.68773	-3.54968	-3.45227	-3.24316	-3.66537	-3.81663	-3.60908	-3.70122	-3.81016	-3.67547	-3.59532	-5.71113	-5.2452	-5.80611	-5.61071	-6.02827	0.995356	-0.109109	0.413581	2.87094e-09	-2.00204	1.29793e-10	7.79283e-10	-2.11114	3.11515e-11
B7ZC39	tr|B7ZC39|B7ZC39_HUMAN Endophilin-B2 OS=Homo sapiens OX=9606 GN=SH3GLB2 PE=1 SV=1	3.5261	1110	Endophilin-B2	SH3GLB2	B7ZC39	-3.79552	-3.80374	-3.50322	-3.46055	-3.81828	-3.77624	-3.47109	-3.41666	-3.77565	-3.62332	-3.04857	-5.69154	-5.7388	-6.53006	-6.05122	-6.55336	0.928845	0.225867	0.21003	3.1472e-09	-2.64594	1.42782e-10	4.27649e-09	-2.42007	2.78813e-10
Q4KMP7	sp|Q4KMP7|TB10B_HUMAN TBC1 domain family member 10B OS=Homo sapiens OX=9606 GN=TBC1D10B PE=1 SV=3	117.7	4523	TBC1 domain family member 10B	TBC1D10B	Q4KMP7	-3.64031	-3.63442	-3.7265	-3.72173	-3.69665	-3.68641	-3.65067	-3.72322	-3.84616	-3.74254	-3.39072	-5.06466	-5.08141	-5.1575	-5.11396	-5.51306	0.999924	0.0136739	0.891916	3.15348e-09	-1.51546	1.43568e-10	1.704e-09	-1.50178	8.64975e-11
A0A087WWY4	tr|A0A087WWY4|A0A087WWY4_HUMAN Paralemmin-1 OS=Homo sapiens OX=9606 GN=PALM PE=1 SV=1	48.079	96	Paralemmin-1	PALM	A0A087WWY4	-3.59479	-3.38753	-3.34286	-3.68513	-3.12181	-3.90991	-3.47807	-3.59881	-4.54949	-3.31564	-3.2139	-6.57788	-7.13998	-6.7196	-7.20546	-7.16865	0.999924	-0.124175	0.576546	3.15524e-09	-3.33113	1.44483e-10	1.02729e-09	-3.45531	4.43248e-11
Q9HCH3	sp|Q9HCH3|CPNE5_HUMAN Copine-5 OS=Homo sapiens OX=9606 GN=CPNE5 PE=1 SV=2	323.31	5994	Copine-5	CPNE5	Q9HCH3	-3.71836	-3.78587	-3.76909	-3.81058	-3.64645	-3.614	-3.54561	-3.28881	-3.64609	-3.64935	-3.42676	-5.8068	-5.03615	-5.89161	-5.47811	-5.85838	0.83767	0.212733	0.141657	3.15524e-09	-2.10289	1.44649e-10	5.31269e-09	-1.89015	3.64068e-10
O75914;A0A087X294	sp|O75914|PAK3_HUMAN Serine/threonine-protein kinase PAK 3 OS=Homo sapiens OX=9606 GN=PAK3 PE=1 SV=2;tr|A0A087X294|A0A087X294_HUMAN Beta-PAK OS=Homo sapiens OX=9606 GN=PAK3 PE=1 SV=1	128.94	187	Serine/threonine-protein kinase PAK 3	PAK3	O75914	-3.66465	-3.69038	-3.67667	-3.63686	-3.62393	-3.65921	-3.52488	-3.579	-3.83136	-3.44291	-3.30205	-6.32051	-5.46045	-6.06722	-5.92858	-5.37339	0.995356	0.122576	0.426108	3.1632e-09	-2.29399	1.45515e-10	2.94679e-09	-2.17142	1.72021e-10
Q9UPA5	sp|Q9UPA5|BSN_HUMAN Protein bassoon OS=Homo sapiens OX=9606 GN=BSN PE=1 SV=4	323.31	6449	Protein bassoon	BSN	Q9UPA5	-3.56093	-3.64535	-3.36741	-3.51358	-3.45616	-3.78701	-3.44964	-3.6984	-3.65232	-3.5749	-3.57956	-6.50919	-5.38495	-6.32755	-6.15113	-6.60839	0.999924	-0.0358907	0.836077	3.2142e-09	-2.60528	1.48371e-10	1.3611e-09	-2.64117	6.39095e-11
Q9Y6V0	sp|Q9Y6V0|PCLO_HUMAN Protein piccolo OS=Homo sapiens OX=9606 GN=PCLO PE=1 SV=5	323.31	6647	Protein piccolo	PCLO	Q9Y6V0	-3.62563	-3.57455	-3.31891	-3.26531	-3.5616	-3.83772	-3.60969	-3.64087	-3.74746	-3.65793	-3.63208	-6.30082	-5.36132	-6.26908	-5.91384	-6.24141	0.995356	-0.126983	0.423897	3.24489e-09	-2.35969	1.50303e-10	8.74517e-10	-2.48667	3.64844e-11
A0A0J9YWE1;A0A0J9YWN0;A0A0J9YWS4	tr|A0A0J9YWE1|A0A0J9YWE1_HUMAN Band 4.1-like protein 3 (Fragment) OS=Homo sapiens OX=9606 GN=EPB41L3 PE=1 SV=1;tr|A0A0J9YWN0|A0A0J9YWN0_HUMAN Band 4.1-like protein 3 (Fragment) OS=Homo sapiens OX=9606 GN=EPB41L3 PE=1 SV=3;tr|A0A0J9YWS4|A0A0J9YWS4_HUMAN Ban	5.5906	416	Band 4.1-like protein 3 (Fragment)	EPB41L3	A0A0J9YWE1	-3.39176	-3.96864	-4.06671	-4.28426	-3.20266	-3.29584	-3.46465	-3.33469	-3.74672	-3.52471	-3.22924	-6.44108	-6.08742	-6.5458	-6.52735	-6.16545	0.943277	0.241644	0.222129	3.34465e-09	-2.89342	1.55454e-10	4.46426e-09	-2.65178	2.94596e-10
P58549;K7EKU3	sp|P58549|FXYD7_HUMAN FXYD domain-containing ion transport regulator 7 OS=Homo sapiens OX=9606 GN=FXYD7 PE=1 SV=1;tr|K7EKU3|K7EKU3_HUMAN FXYD domain-containing ion transport regulator OS=Homo sapiens OX=9606 GN=FXYD7 PE=1 SV=1	17.6	2097	FXYD domain-containing ion transport regulator 7	FXYD7	P58549	-3.1949	-3.31222	-3.83349	-3.73599	-3.28681	-3.37075	-3.59206	-3.90912	-3.69634	-3.69148	-3.16752	-7.15868	-7.20403	-7.19212	-7.06712	-8.71365	0.999924	-0.155611	0.548488	3.42145e-09	-3.85582	1.59579e-10	1.07116e-09	-4.01143	4.68974e-11
Q12926;A0A0A0MRX1	sp|Q12926|ELAV2_HUMAN ELAV-like protein 2 OS=Homo sapiens OX=9606 GN=ELAVL2 PE=1 SV=2;tr|A0A0A0MRX1|A0A0A0MRX1_HUMAN ELAV-like protein OS=Homo sapiens OX=9606 GN=ELAVL2 PE=1 SV=1	211.79	239	ELAV-like protein 2	ELAVL2	Q12926	-3.50575	-3.61875	-3.53964	-3.59137	-3.508	-3.54968	-3.76656	-3.74402	-3.9723	-3.77805	-3.63894	-5.43013	-5.39354	-4.96191	-5.37744	-5.63023	0.617354	-0.227774	0.0438302	3.42145e-09	-1.57868	1.60109e-10	3.4895e-10	-1.80645	1.14029e-11
Q9NPD7;A0A087WWT2	sp|Q9NPD7|NRN1_HUMAN Neuritin OS=Homo sapiens OX=9606 GN=NRN1 PE=2 SV=1;tr|A0A087WWT2|A0A087WWT2_HUMAN Neuritin OS=Homo sapiens OX=9606 GN=NRN1 PE=1 SV=1	68.667	93	Neuritin	NRN1	Q9NPD7	-3.41457	-3.2426	-3.11504	-2.94777	-3.41892	-3.59709	-3.66068	-4.15076	-3.90409	-3.863	-4.03742	-7.08649	-5.9294	-6.9091	-6.92548	-7.09805	0.250701	-0.633859	0.00410338	3.45173e-09	-2.86651	1.62074e-10	1.77134e-10	-3.50037	4.35529e-12
O95197	sp|O95197|RTN3_HUMAN Reticulon-3 OS=Homo sapiens OX=9606 GN=RTN3 PE=1 SV=2	323.31	2626	Reticulon-3	RTN3	O95197	-3.5172	-3.50981	-3.60795	-3.65345	-3.45396	-3.68377	-3.64603	-3.71608	-3.96587	-3.66337	-3.46046	-5.70604	-5.31061	-5.53839	-5.39839	-6.05945	0.984252	-0.119337	0.357982	3.4564e-09	-1.91221	1.62841e-10	8.47105e-10	-2.03155	3.50721e-11
O00339;H0YBJ4	sp|O00339|MATN2_HUMAN Matrilin-2 OS=Homo sapiens OX=9606 GN=MATN2 PE=1 SV=4;tr|H0YBJ4|H0YBJ4_HUMAN Matrilin-2 (Fragment) OS=Homo sapiens OX=9606 GN=MATN2 PE=1 SV=1	87.315	2192	Matrilin-2	MATN2	O00339	-4.81679	-4.62562	-4.68436	-4.68538	-4.84694	-4.79187	-4.69482	-4.74828	-4.59225	-4.62193	-4.83257	-3.04553	-3.03092	-2.87106	-3.51601	-3.12211	0.999924	0.0438569	0.679549	3.45815e-09	1.58084	1.63472e-10	1.26469e-09	1.6247	5.75622e-11
Q12879;A0A6Q8PGD2;A0A6Q8PHM7;F5GZ52	sp|Q12879|NMDE1_HUMAN Glutamate receptor ionotropic, NMDA 2A OS=Homo sapiens OX=9606 GN=GRIN2A PE=1 SV=1;tr|A0A6Q8PGD2|A0A6Q8PGD2_HUMAN Glutamate receptor ionotropic, NMDA 2A OS=Homo sapiens OX=9606 GN=GRIN2A PE=4 SV=1;tr|A0A6Q8PHM7|A0A6Q8PHM7_HUMAN Glutam	45.833	855	Glutamate receptor ionotropic, NMDA 2A	GRIN2A	Q12879	-3.41101	-3.54612	-3.25145	-3.41516	-3.49522	-3.75902	-3.6668	-3.84297	-3.9296	-3.73034	-4.01079	-5.67529	-5.21164	-5.74144	-5.53054	-5.58879	0.311519	-0.356436	0.00628846	3.50779e-09	-1.71344	1.66375e-10	2.08607e-10	-2.06987	5.26149e-12
O94772	sp|O94772|LY6H_HUMAN Lymphocyte antigen 6H OS=Homo sapiens OX=9606 GN=LY6H PE=1 SV=1	41.32	2586	Lymphocyte antigen 6H	LY6H	O94772	-4.02883	-3.64617	-3.95226	-3.72038	-3.59163	-3.61708	-3.37854	-3.29536	-3.69133	-3.13991	-2.78941	-6.72878	-7.9392	-8.3039	-8.85958	-9.27468	0.841947	0.500482	0.146678	3.53965e-09	-4.96232	1.68448e-10	5.94336e-09	-4.46184	4.21324e-10
Q70YC5	sp|Q70YC5|ZN365_HUMAN Protein ZNF365 OS=Homo sapiens OX=9606 GN=ZNF365 PE=1 SV=3	6.7269	4830	Protein ZNF365	ZNF365	Q70YC5	-3.2728	-3.40131	-3.16561	-3.55012	-3.26497	-3.70822	-3.60657	-4.0299	-3.91446	-3.79784	-3.8832	-6.08614	-5.55012	-6.04177	-6.29959	-6.46747	0.32722	-0.452559	0.0077755	3.61701e-09	-2.24262	1.72703e-10	2.24334e-10	-2.69518	5.90778e-12
O14490;Q6IS01	sp|O14490|DLGP1_HUMAN Disks large-associated protein 1 OS=Homo sapiens OX=9606 GN=DLGAP1 PE=1 SV=1;tr|Q6IS01|Q6IS01_HUMAN DLGAP1 protein OS=Homo sapiens OX=9606 GN=DLGAP1 PE=1 SV=1	242.67	2229	Disks large-associated protein 1	DLGAP1	O14490	-3.52126	-3.57168	-3.37034	-3.49829	-3.45048	-3.75243	-3.4942	-3.72218	-3.83669	-3.61958	-3.59686	-5.82489	-5.44632	-6.30017	-5.99879	-6.5716	0.995356	-0.126488	0.433134	3.63724e-09	-2.37445	1.74755e-10	9.97837e-10	-2.50094	4.28192e-11
Q8N5S9;J3KPJ3	sp|Q8N5S9|KKCC1_HUMAN Calcium/calmodulin-dependent protein kinase kinase 1 OS=Homo sapiens OX=9606 GN=CAMKK1 PE=1 SV=2;tr|J3KPJ3|J3KPJ3_HUMAN Calcium/calmodulin-dependent protein kinase kinase 1 OS=Homo sapiens OX=9606 GN=CAMKK1 PE=1 SV=1	70.594	2022	Calcium/calmodulin-dependent protein kinase kinase 1	CAMKK1	Q8N5S9	-3.58888	-3.76548	-3.80698	-3.98663	-3.64628	-3.63256	-3.4934	-3.51052	-3.92741	-3.50353	-3.3892	-5.45893	-5.04517	-5.54905	-5.48901	-5.27599	0.883387	0.172989	0.166125	3.63724e-09	-1.79882	1.74823e-10	5.7807e-09	-1.62583	4.05309e-10
Q969P0;C9J8Z4	sp|Q969P0|IGSF8_HUMAN Immunoglobulin superfamily member 8 OS=Homo sapiens OX=9606 GN=IGSF8 PE=1 SV=1;tr|C9J8Z4|C9J8Z4_HUMAN Immunoglobulin superfamily member 8 (Fragment) OS=Homo sapiens OX=9606 GN=IGSF8 PE=1 SV=1	323.31	5390	Immunoglobulin superfamily member 8	IGSF8	Q969P0	-3.54363	-3.67096	-3.95097	-4.06241	-3.55633	-3.66265	-3.37028	-3.70972	-3.66149	-3.36547	-3.20132	-5.9103	-5.26083	-6.05549	-5.82596	-6.16163	0.763112	0.279503	0.0957873	3.63981e-09	-2.38119	1.75524e-10	7.54317e-09	-2.10168	5.74353e-10
O15533;Q6P1N7;A0A0G2JKZ1;A2AB90;A0A0G2JH37;A0A0A0MSV9;C9JA35	sp|O15533|TPSN_HUMAN Tapasin OS=Homo sapiens OX=9606 GN=TAPBP PE=1 SV=1;tr|Q6P1N7|Q6P1N7_HUMAN TAPBP protein OS=Homo sapiens OX=9606 GN=TAPBP PE=1 SV=1;tr|A0A0G2JKZ1|A0A0G2JKZ1_HUMAN Tapasin OS=Homo sapiens OX=9606 GN=TAPBP PE=1 SV=1;tr|A2AB90|A2AB90_HUMAN	14.445	268	Tapasin	TAPBP	O15533	-5.4045	-5.42525	-5.60996	-5.64476	-5.38331	-4.88737	-5.68836	-5.41134	-5.49683	-5.56438	-5.67707	-2.67885	-3.2418	-2.06152	-3.08884	-2.94097	0.981346	-0.175071	0.353994	3.66808e-09	2.7652	1.77469e-10	3.86294e-09	2.59013	2.44498e-10
O00764;F2Z2Y4	sp|O00764|PDXK_HUMAN Pyridoxal kinase OS=Homo sapiens OX=9606 GN=PDXK PE=1 SV=1;tr|F2Z2Y4|F2Z2Y4_HUMAN Pyridoxal kinase OS=Homo sapiens OX=9606 GN=PDXK PE=1 SV=1	289.36	2227	Pyridoxal kinase	PDXK	O00764	-3.55469	-4.02916	-3.93748	-3.98876	-3.57434	-3.68556	-3.61741	-3.57968	-3.63208	-3.58623	-3.48236	-5.163	-4.99866	-5.00792	-5.21954	-5.15302	0.65346	0.215445	0.049839	3.67832e-09	-1.52887	1.78548e-10	1.04748e-08	-1.31343	8.63324e-10
Q5VWW1	sp|Q5VWW1|C1QL3_HUMAN Complement C1q-like protein 3 OS=Homo sapiens OX=9606 GN=C1QL3 PE=2 SV=1	53.852	4684	Complement C1q-like protein 3	C1QL3	Q5VWW1	-3.90136	-3.8614	-3.7614	-3.61086	-3.92036	-3.7181	-3.59085	-3.41746	-3.58921	-3.56832	-3.03847	-5.67361	-5.11602	-6.01124	-5.61388	-5.91169	0.534667	0.354718	0.0292877	3.8071e-09	-2.22443	1.85693e-10	1.3978e-08	-1.86971	1.22843e-09
Q16143;G4Y816	sp|Q16143|SYUB_HUMAN Beta-synuclein OS=Homo sapiens OX=9606 GN=SNCB PE=1 SV=1;tr|G4Y816|G4Y816_HUMAN Beta-synuclein OS=Homo sapiens OX=9606 GN=SNCB PE=1 SV=1	105.59	4439	Beta-synuclein	SNCB	Q16143	-3.40053	-3.94127	-3.63181	-4.68799	-3.22123	-3.50756	-3.30056	-3.38753	-3.60176	-3.35678	-3.2699	-7.20524	-6.26925	-7.07495	-6.57452	-7.11121	0.849405	0.348426	0.150307	3.8071e-09	-3.46373	1.86497e-10	6.31865e-09	-3.1153	4.64076e-10
Q7Z2K8	sp|Q7Z2K8|GRIN1_HUMAN G protein-regulated inducer of neurite outgrowth 1 OS=Homo sapiens OX=9606 GN=GPRIN1 PE=1 SV=2	323.31	4872	G protein-regulated inducer of neurite outgrowth 1	GPRIN1	Q7Z2K8	-3.84672	-3.56313	-3.40989	-3.30399	-3.66432	-3.9644	-3.57986	-3.37099	-3.80413	-3.59335	-3.36232	-6.20961	-5.54506	-6.08383	-5.9744	-6.63249	0.999924	0.083278	0.629818	3.8071e-09	-2.54695	1.86611e-10	2.78059e-09	-2.46367	1.60554e-10
P12532;F8WCN3	sp|P12532|KCRU_HUMAN Creatine kinase U-type, mitochondrial OS=Homo sapiens OX=9606 GN=CKMT1A PE=1 SV=1;tr|F8WCN3|F8WCN3_HUMAN Creatine kinase OS=Homo sapiens OX=9606 GN=CKMT1A PE=1 SV=1	323.31	3030	Creatine kinase U-type, mitochondrial	CKMT1A	P12532	-3.56018	-3.7291	-3.5752	-3.72569	-3.40937	-3.68774	-3.60578	-3.69687	-3.70871	-3.66354	-3.49771	-5.82975	-5.7789	-5.49742	-5.86065	-5.04548	0.999924	-0.0199788	0.880667	3.81128e-09	-1.96792	1.8742e-10	1.68467e-09	-1.9879	8.52491e-11
Q8TF61	sp|Q8TF61|FBX41_HUMAN F-box only protein 41 OS=Homo sapiens OX=9606 GN=FBXO41 PE=2 SV=5	128.67	5255	F-box only protein 41	FBXO41	Q8TF61	-3.63092	-3.35232	-3.27011	-3.16311	-3.53568	-3.7138	-3.65953	-3.77867	-3.83401	-3.68906	-3.80357	-6.48994	-5.53948	-6.19767	-6.00457	-6.56909	0.724499	-0.308644	0.0724141	3.82153e-09	-2.40718	1.88936e-10	4.67161e-10	-2.71583	1.66737e-11
A0A5F9ZGX3;A0A5F9ZHS1;Q01484;A0A5F9ZHD2	tr|A0A5F9ZGX3|A0A5F9ZGX3_HUMAN Ankyrin-2 OS=Homo sapiens OX=9606 GN=ANK2 PE=1 SV=1;tr|A0A5F9ZHS1|A0A5F9ZHS1_HUMAN Ankyrin-2 OS=Homo sapiens OX=9606 GN=ANK2 PE=1 SV=1;sp|Q01484|ANK2_HUMAN Ankyrin-2 OS=Homo sapiens OX=9606 GN=ANK2 PE=1 SV=4;tr|A0A5F9ZHD2|A0A	323.31	789	Ankyrin-2	ANK2	A0A5F9ZGX3	-3.67727	-3.76787	-3.71277	-3.52005	-3.54625	-3.74853	-3.52515	-3.61256	-3.8099	-3.68502	-3.41686	-5.18746	-5.33169	-5.40745	-5.50534	-5.98087	0.999924	0.0522269	0.680957	3.82153e-09	-1.87266	1.89137e-10	2.64969e-09	-1.82044	1.51315e-10
A0A2R8YG42;B1ALK7;E7EUY6	tr|A0A2R8YG42|A0A2R8YG42_HUMAN Rho guanine nucleotide exchange factor 7 OS=Homo sapiens OX=9606 GN=ARHGEF7 PE=1 SV=1;tr|B1ALK7|B1ALK7_HUMAN Rho guanine nucleotide exchange factor 7 OS=Homo sapiens OX=9606 GN=ARHGEF7 PE=1 SV=1;tr|E7EUY6|E7EUY6_HUMAN Rho gua	323.31	647	Rho guanine nucleotide exchange factor 7	ARHGEF7	A0A2R8YG42	-3.65626	-3.51083	-3.47416	-3.39274	-3.61314	-3.82851	-3.69291	-3.84172	-3.91839	-3.73266	-3.67874	-5.28883	-5.47922	-5.35238	-5.27988	-5.01562	0.724499	-0.193609	0.0725903	3.83226e-09	-1.5103	1.90276e-10	4.68615e-10	-1.70391	1.68e-11
E9PES4;A0A087X011;J3KPF9;Q9Y496	tr|E9PES4|E9PES4_HUMAN Kinesin-like protein OS=Homo sapiens OX=9606 GN=KIF3A PE=1 SV=1;tr|A0A087X011|A0A087X011_HUMAN Kinesin-like protein OS=Homo sapiens OX=9606 GN=KIF3A PE=1 SV=1;tr|J3KPF9|J3KPF9_HUMAN Kinesin-like protein OS=Homo sapiens OX=9606 GN=KIF	126.69	146	Kinesin-like protein	KIF3A	E9PES4	-3.67373	-3.59804	-3.47929	-3.47322	-3.61269	-3.8463	-3.66037	-3.77668	-3.83192	-3.7259	-3.56821	-5.20873	-5.04053	-5.31746	-5.42412	-5.6351	0.988764	-0.0987367	0.372014	3.84092e-09	-1.61257	1.91315e-10	9.83626e-10	-1.71131	4.19726e-11
Q9BXM9;A0A0C4DG97;F8W946;C9JD05;Q8N450	sp|Q9BXM9|FSD1L_HUMAN FSD1-like protein OS=Homo sapiens OX=9606 GN=FSD1L PE=1 SV=2;tr|A0A0C4DG97|A0A0C4DG97_HUMAN FSD1-like protein OS=Homo sapiens OX=9606 GN=FSD1L PE=1 SV=1;tr|F8W946|F8W946_HUMAN FSD1-like protein OS=Homo sapiens OX=9606 GN=FSD1L PE=1 SV	134.85	330	FSD1-like protein	FSD1L	Q9BXM9	-3.63163	-3.4758	-3.6249	-3.2555	-3.63749	-3.53068	-3.60773	-3.69398	-3.96355	-3.65782	-3.57706	-5.53859	-5.42523	-6.19259	-5.79331	-6.17119	0.944901	-0.174028	0.23705	3.8414e-09	-2.12415	1.91948e-10	7.87798e-10	-2.29818	3.16169e-11
Q9NZ72;A0A0J9YW36;A0A0J9YXY4	sp|Q9NZ72|STMN3_HUMAN Stathmin-3 OS=Homo sapiens OX=9606 GN=STMN3 PE=1 SV=3;tr|A0A0J9YW36|A0A0J9YW36_HUMAN Stathmin-3 (Fragment) OS=Homo sapiens OX=9606 GN=STMN3 PE=1 SV=1;tr|A0A0J9YXY4|A0A0J9YXY4_HUMAN Stathmin (Fragment) OS=Homo sapiens OX=9606 GN=STMN3	10.851	413	Stathmin-3	STMN3	Q9NZ72	-3.80438	-3.60377	-3.76261	-3.63548	-3.58989	-3.54755	-3.52228	-3.62019	-3.74769	-3.50134	-3.34013	-6.12673	-5.42366	-6.2781	-5.39338	-5.69429	0.999924	0.110954	0.467839	3.84742e-09	-2.23691	1.92859e-10	3.46344e-09	-2.12595	2.14817e-10
Q13255	sp|Q13255|GRM1_HUMAN Metabotropic glutamate receptor 1 OS=Homo sapiens OX=9606 GN=GRM1 PE=1 SV=3	9.6648	4191	Metabotropic glutamate receptor 1	GRM1	Q13255	-3.94342	-4.01405	-3.68758	-3.71751	-3.82698	-4.22394	-3.34427	-3.16338	-3.62398	-3.49513	-2.8176	-6.41404	-5.45294	-6.18752	-6.02425	-6.62486	0.28694	0.613376	0.00546206	3.95242e-09	-2.85185	1.9875e-10	3.30047e-08	-2.23848	3.48685e-09
Q5SQH8;Q0P5T2;A0A140T9G8	sp|Q5SQH8|CF136_HUMAN Uncharacterized protein C6orf136 OS=Homo sapiens OX=9606 GN=C6orf136 PE=2 SV=1;tr|Q0P5T2|Q0P5T2_HUMAN C6orf136 protein (Fragment) OS=Homo sapiens OX=9606 GN=C6orf136 PE=1 SV=1;tr|A0A140T9G8|A0A140T9G8_HUMAN Uncharacterized protein C6o	3.5853	468	Uncharacterized protein C6orf136	C6orf136	Q5SQH8	-3.50838	-3.69448	-3.57459	-3.75541	-3.43856	-3.54237	-3.58459	-3.58873	-3.79312	-3.58737	-3.57298	-6.27514	-5.34748	-6.13799	-5.66672	-5.52971	0.999924	-0.0397264	0.787311	3.95997e-09	-2.16605	1.99757e-10	1.62533e-09	-2.20578	8.06993e-11
P15259	sp|P15259|PGAM2_HUMAN Phosphoglycerate mutase 2 OS=Homo sapiens OX=9606 GN=PGAM2 PE=1 SV=3	83.708	3085	Phosphoglycerate mutase 2	PGAM2	P15259	-5.54677	-5.56851	-5.662	-5.64673	-5.42321	-5.30009	-5.30896	-5.17508	-4.88087	-5.1659	-5.43413	-2.64607	-2.95954	-2.5435	-2.46776	-3.46271	0.661462	0.331564	0.0541552	4.11718e-09	2.37707	2.08341e-10	4.55109e-10	2.70863	1.58826e-11
F8VYC1;B7Z2T4;E9PN83;B5MCC5	tr|F8VYC1|F8VYC1_HUMAN Disks large homolog 2 (Fragment) OS=Homo sapiens OX=9606 GN=DLG2 PE=1 SV=1;tr|B7Z2T4|B7Z2T4_HUMAN Disks large homolog 2 OS=Homo sapiens OX=9606 GN=DLG2 PE=1 SV=1;tr|E9PN83|E9PN83_HUMAN Disks large homolog 2 OS=Homo sapiens OX=9606 GN	323.31	1085	Disks large homolog 2 (Fragment)	DLG2	F8VYC1	-3.67892	-3.63497	-3.50733	-3.47295	-3.60152	-3.73041	-3.4988	-3.58254	-3.87983	-3.63888	-3.38952	-5.99957	-5.16149	-6.08945	-5.83299	-6.124	0.999924	0.0064362	0.96641	4.1188e-09	-2.24359	2.09582e-10	2.12236e-09	-2.23715	1.15476e-10
Q96L34	sp|Q96L34|MARK4_HUMAN MAP/microtubule affinity-regulating kinase 4 OS=Homo sapiens OX=9606 GN=MARK4 PE=1 SV=1	23.644	5534	MAP/microtubule affinity-regulating kinase 4	MARK4	Q96L34	-3.7241	-3.64933	-3.50971	-3.37687	-3.78156	-3.81972	-3.62118	-3.65918	-3.83043	-3.49747	-3.64951	-5.52264	-5.08771	-5.47442	-5.28192	-5.73824	0.999924	-0.00800696	0.947042	4.1188e-09	-1.76943	2.09729e-10	1.9682e-09	-1.77744	1.03655e-10
A8MYR7;A8MXQ8;A0A0A0MTP4	tr|A8MYR7|A8MYR7_HUMAN Discs, large (Drosophila) homolog-associated protein 1, isoform CRA_a OS=Homo sapiens OX=9606 GN=DLGAP1 PE=1 SV=1;tr|A8MXQ8|A8MXQ8_HUMAN Discs, large (Drosophila) homolog-associated protein 1, isoform CRA_e OS=Homo sapiens OX=9606 GN	3.5279	285	Discs, large (Drosophila) homolog-associated protein 1, isoform CRA_a	DLGAP1	A8MYR7	-3.62174	-3.35774	-3.24381	-3.29487	-3.54197	-3.69567	-3.55381	-3.65521	-4.06002	-3.61128	-3.792	-6.56695	-5.70745	-6.24899	-6.49437	-5.77173	0.80022	-0.275166	0.11057	4.19011e-09	-2.42343	2.14025e-10	5.99416e-10	-2.6986	2.30106e-11
E7ETR1	tr|E7ETR1|E7ETR1_HUMAN CaM kinase-like vesicle-associated protein OS=Homo sapiens OX=9606 GN=CAMKV PE=1 SV=1	79.273	1385	CaM kinase-like vesicle-associated protein	CAMKV	E7ETR1	-3.61503	-3.75539	-3.30833	-3.54251	-3.30993	-3.88081	-3.20956	-3.59726	-3.57946	-3.49088	-3.19961	-8.28585	-7.22978	-8.44052	-8.35546	-10.153	0.999924	0.153315	0.659805	4.32396e-09	-5.07756	2.21548e-10	3.10261e-09	-4.92425	1.83578e-10
O60518	sp|O60518|RNBP6_HUMAN Ran-binding protein 6 OS=Homo sapiens OX=9606 GN=RANBP6 PE=1 SV=2	42.911	2448	Ran-binding protein 6	RANBP6	O60518	-3.64746	-3.71237	-3.66398	-3.62555	-3.67874	-3.738	-3.72565	-3.76185	-3.95404	-3.64968	-3.58195	-4.87802	-5.14367	-5.10357	-4.86791	-5.14208	0.999924	-0.0569475	0.522275	4.33448e-09	-1.29242	2.22775e-10	1.34567e-09	-1.34937	6.23313e-11
P60763;J3KSC4;J3QLK0	sp|P60763|RAC3_HUMAN Ras-related C3 botulinum toxin substrate 3 OS=Homo sapiens OX=9606 GN=RAC3 PE=1 SV=1;tr|J3KSC4|J3KSC4_HUMAN Ras-related C3 botulinum toxin substrate 3 (Fragment) OS=Homo sapiens OX=9606 GN=RAC3 PE=1 SV=1;tr|J3QLK0|J3QLK0_HUMAN Ras-rela	5.9123	3816	Ras-related C3 botulinum toxin substrate 3	RAC3	P60763	-3.68481	-3.70443	-3.48092	-3.16175	-3.62125	-3.7603	-3.69962	-3.74472	-3.97787	-3.56925	-3.19331	-6.29443	-5.97529	-5.69749	-5.68728	-6.23821	0.999924	-0.068042	0.672061	4.35602e-09	-2.34159	2.24573e-10	1.59273e-09	-2.40963	7.78173e-11
Q9HCM2	sp|Q9HCM2|PLXA4_HUMAN Plexin-A4 OS=Homo sapiens OX=9606 GN=PLXNA4 PE=1 SV=4	323.31	5997	Plexin-A4	PLXNA4	Q9HCM2	-3.68494	-3.71598	-3.51081	-3.35661	-3.7037	-3.85947	-3.60355	-3.5821	-3.72685	-3.77486	-3.31539	-5.80688	-5.10836	-5.83943	-5.78784	-5.80148	0.999924	0.0380348	0.788924	4.49847e-09	-2.06825	2.32939e-10	2.7923e-09	-2.03021	1.61674e-10
P84085;C9J1Z8	sp|P84085|ARF5_HUMAN ADP-ribosylation factor 5 OS=Homo sapiens OX=9606 GN=ARF5 PE=1 SV=2;tr|C9J1Z8|C9J1Z8_HUMAN ADP-ribosylation factor 5 (Fragment) OS=Homo sapiens OX=9606 GN=ARF5 PE=1 SV=1	88.78	3995	ADP-ribosylation factor 5	ARF5	P84085	-3.62018	-3.41954	-3.4322	-3.37439	-3.65644	-3.65092	-3.65373	-3.73478	-4.25235	-3.65831	-3.58761	-5.41446	-5.67401	-5.39125	-5.6729	-5.54962	0.654595	-0.251745	0.0508807	4.49847e-09	-1.76309	2.33344e-10	4.69208e-10	-2.01484	1.70766e-11
O43300	sp|O43300|LRRT2_HUMAN Leucine-rich repeat transmembrane neuronal protein 2 OS=Homo sapiens OX=9606 GN=LRRTM2 PE=1 SV=3	2.5504	2361	Leucine-rich repeat transmembrane neuronal protein 2	LRRTM2	O43300	-3.76242	-3.63683	-3.39117	-3.24604	-3.71399	-3.68895	-3.70248	-3.59821	-3.92266	-3.65412	-3.48206	-5.81795	-5.38106	-6.13578	-5.52819	-5.67335	0.999924	-0.0986731	0.483803	4.54301e-09	-2.03536	2.36375e-10	1.34567e-09	-2.13403	6.21772e-11
X6RKN2	tr|X6RKN2|X6RKN2_HUMAN Neurofascin (Fragment) OS=Homo sapiens OX=9606 GN=NFASC PE=1 SV=1	323.31	6799	Neurofascin (Fragment)	NFASC	X6RKN2	-3.51131	-3.67656	-3.89966	-4.04254	-3.51792	-3.26256	-3.44564	-3.77831	-3.75884	-3.47485	-3.30585	-5.75662	-5.456	-6.1339	-5.98927	-6.15294	0.999924	0.0990599	0.541109	4.54536e-09	-2.34505	2.37218e-10	3.73843e-09	-2.24599	2.36024e-10
A8MVW0	sp|A8MVW0|F1712_HUMAN Protein FAM171A2 OS=Homo sapiens OX=9606 GN=FAM171A2 PE=1 SV=1	133.87	950	Protein FAM171A2	FAM171A2	A8MVW0	-3.66621	-3.69795	-3.47189	-3.70568	-3.44512	-3.72377	-3.6286	-3.78619	-3.75036	-3.63612	-3.57607	-5.58525	-4.96737	-5.67752	-5.32636	-5.59274	0.999924	-0.0570328	0.637424	4.55785e-09	-1.75438	2.38593e-10	1.60073e-09	-1.81141	7.87359e-11
Q8N414	sp|Q8N414|PGBD5_HUMAN PiggyBac transposable element-derived protein 5 OS=Homo sapiens OX=9606 GN=PGBD5 PE=1 SV=4	15.481	5077	PiggyBac transposable element-derived protein 5	PGBD5	Q8N414	-3.60569	-3.77652	-3.62435	-3.73505	-3.59259	-3.621	-3.27344	-3.47813	-3.73902	-3.93461	-3.38113	-5.94775	-5.35975	-6.04261	-5.39939	-5.99505	0.999924	0.0979326	0.517993	4.5938e-09	-2.18765	2.41203e-10	3.91133e-09	-2.08971	2.49422e-10
Q13614;A0A6Q8PHL9	sp|Q13614|MTMR2_HUMAN Myotubularin-related protein 2 OS=Homo sapiens OX=9606 GN=MTMR2 PE=1 SV=4;tr|A0A6Q8PHL9|A0A6Q8PHL9_HUMAN Myotubularin-related protein 2 OS=Homo sapiens OX=9606 GN=MTMR2 PE=4 SV=1	108.31	4237	Myotubularin-related protein 2	MTMR2	Q13614	-3.70717	-3.63795	-3.74855	-3.81086	-3.8677	-3.6609	-3.60256	-3.75282	-3.93498	-3.62764	-3.58952	-4.82777	-4.96541	-4.9991	-4.91197	-4.95131	0.999924	0.0373494	0.660011	4.63332e-09	-1.22961	2.44013e-10	3.3224e-09	-1.19226	2.02778e-10
P06307	sp|P06307|CCKN_HUMAN Cholecystokinin OS=Homo sapiens OX=9606 GN=CCK PE=1 SV=1	14.415	2852	Cholecystokinin	CCK	P06307	-3.90006	-4.10738	-4.18838	-4.06831	-3.59956	-3.53194	-3.43417	-3.48633	-3.71828	-3.01777	-3.15912	-5.8115	-5.49661	-5.77943	-5.37809	-5.94369	0.250701	0.536136	0.00375557	4.90786e-09	-2.31873	2.59251e-10	5.14228e-08	-1.7826	6.04446e-09
P37840;E7EPV7;A0A669KB41;A0A669KBH5;H6UYS7;D6RA31	sp|P37840|SYUA_HUMAN Alpha-synuclein OS=Homo sapiens OX=9606 GN=SNCA PE=1 SV=1;tr|E7EPV7|E7EPV7_HUMAN Alpha-synuclein OS=Homo sapiens OX=9606 GN=SNCA PE=1 SV=1;tr|A0A669KB41|A0A669KB41_HUMAN Alpha-synuclein OS=Homo sapiens OX=9606 GN=SNCA PE=1 SV=1;tr|A0A6	160.31	818	Alpha-synuclein	SNCA	P37840	-3.66382	-3.77829	-3.55448	-3.89019	-3.5051	-3.59638	-3.32605	-3.36524	-3.57315	-3.40286	-3.18299	-6.57515	-6.10144	-7.5503	-7.58397	-8.00975	0.950967	0.29465	0.271339	4.98834e-09	-3.79406	2.64293e-10	6.27882e-09	-3.49941	4.55175e-10
Q99250;A0A1B0GWA6	sp|Q99250|SCN2A_HUMAN Sodium channel protein type 2 subunit alpha OS=Homo sapiens OX=9606 GN=SCN2A PE=1 SV=3;tr|A0A1B0GWA6|A0A1B0GWA6_HUMAN Sodium channel protein OS=Homo sapiens OX=9606 GN=SCN2A PE=1 SV=1	263.91	5605	Sodium channel protein type 2 subunit alpha	SCN2A	Q99250	-3.60911	-3.57606	-3.54823	-3.35755	-3.53886	-3.65292	-3.51568	-3.79983	-3.99886	-3.59972	-3.4349	-6.0284	-5.25791	-6.2335	-5.85429	-5.89104	0.995356	-0.122674	0.422121	5.0264e-09	-2.18323	2.67107e-10	1.35392e-09	-2.30591	6.31427e-11
Q6PIU2;A0A0A0MTJ9;H7C046	sp|Q6PIU2|NCEH1_HUMAN Neutral cholesterol ester hydrolase 1 OS=Homo sapiens OX=9606 GN=NCEH1 PE=1 SV=3;tr|A0A0A0MTJ9|A0A0A0MTJ9_HUMAN Neutral cholesterol ester hydrolase 1 OS=Homo sapiens OX=9606 GN=NCEH1 PE=1 SV=1;tr|H7C046|H7C046_HUMAN Neutral cholestero	194.9	282	Neutral cholesterol ester hydrolase 1	NCEH1	Q6PIU2	-3.41363	-3.48935	-3.36471	-3.56765	-3.37639	-3.67316	-3.65324	-3.92287	-3.92148	-3.56032	-3.75628	-5.96686	-5.24024	-5.92682	-5.77515	-6.19112	0.696564	-0.282021	0.0618745	5.02905e-09	-2.0572	2.68046e-10	5.6374e-10	-2.33922	2.11939e-11
P24588	sp|P24588|AKAP5_HUMAN A-kinase anchor protein 5 OS=Homo sapiens OX=9606 GN=AKAP5 PE=1 SV=3	132.64	3263	A-kinase anchor protein 5	AKAP5	P24588	-3.72658	-3.4386	-3.19518	-3.43332	-3.51181	-3.86121	-3.46915	-3.61943	-3.82491	-3.61011	-3.88629	-6.2799	-5.44686	-6.13957	-5.76028	-6.17729	0.975807	-0.154191	0.336672	5.11001e-09	-2.2788	2.73172e-10	1.2221e-09	-2.433	5.50566e-11
Q9H1Z4	sp|Q9H1Z4|WDR13_HUMAN WD repeat-containing protein 13 OS=Homo sapiens OX=9606 GN=WDR13 PE=1 SV=2	44.491	5868	WD repeat-containing protein 13	WDR13	Q9H1Z4	-3.70495	-3.64546	-3.74646	-3.43971	-3.688	-3.75148	-3.67297	-3.7633	-3.91283	-3.7552	-3.66153	-4.96196	-4.96259	-5.18976	-5.13827	-4.90281	0.966113	-0.0904882	0.315553	5.12444e-09	-1.27791	2.74756e-10	1.18526e-09	-1.3684	5.30208e-11
Q9BSU1;H3BSG0	sp|Q9BSU1|CP070_HUMAN UPF0183 protein C16orf70 OS=Homo sapiens OX=9606 GN=C16orf70 PE=1 SV=1;tr|H3BSG0|H3BSG0_HUMAN UPF0183 protein C16orf70 (Fragment) OS=Homo sapiens OX=9606 GN=C16orf70 PE=1 SV=2	133.67	5704	UPF0183 protein C16orf70	C16orf70	Q9BSU1	-3.70641	-3.74397	-3.81509	-3.89634	-3.74596	-3.81496	-3.69553	-3.67789	-3.72715	-3.66733	-3.461	-4.76858	-5.07038	-4.76762	-4.93809	-5.11597	0.82159	0.141339	0.127792	5.15077e-09	-1.28634	2.76985e-10	9.82371e-09	-1.14501	7.97865e-10
A0A096LP25;Q6ZSR9;A0A096LNZ0	tr|A0A096LP25|A0A096LP25_HUMAN AP2-associated protein kinase 1 (Fragment) OS=Homo sapiens OX=9606 GN=AAK1 PE=1 SV=1;sp|Q6ZSR9|YJ005_HUMAN Uncharacterized protein FLJ45252 OS=Homo sapiens OX=9606 PE=2 SV=2;tr|A0A096LNZ0|A0A096LNZ0_HUMAN AP2-associated prote	28.811	198	AP2-associated protein kinase 1 (Fragment)	AAK1	A0A096LP25	-5.13399	-5.1627	-5.35787	-5.31137	-5.18515	-5.22356	-5.13139	-5.18885	-4.98718	-5.27993	-5.31735	-2.99993	-3.35881	-2.68638	-3.17515	-2.23142	0.999924	0.0481657	0.762663	5.23929e-09	2.2906	2.82576e-10	2.06424e-09	2.33877	1.10121e-10
O95886	sp|O95886|DLGP3_HUMAN Disks large-associated protein 3 OS=Homo sapiens OX=9606 GN=DLGAP3 PE=1 SV=3	69.415	2689	Disks large-associated protein 3	DLGAP3	O95886	-3.6211	-3.63177	-3.32699	-3.61389	-3.65669	-3.96555	-3.49889	-3.69303	-3.7395	-3.60236	-3.7345	-5.6194	-5.07358	-5.5709	-5.33925	-5.67739	0.999924	-0.0176582	0.888044	5.26832e-09	-1.80245	2.84977e-10	2.35366e-09	-1.82011	1.30676e-10
O43301;A0A6I8PIW1;A0A6I8PLB1;A0A1B0GTF3;A0A6I8PIT5;A0A6I8PL32	sp|O43301|HS12A_HUMAN Heat shock 70 kDa protein 12A OS=Homo sapiens OX=9606 GN=HSPA12A PE=1 SV=2;tr|A0A6I8PIW1|A0A6I8PIW1_HUMAN Heat shock 70 kDa protein 12A OS=Homo sapiens OX=9606 GN=HSPA12A PE=1 SV=1;tr|A0A6I8PLB1|A0A6I8PLB1_HUMAN Heat shock 70 kDa prot	323.31	2362	Heat shock 70 kDa protein 12A	HSPA12A	O43301	-3.51947	-3.38768	-3.54045	-3.41398	-3.55668	-3.44349	-3.48485	-3.84114	-4.12519	-3.64547	-3.53133	-5.68321	-5.61199	-6.08266	-6.48224	-6.3886	0.833619	-0.248639	0.138363	5.30467e-09	-2.32414	2.87785e-10	8.29853e-10	-2.57278	3.39629e-11
Q9ULH7;I3L2S3	sp|Q9ULH7|MRTFB_HUMAN Myocardin-related transcription factor B OS=Homo sapiens OX=9606 GN=MRTFB PE=1 SV=3;tr|I3L2S3|I3L2S3_HUMAN Phosphatase and actin regulator OS=Homo sapiens OX=9606 GN=MRTFB PE=1 SV=1	55.255	6403	Myocardin-related transcription factor B	MRTFB	Q9ULH7	-3.65567	-3.58001	-3.50821	-3.53676	-3.714	-3.887	-3.51081	-3.46836	-3.97651	-3.69194	-3.48463	-5.28858	-5.3521	-5.56853	-5.9471	-5.40992	0.999924	0.0204921	0.87627	5.41622e-09	-1.8868	2.94696e-10	3.10174e-09	-1.86631	1.83034e-10
O15020	sp|O15020|SPTN2_HUMAN Spectrin beta chain, non-erythrocytic 2 OS=Homo sapiens OX=9606 GN=SPTBN2 PE=1 SV=3	323.31	2289	Spectrin beta chain, non-erythrocytic 2	SPTBN2	O15020	-3.64062	-3.59668	-3.46019	-3.5879	-3.54685	-3.70555	-3.59297	-3.65019	-3.90344	-3.61282	-3.44316	-5.90618	-5.13846	-5.97317	-5.53265	-6.02969	0.999924	-0.0508872	0.725848	5.45991e-09	-2.07551	2.97939e-10	2.06424e-09	-2.1264	1.10473e-10
Q99259	sp|Q99259|DCE1_HUMAN Glutamate decarboxylase 1 OS=Homo sapiens OX=9606 GN=GAD1 PE=1 SV=1	19.143	5606	Glutamate decarboxylase 1	GAD1	Q99259	-3.34449	-3.6333	-3.58448	-3.38683	-3.55603	-3.66907	-3.69407	-3.42295	-3.62417	-3.93709	-3.60077	-6.36287	-5.29337	-6.22969	-6.306	-6.01704	0.999924	-0.126776	0.451219	5.5351e-09	-2.38599	3.03787e-10	1.54496e-09	-2.51276	7.50732e-11
O00213;A0A087X0V7;A0A087WYH9;A0A075B7G8;J3KPL8;V9GYR7	sp|O00213|APBB1_HUMAN Amyloid-beta A4 precursor protein-binding family B member 1 OS=Homo sapiens OX=9606 GN=APBB1 PE=1 SV=2;tr|A0A087X0V7|A0A087X0V7_HUMAN Amyloid-beta A4 precursor protein-binding family B member 1 OS=Homo sapiens OX=9606 GN=APBB1 PE=1 SV	87.466	17	Amyloid-beta A4 precursor protein-binding family B member 1	APBB1	O00213	-3.74101	-3.54641	-3.47959	-3.48202	-3.59127	-3.76503	-3.60208	-3.6195	-3.93706	-3.78071	-3.69203	-5.29374	-5.20697	-5.68576	-5.43045	-5.0766	0.953057	-0.125387	0.275267	5.5351e-09	-1.61243	3.0504e-10	1.1933e-09	-1.73781	5.35696e-11
Q8IYB5;A0A087X1X9	sp|Q8IYB5|SMAP1_HUMAN Stromal membrane-associated protein 1 OS=Homo sapiens OX=9606 GN=SMAP1 PE=1 SV=2;tr|A0A087X1X9|A0A087X1X9_HUMAN Stromal membrane-associated protein 1 OS=Homo sapiens OX=9606 GN=SMAP1 PE=1 SV=1	59.723	5028	Stromal membrane-associated protein 1	SMAP1	Q8IYB5	-3.73513	-3.80026	-3.73118	-3.8166	-3.6613	-3.82015	-3.71678	-3.69049	-3.84333	-3.76175	-3.55762	-4.84547	-4.90058	-4.93622	-4.81707	-4.68848	0.999924	0.0467777	0.553703	5.5351e-09	-1.12357	3.0532e-10	4.5284e-09	-1.07679	3.00984e-10
Q9BWM7;A0A1P0AYU5;S4R3N9	sp|Q9BWM7|SFXN3_HUMAN Sideroflexin-3 OS=Homo sapiens OX=9606 GN=SFXN3 PE=1 SV=3;tr|A0A1P0AYU5|A0A1P0AYU5_HUMAN Sidoreflexin OS=Homo sapiens OX=9606 GN=SFXN3 PE=1 SV=1;tr|S4R3N9|S4R3N9_HUMAN Sideroflexin-3 OS=Homo sapiens OX=9606 GN=SFXN3 PE=1 SV=1	235.86	5761	Sideroflexin-3	SFXN3	Q9BWM7	-3.9227	-3.93966	-3.90435	-3.6985	-3.89832	-3.99215	-3.62647	-3.28948	-3.73734	-3.71278	-3.35236	-5.02517	-4.97991	-4.92301	-4.91874	-4.86363	0.20988	0.348928	0.00233051	5.5351e-09	-1.39841	3.05555e-10	7.82748e-08	-1.04948	9.92093e-09
A0A6Q8PFU0;E7EV50;P47870;B7Z279	tr|A0A6Q8PFU0|A0A6Q8PFU0_HUMAN Gamma-aminobutyric acid receptor subunit beta-2 OS=Homo sapiens OX=9606 GN=GABRB2 PE=4 SV=1;tr|E7EV50|E7EV50_HUMAN Gamma-aminobutyric acid receptor subunit beta-2 OS=Homo sapiens OX=9606 GN=GABRB2 PE=1 SV=1;sp|P47870|GBRB2_HU	116.27	850	Gamma-aminobutyric acid receptor subunit beta-2	GABRB2	A0A6Q8PFU0	-3.36208	-3.45985	-3.27622	-3.39098	-3.2988	-3.63552	-3.63816	-3.87767	-3.85611	-3.69686	-3.93446	-6.18666	-5.4306	-6.62005	-6.24656	-6.498	0.532092	-0.396743	0.028951	5.62195e-09	-2.39572	3.1124e-10	4.69208e-10	-2.79247	1.70676e-11
O75110;A0A0A0MR22	sp|O75110|ATP9A_HUMAN Probable phospholipid-transporting ATPase IIA OS=Homo sapiens OX=9606 GN=ATP9A PE=1 SV=3;tr|A0A0A0MR22|A0A0A0MR22_HUMAN Phospholipid-transporting ATPase OS=Homo sapiens OX=9606 GN=ATP9A PE=1 SV=1	100.72	2487	Probable phospholipid-transporting ATPase IIA	ATP9A	O75110	-3.8355	-3.76745	-3.81111	-3.72232	-3.76799	-3.80422	-3.65762	-3.50286	-3.86627	-3.63851	-3.38115	-5.174	-4.95001	-5.24916	-4.80812	-5.0501	0.763112	0.175485	0.0958641	5.65866e-09	-1.437	3.14171e-10	1.27371e-08	-1.26151	1.10318e-09
E9PF82;E9PBG7;Q13557;D6R938	tr|E9PF82|E9PF82_HUMAN Calcium/calmodulin-dependent protein kinase OS=Homo sapiens OX=9606 GN=CAMK2D PE=1 SV=1;tr|E9PBG7|E9PBG7_HUMAN Calcium/calmodulin-dependent protein kinase OS=Homo sapiens OX=9606 GN=CAMK2D PE=1 SV=1;sp|Q13557|KCC2D_HUMAN Calcium/calm	323.31	1450	Calcium/calmodulin-dependent protein kinase	CAMK2D	E9PF82	-4.00865	-3.95639	-3.90065	-3.8434	-3.91521	-4.05566	-3.41235	-3.28285	-3.78303	-3.42104	-2.83543	-5.28349	-5.60653	-5.31871	-5.56927	-6.02837	0.144623	0.599719	0.00129258	6.08649e-09	-2.21433	3.38889e-10	1.18061e-07	-1.61461	1.63495e-08
Q14576	sp|Q14576|ELAV3_HUMAN ELAV-like protein 3 OS=Homo sapiens OX=9606 GN=ELAVL3 PE=2 SV=3	36.911	4314	ELAV-like protein 3	ELAVL3	Q14576	-3.48401	-3.37472	-3.51036	-3.23256	-3.58892	-3.27659	-3.45625	-3.84366	-4.16394	-3.57001	-3.48892	-6.36411	-6.25277	-7.29268	-7.04677	-7.71484	0.928845	-0.293363	0.209514	6.23106e-09	-3.22968	3.47927e-10	1.15327e-09	-3.52304	5.12238e-11
O75746	sp|O75746|CMC1_HUMAN Calcium-binding mitochondrial carrier protein Aralar1 OS=Homo sapiens OX=9606 GN=SLC25A12 PE=1 SV=2	323.31	2543	Calcium-binding mitochondrial carrier protein Aralar1	SLC25A12	O75746	-3.41276	-3.57401	-3.57272	-3.55365	-3.32876	-3.55012	-3.93315	-3.8898	-3.71938	-3.72303	-3.82384	-5.69773	-5.47663	-5.76985	-5.49553	-5.02929	0.413248	-0.319172	0.0146636	6.26508e-09	-1.67597	3.5082e-10	4.12989e-10	-1.99514	1.40851e-11
Q9BYB0;A0A0U1RR93;A0A0U1RQS4;A0A590UJL3	sp|Q9BYB0|SHAN3_HUMAN SH3 and multiple ankyrin repeat domains protein 3 OS=Homo sapiens OX=9606 GN=SHANK3 PE=1 SV=3;tr|A0A0U1RR93|A0A0U1RR93_HUMAN SH3 and multiple ankyrin repeat domains protein 3 OS=Homo sapiens OX=9606 GN=SHANK3 PE=1 SV=1;tr|A0A0U1RQS4|A	323.31	5785	SH3 and multiple ankyrin repeat domains protein 3	SHANK3	Q9BYB0	-3.52788	-3.54355	-3.23171	-3.81517	-3.49701	-3.85511	-3.46084	-3.6992	-3.83445	-3.55459	-3.73476	-5.92772	-5.24953	-6.09691	-5.711	-5.80972	0.999924	-0.0783595	0.599419	6.35242e-09	-2.10221	3.56719e-10	2.06424e-09	-2.18057	1.10448e-10
Q86UW8	sp|Q86UW8|HPLN4_HUMAN Hyaluronan and proteoglycan link protein 4 OS=Homo sapiens OX=9606 GN=HAPLN4 PE=2 SV=1	64.762	4935	Hyaluronan and proteoglycan link protein 4	HAPLN4	Q86UW8	-3.42617	-3.42836	-3.87183	-3.52529	-3.57376	-3.11132	-3.43194	-3.5449	-3.61228	-3.70018	-3.79082	-6.70877	-5.87493	-7.32699	-6.51651	-7.33933	0.999924	-0.126567	0.570358	6.41833e-09	-3.13728	3.61439e-10	2.02874e-09	-3.26385	1.07165e-10
Q17RY0;E5RJM0;B7ZLQ8;Q7Z5Q1;H0Y9D9;A0A590UJI5;E5RFP2;A0A5K1VW61;A0A5K1VW79;A0A5K1VW71;A0A5K1VW93	sp|Q17RY0|CPEB4_HUMAN Cytoplasmic polyadenylation element-binding protein 4 OS=Homo sapiens OX=9606 GN=CPEB4 PE=1 SV=1;tr|E5RJM0|E5RJM0_HUMAN Cytoplasmic polyadenylation element-binding protein 4 OS=Homo sapiens OX=9606 GN=CPEB4 PE=1 SV=1;tr|B7ZLQ8|B7ZLQ8_	25.459	1116	Cytoplasmic polyadenylation element-binding protein 4	CPEB4	Q17RY0	-3.63726	-3.80456	-3.72184	-3.70807	-3.69388	-3.74624	-3.65618	-3.67843	-3.97523	-3.76779	-3.60753	-4.82782	-4.90157	-4.81326	-4.99799	-4.96694	0.999924	-0.0183903	0.823807	6.61595e-09	-1.16448	3.73616e-10	2.73322e-09	-1.18287	1.57385e-10
Q9UPT6;E9PFH7;A0A087WYG2;A0A669KB35	sp|Q9UPT6|JIP3_HUMAN C-Jun-amino-terminal kinase-interacting protein 3 OS=Homo sapiens OX=9606 GN=MAPK8IP3 PE=1 SV=3;tr|E9PFH7|E9PFH7_HUMAN C-Jun-amino-terminal kinase-interacting protein 3 OS=Homo sapiens OX=9606 GN=MAPK8IP3 PE=1 SV=1;tr|A0A087WYG2|A0A087	116.8	121	C-Jun-amino-terminal kinase-interacting protein 3	MAPK8IP3	Q9UPT6	-3.61281	-3.68952	-3.80983	-3.80293	-3.6095	-3.47964	-3.61793	-3.39218	-3.78939	-3.61899	-3.46213	-5.77192	-5.25951	-5.44828	-5.39275	-6.16231	0.999924	0.0912437	0.529051	6.65628e-09	-2.03083	3.7695e-10	5.61051e-09	-1.93958	3.90707e-10
P10915;D6RBS1	sp|P10915|HPLN1_HUMAN Hyaluronan and proteoglycan link protein 1 OS=Homo sapiens OX=9606 GN=HAPLN1 PE=2 SV=2;tr|D6RBS1|D6RBS1_HUMAN Hyaluronan and proteoglycan link protein 1 (Fragment) OS=Homo sapiens OX=9606 GN=HAPLN1 PE=1 SV=1	308.56	2983	Hyaluronan and proteoglycan link protein 1	HAPLN1	P10915	-3.54073	-3.41357	-3.86582	-3.36802	-3.59454	-3.2508	-3.4274	-3.55436	-3.61363	-3.74155	-3.798	-5.95229	-5.9029	-6.75828	-6.43282	-7.19009	0.999924	-0.121408	0.54703	6.83533e-09	-2.82029	3.88174e-10	2.06424e-09	-2.9417	1.10867e-10
Q9C0D0;A0A6Q8PG87;A0A6Q8PFA8;A0A6Q8PGC2	sp|Q9C0D0|PHAR1_HUMAN Phosphatase and actin regulator 1 OS=Homo sapiens OX=9606 GN=PHACTR1 PE=1 SV=3;tr|A0A6Q8PG87|A0A6Q8PG87_HUMAN Phosphatase and actin regulator 1 OS=Homo sapiens OX=9606 GN=PHACTR1 PE=4 SV=1;tr|A0A6Q8PFA8|A0A6Q8PFA8_HUMAN Phosphatase an	78.771	853	Phosphatase and actin regulator 1	PHACTR1	Q9C0D0	-3.75242	-3.44221	-3.40264	-3.42402	-3.68576	-3.78718	-3.42354	-3.76645	-3.85789	-3.62397	-3.58603	-5.67743	-5.17995	-5.94337	-5.80906	-6.08989	0.999924	-0.0692041	0.642223	6.83867e-09	-2.08836	3.89448e-10	2.31202e-09	-2.15757	1.27997e-10
Q5T5C0	sp|Q5T5C0|STXB5_HUMAN Syntaxin-binding protein 5 OS=Homo sapiens OX=9606 GN=STXBP5 PE=1 SV=1	315.13	4633	Syntaxin-binding protein 5	STXBP5	Q5T5C0	-3.61833	-3.44464	-3.42163	-3.39256	-3.54274	-3.70846	-3.73877	-3.97258	-3.86397	-3.87799	-3.79112	-5.39602	-4.999	-5.23168	-5.28961	-5.56399	0.281305	-0.327494	0.00530734	6.8669e-09	-1.44718	3.92145e-10	3.22619e-10	-1.77467	1.0133e-11
Q05586;Q5VSF9	sp|Q05586|NMDZ1_HUMAN Glutamate receptor ionotropic, NMDA 1 OS=Homo sapiens OX=9606 GN=GRIN1 PE=1 SV=1;tr|Q5VSF9|Q5VSF9_HUMAN Glutamate receptor OS=Homo sapiens OX=9606 GN=GRIN1 PE=1 SV=2	122.84	4074	Glutamate receptor ionotropic, NMDA 1	GRIN1	Q05586	-3.64425	-3.5143	-3.25905	-3.15072	-3.64956	-3.92112	-3.67363	-3.62497	-3.95599	-3.69865	-3.59792	-6.01333	-5.35312	-5.9705	-6.01458	-6.06569	0.944901	-0.187065	0.237125	6.91019e-09	-2.17321	3.95714e-10	1.34567e-09	-2.36028	6.22821e-11
P52799	sp|P52799|EFNB2_HUMAN Ephrin-B2 OS=Homo sapiens OX=9606 GN=EFNB2 PE=1 SV=1	30.308	3710	Ephrin-B2	EFNB2	P52799	-3.72498	-3.50306	-3.39475	-3.12442	-3.65605	-3.68581	-3.69737	-3.73027	-3.91222	-3.69422	-3.62282	-5.69188	-5.30658	-6.20373	-5.86207	-5.90148	0.861485	-0.216535	0.154195	7.06312e-09	-2.06177	4.05592e-10	1.12533e-09	-2.2783	4.94474e-11
P04350	sp|P04350|TBB4A_HUMAN Tubulin beta-4A chain OS=Homo sapiens OX=9606 GN=TUBB4A PE=1 SV=2	323.31	2809	Tubulin beta-4A chain	TUBB4A	P04350	-3.3492	-3.36978	-3.71041	-3.88296	-3.17842	-3.32442	-3.38293	-3.83591	-4.08773	-3.51123	-3.33707	-7.08673	-7.5017	-6.94149	-7.84506	-6.16315	0.999924	-0.161776	0.516907	7.08483e-09	-3.47665	4.07962e-10	2.06424e-09	-3.63843	1.11005e-10
Q9P1U1	sp|Q9P1U1|ARP3B_HUMAN Actin-related protein 3B OS=Homo sapiens OX=9606 GN=ACTR3B PE=2 SV=1	229.18	6246	Actin-related protein 3B	ACTR3B	Q9P1U1	-3.63269	-3.43848	-3.36483	-3.16648	-3.67702	-3.83139	-3.61109	-3.78895	-3.97416	-3.67902	-3.71243	-5.99584	-5.44424	-5.87616	-5.41025	-5.72464	0.783365	-0.234651	0.104044	7.089e-09	-1.9371	4.0965e-10	9.56557e-10	-2.17175	4.03081e-11
Q9P1Y5	sp|Q9P1Y5|CAMP3_HUMAN Calmodulin-regulated spectrin-associated protein 3 OS=Homo sapiens OX=9606 GN=CAMSAP3 PE=1 SV=2	272.73	6248	Calmodulin-regulated spectrin-associated protein 3	CAMSAP3	Q9P1Y5	-3.67655	-3.5481	-3.43333	-3.38053	-3.65291	-3.74737	-3.60123	-3.81316	-3.84486	-3.67589	-3.68624	-5.56269	-5.08328	-5.87923	-5.47505	-5.34728	0.943727	-0.151143	0.235525	7.089e-09	-1.74523	4.10451e-10	1.36226e-09	-1.89637	6.41802e-11
G8JL96;Q13332	tr|G8JL96|G8JL96_HUMAN Protein-tyrosine-phosphatase OS=Homo sapiens OX=9606 GN=PTPRS PE=1 SV=2;sp|Q13332|PTPRS_HUMAN Receptor-type tyrosine-protein phosphatase S OS=Homo sapiens OX=9606 GN=PTPRS PE=1 SV=3	323.31	1753	Protein-tyrosine-phosphatase	PTPRS	G8JL96	-3.66723	-3.52898	-3.44244	-3.32336	-3.66523	-3.85756	-3.73609	-3.65395	-3.97256	-3.70428	-3.41676	-5.71965	-5.43423	-5.76488	-5.74631	-5.19548	0.995356	-0.115928	0.392258	7.15392e-09	-1.87538	4.15345e-10	1.78212e-09	-1.99131	9.1311e-11
Q13224	sp|Q13224|NMDE2_HUMAN Glutamate receptor ionotropic, NMDA 2B OS=Homo sapiens OX=9606 GN=GRIN2B PE=1 SV=3	75.773	4186	Glutamate receptor ionotropic, NMDA 2B	GRIN2B	Q13224	-3.72926	-3.52579	-3.29615	-3.29628	-3.73883	-3.99701	-3.60907	-3.57814	-3.84667	-3.5885	-3.46608	-6.10391	-5.34119	-6.05033	-5.71238	-6.11097	0.999924	-0.0204688	0.898503	7.18805e-09	-2.24607	4.18467e-10	3.23255e-09	-2.26653	1.94343e-10
Q9H313;A0A0G2JPK6	sp|Q9H313|TTYH1_HUMAN Protein tweety homolog 1 OS=Homo sapiens OX=9606 GN=TTYH1 PE=1 SV=1;tr|A0A0G2JPK6|A0A0G2JPK6_HUMAN Protein tweety homolog OS=Homo sapiens OX=9606 GN=TTYH1 PE=1 SV=1	200.42	404	Protein tweety homolog 1	TTYH1	Q9H313	-3.72277	-3.57568	-3.45085	-3.54193	-3.72638	-3.55636	-3.64422	-3.60781	-3.54481	-3.53832	-3.69655	-5.45108	-5.26717	-6.12286	-5.96596	-6.32658	0.999924	-0.0106785	0.946355	7.23372e-09	-2.22039	4.22273e-10	3.38347e-09	-2.23107	2.08783e-10
Q9Y4C0;A0A0U1RRJ0;A0A0U1RQC5;A0A0A0MR89	sp|Q9Y4C0|NRX3A_HUMAN Neurexin-3 OS=Homo sapiens OX=9606 GN=NRXN3 PE=1 SV=4;tr|A0A0U1RRJ0|A0A0U1RRJ0_HUMAN Neurexin-3-beta OS=Homo sapiens OX=9606 GN=NRXN3 PE=1 SV=1;tr|A0A0U1RQC5|A0A0U1RQC5_HUMAN Neurexin-3-beta OS=Homo sapiens OX=9606 GN=NRXN3 PE=1 SV=1;	285.9	435	Neurexin-3	NRXN3	Q9Y4C0	-3.64496	-3.55734	-3.40648	-3.1283	-3.63106	-3.84534	-3.78856	-3.60105	-3.89494	-3.73641	-3.68501	-5.79605	-5.28539	-5.6763	-5.50786	-5.94649	0.839619	-0.205617	0.144553	7.34189e-09	-1.90122	4.29752e-10	1.14064e-09	-2.10684	5.03011e-11
Q9BSW7;H3BQZ6;H3BRH9;H3BN78;H3BSU5;H3BSX1	sp|Q9BSW7|SYT17_HUMAN Synaptotagmin-17 OS=Homo sapiens OX=9606 GN=SYT17 PE=1 SV=1;tr|H3BQZ6|H3BQZ6_HUMAN Synaptotagmin-17 OS=Homo sapiens OX=9606 GN=SYT17 PE=1 SV=2;tr|H3BRH9|H3BRH9_HUMAN Synaptotagmin XVII, isoform CRA_a OS=Homo sapiens OX=9606 GN=SYT17 P	30.868	1889	Synaptotagmin-17	SYT17	Q9BSW7	-4.4638	-4.15307	-3.79859	-3.55729	-4.47318	-4.23051	-3.29692	-2.9964	-3.20148	-3.44925	-3.04818	-5.66974	-5.39513	-6.07473	-5.49871	-6.07902	0.0387781	0.914295	0.000114273	7.39524e-09	-2.54502	4.34048e-10	6.46413e-07	-1.63073	1.19459e-07
Q86UP2	sp|Q86UP2|KTN1_HUMAN Kinectin OS=Homo sapiens OX=9606 GN=KTN1 PE=1 SV=1	323.31	4931	Kinectin	KTN1	Q86UP2	-4.5846	-4.53341	-4.70979	-4.75122	-4.62373	-4.63261	-4.63485	-4.67716	-4.74258	-4.75023	-4.72928	-3.09021	-3.59568	-2.84051	-3.22045	-3.05489	0.999924	-0.0675947	0.544223	7.42651e-09	1.54647	4.37061e-10	6.17485e-09	1.47888	4.44664e-10
Q92504;A2AAT0	sp|Q92504|S39A7_HUMAN Zinc transporter SLC39A7 OS=Homo sapiens OX=9606 GN=SLC39A7 PE=1 SV=2;tr|A2AAT0|A2AAT0_HUMAN Zinc transporter SLC39A7 (Fragment) OS=Homo sapiens OX=9606 GN=SLC39A7 PE=1 SV=1	2.1825	883	Zinc transporter SLC39A7	SLC39A7	Q92504	-4.6378	-4.42516	-4.41271	-4.44331	-4.49311	-4.44158	-4.68303	-4.90954	-4.88225	-4.60261	-4.73774	-3.63313	-3.19641	-3.18502	-2.97214	-3.08174	0.456402	-0.287421	0.0185224	7.55859e-09	1.54935	4.4656e-10	4.03392e-08	1.26193	4.53288e-09
Q9UHC6	sp|Q9UHC6|CNTP2_HUMAN Contactin-associated protein-like 2 OS=Homo sapiens OX=9606 GN=CNTNAP2 PE=1 SV=1	213.91	6326	Contactin-associated protein-like 2	CNTNAP2	Q9UHC6	-3.35011	-3.49596	-3.50965	-3.52772	-3.36887	-3.48293	-3.82109	-3.68227	-3.88645	-3.81833	-3.67057	-6.1996	-5.18153	-6.23201	-5.84277	-6.06112	0.65346	-0.319868	0.0494828	7.55859e-09	-2.12766	4.47233e-10	7.58986e-10	-2.44753	3.00994e-11
Q9P2U8	sp|Q9P2U8|VGLU2_HUMAN Vesicular glutamate transporter 2 OS=Homo sapiens OX=9606 GN=SLC17A6 PE=2 SV=1	54.011	6274	Vesicular glutamate transporter 2	SLC17A6	Q9P2U8	-4.07646	-4.0749	-4.06468	-4.27385	-4.15531	-4.08215	-3.48176	-3.07408	-3.4976	-3.18658	-2.84798	-5.91763	-5.26511	-5.84854	-4.98812	-5.80837	0.0387781	0.903625	5.87601e-05	7.80087e-09	-2.34795	4.62805e-10	1.08446e-06	-1.44433	2.1727e-07
Q8N608	sp|Q8N608|DPP10_HUMAN Inactive dipeptidyl peptidase 10 OS=Homo sapiens OX=9606 GN=DPP10 PE=1 SV=2	79.773	5102	Inactive dipeptidyl peptidase 10	DPP10	Q8N608	-3.4731	-3.40152	-3.47428	-3.06611	-3.63791	-3.66791	-3.55075	-4.04671	-3.94505	-3.72271	-3.54055	-6.35271	-5.6514	-6.40159	-5.73461	-6.413	0.747914	-0.307684	0.0835234	7.89387e-09	-2.34951	4.69575e-10	9.61295e-10	-2.65719	4.07147e-11
O95168;C9JXQ9;F2Z3P9	sp|O95168|NDUB4_HUMAN NADH dehydrogenase [ubiquinone] 1 beta subcomplex subunit 4 OS=Homo sapiens OX=9606 GN=NDUFB4 PE=1 SV=3;tr|C9JXQ9|C9JXQ9_HUMAN Complex I-B15 OS=Homo sapiens OX=9606 GN=NDUFB4 PE=1 SV=1;tr|F2Z3P9|F2Z3P9_HUMAN Complex I-B15 OS=Homo sapi	113.38	2621	NADH dehydrogenase [ubiquinone] 1 beta subcomplex subunit 4	NDUFB4	O95168	-3.58198	-3.62646	-3.4953	-3.72839	-3.51814	-3.715	-3.8767	-3.63534	-3.84194	-3.8435	-3.53861	-5.44146	-5.45807	-5.03502	-5.01354	-5.22465	0.934436	-0.13634	0.21477	7.94355e-09	-1.48733	4.7379e-10	1.45697e-09	-1.62367	6.93353e-11
P61601;E5RGA9;E5RIZ1	sp|P61601|NCALD_HUMAN Neurocalcin-delta OS=Homo sapiens OX=9606 GN=NCALD PE=1 SV=2;tr|E5RGA9|E5RGA9_HUMAN Neurocalcin-delta OS=Homo sapiens OX=9606 GN=NCALD PE=1 SV=1;tr|E5RIZ1|E5RIZ1_HUMAN Neurocalcin-delta (Fragment) OS=Homo sapiens OX=9606 GN=NCALD PE=1	189.87	3855	Neurocalcin-delta	NCALD	P61601	-3.24069	-3.31733	-3.23988	-3.26107	-3.31567	-3.39298	-3.72155	-4.37317	-4.22234	-3.81793	-3.88362	-5.60003	-6.2708	-6.05218	-6.32562	-6.54616	0.0603632	-0.709119	0.000287261	7.97898e-09	-2.15524	4.77169e-10	1.61284e-10	-2.86436	3.70974e-12
P21554	sp|P21554|CNR1_HUMAN Cannabinoid receptor 1 OS=Homo sapiens OX=9606 GN=CNR1 PE=1 SV=1	1.852	3200	Cannabinoid receptor 1	CNR1	P21554	-4.1579	-3.70226	-3.54464	-3.28158	-3.77633	-3.79726	-4.04732	-3.25629	-3.43102	-3.61695	-3.23664	-5.86061	-5.59622	-5.70919	-6.03634	-5.96332	0.950202	0.192349	0.259159	7.98253e-09	-2.31549	4.78648e-10	1.08219e-08	-2.12314	8.94389e-10
Q9H305	sp|Q9H305|CDIP1_HUMAN Cell death-inducing p53-target protein 1 OS=Homo sapiens OX=9606 GN=CDIP1 PE=1 SV=1	54.496	5886	Cell death-inducing p53-target protein 1	CDIP1	Q9H305	-3.55891	-3.71576	-3.97052	-4.07925	-3.66278	-3.61483	-3.73613	-3.65762	-3.64815	-3.53606	-3.01383	-5.64642	-5.49519	-5.69764	-5.37857	-5.26513	0.763112	0.248651	0.0959677	7.98951e-09	-1.97823	4.80334e-10	1.87407e-08	-1.72958	1.77775e-09
O43687;Q9P0M2;J3KN37	sp|O43687|AKA7A_HUMAN A-kinase anchor protein 7 isoforms alpha and beta OS=Homo sapiens OX=9606 GN=AKAP7 PE=1 SV=4;sp|Q9P0M2|AKA7G_HUMAN A-kinase anchor protein 7 isoform gamma OS=Homo sapiens OX=9606 GN=AKAP7 PE=1 SV=2;tr|J3KN37|J3KN37_HUMAN A-kinase anch	3.875	2011	A-kinase anchor protein 7 isoforms alpha and beta	AKAP7	O43687	-3.72782	-3.61158	-3.6015	-2.92827	-3.57482	-3.93095	-3.73037	-3.55631	-3.18371	-4.07178	-3.72301	-6.13681	-5.97037	-6.09084	-5.88055	-6.37271	0.999924	-0.0905454	0.608102	8.0163e-09	-2.43722	4.83216e-10	2.64257e-09	-2.52776	1.50375e-10
Q9UIW2	sp|Q9UIW2|PLXA1_HUMAN Plexin-A1 OS=Homo sapiens OX=9606 GN=PLXNA1 PE=1 SV=3	323.31	6355	Plexin-A1	PLXNA1	Q9UIW2	-3.60747	-3.59658	-3.47604	-3.18541	-3.61598	-3.83004	-3.61777	-3.89057	-3.76796	-3.70696	-3.56466	-5.69228	-5.14313	-5.89857	-5.71754	-5.89224	0.952559	-0.157664	0.274578	8.13181e-09	-1.95916	4.91469e-10	1.66626e-09	-2.11683	8.37887e-11
O75947	sp|O75947|ATP5H_HUMAN ATP synthase subunit d, mitochondrial OS=Homo sapiens OX=9606 GN=ATP5PD PE=1 SV=3	70.372	2565	ATP synthase subunit d, mitochondrial	ATP5PD	O75947	-3.58581	-3.78578	-3.66114	-3.74216	-3.64882	-3.71038	-3.73984	-3.60726	-3.78069	-3.82285	-3.64241	-5.10708	-5.27052	-5.13096	-4.87383	-4.78248	0.999924	-0.0295922	0.755852	8.22935e-09	-1.31437	4.98669e-10	3.19699e-09	-1.34396	1.91191e-10
P00367	sp|P00367|DHE3_HUMAN Glutamate dehydrogenase 1, mitochondrial OS=Homo sapiens OX=9606 GN=GLUD1 PE=1 SV=2	323.31	2701	Glutamate dehydrogenase 1, mitochondrial	GLUD1	P00367	-3.91526	-4.05474	-3.85592	-3.73433	-3.62731	-3.9642	-3.57664	-3.23751	-3.37695	-3.67658	-3.15488	-5.36526	-5.8477	-5.96034	-5.65262	-5.049	0.348877	0.454114	0.00978561	8.26895e-09	-2.17047	5.02381e-10	6.28822e-08	-1.71636	7.70068e-09
Q96P47	sp|Q96P47|AGAP3_HUMAN Arf-GAP with GTPase, ANK repeat and PH domain-containing protein 3 OS=Homo sapiens OX=9606 GN=AGAP3 PE=1 SV=2	106.72	5554	Arf-GAP with GTPase, ANK repeat and PH domain-containing protein 3	AGAP3	Q96P47	-3.85346	-3.64016	-3.65456	-3.66356	-3.66632	-3.60258	-3.43044	-3.43764	-4.01032	-3.42013	-3.31596	-5.92747	-5.21468	-5.88763	-5.81306	-6.35355	0.981826	0.15721	0.355485	8.4068e-09	-2.31638	5.1209e-10	9.38129e-09	-2.15917	7.54491e-10
Q9UPY8;C9JB30	sp|Q9UPY8|MARE3_HUMAN Microtubule-associated protein RP/EB family member 3 OS=Homo sapiens OX=9606 GN=MAPRE3 PE=1 SV=1;tr|C9JB30|C9JB30_HUMAN Microtubule-associated protein RP/EB family member 3 (Fragment) OS=Homo sapiens OX=9606 GN=MAPRE3 PE=1 SV=1	141.27	6464	Microtubule-associated protein RP/EB family member 3	MAPRE3	Q9UPY8	-3.62564	-3.63542	-3.7099	-3.69539	-3.64549	-3.68719	-3.52512	-3.57477	-3.83956	-3.65067	-3.41001	-5.49239	-5.25377	-5.46942	-5.18644	-6.1015	0.999924	0.066476	0.630558	8.4169e-09	-1.90068	5.14039e-10	6.29884e-09	-1.8342	4.58333e-10
P14209;A0A096LP69;A8MQT7	sp|P14209|CD99_HUMAN CD99 antigen OS=Homo sapiens OX=9606 GN=CD99 PE=1 SV=1;tr|A0A096LP69|A0A096LP69_HUMAN CD99 antigen OS=Homo sapiens OX=9606 GN=CD99 PE=1 SV=1;tr|A8MQT7|A8MQT7_HUMAN CD99 antigen OS=Homo sapiens OX=9606 GN=CD99 PE=1 SV=1	49.096	3063	CD99 antigen	CD99	P14209	-5.01802	-5.41556	-5.82334	-5.58964	-5.42398	-5.06542	-5.41756	-4.99131	-4.90122	-4.84191	-5.67072	-2.69441	-2.74583	-2.88029	-2.79241	-2.97037	0.920284	0.224783	0.198738	8.47253e-09	2.34788	5.18781e-10	1.49255e-09	2.57267	7.19757e-11
Q9NQ66;A0A087WT80;A0A087WW73;A0A1B0GWB6;A0A0D9SG17;A0A0D9SF51;H0YCJ2	sp|Q9NQ66|PLCB1_HUMAN 1-phosphatidylinositol 4,5-bisphosphate phosphodiesterase beta-1 OS=Homo sapiens OX=9606 GN=PLCB1 PE=1 SV=1;tr|A0A087WT80|A0A087WT80_HUMAN 1-phosphatidylinositol 4,5-bisphosphate phosphodiesterase OS=Homo sapiens OX=9606 GN=PLCB1 PE=1	323.31	6034	1-phosphatidylinositol 4,5-bisphosphate phosphodiesterase beta-1	PLCB1	Q9NQ66	-3.2287	-3.18838	-3.14949	-3.18847	-3.35147	-3.50922	-3.71987	-4.25803	-4.19074	-3.86211	-4.18771	-6.13173	-5.63295	-6.47412	-6.28141	-6.5928	0.0396007	-0.774404	0.000144482	8.49818e-09	-2.17891	5.217e-10	1.4075e-10	-2.95331	3.02667e-12
Q96EQ0;D6RFW1	sp|Q96EQ0|SGTB_HUMAN Small glutamine-rich tetratricopeptide repeat-containing protein beta OS=Homo sapiens OX=9606 GN=SGTB PE=1 SV=1;tr|D6RFW1|D6RFW1_HUMAN Small glutamine-rich tetratricopeptide repeat-containing protein beta (Fragment) OS=Homo sapiens OX=	149.98	5466	Small glutamine-rich tetratricopeptide repeat-containing protein beta	SGTB	Q96EQ0	-3.3718	-3.41546	-3.47856	-3.38079	-3.26072	-3.51307	-3.82877	-4.1512	-4.11179	-3.81794	-4.01074	-5.28642	-5.29595	-5.54098	-5.37735	-5.79724	0.0387781	-0.580689	5.14947e-05	8.67808e-09	-1.4755	5.3412e-10	1.13381e-10	-2.05619	2.0406e-12
O75955;A0A140T9R1;A2AB09;A0A140T9X0;A0A140T9W4	sp|O75955|FLOT1_HUMAN Flotillin-1 OS=Homo sapiens OX=9606 GN=FLOT1 PE=1 SV=3;tr|A0A140T9R1|A0A140T9R1_HUMAN Flotillin (Fragment) OS=Homo sapiens OX=9606 GN=FLOT1 PE=1 SV=1;tr|A2AB09|A2AB09_HUMAN Flotillin (Fragment) OS=Homo sapiens OX=9606 GN=FLOT1 PE=1 SV	323.31	2567	Flotillin-1	FLOT1	O75955	-3.99212	-3.99741	-3.75321	-3.59683	-3.77404	-4.04061	-3.67027	-3.49992	-3.771	-3.3942	-3.22952	-5.17099	-4.96799	-5.22092	-5.32827	-5.03328	0.348877	0.346056	0.00924915	8.69931e-09	-1.63131	5.36807e-10	6.96883e-08	-1.28526	8.64471e-09
Q68DU8	sp|Q68DU8|KCD16_HUMAN BTB/POZ domain-containing protein KCTD16 OS=Homo sapiens OX=9606 GN=KCTD16 PE=1 SV=1	115.16	4710	BTB/POZ domain-containing protein KCTD16	KCTD16	Q68DU8	-3.66688	-3.44985	-3.2491	-3.04258	-3.68673	-3.81359	-3.59892	-3.66722	-3.96293	-3.7361	-3.61886	-6.26444	-5.49021	-6.41913	-6.12132	-6.46631	0.921156	-0.232021	0.201941	8.70439e-09	-2.43547	5.38501e-10	1.54496e-09	-2.66749	7.52385e-11
O43572;E7EMD6	sp|O43572|AKA10_HUMAN A-kinase anchor protein 10, mitochondrial OS=Homo sapiens OX=9606 GN=AKAP10 PE=1 SV=2;tr|E7EMD6|E7EMD6_HUMAN A-kinase anchor protein 10, mitochondrial OS=Homo sapiens OX=9606 GN=AKAP10 PE=1 SV=3	14.8	2377	A-kinase anchor protein 10, mitochondrial	AKAP10	O43572	-3.52017	-3.5878	-3.55464	-3.64724	-3.60197	-3.59286	-3.73219	-3.98745	-3.8641	-3.75277	-3.7688	-5.23327	-4.9867	-5.3291	-4.84115	-5.20468	0.477135	-0.236951	0.021571	8.71362e-09	-1.29792	5.40455e-10	6.26061e-10	-1.53487	2.42321e-11
Q9UBL6	sp|Q9UBL6|CPNE7_HUMAN Copine-7 OS=Homo sapiens OX=9606 GN=CPNE7 PE=1 SV=1	37.71	6287	Copine-7	CPNE7	Q9UBL6	-3.96756	-3.73484	-4.04028	-3.74628	-3.73531	-3.74631	-3.57654	-3.13053	-3.35048	-3.59345	-3.49927	-5.80511	-4.99999	-5.85384	-5.32265	-5.85054	0.457034	0.39838	0.019352	8.71832e-09	-2.13637	5.42922e-10	4.79986e-08	-1.73799	5.57345e-09
P03915	sp|P03915|NU5M_HUMAN NADH-ubiquinone oxidoreductase chain 5 OS=Homo sapiens OX=9606 GN=MT-ND5 PE=1 SV=2	56.177	2792	NADH-ubiquinone oxidoreductase chain 5	MT-ND5	P03915	-3.49297	-3.67276	-3.44276	-3.63377	-3.71744	-3.70985	-3.79106	-3.5895	-3.8162	-3.64382	-3.60063	-5.81439	-5.19552	-5.54888	-5.02484	-5.51169	0.999924	-0.0766502	0.544985	8.71832e-09	-1.73082	5.43512e-10	2.66977e-09	-1.80747	1.53165e-10
Q96NX5;C9IYV2;A0A494C109	sp|Q96NX5|KCC1G_HUMAN Calcium/calmodulin-dependent protein kinase type 1G OS=Homo sapiens OX=9606 GN=CAMK1G PE=1 SV=3;tr|C9IYV2|C9IYV2_HUMAN Calcium/calmodulin-dependent protein kinase type 1G (Fragment) OS=Homo sapiens OX=9606 GN=CAMK1G PE=1 SV=1;tr|A0A49	26.403	5553	Calcium/calmodulin-dependent protein kinase type 1G	CAMK1G	Q96NX5	-3.59128	-3.83724	-3.70164	-3.80032	-3.58692	-3.53164	-3.64416	-3.71358	-3.68984	-3.61939	-3.6488	-5.51481	-4.79144	-5.33288	-5.19472	-5.39	0.999924	0.0116847	0.919159	8.78935e-09	-1.58161	5.49334e-10	4.8115e-09	-1.56993	3.25142e-10
P16298;Q5F2F8	sp|P16298|PP2BB_HUMAN Serine/threonine-protein phosphatase 2B catalytic subunit beta isoform OS=Homo sapiens OX=9606 GN=PPP3CB PE=1 SV=2;tr|Q5F2F8|Q5F2F8_HUMAN Serine/threonine-protein phosphatase OS=Homo sapiens OX=9606 GN=PPP3CB PE=1 SV=1	323.31	3103	Serine/threonine-protein phosphatase 2B catalytic subunit beta isoform	PPP3CB	P16298	-3.74101	-3.3907	-3.34003	-3.18302	-3.71687	-3.75814	-3.65694	-3.74008	-3.93307	-3.64187	-3.52991	-5.37377	-5.73596	-6.15557	-6.06189	-6.27654	0.957126	-0.178743	0.279113	9.08518e-09	-2.22037	5.69265e-10	1.86347e-09	-2.39912	9.72528e-11
Q16620	sp|Q16620|NTRK2_HUMAN BDNF/NT-3 growth factors receptor OS=Homo sapiens OX=9606 GN=NTRK2 PE=1 SV=1	205.6	4459	BDNF/NT-3 growth factors receptor	NTRK2	Q16620	-3.44999	-3.50398	-3.35829	-3.29145	-3.44334	-3.66206	-3.68307	-3.84599	-3.86357	-3.6971	-3.7205	-5.56277	-5.56407	-6.077	-6.19157	-6.65372	0.724499	-0.310526	0.0730091	9.21787e-09	-2.24778	5.79127e-10	1.05274e-09	-2.5583	4.59239e-11
Q8WXS5;A0A1X7SBR8	sp|Q8WXS5|CCG8_HUMAN Voltage-dependent calcium channel gamma-8 subunit OS=Homo sapiens OX=9606 GN=CACNG8 PE=2 SV=3;tr|A0A1X7SBR8|A0A1X7SBR8_HUMAN Voltage-dependent calcium channel gamma-8 subunit OS=Homo sapiens OX=9606 GN=CACNG8 PE=1 SV=1	39.222	562	Voltage-dependent calcium channel gamma-8 subunit	CACNG8	Q8WXS5	-3.48564	-3.63152	-3.56273	-4.45747	-3.3694	-3.46909	-3.26362	-3.61889	-3.7384	-3.44927	-3.48304	-6.38989	-5.76481	-6.56182	-6.24684	-5.8506	0.995356	0.151998	0.437309	9.21787e-09	-2.65215	5.80504e-10	9.12403e-09	-2.50015	7.26564e-10
Q8TBB6	sp|Q8TBB6|S7A14_HUMAN Probable cationic amino acid transporter OS=Homo sapiens OX=9606 GN=SLC7A14 PE=1 SV=3	8.4648	5206	Probable cationic amino acid transporter	SLC7A14	Q8TBB6	-4.04086	-4.43235	-4.27075	-4.51799	-3.92955	-4.23792	-3.39522	-2.79836	-3.19793	-3.55953	-2.54786	-6.35491	-5.43801	-6.56539	-5.81042	-6.43091	0.0387781	1.13846	8.67363e-05	9.33114e-09	-3.02015	5.89117e-10	1.12948e-06	-1.88169	2.28619e-07
Q9Y4F5;J3KQR7	sp|Q9Y4F5|C170B_HUMAN Centrosomal protein of 170 kDa protein B OS=Homo sapiens OX=9606 GN=CEP170B PE=1 SV=4;tr|J3KQR7|J3KQR7_HUMAN Centrosomal protein of 170 kDa protein B OS=Homo sapiens OX=9606 GN=CEP170B PE=1 SV=1	198.5	2033	Centrosomal protein of 170 kDa protein B	CEP170B	Q9Y4F5	-3.70317	-3.62762	-3.57054	-3.63047	-3.62551	-3.82603	-3.51887	-3.63724	-3.90768	-3.63888	-3.47161	-5.72216	-4.96072	-5.58374	-5.49133	-5.20714	0.999924	0.0290365	0.821635	9.42499e-09	-1.75816	5.96748e-10	5.77781e-09	-1.72913	4.0419e-10
Q9NRG7	sp|Q9NRG7|D39U1_HUMAN Epimerase family protein SDR39U1 OS=Homo sapiens OX=9606 GN=SDR39U1 PE=1 SV=3	143.01	6071	Epimerase family protein SDR39U1	SDR39U1	Q9NRG7	-3.63616	-3.79185	-3.7522	-3.88817	-3.65392	-3.9433	-3.68395	-3.78579	-3.71316	-3.66107	-3.59465	-4.77952	-4.97645	-4.95321	-4.70393	-4.87988	0.964638	0.0898796	0.302817	9.42499e-09	-1.17087	5.98032e-10	1.18903e-08	-1.08099	1.01098e-09
Q9Y2T3;Q5SZC6	sp|Q9Y2T3|GUAD_HUMAN Guanine deaminase OS=Homo sapiens OX=9606 GN=GDA PE=1 SV=1;tr|Q5SZC6|Q5SZC6_HUMAN Guanine deaminase OS=Homo sapiens OX=9606 GN=GDA PE=1 SV=1	323.31	6518	Guanine deaminase	GDA	Q9Y2T3	-3.82596	-3.54784	-3.55524	-3.22707	-3.69891	-3.77995	-3.5019	-3.60412	-3.93238	-3.48477	-3.19777	-5.6415	-6.06027	-6.09444	-6.82489	-6.71473	0.999924	0.0616401	0.757564	9.42609e-09	-2.72298	5.99597e-10	6.17485e-09	-2.66134	4.44699e-10
P16401	sp|P16401|H15_HUMAN Histone H1.5 OS=Homo sapiens OX=9606 GN=H1-5 PE=1 SV=3	65.576	3106	Histone H1.5	H1-5	P16401	-5.31296	-5.53195	-5.44806	-5.16111	-5.72169	-6.05619	-5.23785	-5.06019	-5.09774	-5.35846	-5.72446	-2.96655	-2.81613	-2.4554	-3.24411	-2.46083	0.920284	0.24292	0.19883	9.68296e-09	2.50714	6.18937e-10	1.68156e-09	2.75006	8.48251e-11
Q9UMF0	sp|Q9UMF0|ICAM5_HUMAN Intercellular adhesion molecule 5 OS=Homo sapiens OX=9606 GN=ICAM5 PE=1 SV=3	323.31	6424	Intercellular adhesion molecule 5	ICAM5	Q9UMF0	-3.96408	-3.69923	-3.56272	-3.21449	-3.86171	-3.99154	-3.3805	-3.46669	-3.77873	-3.49303	-3.34634	-5.95189	-5.24797	-6.05834	-5.8387	-6.21087	0.931154	0.22257	0.211999	9.68296e-09	-2.3685	6.19009e-10	1.52428e-08	-2.14593	1.37098e-09
P41594	sp|P41594|GRM5_HUMAN Metabotropic glutamate receptor 5 OS=Homo sapiens OX=9606 GN=GRM5 PE=1 SV=2	206.29	3495	Metabotropic glutamate receptor 5	GRM5	P41594	-3.78039	-3.70597	-3.52574	-3.4404	-3.6296	-3.96984	-3.52843	-3.53011	-3.77287	-3.57824	-3.4262	-5.85043	-5.03065	-5.74584	-5.54026	-5.97865	0.999924	0.108151	0.478635	9.73677e-09	-2.062	6.23993e-10	9.1219e-09	-1.95384	7.24948e-10
P13284	sp|P13284|GILT_HUMAN Gamma-interferon-inducible lysosomal thiol reductase OS=Homo sapiens OX=9606 GN=IFI30 PE=1 SV=3	4.0636	3039	Gamma-interferon-inducible lysosomal thiol reductase	IFI30	P13284	-6.47123	-7.10412	-6.56508	-5.79972	-6.26204	-6.52534	-6.42032	-6.03395	-6.27052	-6.71535	-6.48562	-3.21688	-1.84571	-2.3092	-2.39355	-3.46375	0.999924	0.0694373	0.800727	9.8485e-09	3.73933	6.32716e-10	4.0142e-09	3.80877	2.57255e-10
Q9Y4G8;A0A2R8YGD3;A0A2R8Y661	sp|Q9Y4G8|RPGF2_HUMAN Rap guanine nucleotide exchange factor 2 OS=Homo sapiens OX=9606 GN=RAPGEF2 PE=1 SV=1;tr|A0A2R8YGD3|A0A2R8YGD3_HUMAN Cyclic nucleotide ras GEF OS=Homo sapiens OX=9606 GN=RAPGEF2 PE=1 SV=1;tr|A0A2R8Y661|A0A2R8Y661_HUMAN Cyclic nucleoti	323.31	648	Rap guanine nucleotide exchange factor 2	RAPGEF2	Q9Y4G8	-3.63067	-3.68023	-3.65014	-3.65761	-3.62309	-3.72645	-3.58869	-3.79402	-3.77131	-3.61541	-3.58147	-5.25702	-4.77087	-5.41694	-5.32586	-5.57601	0.999924	-0.00881696	0.940254	9.94434e-09	-1.59916	6.40451e-10	4.68566e-09	-1.60798	3.14354e-10
Q16720	sp|Q16720|AT2B3_HUMAN Plasma membrane calcium-transporting ATPase 3 OS=Homo sapiens OX=9606 GN=ATP2B3 PE=1 SV=3	240.09	4469	Plasma membrane calcium-transporting ATPase 3	ATP2B3	Q16720	-3.21934	-3.35668	-3.18399	-3.25604	-3.20397	-3.69654	-3.59672	-4.13082	-3.9331	-3.75708	-3.81435	-6.60013	-6.42628	-6.35474	-7.6283	-7.5889	0.550806	-0.52699	0.0311052	9.97107e-09	-3.07325	6.43922e-10	8.24862e-10	-3.60024	3.33661e-11
P29353;H0Y539;X6R6D0	sp|P29353|SHC1_HUMAN SHC-transforming protein 1 OS=Homo sapiens OX=9606 GN=SHC1 PE=1 SV=4;tr|H0Y539|H0Y539_HUMAN SHC-transforming protein 1 (Fragment) OS=Homo sapiens OX=9606 GN=SHC1 PE=1 SV=1;tr|X6R6D0|X6R6D0_HUMAN SHC-transforming protein 1 OS=Homo sapie	11.544	1769	SHC-transforming protein 1	SHC1	P29353	-5.3155	-5.51156	-4.96575	-5.36491	-5.17207	-5.08023	-5.29677	-5.5942	-5.06414	-4.94083	-5.14851	-2.87363	-3.48253	-2.40712	-2.70333	-2.89279	0.999924	0.0261137	0.879376	9.97107e-09	2.33701	6.46378e-10	4.44093e-09	2.36312	2.92352e-10
Q6NV74	sp|Q6NV74|CRCDL_HUMAN CRACD-like protein OS=Homo sapiens OX=9606 GN=CRACDL PE=1 SV=3	180.3	4751	CRACD-like protein	CRACDL	Q6NV74	-3.61164	-3.70056	-3.62664	-3.86865	-3.59161	-3.64625	-3.3926	-3.5564	-3.79401	-3.5872	-3.46936	-6.14375	-5.04294	-5.62238	-5.54114	-5.87937	0.999924	0.114309	0.460597	9.97107e-09	-2.086	6.46917e-10	9.62853e-09	-1.97169	7.78958e-10
Q9P0J0;B4DEZ3;K7EJE1;E7ENQ6	sp|Q9P0J0|NDUAD_HUMAN NADH dehydrogenase [ubiquinone] 1 alpha subcomplex subunit 13 OS=Homo sapiens OX=9606 GN=NDUFA13 PE=1 SV=3;tr|B4DEZ3|B4DEZ3_HUMAN Complex I-B16.6 OS=Homo sapiens OX=9606 GN=NDUFA13 PE=2 SV=1;tr|K7EJE1|K7EJE1_HUMAN Complex I-B16.6 OS=H	58.743	6230	NADH dehydrogenase [ubiquinone] 1 alpha subcomplex subunit 13	NDUFA13	Q9P0J0	-3.53146	-3.69242	-3.5162	-3.7483	-3.55414	-3.7112	-3.8117	-3.70536	-3.95318	-3.78188	-3.63813	-5.32318	-5.19157	-5.11336	-4.93308	-4.90199	0.821707	-0.15243	0.130392	1.03529e-08	-1.31459	6.73335e-10	1.49146e-09	-1.46702	7.16864e-11
Q9UHG2	sp|Q9UHG2|PCS1N_HUMAN ProSAAS OS=Homo sapiens OX=9606 GN=PCSK1N PE=1 SV=1	298.61	6330	ProSAAS	PCSK1N	Q9UHG2	-3.48562	-3.83784	-4.07851	-4.787	-3.54469	-3.60069	-3.60997	-3.11684	-3.5167	-3.31391	-3.09411	-6.25521	-5.79857	-6.16782	-6.00844	-6.10333	0.397287	0.558751	0.0129824	1.0836e-08	-2.73637	7.06471e-10	7.76821e-08	-2.17762	9.79652e-09
P30519;A0A087WT44;I3L159;I3L1F5	sp|P30519|HMOX2_HUMAN Heme oxygenase 2 OS=Homo sapiens OX=9606 GN=HMOX2 PE=1 SV=2;tr|A0A087WT44|A0A087WT44_HUMAN Heme oxygenase (biliverdin-producing) OS=Homo sapiens OX=9606 GN=HMOX2 PE=1 SV=1;tr|I3L159|I3L159_HUMAN Heme oxygenase (biliverdin-producing) (	216.54	3358	Heme oxygenase 2	HMOX2	P30519	-3.62253	-3.63339	-3.67003	-3.70333	-3.63973	-3.65728	-3.71864	-3.78529	-3.9846	-3.81273	-3.63877	-5.19943	-4.93479	-4.98364	-4.9503	-4.7783	0.836618	-0.133624	0.140747	1.08532e-08	-1.18129	7.10442e-10	1.60073e-09	-1.31491	7.86194e-11
P62166	sp|P62166|NCS1_HUMAN Neuronal calcium sensor 1 OS=Homo sapiens OX=9606 GN=NCS1 PE=1 SV=2	250.64	3875	Neuronal calcium sensor 1	NCS1	P62166	-3.91405	-3.8743	-3.83055	-3.83151	-3.78031	-3.80061	-3.43695	-3.08174	-3.64308	-3.52596	-3.14834	-5.67944	-5.76265	-5.43425	-5.66158	-6.71939	0.457034	0.471343	0.0194869	1.08532e-08	-2.48425	7.11034e-10	6.26475e-08	-2.01291	7.662e-09
P61225	sp|P61225|RAP2B_HUMAN Ras-related protein Rap-2b OS=Homo sapiens OX=9606 GN=RAP2B PE=1 SV=1	56.847	3844	Ras-related protein Rap-2b	RAP2B	P61225	-4.05806	-3.88775	-3.69323	-3.43885	-3.97608	-3.92526	-3.49078	-3.29787	-3.7924	-3.64335	-3.10682	-5.26181	-5.53979	-5.60571	-5.19293	-5.70528	0.499256	0.363628	0.0240589	1.09975e-08	-1.99486	7.22234e-10	5.70504e-08	-1.63123	6.8417e-09
Q96GY0	sp|Q96GY0|ZC21A_HUMAN Zinc finger C2HC domain-containing protein 1A OS=Homo sapiens OX=9606 GN=ZC2HC1A PE=1 SV=2	27.352	5494	Zinc finger C2HC domain-containing protein 1A	ZC2HC1A	Q96GY0	-3.71358	-3.5454	-3.62497	-3.55745	-3.57044	-3.52999	-3.60042	-3.93206	-3.86559	-3.72649	-3.73728	-5.44069	-4.80764	-5.28835	-5.32167	-5.32374	0.797039	-0.182062	0.108407	1.10804e-08	-1.46405	7.29436e-10	1.45843e-09	-1.64611	6.96363e-11
Q9BZC1;A0A0C4DGR1;B4DHA8;M0QY66;K7EPX2;K7EQ97;K7EJK3;A0A0A0MTT3	sp|Q9BZC1|CELF4_HUMAN CUGBP Elav-like family member 4 OS=Homo sapiens OX=9606 GN=CELF4 PE=1 SV=1;tr|A0A0C4DGR1|A0A0C4DGR1_HUMAN CUGBP Elav-like family member 4 (Fragment) OS=Homo sapiens OX=9606 GN=CELF4 PE=1 SV=1;tr|B4DHA8|B4DHA8_HUMAN CUGBP Elav-like fam	12.315	346	CUGBP Elav-like family member 4	CELF4	Q9BZC1	-3.72011	-3.81673	-3.64542	-3.56778	-3.76482	-3.90175	-3.60839	-3.51221	-3.78409	-3.69231	-3.30068	-5.49252	-5.07367	-5.04591	-5.25758	-5.71371	0.943727	0.156565	0.235531	1.10903e-08	-1.73714	7.31849e-10	1.65278e-08	-1.58058	1.52326e-09
Q8NC96;F5GYH1;A0A1W2PRM0;A0A1W2PRL5;A0A1W2PR09;A0A1W2PNT6	sp|Q8NC96|NECP1_HUMAN Adaptin ear-binding coat-associated protein 1 OS=Homo sapiens OX=9606 GN=NECAP1 PE=1 SV=2;tr|F5GYH1|F5GYH1_HUMAN Adaptin ear-binding coat-associated protein 1 (Fragment) OS=Homo sapiens OX=9606 GN=NECAP1 PE=1 SV=2;tr|A0A1W2PRM0|A0A1W2	45.079	548	Adaptin ear-binding coat-associated protein 1	NECAP1	Q8NC96	-3.70438	-3.6911	-3.64582	-3.76261	-3.5963	-3.69497	-3.38376	-3.38537	-3.68435	-3.53351	-3.23681	-5.95937	-5.55534	-6.1107	-6.37373	-7.19894	0.950202	0.23777	0.262289	1.12822e-08	-2.79486	7.46299e-10	1.58658e-08	-2.55709	1.43457e-09
Q06323	sp|Q06323|PSME1_HUMAN Proteasome activator complex subunit 1 OS=Homo sapiens OX=9606 GN=PSME1 PE=1 SV=1	174.42	4082	Proteasome activator complex subunit 1	PSME1	Q06323	-5.13688	-5.17472	-5.0784	-5.16107	-5.12499	-4.95404	-4.96782	-4.71643	-4.70835	-4.91039	-4.95367	-2.86708	-3.48171	-2.52614	-3.20489	-2.80561	0.747914	0.253687	0.0835019	1.14124e-08	1.87424	7.5672e-10	1.34719e-09	2.12793	6.26155e-11
P12004	sp|P12004|PCNA_HUMAN Proliferating cell nuclear antigen OS=Homo sapiens OX=9606 GN=PCNA PE=1 SV=1	8.9946	3015	Proliferating cell nuclear antigen	PCNA	P12004	-4.51095	-4.68321	-4.72475	-4.69351	-4.59588	-4.54301	-4.60807	-4.57229	-4.56232	-4.55131	-4.49542	-3.26836	-3.53024	-2.88066	-3.20625	-3.18855	0.999924	0.0673352	0.50446	1.16493e-08	1.34307	7.79829e-10	3.3224e-09	1.41041	2.03434e-10
Q96E17	sp|Q96E17|RAB3C_HUMAN Ras-related protein Rab-3C OS=Homo sapiens OX=9606 GN=RAB3C PE=1 SV=1	67.884	5459	Ras-related protein Rab-3C	RAB3C	Q96E17	-3.64254	-3.60476	-3.38552	-3.89487	-3.61954	-3.85746	-3.48386	-3.43676	-3.4603	-3.6377	-3.30462	-6.70813	-6.15969	-5.26543	-6.56976	-6.60759	0.97712	0.202803	0.33821	1.16493e-08	-2.79747	7.79862e-10	1.3978e-08	-2.59467	1.23198e-09
Q8WVF5	sp|Q8WVF5|KCTD4_HUMAN BTB/POZ domain-containing protein KCTD4 OS=Homo sapiens OX=9606 GN=KCTD4 PE=1 SV=2	81.286	5275	BTB/POZ domain-containing protein KCTD4	KCTD4	Q8WVF5	-4.50688	-4.01341	-4.08461	-3.7931	-4.36584	-3.98788	-3.3019	-3.07611	-3.79764	-3.17374	-2.84997	-5.1666	-5.44738	-5.62195	-5.72859	-5.63227	0.0387781	0.885413	7.77594e-05	1.16493e-08	-2.27948	7.7987e-10	1.75583e-06	-1.39407	3.75175e-07
P19086	sp|P19086|GNAZ_HUMAN Guanine nucleotide-binding protein G(z) subunit alpha OS=Homo sapiens OX=9606 GN=GNAZ PE=1 SV=3	257.05	3149	Guanine nucleotide-binding protein G(z) subunit alpha	GNAZ	P19086	-3.72215	-3.57928	-3.50707	-3.21443	-3.68612	-3.65962	-3.64892	-3.61017	-3.71014	-3.71043	-3.61289	-5.83539	-5.20302	-6.11858	-5.63288	-6.29906	0.999924	-0.0970632	0.549019	1.16493e-08	-2.15928	7.81661e-10	3.52553e-09	-2.25634	2.19227e-10
Q96N16;F2Z2K5	sp|Q96N16|JKIP1_HUMAN Janus kinase and microtubule-interacting protein 1 OS=Homo sapiens OX=9606 GN=JAKMIP1 PE=1 SV=1;tr|F2Z2K5|F2Z2K5_HUMAN Janus kinase and microtubule-interacting protein 1 OS=Homo sapiens OX=9606 GN=JAKMIP1 PE=1 SV=1	4.9141	5547	Janus kinase and microtubule-interacting protein 1	JAKMIP1	Q96N16	-3.80081	-3.64039	-3.58319	-3.42348	-3.65696	-3.79575	-3.59955	-3.88516	-3.8553	-3.69205	-3.64632	-5.1116	-4.95449	-4.99084	-5.40048	-5.1933	0.995356	-0.085581	0.41562	1.16493e-08	-1.39447	7.81672e-10	2.97294e-09	-1.48005	1.74491e-10
Q9P0K1;F8WAD8	sp|Q9P0K1|ADA22_HUMAN Disintegrin and metalloproteinase domain-containing protein 22 OS=Homo sapiens OX=9606 GN=ADAM22 PE=1 SV=1;tr|F8WAD8|F8WAD8_HUMAN Disintegrin and metalloproteinase domain-containing protein 22 (Fragment) OS=Homo sapiens OX=9606 GN=ADA	176.36	6233	Disintegrin and metalloproteinase domain-containing protein 22	ADAM22	Q9P0K1	-3.21217	-3.41684	-3.51219	-3.4835	-3.26834	-3.3699	-3.65387	-4.21961	-3.94132	-3.81986	-4.06273	-5.76111	-5.30078	-6.08157	-5.79457	-6.01723	0.114134	-0.562321	0.000811599	1.18315e-08	-1.85157	7.95777e-10	2.82345e-10	-2.41389	8.4202e-12
O75306	sp|O75306|NDUS2_HUMAN NADH dehydrogenase [ubiquinone] iron-sulfur protein 2, mitochondrial OS=Homo sapiens OX=9606 GN=NDUFS2 PE=1 SV=2	323.31	2500	NADH dehydrogenase [ubiquinone] iron-sulfur protein 2, mitochondrial	NDUFS2	O75306	-3.4117	-3.70008	-3.62951	-3.79283	-3.5193	-3.65362	-3.81746	-3.71465	-3.77207	-3.73984	-3.52795	-5.69943	-5.39548	-5.35815	-5.07434	-5.03207	0.995356	-0.0965541	0.423249	1.18429e-08	-1.5975	7.98422e-10	3.06863e-09	-1.69406	1.80594e-10
Q9H061;E9PI90	sp|Q9H061|T126A_HUMAN Transmembrane protein 126A OS=Homo sapiens OX=9606 GN=TMEM126A PE=1 SV=1;tr|E9PI90|E9PI90_HUMAN Transmembrane protein 126A OS=Homo sapiens OX=9606 GN=TMEM126A PE=1 SV=1	53.929	5841	Transmembrane protein 126A	TMEM126A	Q9H061	-3.67402	-3.77619	-3.61043	-3.71365	-3.67664	-3.77484	-3.80635	-3.45604	-3.81794	-3.67154	-3.51442	-5.36708	-5.35181	-5.29267	-5.12325	-4.76049	0.999924	0.0510362	0.656364	1.23931e-08	-1.5258	8.37478e-10	9.1512e-09	-1.47476	7.30302e-10
Q9H6U6;K7ESE9	sp|Q9H6U6|BCAS3_HUMAN Breast carcinoma-amplified sequence 3 OS=Homo sapiens OX=9606 GN=BCAS3 PE=1 SV=3;tr|K7ESE9|K7ESE9_HUMAN Breast carcinoma-amplified sequence 3 OS=Homo sapiens OX=9606 GN=BCAS3 PE=1 SV=1	127.67	5927	Breast carcinoma-amplified sequence 3	BCAS3	Q9H6U6	-3.81375	-3.81027	-3.72498	-3.89579	-3.84026	-3.75942	-3.68437	-3.62197	-3.73505	-3.6042	-3.60969	-4.5429	-4.84131	-5.0609	-4.89806	-4.98376	0.782694	0.156351	0.100947	1.26898e-08	-1.21433	8.59544e-10	3.18006e-08	-1.05798	3.31424e-09
Q9Y2T4	sp|Q9Y2T4|2ABG_HUMAN Serine/threonine-protein phosphatase 2A 55 kDa regulatory subunit B gamma isoform OS=Homo sapiens OX=9606 GN=PPP2R2C PE=1 SV=4	35.517	6519	Serine/threonine-protein phosphatase 2A 55 kDa regulatory subunit B gamma isoform	PPP2R2C	Q9Y2T4	-3.65574	-3.51182	-3.46345	-3.44787	-3.68399	-3.71763	-3.53179	-3.87671	-4.0409	-3.77366	-3.74263	-5.18146	-4.98444	-5.36863	-5.20937	-5.41831	0.696564	-0.213055	0.0627662	1.27083e-08	-1.43931	8.62811e-10	1.32588e-09	-1.65236	6.07836e-11
Q92823;C9JYY6;F8W775;A0A087X2B3	sp|Q92823|NRCAM_HUMAN Neuronal cell adhesion molecule OS=Homo sapiens OX=9606 GN=NRCAM PE=1 SV=3;tr|C9JYY6|C9JYY6_HUMAN Neuronal cell adhesion molecule OS=Homo sapiens OX=9606 GN=NRCAM PE=1 SV=3;tr|F8W775|F8W775_HUMAN Neuronal cell adhesion molecule OS=Hom	323.31	5357	Neuronal cell adhesion molecule	NRCAM	Q92823	-3.65374	-3.51723	-3.61382	-3.20136	-3.6987	-3.64966	-3.55578	-3.78516	-3.76675	-3.67546	-3.47141	-5.28858	-5.5868	-6.11426	-6.27209	-6.27828	0.999924	-0.0951592	0.577502	1.32115e-08	-2.25709	8.99071e-10	4.06862e-09	-2.35225	2.62679e-10
Q9ULH4	sp|Q9ULH4|LRFN2_HUMAN Leucine-rich repeat and fibronectin type-III domain-containing protein 2 OS=Homo sapiens OX=9606 GN=LRFN2 PE=1 SV=2	1.9303	6402	Leucine-rich repeat and fibronectin type-III domain-containing protein 2	LRFN2	Q9ULH4	-3.55214	-3.60369	-3.5767	-3.10737	-3.59236	-3.96012	-3.43512	-3.41708	-3.77567	-3.44226	-3.19618	-8.75583	-8.34847	-7.61035	-8.68486	-6.33759	0.999924	0.112136	0.741149	1.34048e-08	-4.49416	9.1597e-10	8.91145e-09	-4.38202	7.03982e-10
Q59EK9	sp|Q59EK9|RUN3A_HUMAN RUN domain-containing protein 3A OS=Homo sapiens OX=9606 GN=RUNDC3A PE=1 SV=2	13.848	4554	RUN domain-containing protein 3A	RUNDC3A	Q59EK9	-3.69503	-3.59403	-3.65883	-3.65327	-3.60644	-3.47425	-3.59822	-3.61581	-3.92953	-3.63578	-3.37452	-5.56335	-5.20889	-5.61987	-5.55563	-6.28547	0.999924	-0.0171306	0.910287	1.34048e-08	-2.01587	9.16479e-10	6.04786e-09	-2.033	4.32035e-10
Q13362;H0YJ75;Q96B13	sp|Q13362|2A5G_HUMAN Serine/threonine-protein phosphatase 2A 56 kDa regulatory subunit gamma isoform OS=Homo sapiens OX=9606 GN=PPP2R5C PE=1 SV=3;tr|H0YJ75|H0YJ75_HUMAN Serine/threonine-protein phosphatase 2A 56 kDa regulatory subunit gamma isoform (Fragme	92.517	1848	Serine/threonine-protein phosphatase 2A 56 kDa regulatory subunit gamma isoform	PPP2R5C	Q13362	-3.73135	-3.62733	-3.56411	-3.58198	-3.71246	-3.87917	-3.75508	-3.8171	-3.82014	-3.76685	-3.63316	-4.93077	-4.81534	-4.84204	-5.00799	-5.19104	0.995356	-0.0757313	0.407711	1.34623e-08	-1.19897	9.22544e-10	3.31531e-09	-1.2747	2.01422e-10
Q9NY72;A0A590UJ13	sp|Q9NY72|SCN3B_HUMAN Sodium channel subunit beta-3 OS=Homo sapiens OX=9606 GN=SCN3B PE=1 SV=1;tr|A0A590UJ13|A0A590UJ13_HUMAN Sodium channel subunit beta-3 OS=Homo sapiens OX=9606 GN=SCN3B PE=1 SV=1	71.047	6177	Sodium channel subunit beta-3	SCN3B	Q9NY72	-3.76425	-3.49792	-3.50225	-3.19728	-3.71615	-3.74534	-3.51052	-3.56844	-3.95326	-3.51301	-3.43101	-6.34805	-5.34948	-6.23418	-6.21918	-6.71178	0.999924	-0.0247151	0.898945	1.35701e-08	-2.57728	9.32249e-10	6.04786e-09	-2.602	4.32675e-10
Q8NI08	sp|Q8NI08|NCOA7_HUMAN Nuclear receptor coactivator 7 OS=Homo sapiens OX=9606 GN=NCOA7 PE=1 SV=2	149.19	5191	Nuclear receptor coactivator 7	NCOA7	Q8NI08	-3.83434	-3.87291	-3.91484	-4.13129	-3.7722	-3.68705	-3.58293	-3.60553	-3.76231	-3.59403	-3.34474	-5.00492	-4.71444	-4.88011	-4.93358	-5.01202	0.348877	0.290864	0.00975672	1.35701e-08	-1.33111	9.34854e-10	1.19141e-07	-1.04024	1.6518e-08
O60285;F8VZ96;F8VSH4	sp|O60285|NUAK1_HUMAN NUAK family SNF1-like kinase 1 OS=Homo sapiens OX=9606 GN=NUAK1 PE=1 SV=1;tr|F8VZ96|F8VZ96_HUMAN NUAK family SNF1-like kinase 1 (Fragment) OS=Homo sapiens OX=9606 GN=NUAK1 PE=1 SV=1;tr|F8VSH4|F8VSH4_HUMAN NUAK family SNF1-like kinase	17.556	2429	NUAK family SNF1-like kinase 1	NUAK1	O60285	-3.32842	-3.546	-3.59657	-4.03882	-3.30193	-3.56761	-3.57475	-3.916	-3.72019	-3.53734	-3.63903	-5.73863	-5.37921	-5.74665	-5.70938	-6.30457	0.999924	-0.114236	0.474641	1.35701e-08	-2.09823	9.36388e-10	3.67202e-09	-2.21246	2.30666e-10
A9UHW6;J3KSB8;J3QRZ6;J3QLN4;J3QLD1;J3KSU6;J3QKW3;J3QLJ5;A0A3B3IU65	sp|A9UHW6|MI4GD_HUMAN MIF4G domain-containing protein OS=Homo sapiens OX=9606 GN=MIF4GD PE=1 SV=1;tr|J3KSB8|J3KSB8_HUMAN MIF4G domain containing isoform 4 OS=Homo sapiens OX=9606 GN=MIF4GD PE=1 SV=1;tr|J3QRZ6|J3QRZ6_HUMAN MIF4G domain-containing protein (F	37.364	963	MIF4G domain-containing protein	MIF4GD	A9UHW6	-4.57104	-4.76222	-4.50483	-4.83948	-4.71471	-4.48896	-4.68795	-4.77522	-4.38688	-4.48914	-4.59876	-3.32675	-3.40141	-3.11624	-3.07432	-3.0324	0.999924	0.0592823	0.577176	1.40478e-08	1.39736	9.71578e-10	4.33165e-09	1.45665	2.83096e-10
Q9H5K3;A0A6Q8PFG8;A0A6Q8PFH3	sp|Q9H5K3|SG196_HUMAN Protein O-mannose kinase OS=Homo sapiens OX=9606 GN=POMK PE=1 SV=1;tr|A0A6Q8PFG8|A0A6Q8PFG8_HUMAN Protein O-mannose kinase (Fragment) OS=Homo sapiens OX=9606 GN=POMK PE=4 SV=1;tr|A0A6Q8PFH3|A0A6Q8PFH3_HUMAN Protein O-mannose kinase OS	1.7443	844	Protein O-mannose kinase	POMK	Q9H5K3	-3.44441	-3.5402	-3.44538	-3.37704	-3.5158	-3.71215	-3.5041	-3.69895	-3.99147	-3.5725	-3.417	-6.10101	-7.26684	-5.94293	-6.57332	-5.88731	0.999924	-0.130974	0.527218	1.40759e-08	-2.71748	9.75757e-10	4.06862e-09	-2.84845	2.62315e-10
P42261	sp|P42261|GRIA1_HUMAN Glutamate receptor 1 OS=Homo sapiens OX=9606 GN=GRIA1 PE=1 SV=2	63.241	3499	Glutamate receptor 1	GRIA1	P42261	-3.74745	-3.71201	-3.41591	-3.46667	-3.71644	-3.82002	-3.65087	-3.64286	-3.94044	-3.51057	-3.41139	-5.43569	-5.20936	-5.33582	-5.54618	-6.02259	0.999924	0.0151919	0.915028	1.41545e-08	-1.8787	9.83453e-10	7.71582e-09	-1.86351	5.89947e-10
B1APG0;B1APF7	tr|B1APG0|B1APG0_HUMAN cAMP-dependent protein kinase catalytic subunit beta (Fragment) OS=Homo sapiens OX=9606 GN=PRKACB PE=1 SV=1;tr|B1APF7|B1APF7_HUMAN cAMP-dependent protein kinase catalytic subunit beta (Fragment) OS=Homo sapiens OX=9606 GN=PRKACB PE=1	44.207	993	cAMP-dependent protein kinase catalytic subunit beta (Fragment)	PRKACB	B1APG0	-3.48696	-3.36803	-3.25357	-3.18321	-3.52468	-3.44725	-3.67226	-3.82989	-4.01251	-3.4595	-3.41475	-6.96407	-6.98907	-8.01651	-8.07514	-9.29295	0.980397	-0.300496	0.351188	1.43023e-08	-4.18977	9.95987e-10	3.229e-09	-4.49026	1.93617e-10
Q9HC56;B7ZM79;Q5VT82	sp|Q9HC56|PCDH9_HUMAN Protocadherin-9 OS=Homo sapiens OX=9606 GN=PCDH9 PE=1 SV=2;tr|B7ZM79|B7ZM79_HUMAN PCDH9 protein OS=Homo sapiens OX=9606 GN=PCDH9 PE=1 SV=1;tr|Q5VT82|Q5VT82_HUMAN Protocadherin-9 OS=Homo sapiens OX=9606 GN=PCDH9 PE=1 SV=1	165.72	1117	Protocadherin-9	PCDH9	Q9HC56	-3.60012	-3.39899	-3.2574	-3.10544	-3.56811	-3.72211	-3.67025	-3.86118	-3.94199	-3.75164	-3.62463	-5.66516	-5.65753	-6.70782	-6.31812	-6.31883	0.74561	-0.327907	0.0825564	1.47361e-08	-2.36356	1.02853e-09	1.64214e-09	-2.69146	8.2055e-11
Q9UJ14	sp|Q9UJ14|GGT7_HUMAN Glutathione hydrolase 7 OS=Homo sapiens OX=9606 GN=GGT7 PE=1 SV=2	190.69	6356	Glutathione hydrolase 7	GGT7	Q9UJ14	-3.63242	-3.67416	-3.67115	-3.5173	-3.62779	-3.82253	-3.67819	-3.84842	-3.84261	-3.74556	-3.60622	-5.19879	-4.70908	-5.19831	-5.18245	-5.08486	0.995356	-0.0866386	0.397482	1.48446e-08	-1.3305	1.03846e-09	3.54717e-09	-1.41714	2.21135e-10
Q02108	sp|Q02108|GCYA1_HUMAN Guanylate cyclase soluble subunit alpha-1 OS=Homo sapiens OX=9606 GN=GUCY1A1 PE=1 SV=2	18.061	4037	Guanylate cyclase soluble subunit alpha-1	GUCY1A1	Q02108	-4.1322	-4.11203	-4.22122	-4.13398	-4.04552	-3.93001	-3.47697	-3.0635	-3.5298	-3.4848	-3.14709	-5.24598	-4.63829	-5.40978	-5.06752	-5.0428	0.0372173	0.755391	2.95188e-05	1.48768e-08	-1.74044	1.04307e-09	5.14029e-06	-0.985051	1.30056e-06
P60880	sp|P60880|SNP25_HUMAN Synaptosomal-associated protein 25 OS=Homo sapiens OX=9606 GN=SNAP25 PE=1 SV=1	323.31	3819	Synaptosomal-associated protein 25	SNAP25	P60880	-3.60813	-3.37301	-3.44918	-3.69248	-3.34818	-3.54566	-3.60978	-3.58985	-3.7759	-3.55469	-3.83449	-6.42971	-5.31791	-6.419	-5.87176	-6.62442	0.987186	-0.170168	0.369882	1.50103e-08	-2.45962	1.05482e-09	3.43478e-09	-2.62979	2.12494e-10
O75380;D6RBT3	sp|O75380|NDUS6_HUMAN NADH dehydrogenase [ubiquinone] iron-sulfur protein 6, mitochondrial OS=Homo sapiens OX=9606 GN=NDUFS6 PE=1 SV=1;tr|D6RBT3|D6RBT3_HUMAN NADH dehydrogenase [ubiquinone] iron-sulfur protein 6, mitochondrial OS=Homo sapiens OX=9606 GN=ND	129.35	2512	NADH dehydrogenase [ubiquinone] iron-sulfur protein 6, mitochondrial	NDUFS6	O75380	-3.42426	-3.56964	-3.48958	-3.75117	-3.47009	-3.51972	-3.77957	-3.67188	-3.86925	-3.84369	-3.57038	-5.40873	-6.17117	-5.25702	-5.55827	-5.40677	0.839619	-0.209544	0.14442	1.58045e-08	-1.81344	1.11313e-09	2.20083e-09	-2.02298	1.20445e-10
O14514;A0A2R8Y5M7	sp|O14514|AGRB1_HUMAN Adhesion G protein-coupled receptor B1 OS=Homo sapiens OX=9606 GN=ADGRB1 PE=1 SV=2;tr|A0A2R8Y5M7|A0A2R8Y5M7_HUMAN Adhesion G protein-coupled receptor B1 OS=Homo sapiens OX=9606 GN=ADGRB1 PE=1 SV=1	14.342	605	Adhesion G protein-coupled receptor B1	ADGRB1	O14514	-3.55282	-3.5546	-3.42335	-3.86273	-3.53596	-3.91855	-3.58756	-3.7407	-3.77053	-3.49731	-3.59348	-5.64317	-5.01812	-5.77502	-5.31049	-5.7642	0.999924	0.00341972	0.980857	1.58329e-08	-1.86429	1.11765e-09	7.96289e-09	-1.86087	6.12627e-10
O75382;A0A1W2PPI7	sp|O75382|TRIM3_HUMAN Tripartite motif-containing protein 3 OS=Homo sapiens OX=9606 GN=TRIM3 PE=1 SV=2;tr|A0A1W2PPI7|A0A1W2PPI7_HUMAN Tripartite motif-containing protein 3 OS=Homo sapiens OX=9606 GN=TRIM3 PE=1 SV=1	166.98	2514	Tripartite motif-containing protein 3	TRIM3	O75382	-3.60404	-3.56754	-3.61025	-3.44425	-3.68292	-3.56	-3.62555	-3.73695	-4.03269	-3.68844	-3.58523	-5.05524	-5.69643	-5.17697	-5.41746	-5.7484	0.945699	-0.15561	0.237925	1.58551e-08	-1.68513	1.12173e-09	2.84696e-09	-1.84074	1.6529e-10
Q9UI09	sp|Q9UI09|NDUAC_HUMAN NADH dehydrogenase [ubiquinone] 1 alpha subcomplex subunit 12 OS=Homo sapiens OX=9606 GN=NDUFA12 PE=1 SV=1	118.22	6340	NADH dehydrogenase [ubiquinone] 1 alpha subcomplex subunit 12	NDUFA12	Q9UI09	-3.4828	-3.65852	-3.60857	-3.71982	-3.57455	-3.68596	-3.84611	-3.69237	-3.88722	-3.79554	-3.69091	-5.40171	-4.87606	-5.20615	-4.90008	-5.07641	0.815509	-0.160724	0.123306	1.61034e-08	-1.30965	1.14185e-09	2.08598e-09	-1.47038	1.12505e-10
P50993;B1AKY9;H0Y7C1	sp|P50993|AT1A2_HUMAN Sodium/potassium-transporting ATPase subunit alpha-2 OS=Homo sapiens OX=9606 GN=ATP1A2 PE=1 SV=1;tr|B1AKY9|B1AKY9_HUMAN Sodium/potassium-transporting ATPase subunit alpha OS=Homo sapiens OX=9606 GN=ATP1A2 PE=1 SV=1;tr|H0Y7C1|H0Y7C1_HU	323.31	981	Sodium/potassium-transporting ATPase subunit alpha-2	ATP1A2	P50993	-3.32666	-3.53411	-3.37273	-3.33117	-3.31691	-3.52834	-3.77683	-3.7175	-3.85516	-3.78759	-3.69724	-5.6104	-6.00982	-6.71246	-6.50476	-7.16512	0.750826	-0.365211	0.085396	1.66097e-08	-2.63365	1.18142e-09	1.83038e-09	-2.99886	9.46551e-11
A0A1B0GV47;H0YHT2	tr|A0A1B0GV47|A0A1B0GV47_HUMAN Kinesin-like protein KIF21A (Fragment) OS=Homo sapiens OX=9606 GN=KIF21A PE=1 SV=1;tr|H0YHT2|H0YHT2_HUMAN Kinesin-like protein KIF21A (Fragment) OS=Homo sapiens OX=9606 GN=KIF21A PE=1 SV=1	323.31	502	Kinesin-like protein KIF21A (Fragment)	KIF21A	A0A1B0GV47	-3.61766	-3.67627	-3.72592	-3.65405	-3.60116	-3.64982	-3.71616	-3.71979	-3.86426	-3.74449	-3.52709	-5.08424	-4.96297	-5.14773	-4.99982	-5.62842	0.999924	-0.060208	0.590348	1.66097e-08	-1.45028	1.18302e-09	5.12847e-09	-1.51049	3.50015e-10
Q9BYH1;B0QYH5;B7ZLJ8;B0QYH4	sp|Q9BYH1|SE6L1_HUMAN Seizure 6-like protein OS=Homo sapiens OX=9606 GN=SEZ6L PE=1 SV=1;tr|B0QYH5|B0QYH5_HUMAN Seizure 6-like protein OS=Homo sapiens OX=9606 GN=SEZ6L PE=1 SV=1;tr|B7ZLJ8|B7ZLJ8_HUMAN SEZ6L protein OS=Homo sapiens OX=9606 GN=SEZ6L PE=1 SV=1	83.589	969	Seizure 6-like protein	SEZ6L	Q9BYH1	-3.6077	-3.49096	-3.48947	-2.99931	-3.60226	-3.49926	-3.72158	-3.82705	-4.13551	-3.72462	-3.76431	-5.93573	-5.44366	-5.60472	-5.72548	-6.26589	0.457034	-0.386455	0.0192172	1.66294e-08	-1.96048	1.18706e-09	1.04837e-09	-2.34694	4.54006e-11
Q8TDC3;J3KNK0	sp|Q8TDC3|BRSK1_HUMAN Serine/threonine-protein kinase BRSK1 OS=Homo sapiens OX=9606 GN=BRSK1 PE=1 SV=2;tr|J3KNK0|J3KNK0_HUMAN Serine/threonine-protein kinase BRSK1 OS=Homo sapiens OX=9606 GN=BRSK1 PE=1 SV=1	64.185	5234	Serine/threonine-protein kinase BRSK1	BRSK1	Q8TDC3	-3.53172	-3.56911	-3.52913	-3.44978	-3.50785	-3.63934	-3.60485	-3.79421	-3.77761	-3.64164	-3.69984	-6.02502	-4.96201	-6.0304	-5.70409	-5.89638	0.961511	-0.165808	0.294066	1.67731e-08	-2.01995	1.19998e-09	3.3224e-09	-2.18576	2.0329e-10
Q14738;E9PFR3;H0Y8C4	sp|Q14738|2A5D_HUMAN Serine/threonine-protein phosphatase 2A 56 kDa regulatory subunit delta isoform OS=Homo sapiens OX=9606 GN=PPP2R5D PE=1 SV=1;tr|E9PFR3|E9PFR3_HUMAN Serine/threonine-protein phosphatase 2A 56 kDa regulatory subunit OS=Homo sapiens OX=96	124.14	1456	Serine/threonine-protein phosphatase 2A 56 kDa regulatory subunit delta isoform	PPP2R5D	Q14738	-3.67396	-3.60109	-3.65278	-3.51986	-3.6877	-3.69957	-3.68599	-3.69439	-3.96073	-3.65897	-3.56299	-4.7998	-5.23176	-5.27027	-5.55895	-5.29909	0.999924	-0.0734533	0.532334	1.70472e-08	-1.51936	1.22229e-09	4.85637e-09	-1.59282	3.28945e-10
Q9Y2B5;H3BM58	sp|Q9Y2B5|VP9D1_HUMAN VPS9 domain-containing protein 1 OS=Homo sapiens OX=9606 GN=VPS9D1 PE=1 SV=2;tr|H3BM58|H3BM58_HUMAN Chromosome 16 open reading frame 7, isoform CRA_b OS=Homo sapiens OX=9606 GN=VPS9D1 PE=1 SV=1	26.736	1879	VPS9 domain-containing protein 1	VPS9D1	Q9Y2B5	-3.51006	-3.7081	-3.67511	-3.75387	-3.55645	-3.63679	-3.45295	-3.90549	-3.90398	-3.72029	-3.59428	-4.85517	-5.47581	-5.28532	-5.23028	-5.31699	0.999924	-0.0753336	0.521622	1.70975e-08	-1.51732	1.22861e-09	4.8115e-09	-1.59265	3.24732e-10
Q8WXD2	sp|Q8WXD2|SCG3_HUMAN Secretogranin-3 OS=Homo sapiens OX=9606 GN=SCG3 PE=1 SV=3	129.95	5294	Secretogranin-3	SCG3	Q8WXD2	-3.94415	-3.68506	-3.87604	-3.37599	-3.78486	-3.92573	-3.58683	-3.18935	-3.65957	-3.53125	-3.25273	-6.13398	-5.19047	-5.98132	-5.55769	-6.33031	0.763112	0.321359	0.0959251	1.71163e-08	-2.39481	1.23268e-09	4.51823e-08	-2.07345	5.16042e-09
Q9UQ16	sp|Q9UQ16|DYN3_HUMAN Dynamin-3 OS=Homo sapiens OX=9606 GN=DNM3 PE=1 SV=4	323.31	6468	Dynamin-3	DNM3	Q9UQ16	-3.48205	-3.79746	-3.80926	-3.92979	-3.48594	-3.5656	-3.55215	-3.77392	-3.76503	-3.49882	-3.57553	-5.12563	-5.15205	-5.44617	-5.2513	-5.8192	0.999924	0.0452596	0.733884	1.7156e-08	-1.72578	1.23826e-09	1.1555e-08	-1.68052	9.70643e-10
Q9H3Z4	sp|Q9H3Z4|DNJC5_HUMAN DnaJ homolog subfamily C member 5 OS=Homo sapiens OX=9606 GN=DNAJC5 PE=1 SV=1	25.086	5900	DnaJ homolog subfamily C member 5	DNAJC5	Q9H3Z4	-3.68142	-3.83031	-3.64728	-3.78768	-3.67569	-3.75911	-3.49904	-3.20697	-3.54088	-3.50555	-3.2949	-6.47102	-5.18527	-6.63518	-5.92708	-6.70701	0.842879	0.320781	0.14721	1.71599e-08	-2.77564	1.24126e-09	3.578e-08	-2.45486	3.84668e-09
Q6UW02;E9PHG5;F8WBE2;C9J8K7	sp|Q6UW02|CP20A_HUMAN Cytochrome P450 20A1 OS=Homo sapiens OX=9606 GN=CYP20A1 PE=1 SV=1;tr|E9PHG5|E9PHG5_HUMAN Cytochrome P450 20A1 OS=Homo sapiens OX=9606 GN=CYP20A1 PE=1 SV=1;tr|F8WBE2|F8WBE2_HUMAN Cytochrome P450 20A1 OS=Homo sapiens OX=9606 GN=CYP20A1	2.9458	1471	Cytochrome P450 20A1	CYP20A1	Q6UW02	-4.60542	-4.64999	-4.72583	-4.82234	-4.59478	-4.62295	-4.58442	-4.639	-4.50393	-4.68063	-4.96348	-3.25649	-3.55414	-3.01486	-3.00042	-2.95911	0.999924	-0.00407333	0.97224	1.75621e-08	1.51729	1.27314e-09	8.93333e-09	1.51322	7.07127e-10
Q13049	sp|Q13049|TRI32_HUMAN E3 ubiquitin-protein ligase TRIM32 OS=Homo sapiens OX=9606 GN=TRIM32 PE=1 SV=2	62.615	4166	E3 ubiquitin-protein ligase TRIM32	TRIM32	Q13049	-3.78995	-3.70566	-3.56747	-3.4946	-3.65528	-3.82483	-3.68428	-3.61537	-3.93644	-3.72016	-3.53147	-4.89931	-5.0214	-5.35515	-5.4292	-5.10511	0.999924	-0.0245794	0.827973	1.76251e-08	-1.46449	1.2805e-09	7.12035e-09	-1.48907	5.37641e-10
Q9HC07;V9GY93	sp|Q9HC07|TM165_HUMAN Transmembrane protein 165 OS=Homo sapiens OX=9606 GN=TMEM165 PE=1 SV=1;tr|V9GY93|V9GY93_HUMAN GDT1 family protein (Fragment) OS=Homo sapiens OX=9606 GN=TMEM165 PE=1 SV=1	30.871	5983	Transmembrane protein 165	TMEM165	Q9HC07	-4.53522	-4.51299	-4.68479	-4.82285	-4.59435	-4.60368	-4.63963	-4.64162	-4.74375	-4.73188	-4.57319	-3.6442	-3.20025	-3.01912	-3.10788	-2.93169	0.999924	-0.0403688	0.726351	1.86667e-08	1.48539	1.35914e-09	1.25243e-08	1.44502	1.08077e-09
Q8WXD9	sp|Q8WXD9|CSKI1_HUMAN Caskin-1 OS=Homo sapiens OX=9606 GN=CASKIN1 PE=1 SV=1	323.31	5295	Caskin-1	CASKIN1	Q8WXD9	-3.51137	-3.59888	-3.40438	-3.57057	-3.47232	-3.73635	-3.55855	-3.85017	-3.77346	-3.71264	-3.65912	-5.88136	-5.07792	-5.92373	-5.35108	-5.99237	0.959893	-0.161812	0.289771	1.88547e-08	-1.9345	1.37718e-09	3.65533e-09	-2.09632	2.29038e-10
Q9Y6N5;H3BNX3	sp|Q9Y6N5|SQOR_HUMAN Sulfide:quinone oxidoreductase, mitochondrial OS=Homo sapiens OX=9606 GN=SQOR PE=1 SV=1;tr|H3BNX3|H3BNX3_HUMAN Pyr_redox_2 domain-containing protein (Fragment) OS=Homo sapiens OX=9606 PE=4 SV=1	65.387	6643	Sulfide:quinone oxidoreductase, mitochondrial	SQOR	Q9Y6N5	-4.71808	-4.88918	-4.77336	-4.90755	-4.83159	-4.69784	-4.96147	-4.45214	-4.41629	-4.58753	-4.94634	-2.87903	-3.12158	-2.9468	-3.25373	-3.31161	0.961511	0.130182	0.29393	1.88547e-08	1.5702	1.37881e-09	3.67771e-09	1.70039	2.31607e-10
Q9NRY4	sp|Q9NRY4|RHG35_HUMAN Rho GTPase-activating protein 35 OS=Homo sapiens OX=9606 GN=ARHGAP35 PE=1 SV=3	170.5	6086	Rho GTPase-activating protein 35	ARHGAP35	Q9NRY4	-3.78241	-3.66723	-3.68884	-3.52759	-3.7576	-3.78614	-3.63541	-3.74352	-3.93167	-3.66204	-3.47526	-4.89703	-5.25284	-5.21703	-5.24123	-4.82648	0.999924	0.0120537	0.911505	1.88974e-08	-1.39734	1.38493e-09	1.02697e-08	-1.38529	8.38977e-10
P18084;V9GYZ1	sp|P18084|ITB5_HUMAN Integrin beta-5 OS=Homo sapiens OX=9606 GN=ITGB5 PE=1 SV=1;tr|V9GYZ1|V9GYZ1_HUMAN Integrin beta (Fragment) OS=Homo sapiens OX=9606 GN=ITGB5 PE=1 SV=1	14.852	3136	Integrin beta-5	ITGB5	P18084	-4.79604	-4.75124	-4.74691	-4.77727	-4.75356	-4.84125	-4.73062	-4.65505	-4.7036	-4.68595	-4.96306	-3.33939	-3.40149	-3.10673	-3.12981	-2.5496	0.999924	0.0300557	0.813993	1.92699e-08	1.64225	1.41529e-09	7.629e-09	1.67231	5.82099e-10
O15239	sp|O15239|NDUA1_HUMAN NADH dehydrogenase [ubiquinone] 1 alpha subcomplex subunit 1 OS=Homo sapiens OX=9606 GN=NDUFA1 PE=1 SV=1	1.6186	2319	NADH dehydrogenase [ubiquinone] 1 alpha subcomplex subunit 1	NDUFA1	O15239	-3.47534	-3.6432	-3.4157	-3.72699	-3.42108	-3.65659	-4.0012	-3.63339	-4.01655	-3.68085	-3.73618	-5.41663	-5.53029	-5.09004	-5.09598	-5.22769	0.578104	-0.257149	0.0352748	1.93823e-08	-1.45849	1.42661e-09	1.48454e-09	-1.71564	7.11186e-11
P01111	sp|P01111|RASN_HUMAN GTPase NRas OS=Homo sapiens OX=9606 GN=NRAS PE=1 SV=1	38.964	2736	GTPase NRas	NRAS	P01111	-3.70226	-3.76093	-3.65896	-3.49873	-3.75647	-3.82106	-3.7301	-3.74295	-3.7525	-3.77782	-3.61415	-4.75287	-4.98286	-4.9631	-4.94347	-5.32505	0.999924	-0.0237691	0.810581	2.02773e-08	-1.26997	1.49571e-09	7.96289e-09	-1.29373	6.11899e-10
P32004	sp|P32004|L1CAM_HUMAN Neural cell adhesion molecule L1 OS=Homo sapiens OX=9606 GN=L1CAM PE=1 SV=2	323.31	3387	Neural cell adhesion molecule L1	L1CAM	P32004	-3.55115	-3.5498	-3.405	-3.01078	-3.53812	-3.66387	-3.61746	-3.89558	-3.93283	-3.79425	-3.51457	-6.55574	-5.41165	-6.5859	-6.34245	-6.03397	0.821707	-0.297821	0.131356	2.03804e-08	-2.43501	1.5091e-09	2.64257e-09	-2.73283	1.50489e-10
F8VYL3	tr|F8VYL3|F8VYL3_HUMAN Dynamin-1-like protein OS=Homo sapiens OX=9606 GN=DNM1L PE=1 SV=1	3.5208	1650	Dynamin-1-like protein	DNM1L	F8VYL3	-3.668	-3.61625	-3.68103	-3.78565	-3.481	-3.65596	-3.53881	-3.53179	-3.71684	-3.56663	-3.3692	-6.3851	-5.05596	-5.89079	-5.73949	-6.25608	0.999924	0.103329	0.570506	2.03804e-08	-2.32083	1.50978e-09	1.6723e-08	-2.2175	1.55452e-09
Q14832	sp|Q14832|GRM3_HUMAN Metabotropic glutamate receptor 3 OS=Homo sapiens OX=9606 GN=GRM3 PE=1 SV=2	51.141	4330	Metabotropic glutamate receptor 3	GRM3	Q14832	-3.46873	-3.25558	-3.1187	-2.87096	-3.53198	-3.84591	-3.80755	-4.06914	-3.98705	-3.91503	-3.94245	-6.3854	-5.61247	-6.32295	-6.0392	-6.42238	0.242413	-0.595599	0.0030317	2.05648e-08	-2.21224	1.5267e-09	6.35926e-10	-2.80784	2.47148e-11
Q9Y566;H9KV90	sp|Q9Y566|SHAN1_HUMAN SH3 and multiple ankyrin repeat domains protein 1 OS=Homo sapiens OX=9606 GN=SHANK1 PE=1 SV=2;tr|H9KV90|H9KV90_HUMAN SH3 and multiple ankyrin repeat domains protein 1 OS=Homo sapiens OX=9606 GN=SHANK1 PE=1 SV=1	92.982	1981	SH3 and multiple ankyrin repeat domains protein 1	SHANK1	Q9Y566	-3.84312	-3.64458	-3.4574	-3.54985	-3.79913	-4.02681	-3.65105	-3.56948	-3.71557	-3.72466	-3.55562	-5.20131	-4.82222	-5.2331	-5.1723	-5.42599	0.999924	0.0768727	0.522604	2.07076e-08	-1.52771	1.54089e-09	1.83698e-08	-1.45084	1.73091e-09
Q96FE5	sp|Q96FE5|LIGO1_HUMAN Leucine-rich repeat and immunoglobulin-like domain-containing nogo receptor-interacting protein 1 OS=Homo sapiens OX=9606 GN=LINGO1 PE=1 SV=2	144.87	5475	Leucine-rich repeat and immunoglobulin-like domain-containing nogo receptor-interacting protein 1	LINGO1	Q96FE5	-3.65686	-3.60762	-3.52151	-3.13872	-3.64924	-3.84422	-3.71231	-3.6226	-3.68378	-3.66735	-3.6594	-6.03442	-5.09613	-6.00275	-5.62675	-6.034	0.999924	-0.0993932	0.5454	2.07076e-08	-2.08972	1.54387e-09	5.94336e-09	-2.18911	4.21428e-10
F5H459;Q92572	tr|F5H459|F5H459_HUMAN AP complex subunit sigma OS=Homo sapiens OX=9606 GN=AP3S1 PE=1 SV=1;sp|Q92572|AP3S1_HUMAN AP-3 complex subunit sigma-1 OS=Homo sapiens OX=9606 GN=AP3S1 PE=1 SV=1	116.56	1591	AP complex subunit sigma	AP3S1	F5H459	-3.70436	-3.61741	-3.5918	-3.49115	-3.72021	-3.72658	-3.77102	-3.85698	-3.92126	-3.66862	-3.66907	-4.97499	-5.34624	-4.8374	-4.93374	-5.11189	0.904437	-0.135471	0.183084	2.07587e-08	-1.26346	1.55097e-09	3.1641e-09	-1.39893	1.88722e-10
E7EUN2;Q9UPQ3;A0A087X1U1;F5GXM9;A0A087X044	tr|E7EUN2|E7EUN2_HUMAN Arf-GAP with GTPase, ANK repeat and PH domain-containing protein 1 OS=Homo sapiens OX=9606 GN=AGAP1 PE=1 SV=1;sp|Q9UPQ3|AGAP1_HUMAN Arf-GAP with GTPase, ANK repeat and PH domain-containing protein 1 OS=Homo sapiens OX=9606 GN=AGAP1 P	30.34	1390	Arf-GAP with GTPase, ANK repeat and PH domain-containing protein 1	AGAP1	E7EUN2	-3.73496	-3.69353	-4.03819	-3.95131	-3.67298	-3.88793	-3.51254	-3.56995	-3.67508	-3.56187	-3.2864	-4.90351	-4.87567	-5.45943	-5.22406	-5.51308	0.534879	0.30865	0.029527	2.08428e-08	-1.67398	1.56056e-09	1.09762e-07	-1.36533	1.49739e-08
Q2M2I8;E9PG46	sp|Q2M2I8|AAK1_HUMAN AP2-associated protein kinase 1 OS=Homo sapiens OX=9606 GN=AAK1 PE=1 SV=3;tr|E9PG46|E9PG46_HUMAN AP2-associated protein kinase 1 OS=Homo sapiens OX=9606 GN=AAK1 PE=1 SV=1	323.31	4492	AP2-associated protein kinase 1	AAK1	Q2M2I8	-3.61529	-3.73909	-3.67547	-3.72744	-3.53121	-3.74342	-3.74739	-3.79133	-3.81791	-3.78505	-3.67755	-5.24311	-4.8909	-4.83192	-5.14048	-4.76705	0.977622	-0.0918588	0.340245	2.12559e-08	-1.21085	1.59487e-09	4.46699e-09	-1.3027	2.95484e-10
Q8TDN4	sp|Q8TDN4|CABL1_HUMAN CDK5 and ABL1 enzyme substrate 1 OS=Homo sapiens OX=9606 GN=CABLES1 PE=1 SV=2	29.935	5236	CDK5 and ABL1 enzyme substrate 1	CABLES1	Q8TDN4	-3.82737	-3.66068	-3.59181	-3.55359	-3.76532	-3.90139	-3.53519	-3.7118	-3.63349	-3.77592	-3.67039	-5.16813	-4.91311	-5.50195	-4.91216	-5.01452	0.999924	0.0513363	0.649624	2.12797e-08	-1.43662	1.6029e-09	1.59253e-08	-1.38528	1.4475e-09
Q15286;F5H157	sp|Q15286|RAB35_HUMAN Ras-related protein Rab-35 OS=Homo sapiens OX=9606 GN=RAB35 PE=1 SV=1;tr|F5H157|F5H157_HUMAN Ras-related protein Rab-35 (Fragment) OS=Homo sapiens OX=9606 GN=RAB35 PE=1 SV=1	136.9	4383	Ras-related protein Rab-35	RAB35	Q15286	-3.74951	-3.60046	-3.57022	-3.48015	-3.7069	-3.73751	-3.58489	-3.67601	-3.77892	-3.73616	-3.74305	-4.9617	-5.04719	-5.241	-5.24833	-5.74731	0.999924	-0.0630138	0.604563	2.12797e-08	-1.5453	1.60415e-09	6.52734e-09	-1.60832	4.81474e-10
Q6ZVL6;A0A590UJI0;H0YDE5	sp|Q6ZVL6|K154L_HUMAN UPF0606 protein KIAA1549L OS=Homo sapiens OX=9606 GN=KIAA1549L PE=2 SV=2;tr|A0A590UJI0|A0A590UJI0_HUMAN UPF0606 protein KIAA1549L OS=Homo sapiens OX=9606 GN=KIAA1549L PE=1 SV=1;tr|H0YDE5|H0YDE5_HUMAN UPF0606 protein KIAA1549L (Fragmen	44.866	774	UPF0606 protein KIAA1549L	KIAA1549L	Q6ZVL6	-3.36748	-3.45574	-3.21727	-3.55233	-3.28045	-3.67386	-3.52889	-4.10582	-3.90158	-3.5647	-3.89836	-6.51193	-5.37883	-6.48069	-6.16313	-6.09904	0.660678	-0.375347	0.0532399	2.12797e-08	-2.32685	1.60678e-09	1.86347e-09	-2.7022	9.71282e-11
P09486;F5GY03;E5RK62	sp|P09486|SPRC_HUMAN SPARC OS=Homo sapiens OX=9606 GN=SPARC PE=1 SV=1;tr|F5GY03|F5GY03_HUMAN Osteonectin (Fragment) OS=Homo sapiens OX=9606 GN=SPARC PE=1 SV=1;tr|E5RK62|E5RK62_HUMAN Osteonectin (Fragment) OS=Homo sapiens OX=9606 GN=SPARC PE=1 SV=1	72.541	2938	SPARC	SPARC	P09486	-5.2208	-5.18518	-5.26575	-5.1957	-5.27042	-5.28114	-5.13898	-4.84364	-5.04647	-5.18444	-5.32528	-2.5343	-3.70473	-2.49369	-2.90644	-2.8928	0.999924	0.128741	0.460381	2.16546e-08	2.20137	1.63852e-09	5.55419e-09	2.33011	3.85023e-10
Q15831;K7EP59;K7EQN8	sp|Q15831|STK11_HUMAN Serine/threonine-protein kinase STK11 OS=Homo sapiens OX=9606 GN=STK11 PE=1 SV=1;tr|K7EP59|K7EP59_HUMAN Non-specific serine/threonine protein kinase OS=Homo sapiens OX=9606 GN=STK11 PE=1 SV=2;tr|K7EQN8|K7EQN8_HUMAN Serine/threonine-pr	73.106	2114	Serine/threonine-protein kinase STK11	STK11	Q15831	-3.75356	-3.724	-3.70272	-3.68892	-3.7168	-3.8299	-3.70705	-3.69525	-3.79897	-3.80005	-3.63903	-4.61495	-5.12381	-4.86422	-4.97573	-4.78854	0.999924	0.00791345	0.929915	2.16865e-08	-1.14538	1.64726e-09	1.15671e-08	-1.13747	9.74321e-10
Q14764	sp|Q14764|MVP_HUMAN Major vault protein OS=Homo sapiens OX=9606 GN=MVP PE=1 SV=4	323.31	4326	Major vault protein	MVP	Q14764	-4.87311	-5.19954	-5.54333	-5.80561	-5.15829	-5.28816	-5.23464	-5.44879	-5.25604	-4.92171	-5.43772	-2.91069	-3.48259	-2.42566	-2.711	-2.7106	0.999924	0.0515586	0.785739	2.16865e-08	2.41167	1.64814e-09	8.39575e-09	2.46323	6.49925e-10
H0Y9E9	tr|H0Y9E9|H0Y9E9_HUMAN Ankyrin-3 (Fragment) OS=Homo sapiens OX=9606 GN=ANK3 PE=1 SV=1	15.506	1792	Ankyrin-3 (Fragment)	ANK3	H0Y9E9	-3.45227	-3.53184	-3.72947	-3.51935	-3.35165	-3.35073	-3.42043	-3.98402	-4.05307	-3.58878	-3.55154	-6.5112	-5.31359	-6.26682	-6.20026	-5.99674	0.94281	-0.230353	0.221187	2.16865e-08	-2.33815	1.65403e-09	3.61942e-09	-2.56851	2.26214e-10
P46063	sp|P46063|RECQ1_HUMAN ATP-dependent DNA helicase Q1 OS=Homo sapiens OX=9606 GN=RECQL PE=1 SV=3	51.563	3542	ATP-dependent DNA helicase Q1	RECQL	P46063	-4.39842	-4.29631	-4.46343	-4.4313	-4.48913	-4.28339	-4.44253	-4.45463	-4.42912	-4.53875	-4.74964	-3.42409	-3.51524	-3.40276	-3.19572	-3.1636	0.903307	-0.129271	0.177033	2.16865e-08	1.18265	1.6547e-09	4.09849e-08	1.05338	4.6225e-09
Q9P2S2;G5E9G7;P58401	sp|Q9P2S2|NRX2A_HUMAN Neurexin-2 OS=Homo sapiens OX=9606 GN=NRXN2 PE=2 SV=1;tr|G5E9G7|G5E9G7_HUMAN Neurexin 2, isoform CRA_a OS=Homo sapiens OX=9606 GN=NRXN2 PE=1 SV=1;sp|P58401|NRX2B_HUMAN Neurexin-2-beta OS=Homo sapiens OX=9606 GN=NRXN2 PE=1 SV=1	18.817	1742	Neurexin-2	NRXN2	Q9P2S2	-3.75103	-3.36424	-3.30376	-2.96977	-3.86678	-3.81682	-3.63681	-3.52468	-3.84798	-3.77898	-3.543	-6.1305	-5.746	-6.47182	-6.24391	-7.06637	0.999924	-0.154223	0.466044	2.21167e-08	-2.66543	1.69103e-09	5.74484e-09	-2.81965	4.00972e-10
Q9BTV4	sp|Q9BTV4|TMM43_HUMAN Transmembrane protein 43 OS=Homo sapiens OX=9606 GN=TMEM43 PE=1 SV=1	207.17	5715	Transmembrane protein 43	TMEM43	Q9BTV4	-4.95069	-4.86303	-4.82475	-4.89391	-4.98468	-4.76279	-4.79305	-4.76192	-4.6976	-4.65393	-4.96695	-3.33856	-3.42088	-2.54769	-2.88597	-3.12952	0.995486	0.105282	0.43899	2.24007e-08	1.71017	1.7163e-09	5.56856e-09	1.81545	3.86902e-10
Q8NEL9;A0A669KAW5;A0A669KB51;A0A6E1W401;A0A087X0H7	sp|Q8NEL9|DDHD1_HUMAN Phospholipase DDHD1 OS=Homo sapiens OX=9606 GN=DDHD1 PE=1 SV=2;tr|A0A669KAW5|A0A669KAW5_HUMAN Phospholipase DDHD1 (Fragment) OS=Homo sapiens OX=9606 GN=DDHD1 PE=1 SV=1;tr|A0A669KB51|A0A669KB51_HUMAN Phospholipase DDHD1 (Fragment) OS=H	7.8874	154	Phospholipase DDHD1	DDHD1	Q8NEL9	-3.50687	-3.73566	-3.60237	-3.7672	-3.19466	-3.58849	-3.66044	-3.84329	-3.86478	-3.90687	-3.64442	-5.26006	-5.30259	-5.34161	-5.69406	-5.0886	0.75916	-0.218082	0.0902253	2.33267e-08	-1.55342	1.79095e-09	2.51473e-09	-1.77151	1.41869e-10
O14775	sp|O14775|GNB5_HUMAN Guanine nucleotide-binding protein subunit beta-5 OS=Homo sapiens OX=9606 GN=GNB5 PE=1 SV=2	224.51	2257	Guanine nucleotide-binding protein subunit beta-5	GNB5	O14775	-3.43198	-3.4997	-3.41126	-3.39168	-3.38778	-3.71658	-3.64346	-3.89588	-3.82238	-3.82471	-3.8284	-5.71869	-5.01315	-5.78363	-5.98481	-6.03027	0.602346	-0.329803	0.0410864	2.37636e-08	-1.90315	1.82826e-09	1.83858e-09	-2.23295	9.53708e-11
P16519	sp|P16519|NEC2_HUMAN Neuroendocrine convertase 2 OS=Homo sapiens OX=9606 GN=PCSK2 PE=1 SV=2	30.235	3111	Neuroendocrine convertase 2	PCSK2	P16519	-4.06293	-4.05701	-4.173	-4.1091	-3.859	-3.97781	-3.68144	-3.11201	-3.45064	-3.57747	-3.07529	-5.17994	-4.69332	-5.32971	-5.05012	-5.29046	0.042881	0.660438	0.000170055	2.41645e-08	-1.72934	1.86293e-09	3.06205e-06	-1.0689	7.13053e-07
Q96DA2	sp|Q96DA2|RB39B_HUMAN Ras-related protein Rab-39B OS=Homo sapiens OX=9606 GN=RAB39B PE=1 SV=1	70.025	5447	Ras-related protein Rab-39B	RAB39B	Q96DA2	-3.74367	-3.74937	-3.69519	-3.63069	-3.81751	-3.74847	-3.57383	-3.51627	-3.66194	-3.58646	-3.45529	-5.3714	-4.99544	-5.47902	-5.07362	-6.03013	0.947038	0.172058	0.246284	2.43012e-08	-1.83117	1.87733e-09	3.74187e-08	-1.65911	4.11344e-09
A0A0R4J2G7;A0A1D5RMU6;E7ERL8;Q9ULB1;A0A0U1RRK7	tr|A0A0R4J2G7|A0A0R4J2G7_HUMAN Neurexin-1-beta OS=Homo sapiens OX=9606 GN=NRXN1 PE=1 SV=1;tr|A0A1D5RMU6|A0A1D5RMU6_HUMAN Neurexin-1-beta OS=Homo sapiens OX=9606 GN=NRXN1 PE=1 SV=1;tr|E7ERL8|E7ERL8_HUMAN Neurexin-1-beta OS=Homo sapiens OX=9606 GN=NRXN1 PE=1	323.31	431	Neurexin-1-beta	NRXN1	A0A0R4J2G7	-3.68245	-3.61668	-3.47291	-3.19485	-3.6207	-3.83373	-3.71449	-3.76273	-3.80042	-3.6698	-3.66805	-5.58993	-5.09734	-5.97077	-5.32225	-5.63592	0.961183	-0.152877	0.293204	2.4573e-08	-1.80015	1.90223e-09	4.68566e-09	-1.95302	3.12924e-10
D6RAX3	tr|D6RAX3|D6RAX3_HUMAN Protocadherin-1 OS=Homo sapiens OX=9606 GN=PCDH1 PE=1 SV=1	39.251	1277	Protocadherin-1	PCDH1	D6RAX3	-3.79656	-3.72808	-3.68926	-3.82437	-3.60868	-3.77491	-3.31191	-3.60275	-3.52428	-3.4825	-3.16823	-5.52628	-5.3371	-6.56224	-6.34699	-6.71823	0.843315	0.319042	0.147733	2.49058e-08	-2.68023	1.93307e-09	5.32222e-08	-2.36119	6.28974e-09
Q8IXI2;H7BXZ6	sp|Q8IXI2|MIRO1_HUMAN Mitochondrial Rho GTPase 1 OS=Homo sapiens OX=9606 GN=RHOT1 PE=1 SV=2;tr|H7BXZ6|H7BXZ6_HUMAN Mitochondrial Rho GTPase OS=Homo sapiens OX=9606 GN=RHOT1 PE=1 SV=2	114.49	5017	Mitochondrial Rho GTPase 1	RHOT1	Q8IXI2	-3.7545	-3.77835	-3.7605	-3.77133	-3.79069	-3.86032	-3.85983	-3.77422	-3.67035	-3.80856	-3.7263	-4.78788	-4.57862	-4.65341	-4.6147	-4.68572	0.999924	0.0180969	0.799549	2.49058e-08	-0.896215	1.93589e-09	1.54349e-08	-0.878118	1.39071e-09
Q9UJD0	sp|Q9UJD0|RIMS3_HUMAN Regulating synaptic membrane exocytosis protein 3 OS=Homo sapiens OX=9606 GN=RIMS3 PE=1 SV=1	77.619	6362	Regulating synaptic membrane exocytosis protein 3	RIMS3	Q9UJD0	-3.44861	-3.67543	-3.68417	-3.87358	-3.54444	-3.60019	-3.67484	-4.03951	-3.7043	-3.57106	-3.87787	-4.99601	-4.98123	-5.26256	-5.08995	-5.08045	0.923748	-0.135779	0.203535	2.49465e-08	-1.30852	1.94301e-09	3.91044e-09	-1.4443	2.48745e-10
Q92561;E5RHN5	sp|Q92561|PHYIP_HUMAN Phytanoyl-CoA hydroxylase-interacting protein OS=Homo sapiens OX=9606 GN=PHYHIP PE=1 SV=1;tr|E5RHN5|E5RHN5_HUMAN Phytanoyl-CoA hydroxylase-interacting protein (Fragment) OS=Homo sapiens OX=9606 GN=PHYHIP PE=1 SV=1	190.12	5325	Phytanoyl-CoA hydroxylase-interacting protein	PHYHIP	Q92561	-3.57973	-3.52883	-3.41065	-3.391	-3.50135	-3.63821	-3.58302	-3.70248	-3.90977	-3.62391	-3.68279	-5.51366	-6.00115	-5.683	-5.65316	-6.77531	0.95886	-0.192099	0.286267	2.49475e-08	-2.22486	1.94704e-09	4.68566e-09	-2.41696	3.14409e-10
Q96FW1;J3KR44;F5GYN4;F5H6Q1;F5GYJ8;F5H3F0	sp|Q96FW1|OTUB1_HUMAN Ubiquitin thioesterase OTUB1 OS=Homo sapiens OX=9606 GN=OTUB1 PE=1 SV=2;tr|J3KR44|J3KR44_HUMAN Ubiquitin thioesterase OS=Homo sapiens OX=9606 GN=OTUB1 PE=1 SV=2;tr|F5GYN4|F5GYN4_HUMAN Ubiquitinyl hydrolase 1 OS=Homo sapiens OX=9606 GN	119.74	2035	Ubiquitin thioesterase OTUB1	OTUB1	Q96FW1	-3.66726	-3.67406	-3.72793	-3.71077	-3.75907	-3.71908	-3.68259	-3.71292	-3.90115	-3.63402	-3.52475	-5.03737	-5.41978	-4.91889	-5.11384	-4.75435	0.999924	0.0186101	0.863149	2.49519e-08	-1.35776	1.95135e-09	1.43209e-08	-1.33915	1.27522e-09
O95299;A0A087WXC5;E7ESZ7	sp|O95299|NDUAA_HUMAN NADH dehydrogenase [ubiquinone] 1 alpha subcomplex subunit 10, mitochondrial OS=Homo sapiens OX=9606 GN=NDUFA10 PE=1 SV=1;tr|A0A087WXC5|A0A087WXC5_HUMAN NADH dehydrogenase [ubiquinone] 1 alpha subcomplex subunit 10, mitochondrial OS=H	323.31	97	NADH dehydrogenase [ubiquinone] 1 alpha subcomplex subunit 10, mitochondrial	NDUFA10	O95299	-3.47623	-3.73626	-3.56451	-3.78628	-3.52209	-3.69351	-3.87438	-3.71614	-3.85726	-3.76748	-3.52774	-5.34462	-5.36366	-5.04099	-4.8229	-5.27932	0.964638	-0.118785	0.301895	2.50982e-08	-1.4217	1.96677e-09	4.85744e-09	-1.54048	3.29788e-10
P53675;A0A087WX41	sp|P53675|CLH2_HUMAN Clathrin heavy chain 2 OS=Homo sapiens OX=9606 GN=CLTCL1 PE=1 SV=2;tr|A0A087WX41|A0A087WX41_HUMAN Clathrin heavy chain 2 OS=Homo sapiens OX=9606 GN=CLTCL1 PE=1 SV=1	22.087	3730	Clathrin heavy chain 2	CLTCL1	P53675	-3.68466	-3.87016	-3.65062	-3.72479	-3.88265	-3.84942	-3.64487	-3.57646	-3.84479	-3.51915	-3.59808	-4.73665	-5.17683	-4.81903	-4.96568	-5.2844	0.92654	0.140379	0.206502	2.53714e-08	-1.35985	1.9922e-09	4.42627e-08	-1.21947	5.04427e-09
Q9NV96;A0A669KBE6;A0A669KBF5;A0A669KB92	sp|Q9NV96|CC50A_HUMAN Cell cycle control protein 50A OS=Homo sapiens OX=9606 GN=TMEM30A PE=1 SV=1;tr|A0A669KBE6|A0A669KBE6_HUMAN Cell cycle control protein OS=Homo sapiens OX=9606 GN=TMEM30A PE=1 SV=1;tr|A0A669KBF5|A0A669KBF5_HUMAN Cell cycle control prote	101.87	6126	Cell cycle control protein 50A	TMEM30A	Q9NV96	-4.15084	-4.11125	-4.18079	-4.07019	-4.09004	-4.02022	-3.431	-3.05458	-3.5702	-3.478	-2.85277	-5.72454	-4.73553	-5.61906	-5.36801	-5.35882	0.0387781	0.826574	0.000123027	2.55401e-08	-2.08388	2.0095e-09	4.2215e-06	-1.25731	1.03517e-06
P23141	sp|P23141|EST1_HUMAN Liver carboxylesterase 1 OS=Homo sapiens OX=9606 GN=CES1 PE=1 SV=2	257.04	3231	Liver carboxylesterase 1	CES1	P23141	-5.44786	-5.48911	-5.43269	-5.24449	-5.19426	-5.86056	-5.36658	-4.99663	-5.11303	-5.38788	-6.00918	-2.9026	-2.86751	-2.33336	-3.41321	-2.52399	0.999924	0.0701685	0.731939	2.55626e-08	2.56652	2.01533e-09	9.1512e-09	2.63669	7.32254e-10
P31323	sp|P31323|KAP3_HUMAN cAMP-dependent protein kinase type II-beta regulatory subunit OS=Homo sapiens OX=9606 GN=PRKAR2B PE=1 SV=3	323.31	3373	cAMP-dependent protein kinase type II-beta regulatory subunit	PRKAR2B	P31323	-3.73142	-3.68117	-3.54385	-3.3058	-3.61268	-3.80431	-3.59685	-3.79674	-3.99039	-3.71619	-3.67092	-5.24624	-5.08239	-5.4001	-4.96344	-5.45225	0.947038	-0.141014	0.240691	2.55778e-08	-1.47467	2.02058e-09	4.3921e-09	-1.61568	2.8844e-10
P31946;Q4VY19;A0A0J9YWE8	sp|P31946|1433B_HUMAN 14-3-3 protein beta/alpha OS=Homo sapiens OX=9606 GN=YWHAB PE=1 SV=3;tr|Q4VY19|Q4VY19_HUMAN 14-3-3 protein beta/alpha (Fragment) OS=Homo sapiens OX=9606 GN=YWHAB PE=1 SV=1;tr|A0A0J9YWE8|A0A0J9YWE8_HUMAN 14-3-3 protein beta/alpha OS=Ho	323.31	3383	14-3-3 protein beta/alpha	YWHAB	P31946	-3.72798	-3.56169	-3.71161	-3.57328	-3.57273	-3.66098	-3.67596	-3.68407	-3.97276	-3.72771	-3.49401	-4.87825	-5.44039	-5.02477	-5.47804	-5.49018	0.999924	-0.0761916	0.540925	2.62577e-08	-1.55142	2.07846e-09	7.3562e-09	-1.62761	5.57783e-10
A0A6Q8PH20;A0A0C4DGB5;P20810;B7Z574;E9PCH5;A0A6Q8PG72;E9PDE4;E7EVY3;E7ES10	tr|A0A6Q8PH20|A0A6Q8PH20_HUMAN Calpastatin OS=Homo sapiens OX=9606 GN=CAST PE=4 SV=1;tr|A0A0C4DGB5|A0A0C4DGB5_HUMAN Calpain inhibitor OS=Homo sapiens OX=9606 GN=CAST PE=1 SV=2;sp|P20810|ICAL_HUMAN Calpastatin OS=Homo sapiens OX=9606 GN=CAST PE=1 SV=4;tr|B7	288.55	865	Calpastatin	CAST	A0A6Q8PH20	-4.49441	-4.64515	-4.70209	-4.94885	-4.38202	-4.39086	-4.73903	-4.66024	-4.58866	-4.65457	-4.67776	-3.27934	-3.05431	-2.95532	-3.48893	-3.17737	0.999924	-0.070154	0.553549	2.66563e-08	1.473	2.11424e-09	2.31453e-08	1.40284	2.28001e-09
P49821;G3V0I5;B4DE93	sp|P49821|NDUV1_HUMAN NADH dehydrogenase [ubiquinone] flavoprotein 1, mitochondrial OS=Homo sapiens OX=9606 GN=NDUFV1 PE=1 SV=4;tr|G3V0I5|G3V0I5_HUMAN NADH dehydrogenase [ubiquinone] flavoprotein 1, mitochondrial OS=Homo sapiens OX=9606 GN=NDUFV1 PE=1 SV=1	323.31	1696	NADH dehydrogenase [ubiquinone] flavoprotein 1, mitochondrial	NDUFV1	P49821	-3.46502	-3.74018	-3.62071	-3.75645	-3.58709	-3.74718	-3.77086	-3.66061	-3.82999	-3.75492	-3.5189	-5.44262	-5.50647	-5.17251	-5.08261	-4.8182	0.999924	-0.0542831	0.651735	2.71807e-08	-1.49743	2.16014e-09	8.83046e-09	-1.55171	6.93381e-10
Q02153;E9PCN2;A0A494C1B9;B7Z685;D6RC99	sp|Q02153|GCYB1_HUMAN Guanylate cyclase soluble subunit beta-1 OS=Homo sapiens OX=9606 GN=GUCY1B1 PE=1 SV=1;tr|E9PCN2|E9PCN2_HUMAN Guanylate cyclase OS=Homo sapiens OX=9606 GN=GUCY1B1 PE=1 SV=1;tr|A0A494C1B9|A0A494C1B9_HUMAN Guanylate cyclase OS=Homo sapie	236.82	1430	Guanylate cyclase soluble subunit beta-1	GUCY1B1	Q02153	-3.66949	-3.61635	-3.77566	-3.66438	-3.62752	-3.5898	-3.60674	-3.57958	-3.81011	-3.7005	-3.4484	-5.16946	-4.92607	-5.57695	-5.61373	-5.92849	0.999924	0.028135	0.846574	2.74479e-08	-1.81387	2.18573e-09	1.60862e-08	-1.78574	1.46725e-09
Q8WW22;F5H170	sp|Q8WW22|DNJA4_HUMAN DnaJ homolog subfamily A member 4 OS=Homo sapiens OX=9606 GN=DNAJA4 PE=1 SV=1;tr|F5H170|F5H170_HUMAN DnaJ homolog subfamily A member 4 OS=Homo sapiens OX=9606 GN=DNAJA4 PE=1 SV=1	117.63	5283	DnaJ homolog subfamily A member 4	DNAJA4	Q8WW22	-3.78786	-3.9276	-3.80545	-3.83256	-3.90393	-3.58296	-3.85221	-3.08802	-3.85768	-3.68155	-3.27204	-5.24785	-5.16415	-5.26204	-5.37998	-5.1402	0.724499	0.256426	0.0727847	2.79436e-08	-1.68854	2.22964e-09	9.23449e-08	-1.43212	1.23048e-08
O96000;H3BPJ9;H3BV16	sp|O96000|NDUBA_HUMAN NADH dehydrogenase [ubiquinone] 1 beta subcomplex subunit 10 OS=Homo sapiens OX=9606 GN=NDUFB10 PE=1 SV=3;tr|H3BPJ9|H3BPJ9_HUMAN Complex I-PDSW OS=Homo sapiens OX=9606 GN=NDUFB10 PE=1 SV=1;tr|H3BV16|H3BV16_HUMAN Complex I-PDSW (Fragme	109.67	1904	NADH dehydrogenase [ubiquinone] 1 beta subcomplex subunit 10	NDUFB10	O96000	-3.49524	-3.59163	-3.56649	-3.7719	-3.56692	-3.57198	-3.85859	-3.73146	-4.03316	-3.82908	-3.58027	-5.3835	-5.19214	-5.21094	-4.83613	-5.07321	0.696564	-0.212487	0.0609822	2.80397e-08	-1.33267	2.24426e-09	2.49795e-09	-1.54516	1.40272e-10
Q86YM7;Q86YM6	sp|Q86YM7|HOME1_HUMAN Homer protein homolog 1 OS=Homo sapiens OX=9606 GN=HOMER1 PE=1 SV=2;tr|Q86YM6|Q86YM6_HUMAN HOMER1F OS=Homo sapiens OX=9606 GN=HOMER1 PE=1 SV=1	323.31	4970	Homer protein homolog 1	HOMER1	Q86YM7	-3.59955	-3.33015	-3.07559	-3.0814	-3.61204	-3.86105	-3.67087	-3.77408	-4.05645	-3.7654	-3.89363	-6.35316	-5.44334	-6.32663	-5.94572	-6.12996	0.572149	-0.405455	0.0338533	2.80397e-08	-2.20768	2.2462e-09	1.9682e-09	-2.61313	1.03608e-10
Q9Y6M4;P78368	sp|Q9Y6M4|KC1G3_HUMAN Casein kinase I isoform gamma-3 OS=Homo sapiens OX=9606 GN=CSNK1G3 PE=1 SV=2;sp|P78368|KC1G2_HUMAN Casein kinase I isoform gamma-2 OS=Homo sapiens OX=9606 GN=CSNK1G2 PE=1 SV=1	19.323	6641	Casein kinase I isoform gamma-3	CSNK1G3	Q9Y6M4	-3.70422	-3.77443	-3.79518	-3.60471	-3.68949	-3.72192	-3.70832	-3.84307	-3.77538	-3.7425	-3.76676	-4.72285	-4.8257	-4.86376	-4.67668	-5.12289	0.999924	-0.0522132	0.548114	2.85548e-08	-1.07517	2.292e-09	8.05109e-09	-1.12738	6.2069e-10
Q8TBF8;H0YN94;H0YN47;H0YLQ5;H0YKW2;H0YKL6;H0YMF2;H0YKQ6	sp|Q8TBF8|FA81A_HUMAN Protein FAM81A OS=Homo sapiens OX=9606 GN=FAM81A PE=1 SV=3;tr|H0YN94|H0YN94_HUMAN Protein FAM81A (Fragment) OS=Homo sapiens OX=9606 GN=FAM81A PE=1 SV=1;tr|H0YN47|H0YN47_HUMAN Protein FAM81A (Fragment) OS=Homo sapiens OX=9606 GN=FAM81A	40.096	1855	Protein FAM81A	FAM81A	Q8TBF8	-3.56537	-3.97661	-3.76544	-4.11412	-3.25939	-3.51297	-3.49383	-3.84571	-3.68025	-3.24935	-3.28241	-6.12566	-5.28838	-5.93473	-5.9427	-6.39089	0.978312	0.188671	0.340968	2.88757e-08	-2.42616	2.32233e-09	3.64322e-08	-2.23749	3.95299e-09
P51606;A6NKZ2	sp|P51606|RENBP_HUMAN N-acylglucosamine 2-epimerase OS=Homo sapiens OX=9606 GN=RENBP PE=1 SV=2;tr|A6NKZ2|A6NKZ2_HUMAN GlcNAc 2-epimerase OS=Homo sapiens OX=9606 GN=RENBP PE=1 SV=2	53.224	925	N-acylglucosamine 2-epimerase	RENBP	P51606	-5.3627	-5.61324	-5.18873	-5.62034	-5.28942	-5.16489	-5.09116	-5.20281	-5.07258	-5.22078	-5.51048	-3.28927	-3.2768	-2.2599	-2.39603	-3.12183	0.995356	0.153659	0.421605	2.89127e-08	2.3508	2.33141e-09	6.73359e-09	2.50446	5.01608e-10
O95502;A0A1X7SBT7	sp|O95502|NPTXR_HUMAN Neuronal pentraxin receptor OS=Homo sapiens OX=9606 GN=NPTXR PE=3 SV=2;tr|A0A1X7SBT7|A0A1X7SBT7_HUMAN Neuronal pentraxin receptor OS=Homo sapiens OX=9606 GN=NPTXR PE=1 SV=1	31.248	564	Neuronal pentraxin receptor	NPTXR	O95502	-4.43222	-4.00564	-3.94652	-3.43576	-4.2872	-4.12854	-3.4593	-2.7054	-3.48155	-3.39356	-3.15703	-6.19089	-5.26364	-5.95108	-5.84891	-6.44221	0.178305	0.799946	0.00183848	2.89127e-08	-2.69998	2.33448e-09	8.48327e-07	-1.90003	1.62426e-07
P84077	sp|P84077|ARF1_HUMAN ADP-ribosylation factor 1 OS=Homo sapiens OX=9606 GN=ARF1 PE=1 SV=2	323.31	3994	ADP-ribosylation factor 1	ARF1	P84077	-3.67028	-3.50555	-3.52495	-3.5024	-3.5565	-3.595	-3.56995	-3.59858	-4.27707	-3.51658	-3.52835	-5.16528	-5.81708	-5.60375	-6.09252	-5.85013	0.995356	-0.138993	0.395943	2.94262e-08	-2.00765	2.38061e-09	6.57657e-09	-2.14664	4.86149e-10
P13591;A0A087WX77;A0A087WWD4;A0A087WV75	sp|P13591|NCAM1_HUMAN Neural cell adhesion molecule 1 OS=Homo sapiens OX=9606 GN=NCAM1 PE=1 SV=3;tr|A0A087WX77|A0A087WX77_HUMAN Neural cell adhesion molecule 1 OS=Homo sapiens OX=9606 GN=NCAM1 PE=1 SV=1;tr|A0A087WWD4|A0A087WWD4_HUMAN Neural cell adhesion m	323.31	3044	Neural cell adhesion molecule 1	NCAM1	P13591	-3.80018	-3.65034	-3.6343	-3.42376	-3.6943	-3.66717	-3.576	-3.46068	-3.64787	-3.56217	-3.23229	-5.47041	-5.7154	-6.23431	-6.49263	-7.08179	0.999924	0.149207	0.49677	2.94466e-08	-2.70311	2.38693e-09	2.82241e-08	-2.5539	2.88322e-09
O75781	sp|O75781|PALM_HUMAN Paralemmin-1 OS=Homo sapiens OX=9606 GN=PALM PE=1 SV=2	290.67	2544	Paralemmin-1	PALM	O75781	-3.7367	-3.73071	-3.40801	-3.28868	-3.62936	-3.83935	-3.55098	-3.77928	-3.67671	-3.69738	-3.49688	-5.56519	-5.2779	-5.40998	-5.83206	-6.3259	0.999924	-0.0347787	0.832833	2.95152e-08	-2.04196	2.39717e-09	1.18903e-08	-2.07674	1.00931e-09
O75116;E9PF63;Q14DU5	sp|O75116|ROCK2_HUMAN Rho-associated protein kinase 2 OS=Homo sapiens OX=9606 GN=ROCK2 PE=1 SV=4;tr|E9PF63|E9PF63_HUMAN Rho-associated protein kinase 2 OS=Homo sapiens OX=9606 GN=ROCK2 PE=1 SV=1;tr|Q14DU5|Q14DU5_HUMAN Non-specific serine/threonine protein	323.31	2490	Rho-associated protein kinase 2	ROCK2	O75116	-3.60606	-3.61507	-3.68039	-3.70173	-3.5682	-3.67928	-3.73691	-3.78977	-3.97888	-3.75387	-3.76597	-4.9599	-4.66575	-5.16142	-5.13772	-4.92994	0.769468	-0.163291	0.0976483	3.02933e-08	-1.16587	2.46518e-09	3.2731e-09	-1.32916	1.97819e-10
P56181	sp|P56181|NDUV3_HUMAN NADH dehydrogenase [ubiquinone] flavoprotein 3, mitochondrial OS=Homo sapiens OX=9606 GN=NDUFV3 PE=1 SV=2	53.098	3784	NADH dehydrogenase [ubiquinone] flavoprotein 3, mitochondrial	NDUFV3	P56181	-3.38482	-3.58518	-3.3881	-3.76578	-3.36854	-3.55845	-3.73104	-3.60517	-3.87259	-3.69575	-3.46713	-5.83999	-6.67142	-5.62464	-6.73556	-5.64831	0.995356	-0.165861	0.403713	3.03545e-08	-2.42964	2.47817e-09	6.85335e-09	-2.59551	5.13131e-10
O43566;H0Y8W3	sp|O43566|RGS14_HUMAN Regulator of G-protein signaling 14 OS=Homo sapiens OX=9606 GN=RGS14 PE=1 SV=4;tr|H0Y8W3|H0Y8W3_HUMAN Regulator of G-protein-signaling 14 (Fragment) OS=Homo sapiens OX=9606 GN=RGS14 PE=1 SV=1	5.352	1786	Regulator of G-protein signaling 14	RGS14	O43566	-4.12728	-3.82237	-3.76177	-3.87556	-4.00838	-3.85625	-3.35392	-3.66595	-3.85222	-3.38929	-3.3266	-5.16648	-4.73183	-5.02078	-4.90193	-5.1393	0.251583	0.391005	0.00430658	3.03545e-08	-1.47446	2.47978e-09	5.36377e-07	-1.08346	9.66568e-08
A2RU30;E9PIN8;E9PN46;E9PM24;E9PPW8	sp|A2RU30|TESP1_HUMAN Protein TESPA1 OS=Homo sapiens OX=9606 GN=TESPA1 PE=1 SV=2;tr|E9PIN8|E9PIN8_HUMAN Protein TESPA1 (Fragment) OS=Homo sapiens OX=9606 GN=TESPA1 PE=1 SV=8;tr|E9PN46|E9PN46_HUMAN Protein TESPA1 OS=Homo sapiens OX=9606 GN=TESPA1 PE=1 SV=1;	18.692	888	Protein TESPA1	TESPA1	A2RU30	-3.49294	-3.31107	-3.07913	-3.55661	-3.47675	-3.60959	-3.90582	-4.07638	-4.0351	-3.74039	-4.06579	-5.69523	-5.50402	-5.50892	-5.11091	-5.5329	0.0718342	-0.54368	0.000353245	3.04354e-08	-1.5057	2.49808e-09	4.2555e-10	-2.04938	1.4581e-11
P13674	sp|P13674|P4HA1_HUMAN Prolyl 4-hydroxylase subunit alpha-1 OS=Homo sapiens OX=9606 GN=P4HA1 PE=1 SV=2	48.54	3050	Prolyl 4-hydroxylase subunit alpha-1	P4HA1	P13674	-4.93448	-4.83906	-4.90917	-4.7693	-4.78304	-4.81961	-4.91595	-4.73974	-4.90256	-4.97776	-4.97894	-2.8794	-3.17968	-2.45087	-3.17117	-3.58955	0.999924	-0.0605486	0.686326	3.04354e-08	1.84886	2.50153e-09	2.20718e-08	1.78831	2.16281e-09
A0A087X091	tr|A0A087X091|A0A087X091_HUMAN WD repeat-containing protein 13 (Fragment) OS=Homo sapiens OX=9606 GN=WDR13 PE=1 SV=1	2.505	149	WD repeat-containing protein 13 (Fragment)	WDR13	A0A087X091	-3.83193	-3.73904	-3.61156	-3.81496	-3.78152	-3.82657	-3.56373	-3.78708	-3.76148	-3.72006	-3.80082	-4.80887	-4.95643	-4.85663	-4.80597	-4.56358	0.999924	0.0409625	0.637743	3.04354e-08	-1.07166	2.50472e-09	2.3684e-08	-1.0307	2.34811e-09
Q6ZWB6	sp|Q6ZWB6|KCTD8_HUMAN BTB/POZ domain-containing protein KCTD8 OS=Homo sapiens OX=9606 GN=KCTD8 PE=1 SV=1	10.132	4827	BTB/POZ domain-containing protein KCTD8	KCTD8	Q6ZWB6	-3.53345	-3.66363	-3.34909	-3.54992	-3.52546	-3.63716	-3.41757	-3.78867	-3.8411	-3.64359	-3.43817	-6.40524	-5.20918	-6.40314	-5.98742	-6.7043	0.999924	-0.0827018	0.685272	3.04354e-08	-2.51604	2.50571e-09	1.03014e-08	-2.59874	8.44833e-10
O14807;C9J8Q6	sp|O14807|RASM_HUMAN Ras-related protein M-Ras OS=Homo sapiens OX=9606 GN=MRAS PE=1 SV=2;tr|C9J8Q6|C9J8Q6_HUMAN Ras-related protein M-Ras (Fragment) OS=Homo sapiens OX=9606 GN=MRAS PE=1 SV=1	49.505	2261	Ras-related protein M-Ras	MRAS	O14807	-3.71085	-3.61345	-3.53206	-3.62667	-3.73387	-3.66868	-3.6349	-3.62976	-3.93023	-3.77737	-3.79481	-4.71694	-5.16549	-5.12125	-5.39079	-5.03927	0.974771	-0.105821	0.334923	3.13192e-08	-1.33333	2.58344e-09	6.31128e-09	-1.43915	4.60783e-10
Q9UH03;A0A2R8Y4H2;B1AHR1	sp|Q9UH03|SEPT3_HUMAN Neuronal-specific septin-3 OS=Homo sapiens OX=9606 GN=SEPTIN3 PE=1 SV=3;tr|A0A2R8Y4H2|A0A2R8Y4H2_HUMAN Neuronal-specific septin-3 OS=Homo sapiens OX=9606 GN=SEPTIN3 PE=1 SV=1;tr|B1AHR1|B1AHR1_HUMAN Neuronal-specific septin-3 OS=Homo s	314.55	589	Neuronal-specific septin-3	SEPTIN3	Q9UH03	-3.72631	-3.63468	-3.59483	-3.45272	-3.62244	-3.66611	-3.58079	-3.50591	-3.69132	-3.58866	-3.52459	-5.33551	-5.48507	-5.77532	-5.95718	-6.73467	0.999924	0.0379254	0.837546	3.14631e-08	-2.27929	2.6003e-09	1.87407e-08	-2.24137	1.77594e-09
Q9UL51	sp|Q9UL51|HCN2_HUMAN Potassium/sodium hyperpolarization-activated cyclic nucleotide-gated channel 2 OS=Homo sapiens OX=9606 GN=HCN2 PE=1 SV=3	35.935	6394	Potassium/sodium hyperpolarization-activated cyclic nucleotide-gated channel 2	HCN2	Q9UL51	-3.14319	-3.76032	-3.75984	-3.97905	-3.10346	-3.76807	-3.5917	-3.74925	-3.71238	-3.8572	-3.50584	-5.80857	-5.68671	-5.81576	-5.98998	-5.342	0.999924	-0.097617	0.558626	3.16633e-08	-2.04533	2.62187e-09	9.0746e-09	-2.14295	7.19749e-10
Q00535	sp|Q00535|CDK5_HUMAN Cyclin-dependent-like kinase 5 OS=Homo sapiens OX=9606 GN=CDK5 PE=1 SV=3	139.13	4012	Cyclin-dependent-like kinase 5	CDK5	Q00535	-3.63828	-3.62475	-3.55613	-3.57857	-3.66483	-3.76138	-3.6422	-3.73607	-4.02264	-3.73379	-3.48493	-5.0505	-5.16009	-5.0066	-5.20229	-5.66134	0.999924	-0.0866014	0.478267	3.17517e-08	-1.49224	2.63422e-09	8.1256e-09	-1.57884	6.27723e-10
Q08722;A0A2R8Y484	sp|Q08722|CD47_HUMAN Leukocyte surface antigen CD47 OS=Homo sapiens OX=9606 GN=CD47 PE=1 SV=1;tr|A0A2R8Y484|A0A2R8Y484_HUMAN Integrin-associated protein (Fragment) OS=Homo sapiens OX=9606 GN=CD47 PE=1 SV=1	20.203	4111	Leukocyte surface antigen CD47	CD47	Q08722	-3.56173	-3.42485	-3.3916	-3.15752	-3.60698	-3.58592	-3.56464	-3.8669	-3.90052	-3.66929	-3.67992	-6.36491	-5.66711	-6.33069	-5.60319	-6.95863	0.889481	-0.281487	0.170223	3.21496e-08	-2.44865	2.67233e-09	4.48699e-09	-2.73014	2.9752e-10
Q9UHY1;F8W6G1	sp|Q9UHY1|NRBP_HUMAN Nuclear receptor-binding protein OS=Homo sapiens OX=9606 GN=NRBP1 PE=1 SV=1;tr|F8W6G1|F8W6G1_HUMAN Nuclear receptor-binding protein OS=Homo sapiens OX=9606 GN=NRBP1 PE=1 SV=1	203.75	6337	Nuclear receptor-binding protein	NRBP1	Q9UHY1	-3.61574	-3.76199	-3.84612	-4.00921	-3.66853	-3.67269	-3.62529	-3.75595	-3.90477	-3.64905	-3.61874	-4.82642	-4.98265	-4.73195	-4.81018	-4.92435	0.999924	0.0516211	0.58164	3.32923e-08	-1.14435	2.7726e-09	2.82241e-08	-1.09273	2.87917e-09
Q8N9N7;A0A3B3ISV5;H3BSW0	sp|Q8N9N7|LRC57_HUMAN Leucine-rich repeat-containing protein 57 OS=Homo sapiens OX=9606 GN=LRRC57 PE=1 SV=1;tr|A0A3B3ISV5|A0A3B3ISV5_HUMAN Uncharacterized protein OS=Homo sapiens OX=9606 PE=4 SV=1;tr|H3BSW0|H3BSW0_HUMAN Leucine-rich repeat-containing prote	102.87	691	Leucine-rich repeat-containing protein 57	LRRC57	Q8N9N7	-3.80102	-3.59774	-3.64127	-3.47867	-3.74611	-3.72515	-3.64623	-3.79498	-3.77587	-3.65489	-3.70261	-4.93798	-4.87199	-5.12031	-5.14796	-5.58551	0.999924	-0.0499249	0.66682	3.36893e-08	-1.41783	2.811e-09	1.10317e-08	-1.46776	9.18725e-10
Q5T0D9	sp|Q5T0D9|TPRGL_HUMAN Tumor protein p63-regulated gene 1-like protein OS=Homo sapiens OX=9606 GN=TPRG1L PE=1 SV=1	273.89	4616	Tumor protein p63-regulated gene 1-like protein	TPRG1L	Q5T0D9	-3.89834	-4.10564	-3.95326	-4.20657	-3.959	-4.06533	-3.45866	-3.34853	-3.61293	-3.51156	-3.23102	-5.17192	-4.47467	-5.10567	-4.8719	-5.00542	0.0396007	0.598817	0.000139929	3.37064e-08	-1.49338	2.81778e-09	5.93825e-06	-0.894562	1.52413e-06
P98082	sp|P98082|DAB2_HUMAN Disabled homolog 2 OS=Homo sapiens OX=9606 GN=DAB2 PE=1 SV=3	94.483	4001	Disabled homolog 2	DAB2	P98082	-4.74193	-4.5835	-4.66082	-4.64237	-4.55127	-4.74913	-4.71358	-4.55365	-4.64029	-4.77886	-5.02109	-2.8184	-3.3495	-3.42617	-3.35352	-2.80838	0.999924	-0.0866552	0.507391	3.3948e-08	1.5903	2.84336e-09	3.23951e-08	1.50364	3.39676e-09
P63096;A0A3B3ITM0	sp|P63096|GNAI1_HUMAN Guanine nucleotide-binding protein G(i) subunit alpha-1 OS=Homo sapiens OX=9606 GN=GNAI1 PE=1 SV=2;tr|A0A3B3ITM0|A0A3B3ITM0_HUMAN Guanine nucleotide-binding protein G(i) subunit alpha-1 (Fragment) OS=Homo sapiens OX=9606 GN=GNAI1 PE=1	323.31	3932	Guanine nucleotide-binding protein G(i) subunit alpha-1	GNAI1	P63096	-3.46918	-3.54837	-3.62737	-3.47194	-3.56164	-3.39408	-3.69866	-3.93181	-3.87969	-3.667	-3.64448	-5.81262	-4.92964	-5.98432	-5.59056	-5.87419	0.801291	-0.252231	0.113669	3.40019e-08	-1.87394	2.85327e-09	3.88662e-09	-2.12617	2.46613e-10
P51674;D6R9D2	sp|P51674|GPM6A_HUMAN Neuronal membrane glycoprotein M6-a OS=Homo sapiens OX=9606 GN=GPM6A PE=1 SV=2;tr|D6R9D2|D6R9D2_HUMAN Neuronal membrane glycoprotein M6-a (Fragment) OS=Homo sapiens OX=9606 GN=GPM6A PE=1 SV=1	95.763	3683	Neuronal membrane glycoprotein M6-a	GPM6A	P51674	-3.49944	-3.7014	-3.60479	-3.33022	-3.10149	-3.84034	-3.62564	-3.80164	-3.67186	-3.70463	-3.26383	-6.57565	-6.24396	-6.30932	-6.16393	-7.78788	0.999924	-0.100574	0.682452	3.40517e-08	-3.00263	2.86285e-09	1.14446e-08	-3.1032	9.58555e-10
O14523;E9PK05	sp|O14523|C2C2L_HUMAN Phospholipid transfer protein C2CD2L OS=Homo sapiens OX=9606 GN=C2CD2L PE=1 SV=3;tr|E9PK05|E9PK05_HUMAN Phospholipid transfer protein C2CD2L (Fragment) OS=Homo sapiens OX=9606 GN=C2CD2L PE=1 SV=2	160.73	2232	Phospholipid transfer protein C2CD2L	C2CD2L	O14523	-3.61183	-3.64414	-3.6741	-3.59042	-3.6454	-3.6973	-3.55102	-3.7499	-3.892	-3.58103	-3.57609	-5.50814	-4.81839	-5.61057	-5.14389	-5.69695	0.999924	-0.0261427	0.849714	3.4927e-08	-1.68558	2.94198e-09	1.42785e-08	-1.71172	1.26839e-09
Q13546	sp|Q13546|RIPK1_HUMAN Receptor-interacting serine/threonine-protein kinase 1 OS=Homo sapiens OX=9606 GN=RIPK1 PE=1 SV=3	24.15	4225	Receptor-interacting serine/threonine-protein kinase 1	RIPK1	Q13546	-4.56394	-4.5234	-4.36616	-4.46392	-4.60933	-4.57939	-4.4832	-4.34159	-4.32966	-4.6198	-4.78925	-3.27065	-3.50713	-3.15792	-3.27223	-3.18551	0.999924	0.00498855	0.960617	3.522e-08	1.23401	2.97225e-09	1.64788e-08	1.239	1.50829e-09
P21796;C9JI87	sp|P21796|VDAC1_HUMAN Voltage-dependent anion-selective channel protein 1 OS=Homo sapiens OX=9606 GN=VDAC1 PE=1 SV=2;tr|C9JI87|C9JI87_HUMAN Voltage-dependent anion-selective channel protein 1 (Fragment) OS=Homo sapiens OX=9606 GN=VDAC1 PE=1 SV=6	323.31	3204	Voltage-dependent anion-selective channel protein 1	VDAC1	P21796	-3.59841	-3.77211	-3.64798	-3.56318	-3.61529	-3.73464	-3.67825	-3.48135	-3.74832	-3.71875	-3.45762	-5.70562	-5.86643	-5.61026	-5.5964	-4.76939	0.999924	0.0384125	0.804431	3.52362e-08	-1.89276	2.97921e-09	2.20099e-08	-1.85435	2.14722e-09
P22748;K7EKY5	sp|P22748|CAH4_HUMAN Carbonic anhydrase 4 OS=Homo sapiens OX=9606 GN=CA4 PE=1 SV=2;tr|K7EKY5|K7EKY5_HUMAN Carbonate dehydratase IV (Fragment) OS=Homo sapiens OX=9606 GN=CA4 PE=1 SV=1	143.06	3226	Carbonic anhydrase 4	CA4	P22748	-3.48129	-3.5772	-2.94909	-4.48523	-3.40932	-3.65908	-3.40958	-3.35355	-3.58805	-3.76298	-3.90974	-6.5767	-5.843	-6.55722	-6.13424	-6.47862	0.999924	-0.011247	0.95963	3.52599e-08	-2.71317	2.9868e-09	1.64863e-08	-2.72442	1.51352e-09
Q14254;J3QLD9;E7EMK3;K7EKW9	sp|Q14254|FLOT2_HUMAN Flotillin-2 OS=Homo sapiens OX=9606 GN=FLOT2 PE=1 SV=2;tr|J3QLD9|J3QLD9_HUMAN Flotillin OS=Homo sapiens OX=9606 GN=FLOT2 PE=1 SV=1;tr|E7EMK3|E7EMK3_HUMAN Flotillin OS=Homo sapiens OX=9606 GN=FLOT2 PE=1 SV=1;tr|K7EKW9|K7EKW9_HUMAN Flot	323.31	1349	Flotillin-2	FLOT2	Q14254	-4.05734	-4.01407	-3.75728	-3.56161	-3.82647	-4.08323	-3.6864	-3.49863	-3.68566	-3.36152	-3.27744	-5.37073	-4.82057	-5.21478	-5.26345	-4.91679	0.351166	0.381403	0.0100427	3.57323e-08	-1.61533	3.03249e-09	4.04761e-07	-1.23393	6.94078e-08
O94826	sp|O94826|TOM70_HUMAN Mitochondrial import receptor subunit TOM70 OS=Homo sapiens OX=9606 GN=TOMM70 PE=1 SV=1	269.23	2593	Mitochondrial import receptor subunit TOM70	TOMM70	O94826	-3.61943	-3.82375	-3.7064	-3.77782	-3.67828	-3.75766	-3.69713	-3.60861	-3.7922	-3.69955	-3.50159	-5.4028	-5.19175	-5.20709	-4.97529	-4.64123	0.999924	0.067406	0.566586	3.68339e-08	-1.42381	3.13181e-09	3.21101e-08	-1.35641	3.36179e-09
Q14982	sp|Q14982|OPCM_HUMAN Opioid-binding protein/cell adhesion molecule OS=Homo sapiens OX=9606 GN=OPCML PE=1 SV=1	323.31	4336	Opioid-binding protein/cell adhesion molecule	OPCML	Q14982	-3.62954	-3.60733	-3.55819	-3.2457	-3.49957	-3.68257	-3.55823	-3.72215	-3.71242	-3.61711	-3.3651	-6.69686	-5.28319	-6.5767	-6.38737	-7.09961	0.999924	-0.0578516	0.802706	3.70367e-08	-2.81374	3.15493e-09	1.42785e-08	-2.87159	1.26766e-09
O15034;A0A2R8Y6Z0;A0A2R8YFN7	sp|O15034|RIMB2_HUMAN RIMS-binding protein 2 OS=Homo sapiens OX=9606 GN=RIMBP2 PE=1 SV=3;tr|A0A2R8Y6Z0|A0A2R8Y6Z0_HUMAN RIMS-binding protein 2 OS=Homo sapiens OX=9606 GN=RIMBP2 PE=1 SV=1;tr|A0A2R8YFN7|A0A2R8YFN7_HUMAN RIMS-binding protein 2 (Fragment) OS=H	109.45	616	RIMS-binding protein 2	RIMBP2	O15034	-3.71468	-3.55109	-3.38802	-3.28213	-3.70435	-3.91892	-3.62662	-3.64987	-3.71142	-3.662	-3.6797	-6.01415	-5.07484	-5.8993	-5.35547	-5.87464	0.999924	-0.072722	0.655794	3.70845e-08	-1.97776	3.16489e-09	1.19024e-08	-2.05048	1.0139e-09
O60242;J3KMY8	sp|O60242|AGRB3_HUMAN Adhesion G protein-coupled receptor B3 OS=Homo sapiens OX=9606 GN=ADGRB3 PE=1 SV=2;tr|J3KMY8|J3KMY8_HUMAN Adhesion G protein-coupled receptor B3 OS=Homo sapiens OX=9606 GN=ADGRB3 PE=1 SV=1	39.438	2009	Adhesion G protein-coupled receptor B3	ADGRB3	O60242	-3.5436	-3.6166	-3.34136	-3.28133	-3.36554	-3.97686	-3.45197	-3.5769	-3.97199	-3.45243	-3.31122	-7.38944	-5.86329	-7.32834	-7.14562	-8.27066	0.999924	-0.0320224	0.915013	3.73109e-08	-3.64657	3.19013e-09	1.64863e-08	-3.67859	1.5142e-09
Q9C0C9;K7ES11	sp|Q9C0C9|UBE2O_HUMAN (E3-independent) E2 ubiquitin-conjugating enzyme OS=Homo sapiens OX=9606 GN=UBE2O PE=1 SV=3;tr|K7ES11|K7ES11_HUMAN (E3-independent) E2 ubiquitin-conjugating enzyme (Fragment) OS=Homo sapiens OX=9606 GN=UBE2O PE=1 SV=1	256.78	5816	(E3-independent) E2 ubiquitin-conjugating enzyme	UBE2O	Q9C0C9	-3.65406	-3.64911	-3.63875	-3.73715	-3.63722	-3.71073	-3.65697	-3.75399	-3.87244	-3.75829	-3.65942	-5.19758	-4.57461	-5.13028	-5.09304	-5.20812	0.999924	-0.0690534	0.522394	3.83943e-08	-1.3005	3.29162e-09	1.02915e-08	-1.36956	8.4239e-10
Q9NVA2;D6RGI3;D6RER5;D6RDU5	sp|Q9NVA2|SEP11_HUMAN Septin-11 OS=Homo sapiens OX=9606 GN=SEPTIN11 PE=1 SV=3;tr|D6RGI3|D6RGI3_HUMAN Septin 11, isoform CRA_b OS=Homo sapiens OX=9606 GN=SEPTIN11 PE=1 SV=1;tr|D6RER5|D6RER5_HUMAN Septin-11 OS=Homo sapiens OX=9606 GN=SEPTIN11 PE=1 SV=1;tr|D6	323.31	1296	Septin-11	SEPTIN11	Q9NVA2	-3.53162	-3.63345	-3.46308	-3.36559	-3.44771	-3.65901	-3.66144	-3.81423	-3.75768	-3.68183	-3.70276	-5.347	-5.41503	-5.54494	-6.05424	-6.48176	0.943727	-0.206847	0.230938	3.83943e-08	-2.04501	3.29494e-09	6.16506e-09	-2.25185	4.42038e-10
Q96NI6;G3V4N1;G3V364	sp|Q96NI6|LRFN5_HUMAN Leucine-rich repeat and fibronectin type-III domain-containing protein 5 OS=Homo sapiens OX=9606 GN=LRFN5 PE=1 SV=2;tr|G3V4N1|G3V4N1_HUMAN Leucine-rich repeat and fibronectin type-III domain-containing protein 5 OS=Homo sapiens OX=960	44.409	1715	Leucine-rich repeat and fibronectin type-III domain-containing protein 5	LRFN5	Q96NI6	-3.61259	-3.65376	-3.57331	-3.38429	-3.6	-3.78574	-3.6107	-3.72884	-3.96642	-3.71937	-3.45385	-5.62627	-5.00854	-5.55466	-5.23366	-5.92675	0.999924	-0.0942228	0.52303	3.92579e-08	-1.77414	3.37532e-09	1.04748e-08	-1.86836	8.64038e-10
P30153;B3KQV6;C9J9C1	sp|P30153|2AAA_HUMAN Serine/threonine-protein phosphatase 2A 65 kDa regulatory subunit A alpha isoform OS=Homo sapiens OX=9606 GN=PPP2R1A PE=1 SV=4;tr|B3KQV6|B3KQV6_HUMAN Serine/threonine-protein phosphatase 2A 65 kDa regulatory subunit A alpha isoform OS=	323.31	3353	Serine/threonine-protein phosphatase 2A 65 kDa regulatory subunit A alpha isoform	PPP2R1A	P30153	-3.69367	-3.63369	-3.71129	-3.57534	-3.66964	-3.73083	-3.77616	-3.87634	-3.98694	-3.79411	-3.64763	-4.75508	-5.00077	-4.69784	-5.0012	-4.88008	0.784292	-0.147157	0.10463	3.92579e-08	-1.05076	3.38151e-09	4.2104e-09	-1.19792	2.73836e-10
O94910	sp|O94910|AGRL1_HUMAN Adhesion G protein-coupled receptor L1 OS=Homo sapiens OX=9606 GN=ADGRL1 PE=1 SV=1	164.87	2605	Adhesion G protein-coupled receptor L1	ADGRL1	O94910	-3.76707	-3.68717	-3.59295	-3.52266	-3.6642	-3.8671	-3.67304	-3.7081	-3.98626	-3.71025	-3.58857	-5.11356	-4.72321	-5.11822	-4.96336	-5.23822	0.999924	-0.0497197	0.644238	3.9496e-08	-1.29807	3.40828e-09	1.24226e-08	-1.34779	1.07003e-09
Q9BRQ6;J3QTA6;J3QTB2;H0Y922	sp|Q9BRQ6|MIC25_HUMAN MICOS complex subunit MIC25 OS=Homo sapiens OX=9606 GN=CHCHD6 PE=1 SV=1;tr|J3QTA6|J3QTA6_HUMAN MICOS complex subunit MIC25 OS=Homo sapiens OX=9606 GN=CHCHD6 PE=1 SV=1;tr|J3QTB2|J3QTB2_HUMAN MICOS complex subunit MIC25 OS=Homo sapiens	98.966	2071	MICOS complex subunit MIC25	CHCHD6	Q9BRQ6	-3.74517	-3.90897	-3.64513	-3.64211	-3.50685	-3.82635	-3.77317	-3.689	-3.77163	-3.83494	-3.5724	-5.14782	-5.05866	-4.7681	-4.76496	-5.02843	0.999924	-0.0157958	0.876156	3.95991e-08	-1.22537	3.42346e-09	1.65597e-08	-1.24116	1.53409e-09
A0A2Q3DQE3;Q13555;Q8WU40;H0Y6G2	tr|A0A2Q3DQE3|A0A2Q3DQE3_HUMAN Calcium/calmodulin-dependent protein kinase OS=Homo sapiens OX=9606 GN=CAMK2G PE=1 SV=1;sp|Q13555|KCC2G_HUMAN Calcium/calmodulin-dependent protein kinase type II subunit gamma OS=Homo sapiens OX=9606 GN=CAMK2G PE=1 SV=4;tr|Q8	323.31	580	Calcium/calmodulin-dependent protein kinase	CAMK2G	A0A2Q3DQE3	-3.47086	-3.71844	-3.59117	-3.76063	-3.41827	-3.55698	-3.57048	-3.63875	-3.70439	-3.71951	-3.58348	-5.22921	-5.20421	-5.90931	-6.27915	-6.08067	0.999924	-0.0572632	0.741818	3.97849e-08	-2.09719	3.45364e-09	1.42781e-08	-2.15445	1.26383e-09
A0A1B0GV68	tr|A0A1B0GV68|A0A1B0GV68_HUMAN FERM, ARHGEF and pleckstrin domain-containing protein 1 OS=Homo sapiens OX=9606 GN=FARP1 PE=1 SV=1	5.4802	503	FERM, ARHGEF and pleckstrin domain-containing protein 1	FARP1	A0A1B0GV68	-3.90989	-3.82414	-3.67955	-3.69824	-3.60247	-4.12822	-3.69316	-3.5271	-3.81931	-3.36203	-3.3408	-5.07184	-4.82785	-5.39829	-5.26313	-5.45967	0.724976	0.258604	0.0734866	3.97849e-08	-1.65567	3.45625e-09	1.41746e-07	-1.39707	2.02493e-08
P56945;A0A2R8Y5E4;A0A2R8YFK2;A0A2R8Y6M6;A0A2R8Y4C2;A0A2R8YFS8;A0A2R8Y8C4;A0A2R8Y5C9;A0A2R8Y596	sp|P56945|BCAR1_HUMAN Breast cancer anti-estrogen resistance protein 1 OS=Homo sapiens OX=9606 GN=BCAR1 PE=1 SV=2;tr|A0A2R8Y5E4|A0A2R8Y5E4_HUMAN Breast cancer anti-estrogen resistance protein 1 OS=Homo sapiens OX=9606 GN=BCAR1 PE=1 SV=1;tr|A0A2R8YFK2|A0A2R	16.908	587	Breast cancer anti-estrogen resistance protein 1	BCAR1	P56945	-3.79739	-3.78736	-3.70985	-3.77318	-3.78858	-3.72212	-3.76866	-3.62187	-3.678	-3.82421	-3.79506	-4.67099	-4.98419	-4.95928	-4.66459	-4.6382	0.999924	0.0255208	0.768386	3.97849e-08	-1.04589	3.45846e-09	2.64958e-08	-1.02037	2.6479e-09
P16949;A2A2D0	sp|P16949|STMN1_HUMAN Stathmin OS=Homo sapiens OX=9606 GN=STMN1 PE=1 SV=3;tr|A2A2D0|A2A2D0_HUMAN Stathmin (Fragment) OS=Homo sapiens OX=9606 GN=STMN1 PE=1 SV=8	61.486	3116	Stathmin	STMN1	P16949	-3.66798	-3.30177	-3.46636	-3.28042	-3.56249	-3.45882	-3.55263	-3.87913	-4.00355	-3.66917	-3.5947	-6.44573	-5.88202	-6.85436	-5.3835	-6.26538	0.889787	-0.283534	0.171069	3.9903e-08	-2.42636	3.47506e-09	5.50626e-09	-2.70989	3.79953e-10
Q96T51	sp|Q96T51|RUFY1_HUMAN RUN and FYVE domain-containing protein 1 OS=Homo sapiens OX=9606 GN=RUFY1 PE=1 SV=2	61.134	5600	RUN and FYVE domain-containing protein 1	RUFY1	Q96T51	-4.49954	-4.47886	-4.41577	-4.36068	-4.35216	-4.48879	-4.50479	-4.46561	-4.50705	-4.53951	-4.51665	-3.4195	-3.46528	-3.04863	-3.13148	-3.59123	0.999924	-0.0740891	0.451125	4.04936e-08	1.1755	3.53291e-09	4.22769e-08	1.10141	4.79505e-09
O60486;B4DHQ7;F8W1K6	sp|O60486|PLXC1_HUMAN Plexin-C1 OS=Homo sapiens OX=9606 GN=PLXNC1 PE=1 SV=1;tr|B4DHQ7|B4DHQ7_HUMAN Plexin-C1 OS=Homo sapiens OX=9606 GN=PLXNC1 PE=1 SV=1;tr|F8W1K6|F8W1K6_HUMAN Plexin-C1 OS=Homo sapiens OX=9606 GN=PLXNC1 PE=1 SV=1	92.825	2441	Plexin-C1	PLXNC1	O60486	-3.97535	-3.91264	-3.82967	-3.59993	-3.92304	-3.99719	-3.56807	-3.64258	-3.71267	-3.32719	-3.09052	-4.97303	-4.90485	-5.54854	-5.39826	-5.59582	0.413281	0.404765	0.0152445	4.25883e-08	-1.8159	3.72242e-09	3.92847e-07	-1.41113	6.69286e-08
O76081;B3KSW4	sp|O76081|RGS20_HUMAN Regulator of G-protein signaling 20 OS=Homo sapiens OX=9606 GN=RGS20 PE=1 SV=4;tr|B3KSW4|B3KSW4_HUMAN Regulator of G-protein-signaling 20 OS=Homo sapiens OX=9606 GN=RGS20 PE=1 SV=1	7.0935	1005	Regulator of G-protein signaling 20	RGS20	O76081	-3.77548	-3.66884	-3.54818	-3.37953	-3.70876	-3.89748	-3.43199	-3.51277	-3.80893	-3.54973	-3.3482	-5.09345	-6.59746	-6.05568	-6.0383	-5.78596	0.999924	0.132722	0.50673	4.30599e-08	-2.38385	3.77341e-09	4.07124e-08	-2.25112	4.58531e-09
O95716	sp|O95716|RAB3D_HUMAN Ras-related protein Rab-3D OS=Homo sapiens OX=9606 GN=RAB3D PE=1 SV=1	54.284	2667	Ras-related protein Rab-3D	RAB3D	O95716	-3.61106	-3.44905	-3.44458	-3.28367	-3.7344	-3.79897	-3.42482	-3.37953	-3.61175	-3.61206	-3.77817	-7.0255	-5.34319	-6.76488	-6.49942	-7.19034	0.999924	-0.00764307	0.975617	4.30599e-08	-3.0034	3.77731e-09	2.02786e-08	-3.01104	1.96224e-09
Q6VY07;B4DF77	sp|Q6VY07|PACS1_HUMAN Phosphofurin acidic cluster sorting protein 1 OS=Homo sapiens OX=9606 GN=PACS1 PE=1 SV=2;tr|B4DF77|B4DF77_HUMAN Phosphofurin acidic cluster sorting protein 1 OS=Homo sapiens OX=9606 GN=PACS1 PE=1 SV=1	175.58	4807	Phosphofurin acidic cluster sorting protein 1	PACS1	Q6VY07	-3.76724	-3.67985	-3.62829	-3.51714	-3.74387	-3.84115	-3.76655	-3.63069	-3.93217	-3.67682	-3.63505	-5.00855	-4.6971	-5.27486	-4.92999	-5.09548	0.999924	-0.0319986	0.763197	4.33265e-08	-1.27294	3.811e-09	1.58903e-08	-1.30494	1.4393e-09
P33402	sp|P33402|GCYA2_HUMAN Guanylate cyclase soluble subunit alpha-2 OS=Homo sapiens OX=9606 GN=GUCY1A2 PE=1 SV=1	115.28	3403	Guanylate cyclase soluble subunit alpha-2	GUCY1A2	P33402	-3.48558	-3.5627	-3.32513	-3.35821	-3.4726	-3.64175	-3.72346	-3.87979	-3.88166	-3.86844	-3.69483	-5.39333	-5.11575	-6.21014	-5.74195	-5.9123	0.617354	-0.33531	0.0437864	4.33265e-08	-1.86506	3.81443e-09	3.15877e-09	-2.20037	1.87903e-10
Q9C0H2	sp|Q9C0H2|TTYH3_HUMAN Protein tweety homolog 3 OS=Homo sapiens OX=9606 GN=TTYH3 PE=1 SV=3	10.834	5820	Protein tweety homolog 3	TTYH3	Q9C0H2	-3.58091	-3.48229	-3.50141	-3.31648	-3.63332	-3.87146	-3.74139	-3.61252	-3.70147	-3.65252	-3.64488	-5.83386	-5.1517	-5.78209	-5.5503	-6.4642	0.999924	-0.106243	0.54365	4.36089e-08	-2.08588	3.84622e-09	1.19117e-08	-2.19212	1.01657e-09
Q86YR5;A0A0A0MSK4;A0A0A0MRC4;A0A087WVF5	sp|Q86YR5|GPSM1_HUMAN G-protein-signaling modulator 1 OS=Homo sapiens OX=9606 GN=GPSM1 PE=1 SV=2;tr|A0A0A0MSK4|A0A0A0MSK4_HUMAN G-protein-signaling modulator 1 OS=Homo sapiens OX=9606 GN=GPSM1 PE=1 SV=1;tr|A0A0A0MRC4|A0A0A0MRC4_HUMAN G-protein-signaling mo	28.429	219	G-protein-signaling modulator 1	GPSM1	Q86YR5	-3.81406	-3.79732	-3.69247	-3.56499	-3.7276	-3.82832	-3.56881	-3.65021	-3.74353	-3.63604	-3.74351	-4.66692	-4.93689	-5.25374	-4.92758	-5.3518	0.999924	0.0690392	0.544812	4.37324e-08	-1.35897	3.86404e-09	3.93181e-08	-1.28993	4.36591e-09
O95292	sp|O95292|VAPB_HUMAN Vesicle-associated membrane protein-associated protein B/C OS=Homo sapiens OX=9606 GN=VAPB PE=1 SV=3	263.8	2633	Vesicle-associated membrane protein-associated protein B/C	VAPB	O95292	-3.57834	-3.6925	-3.69436	-3.87544	-3.60118	-3.74273	-3.69381	-3.78568	-3.96727	-3.74356	-3.72478	-4.72176	-5.08191	-4.86737	-4.7695	-4.87461	0.980397	-0.0855934	0.349042	4.38032e-08	-1.08001	3.88215e-09	8.87029e-09	-1.1656	6.99323e-10
Q7L311	sp|Q7L311|ARMX2_HUMAN Armadillo repeat-containing X-linked protein 2 OS=Homo sapiens OX=9606 GN=ARMCX2 PE=2 SV=1	20.078	4851	Armadillo repeat-containing X-linked protein 2	ARMCX2	Q7L311	-4.94818	-5.32253	-5.21551	-5.50199	-4.8655	-5.41687	-5.0347	-4.90197	-4.9702	-4.96516	-5.03511	-2.91925	-3.19324	-2.31571	-2.81085	-3.432	0.906547	0.230335	0.189872	4.38032e-08	2.04722	3.8842e-09	6.23129e-09	2.27756	4.5074e-10
Q5T848;A0A3B3IUC3	sp|Q5T848|GP158_HUMAN Probable G-protein coupled receptor 158 OS=Homo sapiens OX=9606 GN=GPR158 PE=1 SV=1;tr|A0A3B3IUC3|A0A3B3IUC3_HUMAN Probable G-protein-coupled receptor 158 OS=Homo sapiens OX=9606 GN=GPR158 PE=1 SV=1	257.53	4642	Probable G-protein coupled receptor 158	GPR158	Q5T848	-3.45878	-3.45084	-3.31534	-3.32122	-3.33795	-3.77149	-3.65911	-3.90079	-3.79617	-3.8619	-3.89681	-5.90494	-5.14017	-5.75134	-6.02479	-6.38137	0.578104	-0.380353	0.0359142	4.41337e-08	-2.01756	3.92051e-09	2.96425e-09	-2.39792	1.7351e-10
Q96EV8;D6RCT8;D6RID1;A0A087WYP9;A6NFV8	sp|Q96EV8|DTBP1_HUMAN Dysbindin OS=Homo sapiens OX=9606 GN=DTNBP1 PE=1 SV=1;tr|D6RCT8|D6RCT8_HUMAN Dysbindin OS=Homo sapiens OX=9606 GN=DTNBP1 PE=1 SV=1;tr|D6RID1|D6RID1_HUMAN Dysbindin (Fragment) OS=Homo sapiens OX=9606 GN=DTNBP1 PE=1 SV=9;tr|A0A087WYP9|A	3.1322	128	Dysbindin	DTNBP1	Q96EV8	-5.01971	-5.16965	-5.06205	-5.19696	-5.04695	-4.87542	-4.89367	-4.85244	-4.66986	-5.01228	-5.05112	-3.02073	-3.20944	-2.56107	-2.58603	-3.57571	0.964638	0.165915	0.306063	4.51527e-08	1.90528	4.02089e-09	8.41732e-09	2.07119	6.5293e-10
C9J069	sp|C9J069|AJM1_HUMAN Apical junction component 1 homolog OS=Homo sapiens OX=9606 GN=AJM1 PE=3 SV=1	79.252	1137	Apical junction component 1 homolog	AJM1	C9J069	-3.56582	-3.50609	-3.26874	-3.96272	-3.44386	-3.73103	-3.47245	-3.78431	-3.99112	-3.58184	-3.63074	-5.68647	-5.12151	-5.89392	-5.49541	-6.01059	0.999924	-0.112385	0.493957	4.51527e-08	-1.94949	4.02535e-09	1.1555e-08	-2.06187	9.71473e-10
P10645;G5E968	sp|P10645|CMGA_HUMAN Chromogranin-A OS=Homo sapiens OX=9606 GN=CHGA PE=1 SV=7;tr|G5E968|G5E968_HUMAN Chromogranin A (Parathyroid secretory protein 1), isoform CRA_b OS=Homo sapiens OX=9606 GN=CHGA PE=1 SV=1	188.96	2979	Chromogranin-A	CHGA	P10645	-3.54745	-3.64651	-3.99743	-3.74918	-3.41717	-3.58318	-3.73416	-3.31001	-3.51711	-3.69268	-3.53018	-5.82675	-5.09942	-5.91537	-5.71625	-6.50707	0.999924	0.0999931	0.598263	4.58165e-08	-2.25615	4.09409e-09	3.79436e-08	-2.15615	4.20124e-09
Q96JH7	sp|Q96JH7|VCIP1_HUMAN Deubiquitinating protein VCPIP1 OS=Homo sapiens OX=9606 GN=VCPIP1 PE=1 SV=2	63.432	5524	Deubiquitinating protein VCPIP1	VCPIP1	Q96JH7	-3.76954	-3.84945	-3.81081	-3.78691	-3.79678	-3.80134	-3.70938	-3.79737	-3.87397	-3.79279	-3.65848	-4.49637	-4.63842	-4.63069	-4.73858	-4.65448	0.999924	0.0360749	0.620003	4.58165e-08	-0.865312	4.09907e-09	3.70186e-08	-0.829237	4.04597e-09
Q684P5;A0A1B0GV05	sp|Q684P5|RPGP2_HUMAN Rap1 GTPase-activating protein 2 OS=Homo sapiens OX=9606 GN=RAP1GAP2 PE=1 SV=2;tr|A0A1B0GV05|A0A1B0GV05_HUMAN Rap1 GTPase-activating protein 2 OS=Homo sapiens OX=9606 GN=RAP1GAP2 PE=1 SV=1	137.97	500	Rap1 GTPase-activating protein 2	RAP1GAP2	Q684P5	-3.81784	-3.60225	-3.4266	-3.52858	-3.58268	-3.7243	-3.4944	-3.80512	-3.80003	-3.67405	-3.32918	-6.25732	-4.98926	-5.93201	-5.66668	-5.84155	0.999924	-0.00684954	0.969228	4.68036e-08	-2.11681	4.1948e-09	2.20718e-08	-2.12366	2.15977e-09
B1AHR2	tr|B1AHR2|B1AHR2_HUMAN Neuronal-specific septin-3 (Fragment) OS=Homo sapiens OX=9606 GN=SEPTIN3 PE=1 SV=1	1.9021	976	Neuronal-specific septin-3 (Fragment)	SEPTIN3	B1AHR2	-3.67229	-3.65966	-3.50161	-3.43723	-3.60176	-3.66237	-3.57535	-3.65049	-3.67978	-3.53114	-3.61624	-5.24928	-5.57327	-5.7702	-5.97068	-6.74715	0.999924	-0.0214462	0.909668	4.7134e-08	-2.25152	4.23717e-09	2.05896e-08	-2.27296	1.9956e-09
P11717	sp|P11717|MPRI_HUMAN Cation-independent mannose-6-phosphate receptor OS=Homo sapiens OX=9606 GN=IGF2R PE=1 SV=3	276.4	3011	Cation-independent mannose-6-phosphate receptor	IGF2R	P11717	-4.61936	-4.48059	-4.55506	-4.57672	-4.68726	-4.63379	-4.5831	-4.57614	-4.59327	-4.5448	-4.56483	-3.6034	-3.47251	-3.05115	-3.11794	-2.91462	0.999924	0.0197043	0.861058	4.7134e-08	1.3405	4.23937e-09	1.93394e-08	1.36021	1.85602e-09
P11229	sp|P11229|ACM1_HUMAN Muscarinic acetylcholine receptor M1 OS=Homo sapiens OX=9606 GN=CHRM1 PE=1 SV=2	7.5858	2997	Muscarinic acetylcholine receptor M1	CHRM1	P11229	-3.61187	-3.5875	-3.43868	-3.40166	-3.72108	-3.73458	-3.58277	-3.85273	-3.82909	-3.50351	-3.6846	-5.7964	-4.91611	-6.03036	-5.50607	-5.65737	0.999924	-0.10798	0.499938	4.77685e-08	-1.89072	4.30401e-09	1.21988e-08	-1.9987	1.04762e-09
Q6UUV9	sp|Q6UUV9|CRTC1_HUMAN CREB-regulated transcription coactivator 1 OS=Homo sapiens OX=9606 GN=CRTC1 PE=1 SV=2	14.55	4792	CREB-regulated transcription coactivator 1	CRTC1	Q6UUV9	-3.86332	-4.05616	-4.04155	-4.10629	-3.79368	-3.91655	-3.49526	-3.52819	-3.7045	-3.53624	-3.37744	-4.9691	-4.51491	-4.88286	-4.6545	-5.04418	0.11669	0.434598	0.000888501	4.78766e-08	-1.28479	4.32135e-09	2.78039e-06	-0.850187	6.35557e-07
O15530;E9PER6	sp|O15530|PDPK1_HUMAN 3-phosphoinositide-dependent protein kinase 1 OS=Homo sapiens OX=9606 GN=PDPK1 PE=1 SV=1;tr|E9PER6|E9PER6_HUMAN 3-phosphoinositide-dependent protein kinase 1 OS=Homo sapiens OX=9606 GN=PDPK1 PE=1 SV=1	82.67	1445	3-phosphoinositide-dependent protein kinase 1	PDPK1	O15530	-3.64699	-3.76999	-3.834	-3.99891	-3.70329	-3.62114	-3.93221	-3.47365	-3.7534	-3.51588	-3.39777	-5.06479	-5.2734	-4.90695	-4.94195	-5.46818	0.949072	0.147806	0.25667	4.83669e-08	-1.51647	4.37328e-09	7.89872e-08	-1.36866	1.00238e-08
P32456	sp|P32456|GBP2_HUMAN Guanylate-binding protein 2 OS=Homo sapiens OX=9606 GN=GBP2 PE=1 SV=3	57.981	3394	Guanylate-binding protein 2	GBP2	P32456	-5.37142	-5.31907	-5.19409	-5.18325	-5.27353	-5.24536	-5.19836	-5.21566	-5.07171	-5.20461	-5.40373	-2.29466	-3.44279	-2.29643	-3.40366	-3.1168	0.999924	0.0456385	0.814418	4.86299e-08	2.30795	4.40477e-09	1.88748e-08	2.35358	1.79646e-09
P53041;H0YDU8;A8MU39	sp|P53041|PPP5_HUMAN Serine/threonine-protein phosphatase 5 OS=Homo sapiens OX=9606 GN=PPP5C PE=1 SV=1;tr|H0YDU8|H0YDU8_HUMAN Serine/threonine-protein phosphatase (Fragment) OS=Homo sapiens OX=9606 GN=PPP5C PE=1 SV=1;tr|A8MU39|A8MU39_HUMAN Serine/threonine	281.37	3718	Serine/threonine-protein phosphatase 5	PPP5C	P53041	-3.72291	-3.67863	-3.66647	-3.52493	-3.64411	-3.71531	-3.75222	-3.95975	-3.94398	-3.80851	-3.74942	-4.83084	-4.94868	-4.76324	-4.98532	-4.66832	0.601595	-0.184048	0.0408443	4.88749e-08	-0.996506	4.43472e-09	3.36641e-09	-1.18055	2.06663e-10
Q9Y2J2	sp|Q9Y2J2|E41L3_HUMAN Band 4.1-like protein 3 OS=Homo sapiens OX=9606 GN=EPB41L3 PE=1 SV=2	29.651	6508	Band 4.1-like protein 3	EPB41L3	Q9Y2J2	-2.94087	-3.40917	-3.52243	-4.06444	-2.98012	-3.20165	-3.6553	-4.21495	-4.04638	-3.77015	-3.98782	-5.90184	-6.15402	-6.82296	-6.35757	-6.43521	0.351166	-0.581808	0.0100827	4.90914e-08	-2.3994	4.46214e-09	1.9682e-09	-2.98121	1.03387e-10
Q29RF7	sp|Q29RF7|PDS5A_HUMAN Sister chromatid cohesion protein PDS5 homolog A OS=Homo sapiens OX=9606 GN=PDS5A PE=1 SV=1	4.741	4488	Sister chromatid cohesion protein PDS5 homolog A	PDS5A	Q29RF7	-4.58649	-4.44562	-4.87029	-4.44376	-4.44845	-4.4394	-4.6568	-4.6667	-4.6743	-4.75946	-4.63885	-3.06353	-3.32868	-3.01677	-3.0159	-3.66417	0.950967	-0.140221	0.264697	4.91021e-08	1.46141	4.4892e-09	7.90774e-08	1.32119	1.00477e-08
O95167;A8MVM8;S4R3T6;A8MYJ8	sp|O95167|NDUA3_HUMAN NADH dehydrogenase [ubiquinone] 1 alpha subcomplex subunit 3 OS=Homo sapiens OX=9606 GN=NDUFA3 PE=1 SV=1;tr|A8MVM8|A8MVM8_HUMAN Complex I-B9 OS=Homo sapiens OX=9606 GN=NDUFA3 PE=1 SV=1;tr|S4R3T6|S4R3T6_HUMAN Complex I-B9 OS=Homo sapie	25.118	2620	NADH dehydrogenase [ubiquinone] 1 alpha subcomplex subunit 3	NDUFA3	O95167	-3.51581	-3.65428	-3.58213	-3.71869	-3.57928	-3.65461	-3.82926	-3.64731	-3.90339	-3.87255	-3.62718	-5.38696	-5.45262	-4.99603	-4.83174	-4.99988	0.903605	-0.158471	0.178856	4.91021e-08	-1.35751	4.49212e-09	6.68574e-09	-1.51598	4.95279e-10
P60520;H3BSM5	sp|P60520|GBRL2_HUMAN Gamma-aminobutyric acid receptor-associated protein-like 2 OS=Homo sapiens OX=9606 GN=GABARAPL2 PE=1 SV=1;tr|H3BSM5|H3BSM5_HUMAN Gamma-aminobutyric acid receptor-associated protein-like 2 OS=Homo sapiens OX=9606 GN=GABARAPL2 PE=1 SV=1	70.577	3812	Gamma-aminobutyric acid receptor-associated protein-like 2	GABARAPL2	P60520	-3.62782	-3.66602	-3.66172	-3.50591	-3.68276	-3.46428	-3.50194	-3.49396	-4.01393	-3.561	-3.3836	-5.45811	-5.69421	-5.64457	-6.11035	-6.82703	0.999924	0.0105356	0.95769	4.91021e-08	-2.35597	4.49377e-09	2.58967e-08	-2.34543	2.58391e-09
Q8NFP9;Q5T321;A0A0D9SF28;F5GXV7	sp|Q8NFP9|NBEA_HUMAN Neurobeachin OS=Homo sapiens OX=9606 GN=NBEA PE=1 SV=3;tr|Q5T321|Q5T321_HUMAN Neurobeachin OS=Homo sapiens OX=9606 GN=NBEA PE=1 SV=1;tr|A0A0D9SF28|A0A0D9SF28_HUMAN Neurobeachin OS=Homo sapiens OX=9606 GN=NBEA PE=1 SV=1;tr|F5GXV7|F5GXV7	203.61	365	Neurobeachin	NBEA	Q8NFP9	-3.66849	-3.62925	-3.53853	-3.4346	-3.74193	-3.82322	-3.70144	-3.77387	-3.86769	-3.7561	-3.60314	-5.37658	-4.71524	-5.39061	-5.10807	-5.21876	0.995356	-0.101111	0.404081	4.91021e-08	-1.4214	4.49427e-09	1.09361e-08	-1.52251	9.05557e-10
Q7RTN6;A0A1W2PS04;A0A1W2PP78;A0A1W2PNV7;A0A1W2PPG2;A0A1W2PQF1;A0A1W2PNV1;J3KSA2;A0A1W2PR65;J3QQS3;A0A1W2PRQ6;J3QS66;A0A1W2PQE8;A0A1W2PR00;A0A1W2PPM8;A0A1W2PPJ9	sp|Q7RTN6|STRAA_HUMAN STE20-related kinase adapter protein alpha OS=Homo sapiens OX=9606 GN=STRADA PE=1 SV=1;tr|A0A1W2PS04|A0A1W2PS04_HUMAN STE20-related kinase adapter protein alpha OS=Homo sapiens OX=9606 GN=STRADA PE=1 SV=1;tr|A0A1W2PP78|A0A1W2PP78_HUMA	5.6452	524	STE20-related kinase adapter protein alpha	STRADA	Q7RTN6	-3.63256	-3.67116	-3.69719	-3.85292	-3.59731	-3.71924	-3.62286	-3.74118	-3.83375	-3.67513	-3.55819	-4.9433	-5.624	-5.08077	-5.07069	-4.8503	0.999924	0.00884137	0.941533	5.02385e-08	-1.42759	4.60626e-09	2.70396e-08	-1.41875	2.71512e-09
P78362	sp|P78362|SRPK2_HUMAN SRSF protein kinase 2 OS=Homo sapiens OX=9606 GN=SRPK2 PE=1 SV=3	186.88	3963	SRSF protein kinase 2	SRPK2	P78362	-3.72112	-3.67053	-3.68661	-3.66413	-3.77313	-3.78143	-3.78321	-3.84174	-3.93555	-3.74289	-3.69574	-4.85909	-4.69077	-4.84242	-4.56988	-4.90047	0.966113	-0.0836687	0.316497	5.04221e-08	-0.9727	4.63109e-09	9.49537e-09	-1.05637	7.65173e-10
O60313;A0A2R8YDM2;C9JMB8;A0A2R8YE78;A0A2R8YGE5	sp|O60313|OPA1_HUMAN Dynamin-like 120 kDa protein, mitochondrial OS=Homo sapiens OX=9606 GN=OPA1 PE=1 SV=3;tr|A0A2R8YDM2|A0A2R8YDM2_HUMAN Dynamin-like 120 kDa protein, form S1 OS=Homo sapiens OX=9606 GN=OPA1 PE=1 SV=1;tr|C9JMB8|C9JMB8_HUMAN Dynamin-like 12	323.31	2433	Dynamin-like 120 kDa protein, mitochondrial	OPA1	O60313	-3.69519	-3.72264	-3.59223	-3.56631	-3.69383	-3.8411	-3.59031	-3.45369	-3.85034	-3.74008	-3.49714	-5.61393	-5.54165	-5.56453	-5.37139	-4.70061	0.999924	0.0589007	0.688399	5.11457e-08	-1.73211	4.71335e-09	3.76618e-08	-1.67321	4.15584e-09
Q09470;P22001;A0A1W2PRI2	sp|Q09470|KCNA1_HUMAN Potassium voltage-gated channel subfamily A member 1 OS=Homo sapiens OX=9606 GN=KCNA1 PE=1 SV=2;sp|P22001|KCNA3_HUMAN Potassium voltage-gated channel subfamily A member 3 OS=Homo sapiens OX=9606 GN=KCNA3 PE=1 SV=3;tr|A0A1W2PRI2|A0A1W2	8.5905	4125	Potassium voltage-gated channel subfamily A member 1	KCNA1	Q09470	-2.94665	-3.30241	-3.54441	-3.63221	-3.20188	-2.869	-3.68413	-4.45189	-4.16545	-3.90996	-4.1316	-6.83632	-5.79444	-6.99206	-6.51018	-6.85761	0.145923	-0.81918	0.00134257	5.11457e-08	-2.52952	4.71377e-09	9.97837e-10	-3.3487	4.28956e-11
Q92574;A0A2R8Y5N2;A0A2R8Y5S3;A0A2R8YFV7;A0A2R8Y6S1	sp|Q92574|TSC1_HUMAN Hamartin OS=Homo sapiens OX=9606 GN=TSC1 PE=1 SV=2;tr|A0A2R8Y5N2|A0A2R8Y5N2_HUMAN Hamartin OS=Homo sapiens OX=9606 GN=TSC1 PE=1 SV=1;tr|A0A2R8Y5S3|A0A2R8Y5S3_HUMAN Hamartin OS=Homo sapiens OX=9606 GN=TSC1 PE=1 SV=1;tr|A0A2R8YFV7|A0A2R8	31.415	606	Hamartin	TSC1	Q92574	-3.7915	-3.64341	-3.86704	-3.79499	-3.60049	-3.87638	-3.68903	-3.84762	-3.84569	-3.67239	-3.64557	-4.61105	-4.7422	-4.94832	-4.77202	-4.85797	0.999924	0.0222404	0.801856	5.14738e-08	-1.04625	4.75218e-09	3.29916e-08	-1.02401	3.48024e-09
Q9Y3Q4	sp|Q9Y3Q4|HCN4_HUMAN Potassium/sodium hyperpolarization-activated cyclic nucleotide-gated channel 4 OS=Homo sapiens OX=9606 GN=HCN4 PE=1 SV=1	10.854	6560	Potassium/sodium hyperpolarization-activated cyclic nucleotide-gated channel 4	HCN4	Q9Y3Q4	-3.25953	-3.5984	-3.62034	-3.81067	-3.30554	-3.50486	-3.65556	-3.67268	-4.08562	-3.69907	-3.51117	-6.39608	-5.21244	-5.91982	-5.66664	-6.07982	0.950202	-0.208264	0.258536	5.23474e-08	-2.13014	4.84113e-09	8.76385e-09	-2.3384	6.85371e-10
E9PFI2;C9K0E4	tr|E9PFI2|E9PFI2_HUMAN Syntaxin-binding protein 5-like OS=Homo sapiens OX=9606 GN=STXBP5L PE=1 SV=1;tr|C9K0E4|C9K0E4_HUMAN Syntaxin-binding protein 5-like OS=Homo sapiens OX=9606 GN=STXBP5L PE=1 SV=1	3.4771	1451	Syntaxin-binding protein 5-like	STXBP5L	E9PFI2	-3.00867	-3.60659	-3.30971	-4.18021	-2.96485	-3.5176	-4.48459	-3.57567	-3.58189	-3.35728	-3.75738	-7.47946	-6.90821	-7.81429	-6.2167	-7.18978	0.952559	-0.320091	0.272886	5.39286e-08	-3.37032	4.99593e-09	9.1512e-09	-3.69042	7.34414e-10
O95202	sp|O95202|LETM1_HUMAN Mitochondrial proton/calcium exchanger protein OS=Homo sapiens OX=9606 GN=LETM1 PE=1 SV=1	323.31	2627	Mitochondrial proton/calcium exchanger protein	LETM1	O95202	-3.64297	-3.75618	-3.6258	-3.6041	-3.73748	-3.84839	-3.69096	-3.57287	-3.83807	-3.71842	-3.49213	-5.48867	-5.2409	-5.31085	-5.15198	-4.64253	0.999924	0.0400004	0.754647	5.3985e-08	-1.5045	5.00971e-09	3.64866e-08	-1.4645	3.96467e-09
Q13613;F8WA39;Q8NEC6;H0YDX3	sp|Q13613|MTMR1_HUMAN Myotubularin-related protein 1 OS=Homo sapiens OX=9606 GN=MTMR1 PE=1 SV=4;tr|F8WA39|F8WA39_HUMAN Phosphatidylinositol-3,5-bisphosphate 3-phosphatase OS=Homo sapiens OX=9606 GN=MTMR1 PE=1 SV=1;tr|Q8NEC6|Q8NEC6_HUMAN MTMR1 protein OS=Ho	86.377	1679	Myotubularin-related protein 1	MTMR1	Q13613	-3.83786	-3.93893	-3.90767	-3.90258	-3.67954	-3.80877	-3.64998	-3.5954	-3.77325	-3.68264	-3.39336	-4.6866	-4.85469	-4.69609	-4.85896	-5.21337	0.621849	0.226964	0.0445869	5.4271e-08	-1.24301	5.04486e-09	2.7986e-07	-1.01605	4.51487e-08
Q14183	sp|Q14183|DOC2A_HUMAN Double C2-like domain-containing protein alpha OS=Homo sapiens OX=9606 GN=DOC2A PE=1 SV=5	60.845	4283	Double C2-like domain-containing protein alpha	DOC2A	Q14183	-3.83287	-3.74865	-3.69116	-3.64555	-3.97246	-3.90243	-3.381	-3.36668	-3.66708	-3.58265	-3.24837	-6.09071	-4.78718	-5.8982	-5.48786	-5.859	0.724499	0.349694	0.0732329	5.49643e-08	-2.17543	5.11803e-09	2.07197e-07	-1.82574	3.19472e-08
P47897	sp|P47897|SYQ_HUMAN Glutamine--tRNA ligase OS=Homo sapiens OX=9606 GN=QARS1 PE=1 SV=1	240.18	3565	Glutamine--tRNA ligase	QARS1	P47897	-4.30199	-4.29441	-4.20719	-4.23776	-4.31787	-4.44183	-4.40156	-4.39031	-4.39796	-4.44761	-4.46134	-3.50201	-3.64017	-3.21731	-3.43564	-3.42697	0.878805	-0.119581	0.163512	5.62157e-08	0.975334	5.24347e-09	1.26774e-07	0.855753	1.77462e-08
Q3YEC7;F2Z2T0;G3V154	sp|Q3YEC7|RABL6_HUMAN Rab-like protein 6 OS=Homo sapiens OX=9606 GN=RABL6 PE=1 SV=2;tr|F2Z2T0|F2Z2T0_HUMAN Rab-like protein 6 OS=Homo sapiens OX=9606 GN=RABL6 PE=1 SV=1;tr|G3V154|G3V154_HUMAN Chromosome 9 open reading frame 86, isoform CRA_d OS=Homo sapien	167.77	4510	Rab-like protein 6	RABL6	Q3YEC7	-3.73886	-3.89799	-3.86854	-3.88324	-3.81142	-3.83504	-3.68594	-3.69922	-3.79142	-3.67617	-3.61278	-4.92242	-4.48216	-4.79013	-4.59543	-4.70349	0.783365	0.146073	0.103307	5.71799e-08	-1.00562	5.34248e-09	1.74019e-07	-0.859545	2.59206e-08
P05023	sp|P05023|AT1A1_HUMAN Sodium/potassium-transporting ATPase subunit alpha-1 OS=Homo sapiens OX=9606 GN=ATP1A1 PE=1 SV=1	323.31	2820	Sodium/potassium-transporting ATPase subunit alpha-1	ATP1A1	P05023	-3.24279	-3.41208	-3.40867	-3.38582	-3.11642	-3.5575	-3.72175	-4.244	-4.00259	-3.7504	-3.76963	-5.67443	-6.12138	-5.93327	-6.15633	-7.07273	0.391324	-0.543792	0.0124772	5.76108e-08	-2.29396	5.39188e-09	2.39841e-09	-2.83775	1.34302e-10
Q7LG56;H0YAV1;A0A0C4DGZ6	sp|Q7LG56|RIR2B_HUMAN Ribonucleoside-diphosphate reductase subunit M2 B OS=Homo sapiens OX=9606 GN=RRM2B PE=1 SV=1;tr|H0YAV1|H0YAV1_HUMAN Ribonucleoside-diphosphate reductase subunit M2 B (Fragment) OS=Homo sapiens OX=9606 GN=RRM2B PE=1 SV=1;tr|A0A0C4DGZ6|	31.096	4866	Ribonucleoside-diphosphate reductase subunit M2 B	RRM2B	Q7LG56	-4.42425	-4.57435	-4.54376	-4.7977	-4.81828	-4.43728	-4.68774	-5.07078	-4.89561	-4.72683	-5.11614	-3.54288	-2.94548	-3.23698	-2.64424	-3.31281	0.696564	-0.300151	0.0601779	5.77369e-08	1.76294	5.41283e-09	2.48937e-07	1.46279	3.94098e-08
Q969Y2;M0R0S9	sp|Q969Y2|GTPB3_HUMAN tRNA modification GTPase GTPBP3, mitochondrial OS=Homo sapiens OX=9606 GN=GTPBP3 PE=1 SV=2;tr|M0R0S9|M0R0S9_HUMAN tRNA modification GTPase GTPBP3, mitochondrial OS=Homo sapiens OX=9606 GN=GTPBP3 PE=1 SV=1	5.4018	2156	tRNA modification GTPase GTPBP3, mitochondrial	GTPBP3	Q969Y2	-3.52279	-3.83364	-3.37923	-3.51149	-3.40185	-3.59862	-3.63354	-3.88616	-4.13437	-3.69995	-3.55482	-5.53138	-5.84866	-5.28357	-5.61131	-5.07771	0.799104	-0.240499	0.110029	5.77693e-08	-1.68876	5.42504e-09	6.04786e-09	-1.92926	4.32371e-10
Q05397;E7ESA6;H0YBP1;H0YBZ1;E9PEI4	sp|Q05397|FAK1_HUMAN Focal adhesion kinase 1 OS=Homo sapiens OX=9606 GN=PTK2 PE=1 SV=2;tr|E7ESA6|E7ESA6_HUMAN Non-specific protein-tyrosine kinase OS=Homo sapiens OX=9606 GN=PTK2 PE=1 SV=1;tr|H0YBP1|H0YBP1_HUMAN Non-specific protein-tyrosine kinase (Fragme	171.97	4071	Focal adhesion kinase 1	PTK2	Q05397	-3.87698	-3.80769	-3.84487	-3.87797	-3.83499	-3.71163	-3.76314	-3.68417	-3.90357	-3.76967	-3.53966	-4.58571	-4.69574	-4.61032	-4.6953	-4.67441	0.947038	0.0936449	0.244158	5.78825e-08	-0.920255	5.44485e-09	9.92165e-08	-0.82661	1.32992e-08
Q9UNL2;C9JA28;C9J365	sp|Q9UNL2|SSRG_HUMAN Translocon-associated protein subunit gamma OS=Homo sapiens OX=9606 GN=SSR3 PE=1 SV=1;tr|C9JA28|C9JA28_HUMAN Signal sequence receptor subunit gamma OS=Homo sapiens OX=9606 GN=SSR3 PE=1 SV=1;tr|C9J365|C9J365_HUMAN Signal sequence recept	20.866	1177	Translocon-associated protein subunit gamma	SSR3	Q9UNL2	-4.47749	-4.52317	-4.3894	-4.42381	-4.36725	-4.53168	-4.61577	-4.50063	-4.71862	-4.62106	-4.7214	-3.4328	-3.37492	-2.94823	-2.99959	-3.6341	0.82159	-0.183366	0.128612	5.88215e-08	1.35757	5.54251e-09	1.56585e-07	1.1742	2.28271e-08
A6NL88;H7C1N4	sp|A6NL88|SHSA7_HUMAN Protein shisa-7 OS=Homo sapiens OX=9606 GN=SHISA7 PE=2 SV=3;tr|H7C1N4|H7C1N4_HUMAN Protein shisa-7 (Fragment) OS=Homo sapiens OX=9606 GN=SHISA7 PE=1 SV=1	10.723	926	Protein shisa-7	SHISA7	A6NL88	-3.61674	-3.49877	-3.18756	-3.55285	-3.49506	-3.90577	-3.49303	-3.97839	-3.87419	-3.53606	-3.70364	-6.20938	-5.10652	-5.87126	-5.67281	-5.87842	0.96893	-0.174271	0.325565	6.24234e-08	-2.03062	5.8918e-09	1.16294e-08	-2.20489	9.81416e-10
Q6PCE3	sp|Q6PCE3|PGM2L_HUMAN Glucose 1,6-bisphosphate synthase OS=Homo sapiens OX=9606 GN=PGM2L1 PE=1 SV=3	222.46	4773	Glucose 1,6-bisphosphate synthase	PGM2L1	Q6PCE3	-3.92981	-3.47222	-3.5318	-3.24995	-3.93151	-3.87112	-3.70405	-3.56378	-3.81345	-3.57428	-3.52699	-5.46832	-5.10632	-5.57519	-5.23638	-5.91486	0.999924	0.0278924	0.858869	6.28002e-08	-1.82371	5.93733e-09	3.66509e-08	-1.79581	3.99416e-09
Q53FP2	sp|Q53FP2|TM35A_HUMAN Transmembrane protein 35A OS=Homo sapiens OX=9606 GN=TMEM35A PE=1 SV=2	5.1114	4537	Transmembrane protein 35A	TMEM35A	Q53FP2	-3.49916	-3.56595	-3.98214	-3.83239	-3.54562	-3.66968	-3.76047	-3.43398	-3.79508	-3.53196	-3.33081	-5.54846	-5.03216	-5.44162	-6.19532	-5.90845	0.999924	0.11203	0.528847	6.31303e-08	-2.05474	5.98221e-09	5.89657e-08	-1.94271	7.13687e-09
Q15819;G3V113;H0YBP9;H0YBX6	sp|Q15819|UB2V2_HUMAN Ubiquitin-conjugating enzyme E2 variant 2 OS=Homo sapiens OX=9606 GN=UBE2V2 PE=1 SV=4;tr|G3V113|G3V113_HUMAN Ubiquitin-conjugating enzyme E2 variant 2 OS=Homo sapiens OX=9606 GN=UBE2V2 PE=1 SV=1;tr|H0YBP9|H0YBP9_HUMAN Ubiquitin-conjug	150.08	4430	Ubiquitin-conjugating enzyme E2 variant 2	UBE2V2	Q15819	-3.61773	-3.71129	-3.72773	-3.55416	-3.60748	-3.6232	-3.67211	-3.82682	-3.93257	-3.7103	-3.59652	-4.72203	-5.20383	-4.97297	-5.47306	-5.29189	0.989236	-0.107398	0.373608	6.31303e-08	-1.38509	5.98856e-09	1.2817e-08	-1.49249	1.11417e-09
Q9UPY5	sp|Q9UPY5|XCT_HUMAN Cystine/glutamate transporter OS=Homo sapiens OX=9606 GN=SLC7A11 PE=1 SV=1	4.3152	6462	Cystine/glutamate transporter	SLC7A11	Q9UPY5	-3.79478	-3.52135	-4.58502	-3.75947	-3.58251	-4.15103	-3.46432	-3.10044	-3.36948	-3.503	-3.32037	-5.20195	-5.82874	-6.44205	-5.77318	-5.73511	0.454399	0.547504	0.0179989	6.43862e-08	-2.44468	6.11792e-09	5.97726e-07	-1.89718	1.09324e-07
Q9BTV5;M0R366	sp|Q9BTV5|FSD1_HUMAN Fibronectin type III and SPRY domain-containing protein 1 OS=Homo sapiens OX=9606 GN=FSD1 PE=1 SV=1;tr|M0R366|M0R366_HUMAN Fibronectin type III and SPRY domain-containing protein 1 OS=Homo sapiens OX=9606 GN=FSD1 PE=1 SV=1	72.545	2163	Fibronectin type III and SPRY domain-containing protein 1	FSD1	Q9BTV5	-3.39454	-3.3672	-3.51776	-3.35836	-3.61144	-3.46538	-3.55573	-4.02218	-4.044	-3.73254	-3.79579	-5.77312	-5.03215	-5.96558	-5.8019	-6.19856	0.576858	-0.3776	0.0345895	6.44912e-08	-1.92422	6.13812e-09	3.93013e-09	-2.30182	2.51244e-10
P54829;E9PLZ4	sp|P54829|PTN5_HUMAN Tyrosine-protein phosphatase non-receptor type 5 OS=Homo sapiens OX=9606 GN=PTPN5 PE=1 SV=4;tr|E9PLZ4|E9PLZ4_HUMAN Protein-tyrosine-phosphatase OS=Homo sapiens OX=9606 GN=PTPN5 PE=1 SV=1	24.979	1520	Tyrosine-protein phosphatase non-receptor type 5	PTPN5	P54829	-3.59862	-3.75438	-3.83592	-3.9362	-3.53655	-3.70951	-3.55228	-3.37784	-3.50739	-3.35799	-3.31281	-6.57651	-5.01485	-6.57615	-5.93494	-6.70245	0.92563	0.306865	0.205574	6.45501e-08	-2.73932	6.15397e-09	1.26182e-07	-2.43245	1.75951e-08
Q9C0I1	sp|Q9C0I1|MTMRC_HUMAN Myotubularin-related protein 12 OS=Homo sapiens OX=9606 GN=MTMR12 PE=1 SV=2	92.101	5822	Myotubularin-related protein 12	MTMR12	Q9C0I1	-3.97212	-3.86088	-3.86923	-4.07286	-3.92128	-3.88132	-3.55999	-3.49797	-3.85488	-3.53494	-3.41171	-4.76653	-4.47962	-4.97633	-4.92401	-4.76362	0.242413	0.357716	0.00315006	6.4912e-08	-1.21012	6.19877e-09	1.83624e-06	-0.852408	3.9556e-07
H3BTN5;H3BQ34	tr|H3BTN5|H3BTN5_HUMAN Pyruvate kinase (Fragment) OS=Homo sapiens OX=9606 GN=PKM PE=1 SV=1;tr|H3BQ34|H3BQ34_HUMAN Pyruvate kinase OS=Homo sapiens OX=9606 GN=PKM PE=1 SV=1	58.723	1925	Pyruvate kinase (Fragment)	PKM	H3BTN5	-3.58249	-3.71568	-3.78263	-3.92859	-3.43757	-3.53731	-3.46781	-3.61013	-3.87951	-3.41321	-3.23792	-5.49779	-6.54527	-5.83091	-6.65681	-5.42694	0.999924	0.142331	0.507578	6.60177e-08	-2.46983	6.31482e-09	6.42459e-08	-2.3275	7.88806e-09
O00217;E9PPW7;E9PKH6;E9PN51;F8W9K7	sp|O00217|NDUS8_HUMAN NADH dehydrogenase [ubiquinone] iron-sulfur protein 8, mitochondrial OS=Homo sapiens OX=9606 GN=NDUFS8 PE=1 SV=1;tr|E9PPW7|E9PPW7_HUMAN Complex I-23kD (Fragment) OS=Homo sapiens OX=9606 GN=NDUFS8 PE=1 SV=1;tr|E9PKH6|E9PKH6_HUMAN Compl	149.07	2181	NADH dehydrogenase [ubiquinone] iron-sulfur protein 8, mitochondrial	NDUFS8	O00217	-3.53062	-3.72447	-3.63327	-3.85622	-3.59144	-3.72064	-3.79412	-3.69366	-4.03445	-3.81974	-3.47712	-5.01426	-4.93254	-5.20423	-4.938	-4.84015	0.995356	-0.087708	0.411204	6.62247e-08	-1.22202	6.34514e-09	1.43209e-08	-1.30972	1.2767e-09
P01116	sp|P01116|RASK_HUMAN GTPase KRas OS=Homo sapiens OX=9606 GN=KRAS PE=1 SV=1	132.45	2738	GTPase KRas	KRAS	P01116	-3.65142	-3.58755	-3.63872	-3.44978	-3.53278	-3.62517	-3.63438	-3.69756	-3.95581	-3.66443	-3.51277	-4.82739	-5.59113	-5.62297	-5.83675	-5.99263	0.999924	-0.112088	0.493904	6.67092e-08	-1.88118	6.40214e-09	1.65002e-08	-1.99327	1.5181e-09
E7EU04;P14207;F5GXV3;F5H4Z6;F5GZ45;F5H3Z4;J3KR13;J3KQP4;F5H5L8;A0A087WWY2	tr|E7EU04|E7EU04_HUMAN Folate receptor beta (Fragment) OS=Homo sapiens OX=9606 GN=FOLR2 PE=1 SV=2;sp|P14207|FOLR2_HUMAN Folate receptor beta OS=Homo sapiens OX=9606 GN=FOLR2 PE=1 SV=4;tr|F5GXV3|F5GXV3_HUMAN Folate receptor beta (Fragment) OS=Homo sapiens O	52.541	1388	Folate receptor beta (Fragment)	FOLR2	E7EU04	-4.87653	-4.70532	-4.62708	-4.62992	-4.92851	-4.72651	-4.96683	-4.48436	-4.60787	-4.87877	-4.71809	-2.96695	-2.80716	-3.03838	-3.12256	-3.65831	0.999924	0.0177945	0.898545	6.76639e-08	1.61252	6.50449e-09	2.92598e-08	1.63031	3.01231e-09
H9KV31;O15394	tr|H9KV31|H9KV31_HUMAN Neural cell adhesion molecule 2 OS=Homo sapiens OX=9606 GN=NCAM2 PE=1 SV=2;sp|O15394|NCAM2_HUMAN Neural cell adhesion molecule 2 OS=Homo sapiens OX=9606 GN=NCAM2 PE=1 SV=2	316.54	1979	Neural cell adhesion molecule 2	NCAM2	H9KV31	-3.82351	-3.66466	-3.37211	-3.22132	-3.88538	-3.94691	-3.48149	-3.62235	-3.75887	-3.66441	-3.30658	-5.26294	-5.43663	-6.19251	-6.1122	-6.33388	0.999924	0.0855766	0.668849	6.93933e-08	-2.30089	6.68174e-09	5.24684e-08	-2.21532	6.17569e-09
O43674;E7EWP0;H0Y886	sp|O43674|NDUB5_HUMAN NADH dehydrogenase [ubiquinone] 1 beta subcomplex subunit 5, mitochondrial OS=Homo sapiens OX=9606 GN=NDUFB5 PE=1 SV=1;tr|E7EWP0|E7EWP0_HUMAN Complex I-SGDH OS=Homo sapiens OX=9606 GN=NDUFB5 PE=1 SV=1;tr|H0Y886|H0Y886_HUMAN Complex I-	13.909	1405	NADH dehydrogenase [ubiquinone] 1 beta subcomplex subunit 5, mitochondrial	NDUFB5	O43674	-3.49468	-3.60771	-3.51915	-3.72389	-3.60761	-3.6537	-3.83744	-3.60243	-3.95285	-3.85474	-3.72647	-5.51603	-5.0545	-5.32092	-4.80468	-5.03091	0.801291	-0.193662	0.112954	7.01473e-08	-1.35062	6.76547e-09	7.11755e-09	-1.54429	5.363e-10
P54764;E9PG71	sp|P54764|EPHA4_HUMAN Ephrin type-A receptor 4 OS=Homo sapiens OX=9606 GN=EPHA4 PE=1 SV=1;tr|E9PG71|E9PG71_HUMAN Receptor protein-tyrosine kinase OS=Homo sapiens OX=9606 GN=EPHA4 PE=1 SV=1	273.75	3753	Ephrin type-A receptor 4	EPHA4	P54764	-3.62299	-3.49196	-3.39781	-3.05686	-3.65879	-3.67745	-3.68661	-4.08241	-3.96481	-3.6594	-3.67346	-5.92986	-5.24848	-5.49143	-5.6194	-6.15464	0.680736	-0.329032	0.0572645	7.12546e-08	-1.87542	6.88358e-09	5.3197e-09	-2.20445	3.65392e-10
P51693;F5GZ08;B7Z4G8;K7EQJ4	sp|P51693|APLP1_HUMAN Amyloid-like protein 1 OS=Homo sapiens OX=9606 GN=APLP1 PE=1 SV=3;tr|F5GZ08|F5GZ08_HUMAN Amyloid-like protein 1 OS=Homo sapiens OX=9606 GN=APLP1 PE=1 SV=1;tr|B7Z4G8|B7Z4G8_HUMAN Amyloid-like protein 1 OS=Homo sapiens OX=9606 GN=APLP1	133.87	1092	Amyloid-like protein 1	APLP1	P51693	-3.89072	-3.28819	-3.73901	-3.2381	-3.88502	-3.34333	-3.6767	-3.94052	-4.10407	-3.55461	-3.57251	-5.45853	-5.48091	-5.64429	-5.32609	-5.47836	0.903605	-0.205617	0.178727	7.13197e-08	-1.70796	6.90118e-09	9.1512e-09	-1.91358	7.34535e-10
O43768;A0A1W2PRU0;A6NMQ3;Q5T5H1	sp|O43768|ENSA_HUMAN Alpha-endosulfine OS=Homo sapiens OX=9606 GN=ENSA PE=1 SV=1;tr|A0A1W2PRU0|A0A1W2PRU0_HUMAN Alpha-endosulfine OS=Homo sapiens OX=9606 GN=ENSA PE=1 SV=1;tr|A6NMQ3|A6NMQ3_HUMAN Alpha-endosulfine OS=Homo sapiens OX=9606 GN=ENSA PE=1 SV=2;t	19.904	2404	Alpha-endosulfine	ENSA	O43768	-3.57384	-3.42783	-3.48617	-3.86504	-3.52934	-3.59743	-3.64833	-3.90412	-3.93861	-3.83094	-3.86111	-4.86023	-5.19355	-5.06423	-5.44899	-5.02945	0.565847	-0.256679	0.0329044	7.14931e-08	-1.28267	6.92929e-09	4.19251e-09	-1.53935	2.71821e-10
P00492	sp|P00492|HPRT_HUMAN Hypoxanthine-guanine phosphoribosyltransferase OS=Homo sapiens OX=9606 GN=HPRT1 PE=1 SV=2	319.36	2710	Hypoxanthine-guanine phosphoribosyltransferase	HPRT1	P00492	-3.60249	-3.73952	-3.75193	-3.74388	-3.70481	-3.60284	-3.59545	-3.52357	-3.79592	-3.52627	-3.29118	-5.9543	-5.51763	-5.91076	-6.12851	-4.81852	0.995356	0.14443	0.437837	7.18795e-08	-2.11947	6.98489e-09	8.01994e-08	-1.97504	1.0203e-08
Q92736;H7BY35	sp|Q92736|RYR2_HUMAN Ryanodine receptor 2 OS=Homo sapiens OX=9606 GN=RYR2 PE=1 SV=3;tr|H7BY35|H7BY35_HUMAN Ryanodine receptor 2 OS=Homo sapiens OX=9606 GN=RYR2 PE=1 SV=2	323.31	1938	Ryanodine receptor 2	RYR2	Q92736	-3.63033	-3.67902	-3.58606	-3.63343	-3.66038	-3.73396	-3.57841	-3.71086	-3.67283	-3.64886	-3.54201	-5.54998	-4.67691	-5.91986	-5.54159	-5.60222	0.999924	0.0232706	0.88364	7.18795e-08	-1.82752	6.98955e-09	4.03392e-08	-1.80425	4.53688e-09
P67775	sp|P67775|PP2AA_HUMAN Serine/threonine-protein phosphatase 2A catalytic subunit alpha isoform OS=Homo sapiens OX=9606 GN=PPP2CA PE=1 SV=1	323.31	3944	Serine/threonine-protein phosphatase 2A catalytic subunit alpha isoform	PPP2CA	P67775	-3.74607	-3.69055	-3.65893	-3.52942	-3.72509	-3.76263	-3.71613	-3.80341	-3.91982	-3.7215	-3.74818	-4.63497	-5.03139	-4.7481	-5.14437	-4.93792	0.971107	-0.0963607	0.32944	7.25749e-08	-1.11754	7.06869e-09	1.34817e-08	-1.2139	1.17622e-09
Q13825	sp|Q13825|AUHM_HUMAN Methylglutaconyl-CoA hydratase, mitochondrial OS=Homo sapiens OX=9606 GN=AUH PE=1 SV=1	108.06	4251	Methylglutaconyl-CoA hydratase, mitochondrial	AUH	Q13825	-3.47146	-3.78095	-3.67894	-3.7441	-3.56385	-3.78506	-3.72545	-3.47031	-3.77297	-3.81744	-3.4836	-5.47967	-5.4814	-5.44997	-5.55649	-4.67825	0.999924	0.0167738	0.908474	7.2876e-08	-1.6752	7.10958e-09	3.96395e-08	-1.65843	4.43932e-09
P09936;D6RE83;D6R956;D6R974	sp|P09936|UCHL1_HUMAN Ubiquitin carboxyl-terminal hydrolase isozyme L1 OS=Homo sapiens OX=9606 GN=UCHL1 PE=1 SV=2;tr|D6RE83|D6RE83_HUMAN Ubiquitin carboxyl-terminal hydrolase OS=Homo sapiens OX=9606 GN=UCHL1 PE=1 SV=1;tr|D6R956|D6R956_HUMAN Ubiquitin carbo	323.31	2952	Ubiquitin carboxyl-terminal hydrolase isozyme L1	UCHL1	P09936	-3.73129	-3.8209	-3.86045	-4.01116	-3.65875	-3.61505	-3.47472	-3.34708	-3.71666	-3.42567	-3.03712	-5.11911	-5.91676	-6.55087	-6.74363	-5.81285	0.798196	0.382683	0.109209	7.3138e-08	-2.6284	7.14674e-09	2.22601e-07	-2.24571	3.46049e-08
O60551;Q5VUC6	sp|O60551|NMT2_HUMAN Glycylpeptide N-tetradecanoyltransferase 2 OS=Homo sapiens OX=9606 GN=NMT2 PE=1 SV=1;tr|Q5VUC6|Q5VUC6_HUMAN Glycylpeptide N-tetradecanoyltransferase OS=Homo sapiens OX=9606 GN=NMT2 PE=1 SV=1	48.283	2451	Glycylpeptide N-tetradecanoyltransferase 2	NMT2	O60551	-3.71618	-3.68406	-3.4538	-3.76038	-3.56453	-3.68748	-3.74954	-3.83862	-3.98176	-3.72527	-3.6219	-4.67111	-5.1566	-5.19558	-4.96035	-5.16676	0.931384	-0.139014	0.212309	7.33599e-08	-1.24666	7.18005e-09	1.04441e-08	-1.38568	8.5819e-10
Q9UPX8	sp|Q9UPX8|SHAN2_HUMAN SH3 and multiple ankyrin repeat domains protein 2 OS=Homo sapiens OX=9606 GN=SHANK2 PE=1 SV=3	323.31	6461	SH3 and multiple ankyrin repeat domains protein 2	SHANK2	Q9UPX8	-3.56911	-3.46495	-3.10705	-3.31958	-3.53547	-3.8605	-3.61511	-3.9069	-4.01263	-3.67282	-3.75016	-5.95288	-5.11762	-6.14685	-5.80499	-6.16173	0.762594	-0.315412	0.0916952	7.41881e-08	-2.04529	7.27288e-09	6.74683e-09	-2.3607	5.04086e-10
Q5SQN1;A0A087X0B7;U3KPT7;A0A087X2J6;H0Y627;H7C3C7	sp|Q5SQN1|SNP47_HUMAN Synaptosomal-associated protein 47 OS=Homo sapiens OX=9606 GN=SNAP47 PE=1 SV=3;tr|A0A087X0B7|A0A087X0B7_HUMAN Synaptosomal-associated protein 47 OS=Homo sapiens OX=9606 GN=SNAP47 PE=1 SV=1;tr|U3KPT7|U3KPT7_HUMAN Synaptosomal-associate	8.1881	150	Synaptosomal-associated protein 47	SNAP47	Q5SQN1	-3.68938	-3.51348	-3.69581	-3.74146	-3.61003	-3.55644	-3.61691	-3.65995	-3.85784	-3.62287	-3.41237	-4.8613	-6.04429	-5.36972	-5.88445	-5.59231	0.999924	0.000444625	0.99788	7.50775e-08	-1.91643	7.37418e-09	3.67253e-08	-1.91598	4.00809e-09
Q9NVT9;E5RJ86;E5RHK3	sp|Q9NVT9|ARMC1_HUMAN Armadillo repeat-containing protein 1 OS=Homo sapiens OX=9606 GN=ARMC1 PE=1 SV=1;tr|E5RJ86|E5RJ86_HUMAN Armadillo repeat-containing protein 1 (Fragment) OS=Homo sapiens OX=9606 GN=ARMC1 PE=1 SV=1;tr|E5RHK3|E5RHK3_HUMAN Armadillo repea	79.441	6140	Armadillo repeat-containing protein 1	ARMC1	Q9NVT9	-3.70802	-3.75022	-3.63342	-3.63795	-3.56352	-3.76367	-3.73158	-3.66962	-3.90587	-3.80496	-3.63914	-5.05406	-5.22319	-5.05675	-5.13777	-4.56171	0.999924	-0.0741013	0.502591	7.50775e-08	-1.25646	7.39535e-09	1.87407e-08	-1.33056	1.77306e-09
Q9NZN3	sp|Q9NZN3|EHD3_HUMAN EH domain-containing protein 3 OS=Homo sapiens OX=9606 GN=EHD3 PE=1 SV=2	323.31	6213	EH domain-containing protein 3	EHD3	Q9NZN3	-3.70845	-3.79472	-3.70993	-3.93895	-3.64074	-3.67842	-3.51069	-3.53182	-3.74283	-3.6228	-3.43633	-5.41287	-5.08472	-5.72237	-5.68128	-4.72804	0.950202	0.17631	0.260428	7.50775e-08	-1.75696	7.40112e-09	1.26182e-07	-1.58066	1.76142e-08
Q9NZ52;J3KSS7	sp|Q9NZ52|GGA3_HUMAN ADP-ribosylation factor-binding protein GGA3 OS=Homo sapiens OX=9606 GN=GGA3 PE=1 SV=1;tr|J3KSS7|J3KSS7_HUMAN ADP-ribosylation factor-binding protein GGA3 OS=Homo sapiens OX=9606 GN=GGA3 PE=1 SV=1	49.986	6194	ADP-ribosylation factor-binding protein GGA3	GGA3	Q9NZ52	-3.75666	-3.84866	-3.82204	-3.85838	-3.8679	-3.81268	-3.73344	-3.79578	-3.87295	-3.63186	-3.66243	-4.69914	-4.64553	-4.60005	-4.46106	-4.75154	0.950967	0.0884267	0.266133	7.50775e-08	-0.892171	7.40771e-09	1.24201e-07	-0.803745	1.72983e-08
Q9NYB9;E9PEZ7;E7EW77;E7EP65;A0A0C4DG21;A0A7D9NKC8;F8WAL6	sp|Q9NYB9|ABI2_HUMAN Abl interactor 2 OS=Homo sapiens OX=9606 GN=ABI2 PE=1 SV=1;tr|E9PEZ7|E9PEZ7_HUMAN Abl interactor 2 OS=Homo sapiens OX=9606 GN=ABI2 PE=1 SV=1;tr|E7EW77|E7EW77_HUMAN Abl interactor 2 OS=Homo sapiens OX=9606 GN=ABI2 PE=1 SV=1;tr|E7EP65|E7	194.31	325	Abl interactor 2	ABI2	Q9NYB9	-3.66014	-3.3994	-3.88848	-3.31489	-3.69474	-3.64183	-3.64172	-3.71752	-4.00285	-3.68782	-3.72007	-4.8725	-5.34324	-5.34286	-5.3063	-5.63698	0.950202	-0.154078	0.263778	7.5101e-08	-1.54639	7.42194e-09	1.21221e-08	-1.70046	1.03646e-09
P43003;A0A087X0U3;A0A087WT87	sp|P43003|EAA1_HUMAN Excitatory amino acid transporter 1 OS=Homo sapiens OX=9606 GN=SLC1A3 PE=1 SV=1;tr|A0A087X0U3|A0A087X0U3_HUMAN Amino acid transporter OS=Homo sapiens OX=9606 GN=SLC1A3 PE=1 SV=1;tr|A0A087WT87|A0A087WT87_HUMAN Amino acid transporter OS=	116.89	3516	Excitatory amino acid transporter 1	SLC1A3	P43003	-3.45498	-3.55284	-3.81446	-3.29365	-3.33999	-3.85483	-3.64638	-3.36815	-3.57042	-3.70401	-3.433	-5.80799	-6.11918	-6.70539	-7.34126	-7.80247	0.999924	0.00739916	0.978959	7.52807e-08	-3.21087	7.45349e-09	3.77359e-08	-3.20347	4.17226e-09
Q12797	sp|Q12797|ASPH_HUMAN Aspartyl/asparaginyl beta-hydroxylase OS=Homo sapiens OX=9606 GN=ASPH PE=1 SV=3	323.31	4140	Aspartyl/asparaginyl beta-hydroxylase	ASPH	Q12797	-4.56767	-4.66998	-4.6739	-4.79912	-4.66357	-4.44043	-4.63669	-4.53662	-4.40094	-4.59973	-4.8686	-3.25812	-3.59945	-2.9371	-3.22486	-2.97376	0.999924	0.0272615	0.825013	7.52807e-08	1.40985	7.46849e-09	2.98232e-08	1.43712	3.08451e-09
P56378;G3V556;A0A0A0MTQ5	sp|P56378|ATP68_HUMAN ATP synthase subunit ATP5MPL, mitochondrial OS=Homo sapiens OX=9606 GN=ATP5MPL PE=1 SV=1;tr|G3V556|G3V556_HUMAN ATP synthase subunit ATP5MPL, mitochondrial OS=Homo sapiens OX=9606 GN=ATP5MPL PE=1 SV=1;tr|A0A0A0MTQ5|A0A0A0MTQ5_HUMAN AT	6.0477	3789	ATP synthase subunit ATP5MPL, mitochondrial	ATP5MPL	P56378	-3.59256	-3.8083	-3.73805	-3.78358	-3.50274	-3.81379	-3.91163	-3.73125	-3.71941	-3.86028	-3.62435	-5.11709	-4.80904	-4.91328	-4.71146	-4.82084	0.999924	-0.0628801	0.517805	7.52807e-08	-1.10496	7.47553e-09	1.92726e-08	-1.16784	1.84349e-09
Q8N111	sp|Q8N111|CEND_HUMAN Cell cycle exit and neuronal differentiation protein 1 OS=Homo sapiens OX=9606 GN=CEND1 PE=1 SV=1	46.386	5048	Cell cycle exit and neuronal differentiation protein 1	CEND1	Q8N111	-3.3219	-3.71132	-3.58061	-3.75951	-3.26377	-3.35569	-3.56196	-3.729	-3.63978	-3.72173	-3.57917	-6.05998	-5.85203	-6.54214	-5.93938	-7.55336	0.999924	-0.147528	0.541011	7.58253e-08	-2.74305	7.54163e-09	2.00868e-08	-2.89058	1.94049e-09
Q16181;E7ES33;E7EPK1;G3V1Q4	sp|Q16181|SEPT7_HUMAN Septin-7 OS=Homo sapiens OX=9606 GN=SEPTIN7 PE=1 SV=2;tr|E7ES33|E7ES33_HUMAN Septin-7 OS=Homo sapiens OX=9606 GN=SEPTIN7 PE=1 SV=3;tr|E7EPK1|E7EPK1_HUMAN Septin-7 OS=Homo sapiens OX=9606 GN=SEPTIN7 PE=1 SV=2;tr|G3V1Q4|G3V1Q4_HUMAN Sep	323.31	4440	Septin-7	SEPTIN7	Q16181	-3.60167	-3.49429	-3.54935	-3.44415	-3.61567	-3.53692	-3.66371	-3.84343	-3.89075	-3.72749	-3.83017	-4.75717	-5.49183	-5.44329	-5.82383	-5.49122	0.757978	-0.250766	0.0896973	7.60612e-08	-1.61036	7.57856e-09	6.8791e-09	-1.86113	5.16151e-10
Q96CW9	sp|Q96CW9|NTNG2_HUMAN Netrin-G2 OS=Homo sapiens OX=9606 GN=NTNG2 PE=1 SV=2	2.5902	5443	Netrin-G2	NTNG2	Q96CW9	-3.66063	-3.58981	-3.54811	-3.39577	-3.6203	-3.82661	-3.72106	-3.78198	-3.82379	-3.81608	-3.74857	-5.29598	-4.70617	-5.19657	-5.14825	-5.51968	0.89308	-0.171424	0.173136	7.60612e-08	-1.39504	7.58923e-09	9.67717e-09	-1.56646	7.84428e-10
Q9Y4E6;A2RRE0	sp|Q9Y4E6|WDR7_HUMAN WD repeat-containing protein 7 OS=Homo sapiens OX=9606 GN=WDR7 PE=1 SV=2;tr|A2RRE0|A2RRE0_HUMAN WD repeat-containing protein 7 OS=Homo sapiens OX=9606 GN=WDR7 PE=1 SV=1	323.31	6574	WD repeat-containing protein 7	WDR7	Q9Y4E6	-3.71487	-3.81643	-3.67335	-3.74025	-3.77447	-3.89983	-3.6731	-3.708	-3.79851	-3.75731	-3.67047	-5.06615	-4.62029	-4.96111	-4.59173	-4.78679	0.999924	0.048388	0.611377	7.61619e-08	-1.08373	7.61135e-09	6.39904e-08	-1.03535	7.84654e-09
Q99490;F8VVT9;J3KNM6	sp|Q99490|AGAP2_HUMAN Arf-GAP with GTPase, ANK repeat and PH domain-containing protein 2 OS=Homo sapiens OX=9606 GN=AGAP2 PE=1 SV=2;tr|F8VVT9|F8VVT9_HUMAN Arf-GAP with GTPase, ANK repeat and PH domain-containing protein 2 OS=Homo sapiens OX=9606 GN=AGAP2 P	140.44	1640	Arf-GAP with GTPase, ANK repeat and PH domain-containing protein 2	AGAP2	Q99490	-3.69383	-3.55466	-3.42084	-3.42569	-3.67671	-3.78305	-3.54202	-3.55986	-3.84091	-3.67738	-3.56537	-6.00096	-5.00193	-6.02079	-5.46876	-6.32504	0.999924	-0.0446459	0.810625	7.65013e-08	-2.12639	7.65741e-09	2.9843e-08	-2.17104	3.09129e-09
Q13217;X6R9L0	sp|Q13217|DNJC3_HUMAN DnaJ homolog subfamily C member 3 OS=Homo sapiens OX=9606 GN=DNAJC3 PE=1 SV=1;tr|X6R9L0|X6R9L0_HUMAN DnaJ homolog subfamily C member 3 OS=Homo sapiens OX=9606 GN=DNAJC3 PE=1 SV=1	105.94	4185	DnaJ homolog subfamily C member 3	DNAJC3	Q13217	-4.51492	-4.4977	-4.3807	-4.48346	-4.65138	-4.57154	-4.47832	-4.46442	-4.62872	-4.4157	-4.49704	-3.66631	-3.40538	-3.08955	-3.09681	-3.2081	0.999924	0.019777	0.851357	7.75597e-08	1.20361	7.77566e-09	3.20057e-08	1.22339	3.34578e-09
Q9BV35;M0QZJ5	sp|Q9BV35|SCMC3_HUMAN Calcium-binding mitochondrial carrier protein SCaMC-3 OS=Homo sapiens OX=9606 GN=SLC25A23 PE=1 SV=2;tr|M0QZJ5|M0QZJ5_HUMAN Calcium-binding mitochondrial carrier protein SCaMC-3 (Fragment) OS=Homo sapiens OX=9606 GN=SLC25A23 PE=1 SV=1	39.315	5734	Calcium-binding mitochondrial carrier protein SCaMC-3	SLC25A23	Q9BV35	-3.73587	-3.61578	-3.32229	-3.69293	-3.7414	-3.94167	-3.6345	-3.91798	-3.81941	-3.7108	-3.79505	-5.04508	-4.88145	-4.83308	-5.0592	-5.01123	0.979145	-0.100557	0.342483	7.79155e-08	-1.19046	7.82368e-09	1.49032e-08	-1.29102	1.33571e-09
O15197;J3KQU5;A0A0G2JNC5;F8WCM8;A0A0G2JNH7	sp|O15197|EPHB6_HUMAN Ephrin type-B receptor 6 OS=Homo sapiens OX=9606 GN=EPHB6 PE=1 SV=4;tr|J3KQU5|J3KQU5_HUMAN Ephrin type-B receptor 6 OS=Homo sapiens OX=9606 GN=EPHB6 PE=1 SV=2;tr|A0A0G2JNC5|A0A0G2JNC5_HUMAN Ephrin type-B receptor 6 OS=Homo sapiens OX=	34.614	398	Ephrin type-B receptor 6	EPHB6	O15197	-2.94372	-3.72493	-3.70025	-3.69069	-2.63825	-3.6309	-4.20588	-4.04706	-3.96807	-3.80139	-3.17912	-7.01998	-6.25996	-7.50775	-7.02734	-7.94759	0.824981	-0.452179	0.133645	7.80014e-08	-3.31222	7.84468e-09	8.75311e-09	-3.7644	6.81754e-10
Q13936;E9PDI6;F5GY28;A0A0A0MR67;A0A0A0MSA1;F5H522;Q13698;A0A1B0GTN0;A0A1B0GUN6;A0A1B0GW98;Q59GD8;A0A1B0GUB6;A0A1W2PQ56;A0A1B0GWE1;A0A5F9Z6M3;A0A1B0GTP8;Q01668;B1ALM3	sp|Q13936|CAC1C_HUMAN Voltage-dependent L-type calcium channel subunit alpha-1C OS=Homo sapiens OX=9606 GN=CACNA1C PE=1 SV=4;tr|E9PDI6|E9PDI6_HUMAN Voltage-dependent L-type calcium channel subunit alpha OS=Homo sapiens OX=9606 GN=CACNA1C PE=1 SV=1;tr|F5GY2	63.382	214	Voltage-dependent L-type calcium channel subunit alpha-1C	CACNA1C	Q13936	-3.68731	-3.58081	-3.42214	-3.96618	-3.56237	-4.05749	-3.46696	-3.67475	-3.71943	-3.66475	-3.67803	-5.34641	-4.83435	-5.57272	-5.11204	-5.28605	0.999924	0.0719311	0.607963	7.96976e-08	-1.58953	8.02791e-09	6.77403e-08	-1.5176	8.34934e-09
O00299	sp|O00299|CLIC1_HUMAN Chloride intracellular channel protein 1 OS=Homo sapiens OX=9606 GN=CLIC1 PE=1 SV=4	309.9	2189	Chloride intracellular channel protein 1	CLIC1	O00299	-5.30031	-5.20766	-5.61583	-5.58869	-5.34431	-5.04732	-5.15267	-4.98909	-4.84981	-5.14503	-5.58636	-2.5141	-3.63826	-2.41525	-2.98488	-2.84659	0.964638	0.206096	0.30855	7.98298e-08	2.26477	8.0539e-09	1.42781e-08	2.47087	1.26236e-09
Q16539;B4E0K5;E7EX54;B5TY33	sp|Q16539|MK14_HUMAN Mitogen-activated protein kinase 14 OS=Homo sapiens OX=9606 GN=MAPK14 PE=1 SV=3;tr|B4E0K5|B4E0K5_HUMAN Mitogen-activated protein kinase OS=Homo sapiens OX=9606 GN=MAPK14 PE=1 SV=1;tr|E7EX54|E7EX54_HUMAN Mitogen-activated protein kinase	28.276	1057	Mitogen-activated protein kinase 14	MAPK14	Q16539	-4.56424	-4.55555	-4.51188	-4.46417	-4.56171	-4.59775	-4.43562	-4.44121	-4.1108	-4.42544	-4.65778	-3.33712	-3.52158	-3.17777	-3.28839	-3.22081	0.920284	0.128379	0.198289	7.99376e-08	1.10504	8.07745e-09	1.09917e-08	1.23341	9.11904e-10
P53801;A8MZH8;A8MXQ1	sp|P53801|PTTG_HUMAN Pituitary tumor-transforming gene 1 protein-interacting protein OS=Homo sapiens OX=9606 GN=PTTG1IP PE=1 SV=1;tr|A8MZH8|A8MZH8_HUMAN Pituitary tumor-transforming gene 1 protein-interacting protein OS=Homo sapiens OX=9606 GN=PTTG1IP PE=1	22.781	3733	Pituitary tumor-transforming gene 1 protein-interacting protein	PTTG1IP	P53801	-4.63171	-4.59026	-4.76149	-4.8222	-4.61097	-4.51757	-4.5107	-4.41175	-4.40401	-4.4489	-4.62683	-3.30708	-3.28153	-3.47753	-3.29596	-2.82076	0.815509	0.175264	0.123406	8.05281e-08	1.24387	8.1499e-09	8.62942e-09	1.41913	6.70751e-10
P80723	sp|P80723|BASP1_HUMAN Brain acid soluble protein 1 OS=Homo sapiens OX=9606 GN=BASP1 PE=1 SV=2	323.31	3979	Brain acid soluble protein 1	BASP1	P80723	-3.65916	-3.50393	-3.37665	-3.15392	-3.38671	-3.56863	-3.66415	-3.85932	-3.70314	-3.65983	-3.39123	-6.64883	-7.20257	-7.21667	-8.20747	-5.77014	0.999924	-0.214037	0.471971	8.10686e-08	-3.3536	8.21746e-09	1.93041e-08	-3.56764	1.84957e-09
P09622;E9PEX6	sp|P09622|DLDH_HUMAN Dihydrolipoyl dehydrogenase, mitochondrial OS=Homo sapiens OX=9606 GN=DLD PE=1 SV=2;tr|E9PEX6|E9PEX6_HUMAN Dihydrolipoyl dehydrogenase OS=Homo sapiens OX=9606 GN=DLD PE=1 SV=1	323.31	2946	Dihydrolipoyl dehydrogenase, mitochondrial	DLD	P09622	-3.63314	-3.81246	-3.70265	-3.70708	-3.61975	-3.71557	-3.76166	-3.71273	-3.88972	-3.80754	-3.54093	-5.15653	-5.27344	-4.81491	-4.76335	-4.78203	0.999924	-0.0440753	0.681527	8.26475e-08	-1.21554	8.39061e-09	2.727e-08	-1.25961	2.7469e-09
Q96FJ2	sp|Q96FJ2|DYL2_HUMAN Dynein light chain 2, cytoplasmic OS=Homo sapiens OX=9606 GN=DYNLL2 PE=1 SV=1	32.13	5478	Dynein light chain 2, cytoplasmic	DYNLL2	Q96FJ2	-3.60655	-3.49702	-3.63003	-3.45658	-3.64444	-3.66627	-3.71697	-3.75279	-4.01029	-3.80977	-3.85331	-5.15125	-4.69411	-5.36113	-5.05362	-5.3366	0.618449	-0.245148	0.0440488	8.28978e-08	-1.29071	8.42917e-09	5.47998e-09	-1.53586	3.7727e-10
Q8TB36;A0A6Q8PGS2;A0A6Q8PGL3;A0A6Q8PH79;A0A6Q8PFG4;A0A6Q8PHC1;A0A6Q8PHN7;A0A6Q8PH88;A0A6Q8PEX8;A0A6Q8PH97;B4DIH2;A0A6Q8PEZ4;A0A6Q8PGU0;A0A6Q8PFF4	sp|Q8TB36|GDAP1_HUMAN Ganglioside-induced differentiation-associated protein 1 OS=Homo sapiens OX=9606 GN=GDAP1 PE=1 SV=3;tr|A0A6Q8PGS2|A0A6Q8PGS2_HUMAN Ganglioside-induced differentiation-associated protein 1 OS=Homo sapiens OX=9606 GN=GDAP1 PE=4 SV=1;tr|	284.7	843	Ganglioside-induced differentiation-associated protein 1	GDAP1	Q8TB36	-3.51348	-3.715	-4.34456	-3.5188	-3.55607	-3.73081	-4.05556	-3.20493	-3.41959	-3.53832	-3.21249	-5.95005	-5.37959	-5.92094	-5.88865	-6.65771	0.952559	0.243605	0.273419	8.31966e-08	-2.47321	8.47275e-09	1.37952e-07	-2.2296	1.95637e-08
Q9ULB4	sp|Q9ULB4|CADH9_HUMAN Cadherin-9 OS=Homo sapiens OX=9606 GN=CDH9 PE=2 SV=2	4.63	6396	Cadherin-9	CDH9	Q9ULB4	-3.67407	-3.48781	-3.45361	-3.34016	-3.78055	-3.7587	-3.94398	-3.50086	-4.01355	-3.46081	-3.43343	-5.64518	-5.45083	-6.03414	-5.24329	-6.29484	0.999924	-0.0880453	0.629936	8.38767e-08	-2.06313	8.55531e-09	2.57598e-08	-2.15118	2.56617e-09
Q5VTS2;Q5VTS0;Q8IZ57	tr|Q5VTS2|Q5VTS2_HUMAN Neurensin-1 OS=Homo sapiens OX=9606 GN=NRSN1 PE=1 SV=1;tr|Q5VTS0|Q5VTS0_HUMAN Neurensin-1 (Fragment) OS=Homo sapiens OX=9606 GN=NRSN1 PE=1 SV=9;sp|Q8IZ57|NRSN1_HUMAN Neurensin-1 OS=Homo sapiens OX=9606 GN=NRSN1 PE=1 SV=1	11	4676	Neurensin-1	NRSN1	Q5VTS2	-4.06022	-4.13975	-4.25881	-4.16973	-3.57102	-4.09547	-3.49511	-2.8261	-3.65771	-3.192	-2.83188	-6.59291	-5.4219	-5.94099	-5.86524	-7.16712	0.275357	0.848606	0.00502317	8.39573e-08	-2.99707	8.57686e-09	1.94725e-06	-2.14847	4.25343e-07
P04083	sp|P04083|ANXA1_HUMAN Annexin A1 OS=Homo sapiens OX=9606 GN=ANXA1 PE=1 SV=2	323.31	2800	Annexin A1	ANXA1	P04083	-6.08601	-6.27299	-5.87247	-6.44203	-6.02365	-5.9358	-6.06408	-5.70676	-6.04286	-5.93615	-6.42042	-1.9696	-3.68708	-2.23657	-2.25156	-3.65014	0.999924	0.0714372	0.804999	8.3979e-08	3.27507	8.5924e-09	3.26964e-08	3.3465	3.43481e-09
P22897	sp|P22897|MRC1_HUMAN Macrophage mannose receptor 1 OS=Homo sapiens OX=9606 GN=MRC1 PE=1 SV=1	55.332	3229	Macrophage mannose receptor 1	MRC1	P22897	-4.77794	-4.44417	-4.46433	-4.80378	-4.69928	-4.95521	-4.79849	-4.93396	-4.68881	-4.803	-5.1081	-3.61114	-3.28788	-2.63804	-2.9431	-3.07527	0.950967	-0.175687	0.266724	8.43656e-08	1.75539	8.64533e-09	1.42592e-07	1.5797	2.04478e-08
A0A3B3IRZ4;Q6DN90;A0A2R8Y7T6;A0A3B3IU98;A0A0C4DGT3;A0A2R8Y695	tr|A0A3B3IRZ4|A0A3B3IRZ4_HUMAN IQ motif and SEC7 domain-containing protein 1 OS=Homo sapiens OX=9606 GN=IQSEC1 PE=1 SV=1;sp|Q6DN90|IQEC1_HUMAN IQ motif and SEC7 domain-containing protein 1 OS=Homo sapiens OX=9606 GN=IQSEC1 PE=1 SV=1;tr|A0A2R8Y7T6|A0A2R8Y7T	323.31	673	IQ motif and SEC7 domain-containing protein 1	IQSEC1	A0A3B3IRZ4	-3.68548	-3.71831	-3.67725	-3.75502	-3.61294	-3.7565	-3.60161	-3.62309	-3.7016	-3.58418	-3.46037	-5.45345	-4.69636	-5.57581	-5.30506	-5.9605	0.999924	0.106744	0.506133	8.48772e-08	-1.80406	8.71122e-09	8.5284e-08	-1.69732	1.11205e-08
P59190;G3V196;A0A2R8YFB8;G3V562	sp|P59190|RAB15_HUMAN Ras-related protein Rab-15 OS=Homo sapiens OX=9606 GN=RAB15 PE=1 SV=1;tr|G3V196|G3V196_HUMAN Ras-related protein Rab-15 OS=Homo sapiens OX=9606 GN=RAB15 PE=1 SV=2;tr|A0A2R8YFB8|A0A2R8YFB8_HUMAN Ras-related protein Rab-15 OS=Homo sapie	5.9777	642	Ras-related protein Rab-15	RAB15	P59190	-3.70752	-3.82665	-3.56344	-3.63168	-3.75939	-3.89315	-3.38447	-3.43008	-3.46135	-3.57893	-3.64324	-5.67253	-4.73446	-6.12873	-5.85887	-6.07552	0.947038	0.23069	0.244848	8.54648e-08	-2.19441	8.78509e-09	1.54142e-07	-1.96372	2.24465e-08
A1Z1Q3;A0A2R8YFN3	sp|A1Z1Q3|MACD2_HUMAN ADP-ribose glycohydrolase MACROD2 OS=Homo sapiens OX=9606 GN=MACROD2 PE=1 SV=2;tr|A0A2R8YFN3|A0A2R8YFN3_HUMAN ADP-ribose glycohydrolase MACROD2 OS=Homo sapiens OX=9606 GN=MACROD2 PE=1 SV=1	103.43	645	ADP-ribose glycohydrolase MACROD2	MACROD2	A1Z1Q3	-3.88345	-3.77253	-3.75319	-3.5369	-3.69097	-4.00089	-3.70123	-3.51798	-3.78303	-3.59898	-3.41307	-5.03217	-4.63002	-5.35969	-5.38251	-5.24532	0.940921	0.170133	0.219558	8.69043e-08	-1.52709	8.94684e-09	1.69686e-07	-1.35696	2.51801e-08
D9J307;A0A140TA13;A0A140T9G0;A0A140T953;Q2L6G2;D5H3J5	tr|D9J307|D9J307_HUMAN HLA class I antigen OS=Homo sapiens OX=9606 GN=HLA-B PE=1 SV=1;tr|A0A140TA13|A0A140TA13_HUMAN HLA class I histocompatibility antigen, B alpha chain OS=Homo sapiens OX=9606 GN=HLA-B PE=1 SV=1;tr|A0A140T9G0|A0A140T9G0_HUMAN HLA class I	99.021	1313	HLA class I antigen	HLA-B	D9J307	-5.20266	-5.3122	-5.36432	-5.31663	-5.46146	-4.93665	-5.27411	-5.19677	-4.69311	-5.1264	-5.25557	-2.90122	-2.97712	-2.53494	-3.71206	-2.42136	0.995356	0.156457	0.427398	8.91245e-08	2.19985	9.19356e-09	1.95369e-08	2.35631	1.88117e-09
H0YFP0	tr|H0YFP0|H0YFP0_HUMAN Calcium-dependent secretion activator 1 (Fragment) OS=Homo sapiens OX=9606 GN=CADPS PE=1 SV=1	9.355	1830	Calcium-dependent secretion activator 1 (Fragment)	CADPS	H0YFP0	-3.05026	-3.45416	-3.362	-3.80652	-3.0394	-3.32553	-3.69693	-3.90611	-3.89161	-3.56286	-3.73739	-8.83639	-5.999	-8.5584	-8.34392	-8.12489	0.950967	-0.419335	0.271382	8.91245e-08	-4.21354	9.20368e-09	1.44703e-08	-4.63288	1.29461e-09
Q96ID5	sp|Q96ID5|IGS21_HUMAN Immunoglobulin superfamily member 21 OS=Homo sapiens OX=9606 GN=IGSF21 PE=2 SV=1	184.41	5511	Immunoglobulin superfamily member 21	IGSF21	Q96ID5	-3.68706	-3.27534	-3.09027	-2.72181	-3.45584	-3.49894	-3.87941	-4.41553	-4.27695	-4.01212	-4.02316	-5.99795	-5.65383	-5.88258	-6.1438	-6.15717	0.0387781	-0.833224	9.92067e-05	8.95281e-08	-1.84563	9.26723e-09	5.89265e-10	-2.67885	2.23405e-11
P13521	sp|P13521|SCG2_HUMAN Secretogranin-2 OS=Homo sapiens OX=9606 GN=SCG2 PE=1 SV=2	211.26	3043	Secretogranin-2	SCG2	P13521	-4.06378	-4.07971	-4.22378	-3.86819	-3.88082	-3.81582	-3.67143	-3.01883	-3.6584	-3.29811	-3.25372	-5.23208	-5.07052	-5.34084	-4.85888	-5.86987	0.191267	0.608586	0.0020935	8.95281e-08	-1.89434	9.27377e-09	3.80004e-06	-1.28576	9.18062e-07
O76039;A0A669KBC2;A0A096LNR9;A0A1B0GUM4;A0A1B0GTX4	sp|O76039|CDKL5_HUMAN Cyclin-dependent kinase-like 5 OS=Homo sapiens OX=9606 GN=CDKL5 PE=1 SV=2;tr|A0A669KBC2|A0A669KBC2_HUMAN Cyclin-dependent kinase-like 5 OS=Homo sapiens OX=9606 GN=CDKL5 PE=1 SV=1;tr|A0A096LNR9|A0A096LNR9_HUMAN Cyclin-dependent kinase-	36.212	821	Cyclin-dependent kinase-like 5	CDKL5	O76039	-3.40761	-3.28119	-3.16355	-3.08127	-3.5133	-3.88756	-3.73266	-3.94704	-3.98821	-3.82775	-3.86257	-6.18225	-5.37791	-6.06221	-6.15572	-6.80469	0.517703	-0.482565	0.0258787	8.96231e-08	-2.24491	9.29782e-09	4.63155e-09	-2.72748	3.08574e-10
Q7Z6L1	sp|Q7Z6L1|TCPR1_HUMAN Tectonin beta-propeller repeat-containing protein 1 OS=Homo sapiens OX=9606 GN=TECPR1 PE=1 SV=1	36.85	4903	Tectonin beta-propeller repeat-containing protein 1	TECPR1	Q7Z6L1	-3.80626	-3.73216	-3.57414	-3.4122	-3.68715	-3.99186	-3.67919	-3.87781	-3.93244	-3.56557	-3.55212	-5.01366	-4.95328	-4.98416	-4.91871	-5.2824	0.999924	-0.0207998	0.858056	8.99779e-08	-1.30901	9.34891e-09	3.71005e-08	-1.32981	4.06234e-09
Q03518;A0A140T9T7;A0A0S2Z4R8	sp|Q03518|TAP1_HUMAN Antigen peptide transporter 1 OS=Homo sapiens OX=9606 GN=TAP1 PE=1 SV=2;tr|A0A140T9T7|A0A140T9T7_HUMAN Antigen peptide transporter 1 OS=Homo sapiens OX=9606 GN=TAP1 PE=1 SV=1;tr|A0A0S2Z4R8|A0A0S2Z4R8_HUMAN Antigen peptide transporter 1	58.42	470	Antigen peptide transporter 1	TAP1	Q03518	-5.09675	-5.05892	-5.03996	-5.08641	-5.04587	-4.61126	-4.70695	-4.88112	-4.91464	-5.15474	-5.0974	-2.99924	-3.52307	-2.30663	-3.13205	-3.07274	0.999924	0.0388901	0.821946	9.00335e-08	1.94422	9.36897e-09	3.578e-08	1.98311	3.84488e-09
Q13671;E9PNR2	sp|Q13671|RIN1_HUMAN Ras and Rab interactor 1 OS=Homo sapiens OX=9606 GN=RIN1 PE=1 SV=4;tr|E9PNR2|E9PNR2_HUMAN Ras and Rab interactor 1 OS=Homo sapiens OX=9606 GN=RIN1 PE=1 SV=1	8.6187	4246	Ras and Rab interactor 1	RIN1	Q13671	-3.96977	-3.93244	-3.83412	-4.04859	-3.91783	-3.91443	-3.56899	-3.23003	-3.60707	-3.68219	-3.25019	-5.03227	-4.63785	-5.5317	-4.88338	-5.29205	0.251583	0.468503	0.00431153	9.02041e-08	-1.60776	9.40103e-09	2.40373e-06	-1.13925	5.37254e-07
O95429	sp|O95429|BAG4_HUMAN BAG family molecular chaperone regulator 4 OS=Homo sapiens OX=9606 GN=BAG4 PE=1 SV=1	9.3126	2647	BAG family molecular chaperone regulator 4	BAG4	O95429	-3.74493	-3.79807	-3.69678	-3.6931	-3.6623	-3.8057	-3.63568	-3.50707	-4.06153	-3.61843	-3.55789	-4.89091	-4.80135	-4.97025	-5.42766	-5.09511	0.999924	0.0573634	0.636599	9.08535e-08	-1.36094	9.48312e-09	7.50173e-08	-1.30358	9.42476e-09
Q96PX8	sp|Q96PX8|SLIK1_HUMAN SLIT and NTRK-like protein 1 OS=Homo sapiens OX=9606 GN=SLITRK1 PE=1 SV=2	8.4624	5568	SLIT and NTRK-like protein 1	SLITRK1	Q96PX8	-3.66577	-3.42433	-3.2348	-3.22484	-3.59174	-3.87528	-3.57896	-3.87763	-4.01721	-3.61717	-3.56746	-6.38252	-5.12941	-6.17609	-5.91385	-6.2111	0.950202	-0.228893	0.258486	9.09519e-08	-2.23091	9.51447e-09	1.44087e-08	-2.4598	1.28681e-09
Q8N9F7;J3QQN7;J3KTA9	sp|Q8N9F7|GDPD1_HUMAN Lysophospholipase D GDPD1 OS=Homo sapiens OX=9606 GN=GDPD1 PE=1 SV=2;tr|J3QQN7|J3QQN7_HUMAN Lysophospholipase D GDPD1 OS=Homo sapiens OX=9606 GN=GDPD1 PE=1 SV=1;tr|J3KTA9|J3KTA9_HUMAN Lysophospholipase D GDPD1 OS=Homo sapiens OX=9606	34.382	5125	Lysophospholipase D GDPD1	GDPD1	Q8N9F7	-3.43305	-3.45654	-4.27981	-3.40412	-3.43284	-3.64233	-3.73169	-3.66976	-3.78115	-3.66871	-3.69967	-5.2099	-5.26307	-5.36913	-5.61992	-5.80256	0.999924	-0.102081	0.512994	9.09519e-08	-1.74272	9.52225e-09	2.33808e-08	-1.8448	2.30693e-09
Q9NQX3;F5H039;G3V582	sp|Q9NQX3|GEPH_HUMAN Gephyrin OS=Homo sapiens OX=9606 GN=GPHN PE=1 SV=1;tr|F5H039|F5H039_HUMAN Molybdopterin molybdenumtransferase OS=Homo sapiens OX=9606 GN=GPHN PE=1 SV=1;tr|G3V582|G3V582_HUMAN Gephyrin OS=Homo sapiens OX=9606 GN=GPHN PE=1 SV=1	241.05	6053	Gephyrin	GPHN	Q9NQX3	-3.63777	-3.52398	-3.45449	-3.42641	-3.6468	-3.75888	-3.66437	-3.75315	-3.87996	-3.80833	-3.7268	-5.27443	-5.02054	-5.60395	-4.96652	-5.81748	0.904437	-0.1918	0.182224	9.09928e-08	-1.57006	9.54097e-09	1.18314e-08	-1.76186	1.00222e-09
Q14956;A0A3B3ISS6	sp|Q14956|GPNMB_HUMAN Transmembrane glycoprotein NMB OS=Homo sapiens OX=9606 GN=GPNMB PE=1 SV=2;tr|A0A3B3ISS6|A0A3B3ISS6_HUMAN Transmembrane glycoprotein NMB OS=Homo sapiens OX=9606 GN=GPNMB PE=1 SV=1	76.98	688	Transmembrane glycoprotein NMB	GPNMB	Q14956	-5.83567	-5.76462	-5.71732	-5.7938	-6.02537	-6.00232	-5.46813	-6.01141	-5.81691	-5.68018	-5.86413	-3.67588	-3.63784	-2.25816	-2.12706	-2.27183	0.999924	0.0883617	0.738828	9.12264e-08	2.974	9.57993e-09	3.26964e-08	3.06236	3.43873e-09
P20020;E7ERY9	sp|P20020|AT2B1_HUMAN Plasma membrane calcium-transporting ATPase 1 OS=Homo sapiens OX=9606 GN=ATP2B1 PE=1 SV=4;tr|E7ERY9|E7ERY9_HUMAN Calcium-transporting ATPase OS=Homo sapiens OX=9606 GN=ATP2B1 PE=1 SV=2	323.31	3167	Plasma membrane calcium-transporting ATPase 1	ATP2B1	P20020	-3.37547	-3.39929	-3.21939	-3.293	-3.41227	-3.72021	-3.70543	-4.06823	-4.01756	-3.8582	-3.87902	-5.52745	-5.66805	-5.24976	-6.08427	-6.33806	0.323848	-0.502417	0.00746458	9.22331e-08	-1.86783	9.70027e-09	2.9334e-09	-2.37025	1.70774e-10
O43865	sp|O43865|SAHH2_HUMAN S-adenosylhomocysteine hydrolase-like protein 1 OS=Homo sapiens OX=9606 GN=AHCYL1 PE=1 SV=2	323.31	2415	S-adenosylhomocysteine hydrolase-like protein 1	AHCYL1	O43865	-3.57495	-3.74171	-3.62424	-3.75831	-3.62752	-3.73962	-3.88071	-3.7162	-3.72709	-3.8425	-3.71158	-4.54585	-4.93252	-5.19471	-4.96973	-5.0465	0.980397	-0.0978936	0.351095	9.22951e-08	-1.16225	9.72144e-09	1.78255e-08	-1.26014	1.67382e-09
P54802	sp|P54802|ANAG_HUMAN Alpha-N-acetylglucosaminidase OS=Homo sapiens OX=9606 GN=NAGLU PE=1 SV=2	17.107	3754	Alpha-N-acetylglucosaminidase	NAGLU	P54802	-4.74232	-4.34347	-4.68858	-4.59236	-4.74702	-4.76896	-4.72552	-4.86218	-4.60812	-4.6634	-4.94806	-2.7821	-3.50926	-2.81436	-3.46924	-3.20387	0.995356	-0.114335	0.428725	9.23043e-08	1.60569	9.73906e-09	1.09067e-07	1.49135	1.48617e-08
Q9P0K9	sp|Q9P0K9|FRS1L_HUMAN DOMON domain-containing protein FRRS1L OS=Homo sapiens OX=9606 GN=FRRS1L PE=1 SV=2	26.445	6235	DOMON domain-containing protein FRRS1L	FRRS1L	Q9P0K9	-3.8173	-3.66314	-3.75161	-3.49914	-3.74618	-3.72737	-3.68185	-3.68225	-3.85205	-3.68535	-3.44114	-5.07797	-4.63047	-5.29641	-5.36287	-5.4534	0.999924	0.0322618	0.808822	9.23043e-08	-1.49569	9.7517e-09	5.93846e-08	-1.46343	7.197e-09
Q99973;G3V470;G3V5X7	sp|Q99973|TEP1_HUMAN Telomerase protein component 1 OS=Homo sapiens OX=9606 GN=TEP1 PE=1 SV=2;tr|G3V470|G3V470_HUMAN Telomerase protein component 1 OS=Homo sapiens OX=9606 GN=TEP1 PE=1 SV=1;tr|G3V5X7|G3V5X7_HUMAN Telomerase protein component 1 OS=Homo sapi	1.9844	1718	Telomerase protein component 1	TEP1	Q99973	-6.10318	-6.28675	-5.74647	-6.09552	-6.18057	-6.25235	-6.52181	-5.82019	-4.91897	-7.25777	-6.33554	-3.22464	-2.2858	-2.14877	-2.78185	-2.74683	0.999924	-0.0600507	0.848792	9.24927e-08	3.53328	9.78626e-09	5.65596e-08	3.47323	6.7649e-09
O14531;Q5T0Q6	sp|O14531|DPYL4_HUMAN Dihydropyrimidinase-related protein 4 OS=Homo sapiens OX=9606 GN=DPYSL4 PE=1 SV=2;tr|Q5T0Q6|Q5T0Q6_HUMAN Dihydropyrimidinase-related protein 4 OS=Homo sapiens OX=9606 GN=DPYSL4 PE=1 SV=1	323.31	2235	Dihydropyrimidinase-related protein 4	DPYSL4	O14531	-3.70281	-3.29418	-3.48552	-2.86638	-3.59137	-3.90078	-3.62772	-3.87826	-4.07381	-3.79324	-3.73394	-5.76155	-5.39546	-5.99544	-5.75547	-6.26676	0.698626	-0.34789	0.0668632	9.32594e-08	-2.01354	9.88218e-09	7.26222e-09	-2.36143	5.49505e-10
Q9H0U3;A0A087WU53	sp|Q9H0U3|MAGT1_HUMAN Magnesium transporter protein 1 OS=Homo sapiens OX=9606 GN=MAGT1 PE=1 SV=1;tr|A0A087WU53|A0A087WU53_HUMAN Dolichyl-diphosphooligosaccharide--protein glycosyltransferase subunit MAGT1 OS=Homo sapiens OX=9606 GN=MAGT1 PE=1 SV=1	2.4612	43	Magnesium transporter protein 1	MAGT1	Q9H0U3	-4.63753	-4.66843	-4.96516	-4.8574	-4.71505	-4.74226	-4.87944	-4.80373	-4.77769	-4.79093	-5.34742	-3.61469	-3.2047	-2.98832	-3.08173	-2.49489	0.980397	-0.155537	0.350899	9.36221e-08	1.84297	9.93547e-09	1.30887e-07	1.68744	1.84786e-08
Q4G0F5	sp|Q4G0F5|VP26B_HUMAN Vacuolar protein sorting-associated protein 26B OS=Homo sapiens OX=9606 GN=VPS26B PE=1 SV=2	201.01	4518	Vacuolar protein sorting-associated protein 26B	VPS26B	Q4G0F5	-3.77805	-3.95148	-3.72315	-3.73802	-3.7478	-3.83415	-3.63669	-3.67162	-3.72662	-3.68051	-3.58889	-4.69662	-4.59842	-5.06419	-4.80609	-5.25119	0.943727	0.134574	0.228371	9.4154e-08	-1.22243	1.00068e-08	1.82757e-07	-1.08786	2.75411e-08
Q9UBS8;D6RA38;D6R996;D6RDU6;D6RBU3;D6R988;D6RBK4;D6RAS4;E7EP22	sp|Q9UBS8|RNF14_HUMAN E3 ubiquitin-protein ligase RNF14 OS=Homo sapiens OX=9606 GN=RNF14 PE=1 SV=1;tr|D6RA38|D6RA38_HUMAN E3 ubiquitin-protein ligase RNF14 (Fragment) OS=Homo sapiens OX=9606 GN=RNF14 PE=1 SV=1;tr|D6R996|D6R996_HUMAN E3 ubiquitin-protein li	14.439	1271	E3 ubiquitin-protein ligase RNF14	RNF14	Q9UBS8	-4.67247	-4.60761	-4.72838	-4.64417	-4.58217	-4.86913	-4.74906	-4.59783	-4.85444	-4.49117	-4.57903	-3.37234	-3.55084	-3.01223	-3.22007	-2.70295	0.999924	0.0296794	0.822679	9.43436e-08	1.48262	1.00421e-08	3.74606e-08	1.5123	4.12399e-09
P35221;G3XAM7	sp|P35221|CTNA1_HUMAN Catenin alpha-1 OS=Homo sapiens OX=9606 GN=CTNNA1 PE=1 SV=1;tr|G3XAM7|G3XAM7_HUMAN Catenin (Cadherin-associated protein), alpha 1, 102kDa, isoform CRA_a OS=Homo sapiens OX=9606 GN=CTNNA1 PE=1 SV=1	319.64	3416	Catenin alpha-1	CTNNA1	P35221	-4.64003	-4.65998	-4.78173	-4.75005	-4.69901	-4.61845	-4.61988	-4.42866	-4.52809	-4.63406	-4.74447	-2.81385	-3.6707	-3.1285	-3.30348	-3.02078	0.995356	0.100511	0.4272	9.43436e-08	1.40357	1.00569e-08	2.1067e-08	1.50408	2.04855e-09
P43304	sp|P43304|GPDM_HUMAN Glycerol-3-phosphate dehydrogenase, mitochondrial OS=Homo sapiens OX=9606 GN=GPD2 PE=1 SV=3	323.31	3526	Glycerol-3-phosphate dehydrogenase, mitochondrial	GPD2	P43304	-3.94301	-3.86688	-3.68231	-3.4072	-3.86888	-3.99389	-3.72297	-3.4091	-3.72737	-3.58941	-3.31014	-4.98325	-4.92544	-5.31962	-5.29082	-5.7409	0.820786	0.241897	0.125349	9.44996e-08	-1.70021	1.00886e-08	2.84071e-07	-1.45831	4.59182e-08
O43155	sp|O43155|FLRT2_HUMAN Leucine-rich repeat transmembrane protein FLRT2 OS=Homo sapiens OX=9606 GN=FLRT2 PE=1 SV=1	2.5004	2344	Leucine-rich repeat transmembrane protein FLRT2	FLRT2	O43155	-3.67022	-3.68183	-3.39333	-3.4576	-3.69262	-3.77162	-3.63301	-3.45836	-3.79067	-3.74432	-3.4223	-5.65857	-6.51412	-5.97159	-5.88122	-4.99339	0.999924	0.00147266	0.994008	9.56517e-08	-2.19404	1.02267e-08	4.82433e-08	-2.19257	5.60951e-09
Q02156	sp|Q02156|KPCE_HUMAN Protein kinase C epsilon type OS=Homo sapiens OX=9606 GN=PRKCE PE=1 SV=1	165.58	4038	Protein kinase C epsilon type	PRKCE	Q02156	-3.58791	-3.55136	-3.52801	-3.49331	-3.54999	-3.64545	-3.6931	-3.83495	-3.88992	-3.65627	-3.53989	-5.57557	-4.78359	-5.86858	-5.61839	-5.97717	0.971107	-0.163489	0.328467	9.6249e-08	-1.84184	1.03059e-08	1.78255e-08	-2.00532	1.67397e-09
Q9UEW8	sp|Q9UEW8|STK39_HUMAN STE20/SPS1-related proline-alanine-rich protein kinase OS=Homo sapiens OX=9606 GN=STK39 PE=1 SV=3	129.59	6306	STE20/SPS1-related proline-alanine-rich protein kinase	STK39	Q9UEW8	-3.53216	-3.55923	-3.76823	-3.65504	-3.68979	-3.51851	-3.74939	-4.00162	-3.94453	-3.79254	-3.54829	-4.69525	-5.04069	-5.19353	-5.23218	-5.11259	0.79805	-0.186781	0.108744	9.65394e-08	-1.24757	1.03523e-08	9.51816e-09	-1.43435	7.68519e-10
P11802;F8VZZ0;F8VZ51;F8VXD2;F8VYH9;F8VTV8;F8VWX7	sp|P11802|CDK4_HUMAN Cyclin-dependent kinase 4 OS=Homo sapiens OX=9606 GN=CDK4 PE=1 SV=2;tr|F8VZZ0|F8VZZ0_HUMAN Cyclin-dependent kinase 4 (Fragment) OS=Homo sapiens OX=9606 GN=CDK4 PE=1 SV=1;tr|F8VZ51|F8VZ51_HUMAN Cyclin-dependent kinase 4 (Fragment) OS=Ho	37.423	1651	Cyclin-dependent kinase 4	CDK4	P11802	-4.83384	-4.86028	-4.9973	-4.46387	-4.80537	-4.71272	-4.92203	-4.99597	-4.68585	-4.80985	-4.94324	-2.89674	-3.27314	-2.48512	-3.21266	-3.56558	0.999924	-0.0924911	0.564536	9.66455e-08	1.78474	1.0379e-08	9.02464e-08	1.69225	1.18829e-08
Q8N2F6;A0A0J9YWR7;A0A0J9YXE4;H7BXQ8;C9J5N7;H7C2M7	sp|Q8N2F6|ARM10_HUMAN Armadillo repeat-containing protein 10 OS=Homo sapiens OX=9606 GN=ARMC10 PE=1 SV=1;tr|A0A0J9YWR7|A0A0J9YWR7_HUMAN Armadillo repeat-containing protein 10 (Fragment) OS=Homo sapiens OX=9606 GN=ARMC10 PE=1 SV=1;tr|A0A0J9YXE4|A0A0J9YXE4_H	57.834	5063	Armadillo repeat-containing protein 10	ARMC10	Q8N2F6	-3.81364	-3.89797	-3.78009	-3.99368	-3.77011	-3.86181	-3.71819	-3.61056	-3.67467	-3.69522	-3.49583	-4.88101	-4.45718	-5.04646	-4.92602	-4.66076	0.658108	0.213989	0.0520037	9.68915e-08	-1.15539	1.04282e-08	5.29371e-07	-0.941403	9.48065e-08
Q9UK76;J3KSH8;J3KT51	sp|Q9UK76|JUPI1_HUMAN Jupiter microtubule associated homolog 1 OS=Homo sapiens OX=9606 GN=JPT1 PE=1 SV=3;tr|J3KSH8|J3KSH8_HUMAN Jupiter microtubule-associated homolog 1 (Fragment) OS=Homo sapiens OX=9606 GN=JPT1 PE=1 SV=8;tr|J3KT51|J3KT51_HUMAN Jupiter mic	175.2	6378	Jupiter microtubule associated homolog 1	JPT1	Q9UK76	-3.89367	-3.65573	-3.69106	-3.81619	-3.7879	-3.73151	-3.61547	-3.63314	-3.71517	-3.65765	-3.51299	-5.1287	-4.51837	-5.1142	-5.12895	-5.47746	0.964638	0.135789	0.302728	9.68915e-08	-1.44665	1.04361e-08	1.54063e-07	-1.31086	2.23913e-08
A0A2R8YED7;A0A2R8Y7A1;Q8WXI2;A0A2R8YGJ7;A0A2R8Y700;A0A2R8Y7K8;A0A2R8Y5S6;A0A2R8Y622;A0A2U3TZH5;A0A2R8YFM1;A0A2R8YE27	tr|A0A2R8YED7|A0A2R8YED7_HUMAN Connector enhancer of kinase suppressor of ras 2 OS=Homo sapiens OX=9606 GN=CNKSR2 PE=1 SV=1;tr|A0A2R8Y7A1|A0A2R8Y7A1_HUMAN Connector enhancer of kinase suppressor of ras 2 OS=Homo sapiens OX=9606 GN=CNKSR2 PE=1 SV=1;sp|Q8WXI	135.01	618	Connector enhancer of kinase suppressor of ras 2	CNKSR2	A0A2R8YED7	-3.76394	-3.53644	-3.63618	-3.42929	-3.81397	-3.87871	-3.5617	-3.59235	-3.89165	-3.6259	-3.31117	-5.45978	-4.83537	-6.01752	-5.69918	-5.7399	0.999924	0.0798693	0.649531	9.9e-08	-1.9538	1.06931e-08	8.09946e-08	-1.87393	1.04327e-08
Q86UX6	sp|Q86UX6|ST32C_HUMAN Serine/threonine-protein kinase 32C OS=Homo sapiens OX=9606 GN=STK32C PE=1 SV=1	106.35	4936	Serine/threonine-protein kinase 32C	STK32C	Q86UX6	-3.5813	-3.47295	-3.6831	-3.23897	-3.82869	-3.83291	-3.59103	-3.62355	-3.40889	-3.80644	-3.71755	-5.45012	-5.32379	-6.04473	-5.48239	-6.5129	0.999924	-0.0231753	0.90358	9.9e-08	-2.13329	1.06946e-08	4.38936e-08	-2.15647	4.99234e-09
P33897	sp|P33897|ABCD1_HUMAN ATP-binding cassette sub-family D member 1 OS=Homo sapiens OX=9606 GN=ABCD1 PE=1 SV=2	7.6681	3404	ATP-binding cassette sub-family D member 1	ABCD1	P33897	-3.88254	-3.48155	-3.38961	-3.31184	-3.46714	-3.49056	-4.01058	-3.88588	-3.96043	-3.56008	-3.62455	-5.16053	-5.6347	-5.37509	-5.57838	-6.13156	0.709821	-0.304432	0.0691142	9.91085e-08	-1.76775	1.07221e-08	7.86003e-09	-2.07218	6.0222e-10
Q9HB40	sp|Q9HB40|RISC_HUMAN Retinoid-inducible serine carboxypeptidase OS=Homo sapiens OX=9606 GN=SCPEP1 PE=1 SV=1	21.827	5972	Retinoid-inducible serine carboxypeptidase	SCPEP1	Q9HB40	-4.88385	-4.9649	-4.99104	-5.29196	-4.85759	-4.9462	-4.95048	-5.07136	-4.87597	-4.96707	-4.87686	-2.83405	-3.77343	-2.97852	-3.03031	-2.43109	0.999924	0.0409038	0.814274	9.97522e-08	1.93887	1.08075e-08	3.93531e-08	1.97977	4.37683e-09
Q99735	sp|Q99735|MGST2_HUMAN Microsomal glutathione S-transferase 2 OS=Homo sapiens OX=9606 GN=MGST2 PE=1 SV=1	2.1589	5641	Microsomal glutathione S-transferase 2	MGST2	Q99735	-4.16325	-4.32686	-4.2158	-4.28691	-4.31415	-4.31993	-4.28097	-4.23966	-4.32885	-4.32083	-4.34346	-3.60978	-3.49735	-3.54483	-3.53585	-3.42391	0.999924	-0.0316028	0.653143	1.00957e-07	0.780414	1.09541e-08	8.23774e-08	0.748811	1.06279e-08
Q9Y6Y8	sp|Q9Y6Y8|S23IP_HUMAN SEC23-interacting protein OS=Homo sapiens OX=9606 GN=SEC23IP PE=1 SV=1	42.57	6652	SEC23-interacting protein	SEC23IP	Q9Y6Y8	-4.39785	-4.32609	-4.3097	-4.38086	-4.37789	-4.34407	-4.39826	-4.41956	-4.59907	-4.43982	-4.30761	-3.6792	-3.47123	-3.17834	-3.28116	-3.4205	0.995356	-0.0767853	0.410514	1.01511e-07	1.02678	1.1041e-08	1.26774e-07	0.949992	1.77571e-08
P55145	sp|P55145|MANF_HUMAN Mesencephalic astrocyte-derived neurotrophic factor OS=Homo sapiens OX=9606 GN=MANF PE=1 SV=3	50.127	3770	Mesencephalic astrocyte-derived neurotrophic factor	MANF	P55145	-4.70582	-4.51313	-4.60398	-4.4765	-4.70442	-4.60589	-4.6218	-4.65469	-4.72193	-4.72651	-4.56176	-3.54366	-3.38538	-2.90521	-2.76702	-3.43827	0.999924	-0.0557157	0.669762	1.01511e-07	1.44943	1.10464e-08	8.08585e-08	1.39372	1.04023e-08
Q96IX5	sp|Q96IX5|ATPMD_HUMAN ATP synthase membrane subunit DAPIT, mitochondrial OS=Homo sapiens OX=9606 GN=ATP5MD PE=1 SV=1	39.415	5514	ATP synthase membrane subunit DAPIT, mitochondrial	ATP5MD	Q96IX5	-3.51104	-3.89252	-3.63581	-3.8157	-3.61493	-3.81655	-3.76292	-3.60369	-3.86949	-3.85369	-3.7975	-4.96298	-4.91081	-4.9113	-4.72973	-4.67154	0.999924	-0.0630341	0.511228	1.01894e-07	-1.05981	1.11042e-08	2.65943e-08	-1.12285	2.66618e-09
Q06418;H0YNK6	sp|Q06418|TYRO3_HUMAN Tyrosine-protein kinase receptor TYRO3 OS=Homo sapiens OX=9606 GN=TYRO3 PE=1 SV=1;tr|H0YNK6|H0YNK6_HUMAN Receptor protein-tyrosine kinase OS=Homo sapiens OX=9606 GN=TYRO3 PE=1 SV=1	21.662	1871	Tyrosine-protein kinase receptor TYRO3	TYRO3	Q06418	-3.7154	-3.57092	-3.38244	-3.47708	-3.31694	-3.50417	-3.59454	-3.96084	-3.98283	-3.64249	-4.01165	-5.41841	-5.66345	-5.88058	-5.61356	-4.93401	0.568699	-0.343978	0.0332884	1.03994e-07	-1.66353	1.13496e-08	5.94336e-09	-2.00751	4.19184e-10
Q8N573;H0YC07	sp|Q8N573|OXR1_HUMAN Oxidation resistance protein 1 OS=Homo sapiens OX=9606 GN=OXR1 PE=1 SV=2;tr|H0YC07|H0YC07_HUMAN Oxidation resistance protein 1 (Fragment) OS=Homo sapiens OX=9606 GN=OXR1 PE=1 SV=1	323.31	5089	Oxidation resistance protein 1	OXR1	Q8N573	-3.47605	-3.66114	-3.53202	-3.9131	-3.27114	-3.63386	-3.63882	-4.01176	-3.75195	-3.58647	-3.5825	-5.57796	-5.26118	-5.7525	-5.05484	-6.03455	0.995356	-0.13308	0.422703	1.05615e-07	-1.82191	1.1545e-08	2.34207e-08	-1.95499	2.31458e-09
P51970	sp|P51970|NDUA8_HUMAN NADH dehydrogenase [ubiquinone] 1 alpha subcomplex subunit 8 OS=Homo sapiens OX=9606 GN=NDUFA8 PE=1 SV=3	121.6	3695	NADH dehydrogenase [ubiquinone] 1 alpha subcomplex subunit 8	NDUFA8	P51970	-3.48794	-3.71744	-3.55944	-3.7763	-3.54608	-3.68233	-3.8528	-3.66085	-3.96745	-3.84999	-3.51699	-5.43627	-5.33925	-5.11882	-4.79886	-4.95983	0.950202	-0.14136	0.259267	1.05615e-07	-1.36099	1.156e-08	1.66639e-08	-1.50235	1.54638e-09
Q6IQ19	sp|Q6IQ19|CCSAP_HUMAN Centriole, cilia and spindle-associated protein OS=Homo sapiens OX=9606 GN=CCSAP PE=1 SV=2	8.5992	4736	Centriole, cilia and spindle-associated protein	CCSAP	Q6IQ19	-3.50649	-3.52514	-3.44482	-4.22086	-3.54818	-3.59528	-3.59105	-3.48947	-3.64657	-3.53976	-3.59407	-5.75089	-5.0519	-6.23178	-5.82661	-6.48617	0.999924	0.0679483	0.74363	1.07442e-07	-2.29729	1.17771e-08	7.74784e-08	-2.22934	9.75854e-09
Q8IV36	sp|Q8IV36|HID1_HUMAN Protein HID1 OS=Homo sapiens OX=9606 GN=HID1 PE=1 SV=1	2.1436	4990	Protein HID1	HID1	Q8IV36	-3.70612	-3.70948	-3.6211	-3.57143	-3.6909	-3.70998	-3.69749	-3.86397	-3.85611	-3.85817	-3.64333	-5.15236	-4.54874	-5.05564	-4.88047	-5.10608	0.957126	-0.115644	0.281119	1.08737e-07	-1.16485	1.19362e-08	1.8033e-08	-1.28049	1.69631e-09
G3V325;C9JJT5;C9JU26	tr|G3V325|G3V325_HUMAN ATP5MF-PTCD1 readthrough OS=Homo sapiens OX=9606 GN=ATP5MF-PTCD1 PE=4 SV=1;tr|C9JJT5|C9JJT5_HUMAN ATP synthase membrane subunit f OS=Homo sapiens OX=9606 GN=ATP5MF-PTCD1 PE=3 SV=2;tr|C9JU26|C9JU26_HUMAN ATP synthase membrane subunit	21.855	1712	ATP5MF-PTCD1 readthrough	ATP5MF-PTCD1	G3V325	-3.5855	-3.86838	-3.76191	-3.84293	-3.74365	-3.81804	-3.75874	-3.69237	-3.65775	-3.79235	-3.64524	-5.04569	-4.85526	-5.03245	-4.76044	-4.4922	0.999924	0.0607757	0.553425	1.09134e-07	-1.12792	1.19971e-08	1.04468e-07	-1.06714	1.41523e-08
O43272;A0A087WWM6;E7EQL6	sp|O43272|PROD_HUMAN Proline dehydrogenase 1, mitochondrial OS=Homo sapiens OX=9606 GN=PRODH PE=1 SV=3;tr|A0A087WWM6|A0A087WWM6_HUMAN Proline dehydrogenase OS=Homo sapiens OX=9606 GN=PRODH PE=1 SV=1;tr|E7EQL6|E7EQL6_HUMAN Proline dehydrogenase OS=Homo sapi	143.45	90	Proline dehydrogenase 1, mitochondrial	PRODH	O43272	-3.60263	-3.93548	-3.63755	-3.9034	-3.72237	-3.76412	-3.61959	-3.56532	-3.38005	-3.76807	-3.94295	-5.03598	-4.8967	-5.23991	-5.22771	-4.70747	0.995356	0.10573	0.397932	1.10197e-07	-1.36636	1.21314e-08	1.41746e-07	-1.26063	2.0268e-08
A0A1W2PPS1	tr|A0A1W2PPS1|A0A1W2PPS1_HUMAN Heterogeneous nuclear ribonucleoprotein U OS=Homo sapiens OX=9606 GN=HNRNPU PE=1 SV=1	8.144	536	Heterogeneous nuclear ribonucleoprotein U	HNRNPU	A0A1W2PPS1	-4.30936	-4.22687	-4.37418	-4.51225	-4.13564	-4.3208	-4.38208	-4.41333	-4.63898	-4.39613	-4.72638	-3.47203	-3.48246	-3.40255	-3.14607	-3.47756	0.696564	-0.198196	0.0637702	1.11053e-07	1.11525	1.22433e-08	5.42526e-07	0.917049	9.78508e-08
A0A087X1P3;Q86UW7;C9IYE1;F8W8P5;H7BYR4	tr|A0A087X1P3|A0A087X1P3_HUMAN Calcium-dependent secretion activator 2 OS=Homo sapiens OX=9606 GN=CADPS2 PE=1 SV=1;sp|Q86UW7|CAPS2_HUMAN Calcium-dependent secretion activator 2 OS=Homo sapiens OX=9606 GN=CADPS2 PE=1 SV=2;tr|C9IYE1|C9IYE1_HUMAN Calcium-depe	85.085	177	Calcium-dependent secretion activator 2	CADPS2	A0A087X1P3	-3.34277	-3.4907	-3.43279	-3.48194	-3.48362	-3.62591	-3.50765	-4.16352	-3.8272	-3.87315	-3.95459	-5.76949	-4.99879	-5.88653	-5.39081	-5.4609	0.444589	-0.388934	0.0171376	1.12371e-07	-1.63608	1.24065e-08	4.73195e-09	-2.02502	3.18266e-10
O00203	sp|O00203|AP3B1_HUMAN AP-3 complex subunit beta-1 OS=Homo sapiens OX=9606 GN=AP3B1 PE=1 SV=3	111.2	2180	AP-3 complex subunit beta-1	AP3B1	O00203	-4.41649	-4.44158	-4.44705	-4.48195	-4.6314	-4.39038	-4.39515	-4.35793	-4.39497	-4.39545	-4.54724	-3.40077	-3.44559	-3.09902	-3.18608	-3.61945	0.999924	0.0499939	0.607072	1.1252e-07	1.06796	1.24408e-08	3.34638e-08	1.11796	3.55129e-09
Q92871	sp|Q92871|PMM1_HUMAN Phosphomannomutase 1 OS=Homo sapiens OX=9606 GN=PMM1 PE=1 SV=2	97.002	5361	Phosphomannomutase 1	PMM1	Q92871	-3.95072	-3.86758	-3.80744	-3.59652	-3.79099	-3.84375	-3.73328	-3.79542	-3.90516	-3.5572	-3.52603	-4.89612	-4.78754	-4.77962	-4.74786	-4.58388	0.955505	0.106084	0.276921	1.12614e-07	-1.05558	1.2469e-08	1.93869e-07	-0.9495	2.95232e-08
Q92558;Q5SZK5	sp|Q92558|WASF1_HUMAN Wiskott-Aldrich syndrome protein family member 1 OS=Homo sapiens OX=9606 GN=WASF1 PE=1 SV=1;tr|Q5SZK5|Q5SZK5_HUMAN Wiskott-Aldrich syndrome protein family member 1 (Fragment) OS=Homo sapiens OX=9606 GN=WASF1 PE=1 SV=1	323.01	5324	Wiskott-Aldrich syndrome protein family member 1	WASF1	Q92558	-3.61482	-3.4674	-3.72478	-3.34315	-3.6529	-3.71471	-3.56301	-3.65429	-3.94785	-3.6234	-3.50964	-5.8195	-4.82366	-5.9386	-5.89692	-6.13406	0.999924	-0.0733421	0.695687	1.12711e-07	-2.06291	1.24976e-08	3.76618e-08	-2.13626	4.1581e-09
Q6PJW8	sp|Q6PJW8|CNST_HUMAN Consortin OS=Homo sapiens OX=9606 GN=CNST PE=1 SV=3	6.3961	4782	Consortin	CNST	Q6PJW8	-3.84934	-3.7144	-3.97145	-3.89168	-3.64859	-3.50604	-3.67934	-3.78129	-3.82752	-3.55174	-3.7471	-4.78607	-4.69093	-4.75613	-4.96812	-5.02699	0.999924	0.0461845	0.652782	1.12889e-07	-1.12825	1.25353e-08	9.23028e-08	-1.08206	1.22407e-08
P63104;E7EX29;E7ESK7;B0AZS6	sp|P63104|1433Z_HUMAN 14-3-3 protein zeta/delta OS=Homo sapiens OX=9606 GN=YWHAZ PE=1 SV=1;tr|E7EX29|E7EX29_HUMAN 14-3-3 protein zeta/delta (Fragment) OS=Homo sapiens OX=9606 GN=YWHAZ PE=1 SV=1;tr|E7ESK7|E7ESK7_HUMAN 14-3-3 protein zeta/delta (Fragment) OS	323.31	3933	14-3-3 protein zeta/delta	YWHAZ	P63104	-3.77094	-3.6147	-3.61319	-3.44935	-3.71137	-3.81127	-3.51018	-3.48855	-3.9741	-3.61091	-3.32155	-5.07777	-6.25051	-5.34395	-6.15943	-5.60485	0.999924	0.0807489	0.673633	1.1409e-07	-2.10625	1.26868e-08	9.04006e-08	-2.0255	1.1931e-08
P27482	sp|P27482|CALL3_HUMAN Calmodulin-like protein 3 OS=Homo sapiens OX=9606 GN=CALML3 PE=1 SV=2	11.238	3305	Calmodulin-like protein 3	CALML3	P27482	-3.67882	-3.49666	-3.46864	-3.34863	-3.63522	-3.71497	-3.71403	-3.99409	-4.0264	-3.84271	-3.7698	-4.97831	-5.46104	-4.88318	-5.22389	-5.06917	0.401973	-0.312248	0.0133792	1.14609e-07	-1.25371	1.27626e-08	4.38138e-09	-1.56596	2.87042e-10
A2RU67;Q69YM1	sp|A2RU67|F234B_HUMAN Protein FAM234B OS=Homo sapiens OX=9606 GN=FAM234B PE=1 SV=1;tr|Q69YM1|Q69YM1_HUMAN Protein FAM234B (Fragment) OS=Homo sapiens OX=9606 GN=FAM234B PE=1 SV=1	5.8163	889	Protein FAM234B	FAM234B	A2RU67	-3.58674	-3.69812	-3.43422	-3.58398	-3.31396	-3.74515	-3.63854	-3.87314	-3.96318	-3.60922	-3.3727	-6.31856	-5.07611	-5.89479	-5.45446	-5.98729	0.999924	-0.130994	0.486663	1.16457e-07	-2.05489	1.29869e-08	2.87891e-08	-2.18588	2.95472e-09
O75077;E7EWD3	sp|O75077|ADA23_HUMAN Disintegrin and metalloproteinase domain-containing protein 23 OS=Homo sapiens OX=9606 GN=ADAM23 PE=1 SV=1;tr|E7EWD3|E7EWD3_HUMAN Disintegrin and metalloproteinase domain-containing protein 23 OS=Homo sapiens OX=9606 GN=ADAM23 PE=1 SV	122.13	1403	Disintegrin and metalloproteinase domain-containing protein 23	ADAM23	O75077	-3.21426	-3.49433	-3.71941	-3.76428	-3.24354	-3.31503	-3.64555	-4.06189	-3.90343	-3.68349	-3.79131	-5.52233	-5.25264	-6.05141	-5.91911	-6.41973	0.696564	-0.35866	0.0645763	1.16714e-07	-2.01591	1.3034e-08	8.77562e-09	-2.37457	6.87684e-10
Q96C19;H0Y4Y4	sp|Q96C19|EFHD2_HUMAN EF-hand domain-containing protein D2 OS=Homo sapiens OX=9606 GN=EFHD2 PE=1 SV=1;tr|H0Y4Y4|H0Y4Y4_HUMAN EF-hand domain-containing protein D2 (Fragment) OS=Homo sapiens OX=9606 GN=EFHD2 PE=1 SV=1	144.74	5429	EF-hand domain-containing protein D2	EFHD2	Q96C19	-3.8175	-3.91353	-3.96344	-4.44543	-3.61763	-3.51426	-3.43996	-3.45726	-3.54464	-3.41126	-3.45037	-5.48042	-4.8372	-5.75515	-5.26526	-5.18649	0.489689	0.417934	0.0225373	1.17981e-07	-1.84421	1.31943e-08	1.16157e-06	-1.42627	2.36774e-07
P68431;Q16695	sp|P68431|H31_HUMAN Histone H3.1 OS=Homo sapiens OX=9606 GN=H3C1 PE=1 SV=2;sp|Q16695|H31T_HUMAN Histone H3.1t OS=Homo sapiens OX=9606 GN=H3-4 PE=1 SV=3	22.755	3953	Histone H3.1	H3C1	P68431	-5.5015	-5.49123	-5.76654	-5.5186	-6.04589	-5.95999	-5.38779	-5.29741	-5.60975	-5.58445	-6.63752	-3.66735	-2.47735	-2.56433	-2.9472	-2.14162	0.999924	0.0105758	0.968545	1.19292e-07	2.94381	1.33598e-08	5.74761e-08	2.95439	6.92011e-09
Q8IW52	sp|Q8IW52|SLIK4_HUMAN SLIT and NTRK-like protein 4 OS=Homo sapiens OX=9606 GN=SLITRK4 PE=1 SV=1	24.809	5000	SLIT and NTRK-like protein 4	SLITRK4	Q8IW52	-3.75842	-3.61298	-3.5119	-3.32274	-3.79871	-3.73515	-3.6444	-3.95455	-3.88284	-3.77851	-3.743	-4.78622	-5.18644	-5.34509	-5.0489	-4.98897	0.835201	-0.177345	0.139509	1.19402e-07	-1.27046	1.3391e-08	1.30832e-08	-1.44781	1.13939e-09
Q9NX14	sp|Q9NX14|NDUBB_HUMAN NADH dehydrogenase [ubiquinone] 1 beta subcomplex subunit 11, mitochondrial OS=Homo sapiens OX=9606 GN=NDUFB11 PE=1 SV=1	39.995	6158	NADH dehydrogenase [ubiquinone] 1 beta subcomplex subunit 11, mitochondrial	NDUFB11	Q9NX14	-3.51711	-3.76502	-3.5822	-3.86634	-3.64119	-3.74985	-3.80029	-3.6542	-3.89364	-3.75149	-3.64229	-5.35852	-4.80263	-5.11336	-4.84581	-4.80135	0.999924	-0.0614327	0.587344	1.19818e-07	-1.23595	1.34567e-08	3.4809e-08	-1.29738	3.69956e-09
Q8N4Q0	sp|Q8N4Q0|PTGR3_HUMAN Prostaglandin reductase 3 OS=Homo sapiens OX=9606 GN=ZADH2 PE=1 SV=1	27.73	5083	Prostaglandin reductase 3	ZADH2	Q8N4Q0	-3.64607	-3.8085	-3.73674	-3.84062	-3.59944	-3.84842	-3.77901	-3.62362	-3.76494	-3.939	-3.80498	-4.81645	-4.61848	-4.83379	-4.82224	-4.60407	0.999924	-0.0356793	0.683481	1.20989e-07	-0.956697	1.36074e-08	3.95893e-08	-0.992377	4.42742e-09
Q5JTD7	sp|Q5JTD7|LRC73_HUMAN Leucine-rich repeat-containing protein 73 OS=Homo sapiens OX=9606 GN=LRRC73 PE=1 SV=1	10.608	4576	Leucine-rich repeat-containing protein 73	LRRC73	Q5JTD7	-3.37379	-3.63028	-3.16392	-3.42022	-3.42285	-4.11872	-3.59155	-3.88619	-3.84035	-3.35457	-3.72562	-6.02612	-5.97185	-6.21577	-5.56445	-7.08526	0.999924	-0.158025	0.490601	1.21099e-07	-2.49303	1.3639e-08	3.00881e-08	-2.65106	3.12145e-09
O15126;A0A087WXB0;A0A087WZA6	sp|O15126|SCAM1_HUMAN Secretory carrier-associated membrane protein 1 OS=Homo sapiens OX=9606 GN=SCAMP1 PE=1 SV=2;tr|A0A087WXB0|A0A087WXB0_HUMAN Secretory carrier-associated membrane protein OS=Homo sapiens OX=9606 GN=SCAMP1 PE=1 SV=1;tr|A0A087WZA6|A0A087W	309.33	2308	Secretory carrier-associated membrane protein 1	SCAMP1	O15126	-3.80865	-3.85635	-3.7058	-3.80599	-3.71797	-3.98496	-3.63087	-3.43535	-3.64188	-3.62283	-3.38793	-5.73141	-4.83293	-5.44032	-4.78347	-5.10357	0.750826	0.269515	0.0854548	1.21553e-07	-1.63457	1.37094e-08	5.00015e-07	-1.36505	8.86766e-08
P05114;A6NL93;A6NEL0	sp|P05114|HMGN1_HUMAN Non-histone chromosomal protein HMG-14 OS=Homo sapiens OX=9606 GN=HMGN1 PE=1 SV=3;tr|A6NL93|A6NL93_HUMAN Non-histone chromosomal protein HMG-14 OS=Homo sapiens OX=9606 GN=HMGN1 PE=1 SV=1;tr|A6NEL0|A6NEL0_HUMAN Non-histone chromosomal	19.905	927	Non-histone chromosomal protein HMG-14	HMGN1	P05114	-4.71399	-5.17113	-4.80251	-4.72906	-4.64097	-4.84638	-4.69525	-4.44501	-4.91199	-4.66676	-4.97332	-3.07981	-2.664	-3.11154	-3.04232	-3.57877	0.999924	0.0788739	0.600712	1.21975e-07	1.64318	1.37764e-08	3.59453e-08	1.72205	3.87735e-09
O00408;E9PEF1	sp|O00408|PDE2A_HUMAN cGMP-dependent 3,5-cyclic phosphodiesterase OS=Homo sapiens OX=9606 GN=PDE2A PE=1 SV=1;tr|E9PEF1|E9PEF1_HUMAN Phosphodiesterase OS=Homo sapiens OX=9606 GN=PDE2A PE=1 SV=2	323.31	2195	cGMP-dependent 3,5-cyclic phosphodiesterase	PDE2A	O00408	-3.9377	-3.67841	-3.62378	-3.33552	-4.01969	-4.05618	-3.46134	-3.27322	-3.81155	-3.50764	-3.20143	-6.27318	-4.9166	-6.17681	-5.79521	-6.08415	0.857674	0.324176	0.152515	1.22448e-07	-2.39815	1.38492e-08	3.36322e-07	-2.07398	5.59114e-08
Q8N350;A0A140LJL2	sp|Q8N350|CBARP_HUMAN Voltage-dependent calcium channel beta subunit-associated regulatory protein OS=Homo sapiens OX=9606 GN=CBARP PE=1 SV=3;tr|A0A140LJL2|A0A140LJL2_HUMAN Voltage-dependent calcium channel beta subunit-associated regulatory protein OS=Hom	179.59	459	Voltage-dependent calcium channel beta subunit-associated regulatory protein	CBARP	Q8N350	-3.62006	-3.30473	-3.41293	-3.53736	-3.56906	-3.90561	-3.67783	-3.8678	-3.81939	-3.61235	-3.7706	-5.57868	-4.83059	-5.79818	-5.47923	-5.83596	0.947038	-0.191304	0.24339	1.22932e-07	-1.75493	1.39234e-08	1.85635e-08	-1.94624	1.7521e-09
Q13303;A0A5F9UN28;A0A590UJB6;A0A590UJJ4	sp|Q13303|KCAB2_HUMAN Voltage-gated potassium channel subunit beta-2 OS=Homo sapiens OX=9606 GN=KCNAB2 PE=1 SV=2;tr|A0A5F9UN28|A0A5F9UN28_HUMAN K(+) channel subunit beta-2 OS=Homo sapiens OX=9606 GN=KCNAB2 PE=1 SV=1;tr|A0A590UJB6|A0A590UJB6_HUMAN K(+) chan	195.99	4195	Voltage-gated potassium channel subunit beta-2	KCNAB2	Q13303	-3.23841	-3.60014	-3.65184	-4.02532	-3.18926	-3.40099	-3.57694	-3.79129	-3.85701	-3.76161	-3.63226	-6.0373	-5.07149	-6.20253	-5.97145	-6.33186	0.966113	-0.20616	0.313507	1.24615e-07	-2.19911	1.41338e-08	2.20878e-08	-2.40527	2.16884e-09
Q71RC2;F8W1I4;Q8TBL5;A0A087WTL9;F8VY40;Q96J85;X6RLN4	sp|Q71RC2|LARP4_HUMAN La-related protein 4 OS=Homo sapiens OX=9606 GN=LARP4 PE=1 SV=3;tr|F8W1I4|F8W1I4_HUMAN La-related protein 4 (Fragment) OS=Homo sapiens OX=9606 GN=LARP4 PE=1 SV=1;tr|Q8TBL5|Q8TBL5_HUMAN LARP4 protein OS=Homo sapiens OX=9606 GN=LARP4 PE	5.2407	4834	La-related protein 4	LARP4	Q71RC2	-4.6714	-4.64572	-4.56052	-4.95147	-4.71001	-4.53087	-4.65705	-4.76454	-4.58523	-4.85147	-4.77228	-3.37025	-3.28161	-2.61377	-2.97815	-3.54778	0.999924	-0.0477807	0.739496	1.24717e-07	1.5678	1.41652e-08	9.02464e-08	1.52002	1.18964e-08
P78348;H7C1W9	sp|P78348|ASIC1_HUMAN Acid-sensing ion channel 1 OS=Homo sapiens OX=9606 GN=ASIC1 PE=1 SV=3;tr|H7C1W9|H7C1W9_HUMAN Acid-sensing ion channel 1 (Fragment) OS=Homo sapiens OX=9606 GN=ASIC1 PE=1 SV=1	10.192	1961	Acid-sensing ion channel 1	ASIC1	P78348	-3.72429	-3.64297	-3.65392	-3.51623	-3.83542	-3.7929	-3.5938	-3.41091	-3.68637	-3.71015	-3.50823	-4.83289	-5.22511	-5.569	-5.68205	-6.15149	0.999924	0.112394	0.523104	1.25325e-07	-1.91021	1.42541e-08	1.28594e-07	-1.79782	1.80733e-08
H0Y382;A0A1W2PPS2;H0Y379;Q5SVK0;A0A1W2PRX6;A0A1W2PP26;B7ZMF5;A0A1W2PRG5;Q5SVJ7;J3KQ16;A0A1W2PS97;A0A1W2PR56;A0A1W2PRE5;A0A1W2PQ93;A0A1W2PP06;Q12791;A0A1W2PQ61;A0A1W2PPY5;Q5SVK5;A0A0A0MRR0;A0A1W2PNY9;A0A1W2PQA0;A0A1W2PRB0;Q5SVJ9;A0A1W2PR62;A0A1W2PPZ1;A0A1W2PRN5;A0A1W2PPX7;A0A1W2PRV4;A0A1W2PNW6;A0A1W2PNH9;A0A1W2PP94;A0A1W2PNY7;A0A1W2PRJ1;A0A1W2PNY8;S4R2X4;A0A0A0MRC3;A0A1W2PQ53;A0A0A0MSE6;A0A1W2PNG1…	tr|H0Y382|H0Y382_HUMAN BK channel (Fragment) OS=Homo sapiens OX=9606 GN=KCNMA1 PE=1 SV=3;tr|A0A1W2PPS2|A0A1W2PPS2_HUMAN BK channel (Fragment) OS=Homo sapiens OX=9606 GN=KCNMA1 PE=1 SV=1;tr|H0Y379|H0Y379_HUMAN BK channel (Fragment) OS=Homo sapiens OX=9606 G	38.491	529	BK channel (Fragment)	KCNMA1	H0Y382	-3.69163	-3.69912	-3.55868	-3.49103	-3.81982	-3.75511	-3.75751	-3.81568	-3.76227	-3.72973	-3.73778	-4.94519	-4.59943	-5.3436	-5.15224	-4.9892	0.995356	-0.0913621	0.428309	1.27904e-07	-1.24534	1.45678e-08	2.8581e-08	-1.3367	2.9243e-09
Q9BRK0;B4DE60	sp|Q9BRK0|REEP2_HUMAN Receptor expression-enhancing protein 2 OS=Homo sapiens OX=9606 GN=REEP2 PE=1 SV=2;tr|B4DE60|B4DE60_HUMAN Receptor expression-enhancing protein OS=Homo sapiens OX=9606 GN=REEP2 PE=1 SV=1	104.13	1016	Receptor expression-enhancing protein 2	REEP2	Q9BRK0	-3.46383	-3.59534	-3.48692	-3.62667	-3.50594	-3.60633	-3.62398	-3.77357	-3.85363	-3.64423	-3.6015	-5.31303	-5.39355	-6.13844	-5.26579	-6.44879	0.995356	-0.151877	0.415686	1.2857e-07	-2.01254	1.4664e-08	2.82039e-08	-2.16442	2.86334e-09
Q15811;F8W7U0;A8CTZ0	sp|Q15811|ITSN1_HUMAN Intersectin-1 OS=Homo sapiens OX=9606 GN=ITSN1 PE=1 SV=3;tr|F8W7U0|F8W7U0_HUMAN Intersectin-1 OS=Homo sapiens OX=9606 GN=ITSN1 PE=1 SV=1;tr|A8CTZ0|A8CTZ0_HUMAN Intersectin 1 short form variant 13 OS=Homo sapiens OX=9606 GN=ITSN1 PE=1	323.31	4427	Intersectin-1	ITSN1	Q15811	-3.67041	-3.80665	-3.71067	-3.7398	-3.60605	-3.76903	-3.67739	-3.72517	-3.80082	-3.73065	-3.59039	-4.6796	-4.71357	-5.18858	-5.00712	-5.39556	0.999924	0.0122153	0.917928	1.28793e-07	-1.292	1.47136e-08	7.31168e-08	-1.27979	9.1628e-09
O60262;K7ESC6	sp|O60262|GBG7_HUMAN Guanine nucleotide-binding protein G(I)/G(S)/G(O) subunit gamma-7 OS=Homo sapiens OX=9606 GN=GNG7 PE=1 SV=1;tr|K7ESC6|K7ESC6_HUMAN Guanine nucleotide-binding protein G(I)/G(S)/G(O) subunit gamma-7 OS=Homo sapiens OX=9606 GN=GNG7 PE=1 S	77.693	2424	Guanine nucleotide-binding protein G(I)/G(S)/G(O) subunit gamma-7	GNG7	O60262	-3.25391	-3.31655	-3.39026	-3.49887	-3.26383	-3.14422	-3.68118	-4.33423	-4.23141	-3.89005	-4.02772	-5.65192	-5.79202	-5.47061	-6.30311	-6.49763	0.114134	-0.721646	0.00072957	1.28793e-07	-1.91014	1.47303e-08	1.60073e-09	-2.63179	7.91855e-11
Q9Y570	sp|Q9Y570|PPME1_HUMAN Protein phosphatase methylesterase 1 OS=Homo sapiens OX=9606 GN=PPME1 PE=1 SV=3	108.73	6590	Protein phosphatase methylesterase 1	PPME1	Q9Y570	-3.67515	-3.74901	-3.73826	-3.73484	-3.73649	-3.63823	-3.74995	-3.75233	-3.90774	-3.7797	-3.58273	-4.83875	-4.51825	-4.99142	-4.9336	-5.16968	0.999924	-0.0424924	0.684375	1.29334e-07	-1.13585	1.48127e-08	4.2429e-08	-1.17834	4.81903e-09
P40926;G3XAL0	sp|P40926|MDHM_HUMAN Malate dehydrogenase, mitochondrial OS=Homo sapiens OX=9606 GN=MDH2 PE=1 SV=3;tr|G3XAL0|G3XAL0_HUMAN Malate dehydrogenase OS=Homo sapiens OX=9606 GN=MDH2 PE=1 SV=1	323.31	3479	Malate dehydrogenase, mitochondrial	MDH2	P40926	-3.63123	-3.81029	-3.79402	-3.78594	-3.56473	-3.79482	-3.59274	-3.38484	-3.63473	-3.60008	-3.2266	-6.13187	-6.44058	-5.84913	-5.64218	-4.82429	0.950202	0.242372	0.258943	1.29813e-07	-2.28981	1.48882e-08	2.41897e-07	-2.04744	3.81417e-08
P78356	sp|P78356|PI42B_HUMAN Phosphatidylinositol 5-phosphate 4-kinase type-2 beta OS=Homo sapiens OX=9606 GN=PIP4K2B PE=1 SV=1	137.42	3961	Phosphatidylinositol 5-phosphate 4-kinase type-2 beta	PIP4K2B	P78356	-3.69504	-3.78271	-3.85287	-3.90544	-3.70173	-3.59368	-3.61257	-3.73703	-3.71419	-3.82913	-3.52652	-4.89845	-4.7267	-4.88711	-4.80893	-5.40176	0.999924	0.0713567	0.540339	1.30776e-07	-1.2607	1.50193e-08	1.30653e-07	-1.18934	1.84249e-08
Q15878;F8W9Z1;J3KP11	sp|Q15878|CAC1E_HUMAN Voltage-dependent R-type calcium channel subunit alpha-1E OS=Homo sapiens OX=9606 GN=CACNA1E PE=1 SV=3;tr|F8W9Z1|F8W9Z1_HUMAN Voltage-dependent R-type calcium channel subunit alpha OS=Homo sapiens OX=9606 GN=CACNA1E PE=1 SV=1;tr|J3KP1	68.52	1678	Voltage-dependent R-type calcium channel subunit alpha-1E	CACNA1E	Q15878	-3.80999	-3.72634	-3.53	-3.6727	-3.69353	-3.92942	-3.48218	-3.44468	-3.8191	-3.57615	-3.28207	-5.92542	-4.76163	-5.93023	-5.49485	-6.10618	0.964638	0.206161	0.299311	1.31622e-07	-2.12283	1.51373e-08	2.19518e-07	-1.91666	3.39515e-08
A0A0U1RQT8	tr|A0A0U1RQT8|A0A0U1RQT8_HUMAN CD99 antigen-like protein 2 (Fragment) OS=Homo sapiens OX=9606 GN=CD99L2 PE=1 SV=1	4.4851	447	CD99 antigen-like protein 2 (Fragment)	CD99L2	A0A0U1RQT8	-3.17613	-3.78481	-3.84157	-4.49607	-2.85307	-3.49399	-3.53638	-3.85584	-3.53815	-3.68662	-3.59578	-6.07774	-5.70361	-6.37779	-6.22293	-6.11124	0.999924	-0.0349486	0.877282	1.35217e-07	-2.45611	1.55722e-08	5.78036e-08	-2.49106	6.96871e-09
O00562	sp|O00562|PITM1_HUMAN Membrane-associated phosphatidylinositol transfer protein 1 OS=Homo sapiens OX=9606 GN=PITPNM1 PE=1 SV=4	31.296	2218	Membrane-associated phosphatidylinositol transfer protein 1	PITPNM1	O00562	-3.77354	-3.62079	-3.63052	-3.57479	-3.66166	-3.89298	-3.77361	-3.97214	-3.95858	-3.72757	-3.65692	-4.93216	-4.68001	-4.80693	-4.74829	-4.8797	0.904437	-0.125385	0.182787	1.36147e-07	-0.991651	1.5701e-08	1.70097e-08	-1.11704	1.58656e-09
P28799;K7EKL3;K7EQ05	sp|P28799|GRN_HUMAN Progranulin OS=Homo sapiens OX=9606 GN=GRN PE=1 SV=2;tr|K7EKL3|K7EKL3_HUMAN Progranulin (Fragment) OS=Homo sapiens OX=9606 GN=GRN PE=1 SV=1;tr|K7EQ05|K7EQ05_HUMAN Progranulin OS=Homo sapiens OX=9606 GN=GRN PE=1 SV=1	69.559	3324	Progranulin	GRN	P28799	-4.73411	-4.73918	-4.7528	-4.93527	-4.61092	-4.5609	-4.82656	-4.86341	-4.62419	-4.73156	-4.72745	-3.7056	-3.15671	-3.12697	-3.12481	-2.56924	0.999924	-0.0324364	0.828001	1.36652e-07	1.61797	1.57809e-08	8.71844e-08	1.58553	1.14236e-08
Q30154	sp|Q30154|DRB5_HUMAN HLA class II histocompatibility antigen, DR beta 5 chain OS=Homo sapiens OX=9606 GN=HLA-DRB5 PE=1 SV=1	4.0451	4501	HLA class II histocompatibility antigen, DR beta 5 chain	HLA-DRB5	Q30154	-5.91464	-6.34192	-6.53375	-6.80819	-6.06758	-6.08927	-6.01693	-5.53403	-5.63966	-5.82595	-5.88187	-1.45492	-3.24434	-3.25591	-2.85504	-3.09645	0.737831	0.512871	0.0781786	1.37042e-07	2.99835	1.58476e-08	1.10305e-08	3.51123	9.16873e-10
P55899;M0R0H0;M0R220;M0QYN1;M0QYN9;M0QYM4;M0R0A9	sp|P55899|FCGRN_HUMAN IgG receptor FcRn large subunit p51 OS=Homo sapiens OX=9606 GN=FCGRT PE=1 SV=1;tr|M0R0H0|M0R0H0_HUMAN IgG receptor FcRn large subunit p51 (Fragment) OS=Homo sapiens OX=9606 GN=FCGRT PE=1 SV=1;tr|M0R220|M0R220_HUMAN IgG receptor FcRn l	5.0139	2153	IgG receptor FcRn large subunit p51	FCGRT	P55899	-5.41517	-4.9385	-4.92934	-5.5997	-5.60271	-5.64508	-5.10982	-5.08262	-5.46817	-5.21367	-5.30929	-3.39987	-3.41414	-2.46714	-2.88875	-2.23579	0.999924	0.118371	0.587979	1.38249e-07	2.35558	1.60398e-08	3.93531e-08	2.47395	4.39256e-09
Q96LT7;A0A2R8Y5U5;A0A5F9ZHW7;A0A2R8Y5K2	sp|Q96LT7|CI072_HUMAN Guanine nucleotide exchange C9orf72 OS=Homo sapiens OX=9606 GN=C9orf72 PE=1 SV=2;tr|A0A2R8Y5U5|A0A2R8Y5U5_HUMAN Guanine nucleotide exchange C9orf72 OS=Homo sapiens OX=9606 GN=C9orf72 PE=1 SV=1;tr|A0A5F9ZHW7|A0A5F9ZHW7_HUMAN Guanine nu	2.6512	604	Guanine nucleotide exchange C9orf72	C9orf72	Q96LT7	-3.75828	-3.76464	-3.85604	-3.9303	-3.66397	-3.81185	-3.61906	-3.64446	-3.59016	-3.61529	-3.74283	-4.73025	-5.17873	-4.66658	-4.73229	-5.33288	0.923124	0.155151	0.203147	1.38249e-07	-1.28578	1.60524e-08	3.13661e-07	-1.13063	5.15471e-08
O14522;A0A087WY22;B1AJS0;B1AJR6;B1AJR9;A0A087X1X2;B1AJR8;A0A075B6H0	sp|O14522|PTPRT_HUMAN Receptor-type tyrosine-protein phosphatase T OS=Homo sapiens OX=9606 GN=PTPRT PE=1 SV=6;tr|A0A087WY22|A0A087WY22_HUMAN Protein-tyrosine-phosphatase OS=Homo sapiens OX=9606 GN=PTPRT PE=1 SV=1;tr|B1AJS0|B1AJS0_HUMAN Protein-tyrosine-pho	26.741	111	Receptor-type tyrosine-protein phosphatase T	PTPRT	O14522	-3.8513	-3.79539	-3.41605	-3.53197	-3.21761	-3.65205	-3.74521	-3.52717	-3.5834	-3.61594	-3.64202	-6.01528	-5.04362	-6.51296	-5.82121	-6.54715	0.999924	-0.045354	0.83557	1.38249e-07	-2.3653	1.6053e-08	5.62688e-08	-2.41065	6.71226e-09
Q9BVK6	sp|Q9BVK6|TMED9_HUMAN Transmembrane emp24 domain-containing protein 9 OS=Homo sapiens OX=9606 GN=TMED9 PE=1 SV=2	20.997	5745	Transmembrane emp24 domain-containing protein 9	TMED9	Q9BVK6	-4.47078	-4.2808	-4.3703	-4.46454	-4.5037	-4.47851	-4.4728	-4.36279	-4.6561	-4.57701	-4.46958	-3.66054	-3.4509	-3.25011	-2.99404	-3.33077	0.999924	-0.0795501	0.466175	1.41154e-07	1.17039	1.64128e-08	1.62295e-07	1.09084	2.37882e-08
P22061;A0A0A0MRJ6;F6S8N6;A0A3F2YNX8	sp|P22061|PIMT_HUMAN Protein-L-isoaspartate(D-aspartate) O-methyltransferase OS=Homo sapiens OX=9606 GN=PCMT1 PE=1 SV=4;tr|A0A0A0MRJ6|A0A0A0MRJ6_HUMAN Protein-L-isoaspartate O-methyltransferase OS=Homo sapiens OX=9606 GN=PCMT1 PE=1 SV=1;tr|F6S8N6|F6S8N6_HU	323.31	226	Protein-L-isoaspartate(D-aspartate) O-methyltransferase	PCMT1	P22061	-3.61477	-3.67496	-3.6851	-3.67789	-3.66361	-3.58774	-3.5211	-3.63391	-4.1609	-3.62192	-3.44589	-4.74104	-5.44671	-5.42211	-5.46541	-5.69692	0.999924	-0.0260657	0.866747	1.42842e-07	-1.67769	1.66317e-08	6.02065e-08	-1.70376	7.3157e-09
Q6DD88;F5H6I7	sp|Q6DD88|ATLA3_HUMAN Atlastin-3 OS=Homo sapiens OX=9606 GN=ATL3 PE=1 SV=1;tr|F5H6I7|F5H6I7_HUMAN Atlastin-3 OS=Homo sapiens OX=9606 GN=ATL3 PE=1 SV=1	172.36	4717	Atlastin-3	ATL3	Q6DD88	-4.64072	-4.70953	-4.80054	-4.98305	-4.81446	-4.64388	-4.73039	-4.55328	-4.6772	-4.55462	-4.7586	-3.16803	-3.70619	-3.07553	-3.08672	-2.68407	0.995356	0.110543	0.434706	1.46677e-07	1.51071	1.71014e-08	3.28015e-08	1.62125	3.45498e-09
Q8IVH8;F5H5A3;H7C1A4	sp|Q8IVH8|M4K3_HUMAN Mitogen-activated protein kinase kinase kinase kinase 3 OS=Homo sapiens OX=9606 GN=MAP4K3 PE=1 SV=1;tr|F5H5A3|F5H5A3_HUMAN Mitogen-activated protein kinase kinase kinase kinase 3 OS=Homo sapiens OX=9606 GN=MAP4K3 PE=1 SV=1;tr|H7C1A4|H7	9.655	1594	Mitogen-activated protein kinase kinase kinase kinase 3	MAP4K3	Q8IVH8	-3.7563	-3.76259	-3.73075	-3.59673	-3.62883	-3.77974	-3.72969	-3.77437	-3.90716	-3.8441	-3.72812	-4.63547	-4.5739	-4.97512	-5.00785	-4.82052	0.981826	-0.0875318	0.355569	1.49639e-07	-1.00589	1.74705e-08	2.87286e-08	-1.09342	2.94395e-09
P04156;A2A2V1;X6RKS3	sp|P04156|PRIO_HUMAN Major prion protein OS=Homo sapiens OX=9606 GN=PRNP PE=1 SV=1;tr|A2A2V1|A2A2V1_HUMAN Major prion protein (Fragment) OS=Homo sapiens OX=9606 GN=PRNP PE=1 SV=1;tr|X6RKS3|X6RKS3_HUMAN Major prion protein (Fragment) OS=Homo sapiens OX=9606	10.493	881	Major prion protein	PRNP	P04156	-3.76228	-3.61814	-3.74471	-3.43623	-3.60322	-3.64329	-3.65697	-3.84841	-3.66181	-3.5095	-3.34887	-5.672	-4.94027	-5.83313	-5.58044	-6.47083	0.999924	0.0295373	0.879374	1.49871e-07	-2.09423	1.75214e-08	8.88219e-08	-2.06469	1.16663e-08
P25774;U3KPS4	sp|P25774|CATS_HUMAN Cathepsin S OS=Homo sapiens OX=9606 GN=CTSS PE=1 SV=3;tr|U3KPS4|U3KPS4_HUMAN Cathepsin S (Fragment) OS=Homo sapiens OX=9606 GN=CTSS PE=1 SV=1	29.109	3280	Cathepsin S	CTSS	P25774	-5.24937	-5.09205	-5.34545	-5.42388	-5.11906	-5.17115	-5.13276	-4.97093	-4.98723	-4.98888	-5.2356	-3.3364	-2.28234	-2.63063	-2.75857	-3.71382	0.995356	0.170414	0.393349	1.5441e-07	2.11873	1.80766e-08	3.18422e-08	2.28914	3.32363e-09
O60861	sp|O60861|GAS7_HUMAN Growth arrest-specific protein 7 OS=Homo sapiens OX=9606 GN=GAS7 PE=1 SV=3	132.61	2471	Growth arrest-specific protein 7	GAS7	O60861	-3.57657	-3.48641	-3.30497	-3.44828	-3.40623	-3.49655	-3.66702	-3.97461	-3.97273	-3.67965	-3.75852	-5.00679	-5.67669	-5.83787	-6.2648	-6.36435	0.722714	-0.357335	0.0719588	1.55568e-07	-2.01959	1.8242e-08	1.16802e-08	-2.37693	9.87554e-10
Q9Y6N8;D6RJG0	sp|Q9Y6N8|CAD10_HUMAN Cadherin-10 OS=Homo sapiens OX=9606 GN=CDH10 PE=1 SV=2;tr|D6RJG0|D6RJG0_HUMAN Cadherin-10 OS=Homo sapiens OX=9606 GN=CDH10 PE=1 SV=1	66.531	1311	Cadherin-10	CDH10	Q9Y6N8	-3.76918	-3.50731	-3.3817	-3.31985	-3.72516	-3.77403	-3.75945	-3.876	-3.85527	-3.72677	-3.85257	-5.18723	-4.78138	-5.34806	-5.14963	-5.53405	0.750586	-0.234473	0.0840814	1.55568e-07	-1.38606	1.82831e-08	1.25949e-08	-1.62053	1.08887e-09
Q9NRZ5	sp|Q9NRZ5|PLCD_HUMAN 1-acyl-sn-glycerol-3-phosphate acyltransferase delta OS=Homo sapiens OX=9606 GN=AGPAT4 PE=1 SV=1	28.159	6088	1-acyl-sn-glycerol-3-phosphate acyltransferase delta	AGPAT4	Q9NRZ5	-3.72695	-3.59998	-3.78086	-3.66721	-3.86156	-3.58346	-3.75376	-3.6334	-3.78484	-3.75195	-3.6229	-4.90142	-4.70148	-5.01049	-4.99565	-5.54616	0.999924	-0.00603401	0.960927	1.55568e-07	-1.32167	1.82862e-08	7.47188e-08	-1.3277	9.37541e-09
O43295	sp|O43295|SRGP3_HUMAN SLIT-ROBO Rho GTPase-activating protein 3 OS=Homo sapiens OX=9606 GN=SRGAP3 PE=1 SV=3	201.66	2360	SLIT-ROBO Rho GTPase-activating protein 3	SRGAP3	O43295	-3.64417	-3.60493	-3.54337	-3.38384	-3.62209	-3.70863	-3.63873	-3.69422	-3.75667	-3.74737	-3.71158	-5.41129	-4.79992	-5.73414	-5.41455	-6.09682	0.999924	-0.125206	0.455055	1.56051e-07	-1.78163	1.83677e-08	3.58591e-08	-1.90684	3.86236e-09
Q7Z7K6;A0A0M3HER2	sp|Q7Z7K6|CENPV_HUMAN Centromere protein V OS=Homo sapiens OX=9606 GN=CENPV PE=1 SV=1;tr|A0A0M3HER2|A0A0M3HER2_HUMAN Centromere protein V OS=Homo sapiens OX=9606 GN=CENPV PE=1 SV=1	16.448	4912	Centromere protein V	CENPV	Q7Z7K6	-3.72032	-3.79766	-3.66746	-3.51513	-3.54768	-3.53796	-3.61258	-3.68111	-3.52013	-3.79587	-3.64464	-5.33634	-5.43676	-5.4426	-6.30083	-4.96159	0.999924	-0.0198296	0.908285	1.57437e-07	-1.84476	1.85558e-08	7.03087e-08	-1.86459	8.73282e-09
Q6PML9	sp|Q6PML9|ZNT9_HUMAN Zinc transporter 9 OS=Homo sapiens OX=9606 GN=SLC30A9 PE=1 SV=1	79.694	4785	Zinc transporter 9	SLC30A9	Q6PML9	-3.82194	-3.91044	-3.96634	-3.93866	-3.8079	-3.81303	-3.73934	-3.49516	-3.77135	-3.75021	-3.64012	-4.85711	-4.57762	-4.78641	-4.44929	-4.59649	0.612323	0.19715	0.0429279	1.58707e-07	-0.974151	1.87306e-08	1.09578e-06	-0.777	2.2006e-07
O95622;B3KWA8	sp|O95622|ADCY5_HUMAN Adenylate cyclase type 5 OS=Homo sapiens OX=9606 GN=ADCY5 PE=1 SV=3;tr|B3KWA8|B3KWA8_HUMAN Adenylate cyclase OS=Homo sapiens OX=9606 GN=ADCY5 PE=1 SV=1	32.492	2661	Adenylate cyclase type 5	ADCY5	O95622	-3.62895	-3.74109	-3.70023	-3.77561	-3.76638	-3.90559	-3.69346	-3.63969	-3.7576	-3.63455	-3.57475	-5.40011	-4.81079	-5.34631	-4.76456	-4.7319	0.999924	0.0929669	0.46501	1.59249e-07	-1.35073	1.88199e-08	1.82954e-07	-1.25776	2.75998e-08
Q9UPW8;F8W059;F8VZH8;F8W0P6	sp|Q9UPW8|UN13A_HUMAN Protein unc-13 homolog A OS=Homo sapiens OX=9606 GN=UNC13A PE=2 SV=4;tr|F8W059|F8W059_HUMAN Protein unc-13 homolog A OS=Homo sapiens OX=9606 GN=UNC13A PE=1 SV=1;tr|F8VZH8|F8VZH8_HUMAN Protein unc-13 homolog A OS=Homo sapiens OX=9606 G	215.13	1656	Protein unc-13 homolog A	UNC13A	Q9UPW8	-3.59464	-3.54086	-3.35815	-3.22313	-3.66159	-3.82876	-3.67122	-3.79707	-3.91639	-3.69199	-3.63941	-6.00572	-4.89235	-5.91861	-5.53762	-5.99186	0.948871	-0.208697	0.256183	1.59863e-07	-1.92602	1.89372e-08	2.44285e-08	-2.13471	2.4258e-09
O60291;B4DR12;K7EPJ5	sp|O60291|MGRN1_HUMAN E3 ubiquitin-protein ligase MGRN1 OS=Homo sapiens OX=9606 GN=MGRN1 PE=1 SV=2;tr|B4DR12|B4DR12_HUMAN E3 ubiquitin-protein ligase MGRN1 OS=Homo sapiens OX=9606 GN=MGRN1 PE=1 SV=1;tr|K7EPJ5|K7EPJ5_HUMAN E3 ubiquitin-protein ligase MGRN1	12.893	1043	E3 ubiquitin-protein ligase MGRN1	MGRN1	O60291	-3.79402	-3.7797	-3.61953	-3.40709	-3.82484	-3.95873	-3.77296	-3.83061	-3.76155	-3.78247	-3.63428	-4.65103	-4.91119	-4.89711	-4.78777	-4.99246	0.999924	-0.0257227	0.801061	1.59863e-07	-1.09154	1.89431e-08	6.14131e-08	-1.11726	7.47481e-09
Q9HC21	sp|Q9HC21|TPC_HUMAN Mitochondrial thiamine pyrophosphate carrier OS=Homo sapiens OX=9606 GN=SLC25A19 PE=1 SV=1	2.9042	5984	Mitochondrial thiamine pyrophosphate carrier	SLC25A19	Q9HC21	-3.74674	-3.69305	-3.54195	-3.67554	-3.7623	-3.71925	-3.75159	-3.69749	-3.99995	-3.76487	-3.49577	-5.22477	-4.8372	-5.30076	-4.90123	-4.72342	0.999924	-0.0521313	0.657822	1.60023e-07	-1.25554	1.89875e-08	5.02655e-08	-1.30767	5.86857e-09
Q9Y4G6;A0A1B0GVU7	sp|Q9Y4G6|TLN2_HUMAN Talin-2 OS=Homo sapiens OX=9606 GN=TLN2 PE=1 SV=4;tr|A0A1B0GVU7|A0A1B0GVU7_HUMAN Talin-2 OS=Homo sapiens OX=9606 GN=TLN2 PE=1 SV=1	323.31	6577	Talin-2	TLN2	Q9Y4G6	-3.65287	-3.58172	-3.50108	-3.39191	-3.68405	-3.82788	-3.67903	-3.77602	-3.93719	-3.89982	-3.71265	-4.72776	-4.99207	-5.40216	-5.36986	-5.13008	0.821707	-0.194358	0.1304	1.6079e-07	-1.32344	1.91061e-08	1.64494e-08	-1.5178	1.50299e-09
P80303;Q2L696;E9PKG6;H0YEG8	sp|P80303|NUCB2_HUMAN Nucleobindin-2 OS=Homo sapiens OX=9606 GN=NUCB2 PE=1 SV=3;tr|Q2L696|Q2L696_HUMAN Nucb2 splice variant OS=Homo sapiens OX=9606 GN=NUCB2 PE=1 SV=1;tr|E9PKG6|E9PKG6_HUMAN Nucleobindin-2 OS=Homo sapiens OX=9606 GN=NUCB2 PE=1 SV=2;tr|H0YEG	103.9	3977	Nucleobindin-2	NUCB2	P80303	-4.50604	-4.56089	-4.48717	-4.37171	-4.30546	-4.60993	-4.54311	-4.37141	-4.52226	-4.57076	-4.42758	-3.69209	-3.42137	-3.04653	-3.21615	-3.22998	0.999924	-0.0134882	0.901537	1.6079e-07	1.1658	1.91295e-08	9.23449e-08	1.15231	1.22975e-08
A0A2R8Y566;Q9P260;A0A075B785	tr|A0A2R8Y566|A0A2R8Y566_HUMAN RAB11-binding protein RELCH OS=Homo sapiens OX=9606 GN=RELCH PE=1 SV=1;sp|Q9P260|RELCH_HUMAN RAB11-binding protein RELCH OS=Homo sapiens OX=9606 GN=RELCH PE=1 SV=2;tr|A0A075B785|A0A075B785_HUMAN RAB11-binding protein RELCH OS	166.16	597	RAB11-binding protein RELCH	RELCH	A0A2R8Y566	-3.7531	-3.66588	-3.64636	-3.5905	-3.71321	-3.87074	-3.65415	-3.67071	-3.9659	-3.75073	-3.52033	-5.17441	-5.01009	-4.97558	-4.60158	-5.35224	0.999924	-0.00573253	0.962696	1.61434e-07	-1.31042	1.92317e-08	7.82377e-08	-1.31615	9.89186e-09
Q9NUB1	sp|Q9NUB1|ACS2L_HUMAN Acetyl-coenzyme A synthetase 2-like, mitochondrial OS=Homo sapiens OX=9606 GN=ACSS1 PE=1 SV=2	211.71	6112	Acetyl-coenzyme A synthetase 2-like, mitochondrial	ACSS1	Q9NUB1	-3.62076	-3.7719	-3.65936	-3.78374	-3.63178	-3.72379	-3.66812	-3.75718	-3.64702	-3.99358	-3.914	-4.90447	-4.80312	-4.94606	-4.98601	-4.55226	0.96893	-0.0974239	0.325846	1.63541e-07	-1.0424	1.95087e-08	2.94062e-08	-1.13983	3.03205e-09
Q8TD19	sp|Q8TD19|NEK9_HUMAN Serine/threonine-protein kinase Nek9 OS=Homo sapiens OX=9606 GN=NEK9 PE=1 SV=2	163.86	5227	Serine/threonine-protein kinase Nek9	NEK9	Q8TD19	-4.67474	-4.60208	-4.70875	-4.73898	-4.76888	-4.50573	-4.5254	-4.42508	-4.34634	-4.51667	-4.66294	-3.07715	-3.69279	-3.15508	-2.95094	-3.27114	0.877883	0.17124	0.161957	1.63897e-07	1.26587	1.95772e-08	1.87594e-08	1.43711	1.7825e-09
P84074	sp|P84074|HPCA_HUMAN Neuron-specific calcium-binding protein hippocalcin OS=Homo sapiens OX=9606 GN=HPCA PE=1 SV=2	171.92	3993	Neuron-specific calcium-binding protein hippocalcin	HPCA	P84074	-3.46679	-3.2888	-3.17888	-3.14872	-3.52356	-3.62864	-3.75679	-4.13598	-3.93256	-3.76017	-3.96195	-6.23803	-5.51525	-6.03457	-5.48065	-6.76996	0.407074	-0.536923	0.013733	1.65496e-07	-2.0982	1.97944e-08	5.94336e-09	-2.63512	4.20439e-10
Q9NYS7;F5H280	sp|Q9NYS7|WSB2_HUMAN WD repeat and SOCS box-containing protein 2 OS=Homo sapiens OX=9606 GN=WSB2 PE=2 SV=1;tr|F5H280|F5H280_HUMAN WD repeat and SOCS box-containing protein 2 OS=Homo sapiens OX=9606 GN=WSB2 PE=1 SV=1	15.815	6186	WD repeat and SOCS box-containing protein 2	WSB2	Q9NYS7	-3.6225	-3.33187	-3.28743	-3.09739	-3.84258	-3.68092	-4.01574	-3.97282	-4.02221	-3.9163	-3.84047	-5.31104	-5.47406	-5.23176	-5.19441	-5.16618	0.144623	-0.476391	0.00130767	1.6721e-07	-1.32198	2.00259e-08	2.3784e-09	-1.79838	1.32427e-10
Q13637	sp|Q13637|RAB32_HUMAN Ras-related protein Rab-32 OS=Homo sapiens OX=9606 GN=RAB32 PE=1 SV=3	7.9177	4243	Ras-related protein Rab-32	RAB32	Q13637	-4.87794	-4.77774	-5.07681	-4.65675	-5.06937	-5.30137	-4.9034	-4.88038	-4.73073	-5.14589	-5.2046	-3.26959	-2.62691	-3.27205	-3.46359	-2.43455	0.999924	-0.013003	0.943702	1.70701e-07	1.95966	2.04711e-08	9.23449e-08	1.94666	1.22855e-08
P49023;F5GZ78;A0A1B0GTU4	sp|P49023|PAXI_HUMAN Paxillin OS=Homo sapiens OX=9606 GN=PXN PE=1 SV=3;tr|F5GZ78|F5GZ78_HUMAN Paxillin OS=Homo sapiens OX=9606 GN=PXN PE=1 SV=1;tr|A0A1B0GTU4|A0A1B0GTU4_HUMAN Paxillin OS=Homo sapiens OX=9606 GN=PXN PE=1 SV=1	61.689	487	Paxillin	PXN	P49023	-4.53346	-4.458	-4.49042	-4.53765	-4.4748	-4.50177	-4.50079	-4.31415	-4.30777	-4.44113	-4.55387	-3.20173	-3.68525	-3.06804	-3.27413	-3.44093	0.999924	0.075806	0.46372	1.74764e-07	1.08953	2.09861e-08	3.98426e-08	1.16533	4.46839e-09
Q5R3I4;A9UJP8;H7C2L7	sp|Q5R3I4|TTC38_HUMAN Tetratricopeptide repeat protein 38 OS=Homo sapiens OX=9606 GN=TTC38 PE=1 SV=1;tr|A9UJP8|A9UJP8_HUMAN Tetratricopeptide repeat protein 38 (Fragment) OS=Homo sapiens OX=9606 GN=TTC38 PE=1 SV=1;tr|H7C2L7|H7C2L7_HUMAN Tetratricopeptide r	25.281	964	Tetratricopeptide repeat protein 38	TTC38	Q5R3I4	-5.11299	-4.45212	-5.2171	-5.00064	-5.08308	-5.19281	-4.9292	-4.83796	-4.44696	-4.85896	-5.11303	-2.802	-2.95425	-3.34652	-3.34061	-2.60799	0.966392	0.172568	0.323644	1.76016e-07	1.82695	2.11643e-08	3.12774e-08	1.99951	3.25476e-09
Q9H8H3;H0YI09;F8VQX6	sp|Q9H8H3|MET7A_HUMAN Methyltransferase-like protein 7A OS=Homo sapiens OX=9606 GN=METTL7A PE=1 SV=1;tr|H0YI09|H0YI09_HUMAN Methyltransferase-like protein 7A (Fragment) OS=Homo sapiens OX=9606 GN=METTL7A PE=1 SV=1;tr|F8VQX6|F8VQX6_HUMAN Methyltransferase-l	121.21	1839	Methyltransferase-like protein 7A	METTL7A	Q9H8H3	-4.65362	-4.96616	-4.86029	-5.37006	-4.93867	-4.82536	-4.9335	-4.72921	-4.75132	-4.90347	-4.89439	-3.5958	-3.0207	-2.99716	-2.42422	-3.18815	0.999924	0.0933179	0.583774	1.79131e-07	1.79717	2.15674e-08	4.98353e-08	1.89049	5.81043e-09
Q8ND71	sp|Q8ND71|GIMA8_HUMAN GTPase IMAP family member 8 OS=Homo sapiens OX=9606 GN=GIMAP8 PE=2 SV=2	14.577	5154	GTPase IMAP family member 8	GIMAP8	Q8ND71	-4.61127	-4.64322	-4.60882	-4.87671	-4.89099	-4.80879	-4.7465	-4.65345	-4.32839	-4.50946	-4.88116	-3.61979	-2.87064	-3.18117	-3.2139	-2.90005	0.995356	0.116175	0.40644	1.79689e-07	1.46668	2.1663e-08	3.71005e-08	1.58286	4.0667e-09
Q96T17	sp|Q96T17|MA7D2_HUMAN MAP7 domain-containing protein 2 OS=Homo sapiens OX=9606 GN=MAP7D2 PE=1 SV=2	67.338	5597	MAP7 domain-containing protein 2	MAP7D2	Q96T17	-3.57029	-3.63287	-3.59407	-3.92832	-3.44089	-3.45673	-3.60109	-3.69103	-3.93916	-3.61235	-3.31816	-5.85685	-5.11162	-6.46423	-6.08753	-5.3639	0.999924	-0.0284962	0.888053	1.80182e-07	-2.14447	2.17511e-08	7.82377e-08	-2.17297	9.90382e-09
Q06136;K7ERC8;K7EQS7	sp|Q06136|KDSR_HUMAN 3-ketodihydrosphingosine reductase OS=Homo sapiens OX=9606 GN=KDSR PE=1 SV=1;tr|K7ERC8|K7ERC8_HUMAN 3-ketodihydrosphingosine reductase OS=Homo sapiens OX=9606 GN=KDSR PE=1 SV=2;tr|K7EQS7|K7EQS7_HUMAN 3-ketodihydrosphingosine reductase	9.3356	2127	3-ketodihydrosphingosine reductase	KDSR	Q06136	-4.41669	-4.46313	-4.82071	-4.80474	-4.6067	-4.54787	-4.63008	-4.43344	-4.53112	-4.65567	-4.40329	-3.25382	-3.66593	-2.9896	-3.11812	-3.16701	0.999924	0.0792512	0.518643	1.80861e-07	1.29182	2.18617e-08	4.53046e-08	1.37107	5.19594e-09
Q13404;I3L0A0;G3V2F7;A0A0A0MSL3	sp|Q13404|UB2V1_HUMAN Ubiquitin-conjugating enzyme E2 variant 1 OS=Homo sapiens OX=9606 GN=UBE2V1 PE=1 SV=2;tr|I3L0A0|I3L0A0_HUMAN HCG2044781 OS=Homo sapiens OX=9606 GN=PEDS1-UBE2V1 PE=1 SV=1;tr|G3V2F7|G3V2F7_HUMAN Ubiquitin-conjugating enzyme E2 variant 1	83.529	4202	Ubiquitin-conjugating enzyme E2 variant 1	UBE2V1	Q13404	-3.80586	-3.75164	-3.80668	-3.61186	-3.85367	-3.75502	-3.732	-3.8163	-3.90853	-3.73487	-3.74725	-4.4533	-4.76495	-4.65129	-4.83043	-4.7187	0.999924	-0.0236702	0.780041	1.82751e-07	-0.895943	2.21191e-08	6.80922e-08	-0.919614	8.41431e-09
Q86UR5;H0YBU6	sp|Q86UR5|RIMS1_HUMAN Regulating synaptic membrane exocytosis protein 1 OS=Homo sapiens OX=9606 GN=RIMS1 PE=1 SV=1;tr|H0YBU6|H0YBU6_HUMAN Regulating synaptic membrane exocytosis protein 1 (Fragment) OS=Homo sapiens OX=9606 GN=RIMS1 PE=1 SV=1	233.15	4932	Regulating synaptic membrane exocytosis protein 1	RIMS1	Q86UR5	-3.6263	-3.42448	-3.25472	-3.05299	-3.60979	-3.83067	-3.67822	-3.90995	-3.90245	-3.72486	-3.88329	-6.01145	-5.00683	-6.14473	-5.80829	-6.06562	0.727118	-0.35326	0.0745304	1.83629e-07	-1.98763	2.22546e-08	1.37659e-08	-2.34089	1.20321e-09
Q9Y2H9	sp|Q9Y2H9|MAST1_HUMAN Microtubule-associated serine/threonine-protein kinase 1 OS=Homo sapiens OX=9606 GN=MAST1 PE=1 SV=2	8.8622	6503	Microtubule-associated serine/threonine-protein kinase 1	MAST1	Q9Y2H9	-3.55157	-3.53976	-3.52503	-3.31809	-3.52062	-3.52975	-3.58527	-4.02401	-3.90533	-3.93581	-3.69732	-5.27369	-4.9296	-5.67867	-5.60329	-6.04307	0.65346	-0.332078	0.0494414	1.83912e-07	-1.67612	2.2318e-08	1.1276e-08	-2.00819	9.4265e-10
P26012	sp|P26012|ITB8_HUMAN Integrin beta-8 OS=Homo sapiens OX=9606 GN=ITGB8 PE=1 SV=1	39.773	3285	Integrin beta-8	ITGB8	P26012	-3.63802	-3.7359	-3.85433	-3.8292	-3.64612	-3.60874	-3.6071	-3.53196	-3.51847	-3.77522	-3.7386	-4.70404	-4.85163	-5.48299	-5.39599	-5.61257	0.999924	0.0844457	0.573131	1.8664e-07	-1.57517	2.26787e-08	1.77819e-07	-1.49073	2.65995e-08
O95834;K7EIK7	sp|O95834|EMAL2_HUMAN Echinoderm microtubule-associated protein-like 2 OS=Homo sapiens OX=9606 GN=EML2 PE=1 SV=1;tr|K7EIK7|K7EIK7_HUMAN Echinoderm microtubule-associated protein-like 2 OS=Homo sapiens OX=9606 GN=EML2 PE=1 SV=1	181.23	2074	Echinoderm microtubule-associated protein-like 2	EML2	O95834	-4.48855	-4.56822	-4.76458	-4.83689	-4.54444	-4.57748	-4.71692	-4.56095	-4.43566	-4.58408	-4.78868	-3.37685	-3.51782	-2.83718	-3.42045	-2.88458	0.999924	0.0127707	0.923804	1.87446e-07	1.40988	2.28063e-08	8.47848e-08	1.42265	1.1015e-08
O76024;A0A669KAX3;A0A669KBF0	sp|O76024|WFS1_HUMAN Wolframin OS=Homo sapiens OX=9606 GN=WFS1 PE=1 SV=2;tr|A0A669KAX3|A0A669KAX3_HUMAN Wolframin OS=Homo sapiens OX=9606 GN=WFS1 PE=1 SV=1;tr|A0A669KBF0|A0A669KBF0_HUMAN Wolframin (Fragment) OS=Homo sapiens OX=9606 GN=WFS1 PE=1 SV=1	151.59	2573	Wolframin	WFS1	O76024	-4.72933	-4.87835	-4.8119	-5.10261	-4.58909	-4.79173	-4.4776	-4.44089	-4.63789	-4.40105	-4.41746	-3.22393	-3.62675	-3.01726	-3.02428	-2.98493	0.390191	0.342192	0.0123791	1.87764e-07	1.29955	2.28748e-08	6.22768e-09	1.64174	4.49491e-10
P48751	sp|P48751|B3A3_HUMAN Anion exchange protein 3 OS=Homo sapiens OX=9606 GN=SLC4A3 PE=1 SV=2	4.0431	3590	Anion exchange protein 3	SLC4A3	P48751	-4.02001	-3.5407	-3.75753	-3.781	-4.26457	-3.94219	-3.46987	-3.25426	-3.69273	-3.88289	-3.05542	-5.53246	-5.13423	-5.30246	-4.9222	-5.65857	0.529827	0.413299	0.0285757	1.87849e-07	-1.83895	2.29149e-08	1.79516e-06	-1.42565	3.85857e-07
Q96RR4;F5GZ00	sp|Q96RR4|KKCC2_HUMAN Calcium/calmodulin-dependent protein kinase kinase 2 OS=Homo sapiens OX=9606 GN=CAMKK2 PE=1 SV=2;tr|F5GZ00|F5GZ00_HUMAN Calcium/calmodulin-dependent protein kinase kinase 2 OS=Homo sapiens OX=9606 GN=CAMKK2 PE=1 SV=1	165.52	5584	Calcium/calmodulin-dependent protein kinase kinase 2	CAMKK2	Q96RR4	-3.33757	-3.17959	-3.41065	-3.35345	-3.41228	-3.52154	-3.64303	-4.29565	-4.13336	-3.80773	-4.31038	-5.57351	-5.22314	-5.81864	-5.35191	-5.78838	0.0513577	-0.668853	0.000236258	1.91175e-07	-1.51309	2.33783e-08	1.39529e-09	-2.18194	6.61787e-11
Q16288;B7Z7U4;H0YM90;A0A0D9SFP6	sp|Q16288|NTRK3_HUMAN NT-3 growth factor receptor OS=Homo sapiens OX=9606 GN=NTRK3 PE=1 SV=2;tr|B7Z7U4|B7Z7U4_HUMAN Tyrosine-protein kinase receptor OS=Homo sapiens OX=9606 GN=NTRK3 PE=1 SV=1;tr|H0YM90|H0YM90_HUMAN Tyrosine-protein kinase receptor OS=Homo	78.176	377	NT-3 growth factor receptor	NTRK3	Q16288	-3.78887	-3.7018	-3.51453	-3.40378	-3.68722	-4.06869	-3.73997	-3.58439	-3.78203	-3.74097	-3.84448	-4.8114	-4.86095	-5.12959	-4.9767	-5.26938	0.999924	-0.0442213	0.714444	1.91175e-07	-1.27123	2.33813e-08	6.46345e-08	-1.31546	7.94603e-09
Q75T13	sp|Q75T13|PGAP1_HUMAN GPI inositol-deacylase OS=Homo sapiens OX=9606 GN=PGAP1 PE=1 SV=1	2.909	4835	GPI inositol-deacylase	PGAP1	Q75T13	-4.77984	-4.68927	-4.90315	-4.77482	-4.77265	-4.83515	-4.71604	-4.29035	-4.57731	-4.63447	-4.61064	-3.05593	-3.11386	-2.8282	-3.07141	-3.72728	0.783365	0.226716	0.104185	1.93457e-07	1.40643	2.36911e-08	1.68916e-08	1.63314	1.57287e-09
D6RAR2;D6RFL2;J3KTA2;A8MSI8	tr|D6RAR2|D6RAR2_HUMAN LYR motif-containing protein 9 OS=Homo sapiens OX=9606 GN=LYRM9 PE=4 SV=2;tr|D6RFL2|D6RFL2_HUMAN LYR motif-containing protein 9 OS=Homo sapiens OX=9606 GN=LYRM9 PE=4 SV=1;tr|J3KTA2|J3KTA2_HUMAN Uncharacterized protein OS=Homo sapiens	2.9591	941	LYR motif-containing protein 9	LYRM9	D6RAR2	-3.98344	-3.8054	-3.86072	-3.96567	-3.877	-4.19894	-3.67742	-3.37623	-3.50129	-3.49595	-2.85745	-5.58972	-5.22854	-5.8605	-4.70245	-5.84052	0.348877	0.566865	0.0097728	1.94185e-07	-2.06268	2.38111e-08	3.86926e-06	-1.49581	9.39082e-07
Q8IXS8	sp|Q8IXS8|F126B_HUMAN Protein FAM126B OS=Homo sapiens OX=9606 GN=FAM126B PE=1 SV=1	56.878	5022	Protein FAM126B	FAM126B	Q8IXS8	-3.68183	-3.79466	-3.63733	-3.74766	-3.57741	-3.85842	-3.53666	-3.55486	-3.59603	-3.67122	-3.62044	-5.64374	-4.80179	-5.81599	-5.61259	-4.84939	0.999924	0.120376	0.472579	1.94786e-07	-1.74886	2.39156e-08	2.2457e-07	-1.62848	3.50177e-08
P49257	sp|P49257|LMAN1_HUMAN Protein ERGIC-53 OS=Homo sapiens OX=9606 GN=LMAN1 PE=1 SV=2	121.79	3598	Protein ERGIC-53	LMAN1	P49257	-4.52088	-4.70492	-4.6849	-4.92473	-4.57697	-4.42664	-4.59521	-4.50088	-4.56526	-4.62734	-4.74461	-3.67376	-3.04877	-2.94981	-2.96699	-3.38328	0.999924	0.0331783	0.803672	1.96192e-07	1.40214	2.41558e-08	7.5954e-08	1.43532	9.55449e-09
P63167;F8VXL2;F8VRV5	sp|P63167|DYL1_HUMAN Dynein light chain 1, cytoplasmic OS=Homo sapiens OX=9606 GN=DYNLL1 PE=1 SV=1;tr|F8VXL2|F8VXL2_HUMAN Dynein light chain OS=Homo sapiens OX=9606 GN=DYNLL1 PE=1 SV=1;tr|F8VRV5|F8VRV5_HUMAN Dynein light chain OS=Homo sapiens OX=9606 GN=DY	90.895	3935	Dynein light chain 1, cytoplasmic	DYNLL1	P63167	-3.65701	-3.63893	-3.76689	-3.7495	-3.77621	-3.7387	-3.74828	-3.73224	-3.93901	-3.71945	-3.53862	-4.67357	-5.28923	-4.6725	-4.91942	-5.01628	0.999924	-0.0143126	0.89842	1.96192e-07	-1.17868	2.41809e-08	8.56913e-08	-1.19299	1.12008e-08
Q15223	sp|Q15223|NECT1_HUMAN Nectin-1 OS=Homo sapiens OX=9606 GN=NECTIN1 PE=1 SV=3	231.86	4378	Nectin-1	NECTIN1	Q15223	-3.64832	-3.19026	-3.26275	-2.79337	-3.54525	-3.6879	-3.6945	-4.32044	-3.8759	-3.86112	-4.0326	-6.39832	-5.36821	-6.5405	-6.17521	-6.262	0.348877	-0.602272	0.00985091	1.96192e-07	-2.19193	2.41816e-08	5.94336e-09	-2.7942	4.1808e-10
P54819;F8W1A4;A0A5K1VW67;F8VY04;F8VZG5;A0A5F9ZHP2	sp|P54819|KAD2_HUMAN Adenylate kinase 2, mitochondrial OS=Homo sapiens OX=9606 GN=AK2 PE=1 SV=2;tr|F8W1A4|F8W1A4_HUMAN Adenylate kinase 2, mitochondrial OS=Homo sapiens OX=9606 GN=AK2 PE=1 SV=1;tr|A0A5K1VW67|A0A5K1VW67_HUMAN Nucleoside-diphosphate kinase O	143.58	3756	Adenylate kinase 2, mitochondrial	AK2	P54819	-4.67295	-4.68165	-4.67762	-4.66724	-4.73855	-4.76175	-4.62837	-4.46662	-4.24362	-4.67292	-4.77262	-3.46343	-3.42904	-3.28409	-3.07222	-2.73899	0.956645	0.143125	0.277554	1.96278e-07	1.35928	2.42233e-08	3.12774e-08	1.5024	3.25235e-09
O15247;A6PVS0	sp|O15247|CLIC2_HUMAN Chloride intracellular channel protein 2 OS=Homo sapiens OX=9606 GN=CLIC2 PE=1 SV=3;tr|A6PVS0|A6PVS0_HUMAN Chloride intracellular channel 2 (Fragment) OS=Homo sapiens OX=9606 GN=CLIC2 PE=1 SV=1	141.33	2321	Chloride intracellular channel protein 2	CLIC2	O15247	-5.26702	-5.30037	-5.24355	-5.48947	-5.2412	-5.35862	-5.21884	-5.1448	-4.76777	-5.20328	-5.24261	-3.72106	-3.38977	-2.42224	-2.38387	-2.69519	0.979145	0.201243	0.34211	1.97677e-07	2.19304	2.44464e-08	3.61894e-08	2.39428	3.90942e-09
Q7Z406	sp|Q7Z406|MYH14_HUMAN Myosin-14 OS=Homo sapiens OX=9606 GN=MYH14 PE=1 SV=2	323.31	4883	Myosin-14	MYH14	Q7Z406	-4.36454	-4.32008	-4.5043	-4.56411	-4.26694	-4.17783	-4.30984	-4.43295	-4.37508	-4.35228	-4.52297	-3.46135	-3.58096	-3.42479	-3.40443	-3.20313	0.999924	-0.0323251	0.730395	1.97677e-07	0.983691	2.44588e-08	1.47777e-07	0.951366	2.12851e-08
Q9H0F7;C9IZ13;A0A0J9YXT0	sp|Q9H0F7|ARL6_HUMAN ADP-ribosylation factor-like protein 6 OS=Homo sapiens OX=9606 GN=ARL6 PE=1 SV=1;tr|C9IZ13|C9IZ13_HUMAN ADP-ribosylation factor-like protein 6 (Fragment) OS=Homo sapiens OX=9606 GN=ARL6 PE=1 SV=1;tr|A0A0J9YXT0|A0A0J9YXT0_HUMAN ADP-ribo	80.958	5847	ADP-ribosylation factor-like protein 6	ARL6	Q9H0F7	-3.61117	-3.55319	-3.66244	-3.63112	-3.75177	-3.64943	-3.7291	-3.83078	-3.9109	-3.6415	-3.84913	-4.61168	-5.03511	-4.90242	-5.09548	-5.40574	0.928845	-0.149096	0.210257	1.98788e-07	-1.21781	2.46277e-08	2.65633e-08	-1.3669	2.65886e-09
O75064;E9PAK5	sp|O75064|DEN4B_HUMAN DENN domain-containing protein 4B OS=Homo sapiens OX=9606 GN=DENND4B PE=1 SV=4;tr|E9PAK5|E9PAK5_HUMAN DENN domain-containing protein 4B (Fragment) OS=Homo sapiens OX=9606 GN=DENND4B PE=1 SV=1	8.4328	1412	DENN domain-containing protein 4B	DENND4B	O75064	-3.67517	-3.8576	-3.79465	-3.81258	-3.70011	-3.76905	-3.69678	-3.81961	-3.84583	-3.73043	-3.69843	-4.88029	-4.69809	-4.83449	-4.39973	-4.85945	0.999924	0.00997408	0.914712	2.03231e-07	-0.976193	2.52104e-08	1.15601e-07	-0.966219	1.59355e-08
O60359	sp|O60359|CCG3_HUMAN Voltage-dependent calcium channel gamma-3 subunit OS=Homo sapiens OX=9606 GN=CACNG3 PE=2 SV=1	73.972	2437	Voltage-dependent calcium channel gamma-3 subunit	CACNG3	O60359	-3.56797	-3.47106	-3.38229	-3.64651	-3.43483	-3.85228	-3.74393	-4.04184	-3.87805	-3.67172	-3.69629	-5.32572	-4.81417	-5.52077	-5.1856	-5.69414	0.776755	-0.247211	0.0993123	2.05628e-07	-1.50171	2.55404e-08	1.74246e-08	-1.74892	1.63079e-09
Q05084;E9PDL4;A0A3B3IST8;B9ZVM7;E7ENI6;Q6LCR0	sp|Q05084|ICA69_HUMAN Islet cell autoantigen 1 OS=Homo sapiens OX=9606 GN=ICA1 PE=1 SV=2;tr|E9PDL4|E9PDL4_HUMAN Islet cell autoantigen 1 OS=Homo sapiens OX=9606 GN=ICA1 PE=1 SV=1;tr|A0A3B3IST8|A0A3B3IST8_HUMAN Islet cell autoantigen 1 OS=Homo sapiens OX=96	52.964	689	Islet cell autoantigen 1	ICA1	Q05084	-3.63673	-3.62561	-3.73541	-3.50896	-3.57868	-3.69276	-3.69193	-3.86277	-3.81042	-3.68512	-3.58483	-5.60049	-4.65418	-5.5249	-5.02143	-5.42212	0.999924	-0.0973218	0.505284	2.07885e-07	-1.51761	2.58639e-08	5.08102e-08	-1.61493	5.94828e-09
O95452	sp|O95452|CXB6_HUMAN Gap junction beta-6 protein OS=Homo sapiens OX=9606 GN=GJB6 PE=1 SV=2	9.8209	2650	Gap junction beta-6 protein	GJB6	O95452	-3.13094	-4.21994	-3.64688	-4.43164	-3.15065	-3.4058	-3.78647	-3.57041	-3.2654	-3.68056	-3.28804	-6.1107	-5.84721	-7.2776	-6.33334	-7.08692	0.999924	0.146135	0.613284	2.07885e-07	-3.01298	2.58867e-08	1.86093e-07	-2.86684	2.81914e-08
Q9H0E2;E7EN89;F2Z2Y8	sp|Q9H0E2|TOLIP_HUMAN Toll-interacting protein OS=Homo sapiens OX=9606 GN=TOLLIP PE=1 SV=1;tr|E7EN89|E7EN89_HUMAN Toll interacting protein, isoform CRA_b OS=Homo sapiens OX=9606 GN=TOLLIP PE=1 SV=2;tr|F2Z2Y8|F2Z2Y8_HUMAN Toll-interacting protein OS=Homo sa	182.36	5846	Toll-interacting protein	TOLLIP	Q9H0E2	-3.85417	-3.83354	-3.90081	-3.88362	-3.77211	-3.77505	-3.62467	-3.71013	-3.92423	-3.69015	-3.59214	-4.55577	-4.94534	-4.548	-4.58428	-4.77137	0.903679	0.128284	0.180478	2.08573e-07	-0.972687	2.60055e-08	5.43791e-07	-0.844403	9.81654e-08
Q9H1K0	sp|Q9H1K0|RBNS5_HUMAN Rabenosyn-5 OS=Homo sapiens OX=9606 GN=RBSN PE=1 SV=2	109.75	5862	Rabenosyn-5	RBSN	Q9H1K0	-3.78619	-3.83163	-3.89722	-3.77947	-3.68874	-3.78681	-3.65071	-3.69471	-3.8424	-3.54389	-3.55251	-4.55514	-5.2747	-4.65667	-4.96537	-5.06946	0.949072	0.138171	0.256894	2.09784e-07	-1.24743	2.61897e-08	4.16252e-07	-1.10926	7.15763e-08
Q9C0B6	sp|Q9C0B6|BRNP2_HUMAN BMP/retinoic acid-inducible neural-specific protein 2 OS=Homo sapiens OX=9606 GN=BRINP2 PE=2 SV=2	18.326	5814	BMP/retinoic acid-inducible neural-specific protein 2	BRINP2	Q9C0B6	-3.47288	-3.54482	-3.43368	-3.08761	-3.82556	-3.83575	-3.75632	-3.83438	-3.9812	-3.73183	-3.70912	-5.54842	-4.9457	-5.78522	-5.37175	-5.77628	0.798196	-0.269185	0.109397	2.1275e-07	-1.6829	2.65937e-08	1.88956e-08	-1.95209	1.80144e-09
Q9NP90	sp|Q9NP90|RAB9B_HUMAN Ras-related protein Rab-9B OS=Homo sapiens OX=9606 GN=RAB9B PE=1 SV=1	10.486	6016	Ras-related protein Rab-9B	RAB9B	Q9NP90	-3.86235	-3.74794	-3.97087	-3.84494	-3.90276	-3.62463	-3.54754	-3.52949	-3.68285	-3.58044	-3.39532	-4.82382	-4.60474	-5.62351	-5.36513	-5.26901	0.743182	0.278451	0.082071	2.13e-07	-1.59011	2.66588e-08	9.99068e-07	-1.31166	1.98102e-07
J3KPF0;F8VWT9;Q9Y4D8	tr|J3KPF0|J3KPF0_HUMAN Probable E3 ubiquitin-protein ligase HECTD4 OS=Homo sapiens OX=9606 GN=HECTD4 PE=1 SV=3;tr|F8VWT9|F8VWT9_HUMAN Probable E3 ubiquitin-protein ligase HECTD4 OS=Homo sapiens OX=9606 GN=HECTD4 PE=1 SV=2;sp|Q9Y4D8|HECD4_HUMAN Probable E3	157.33	2021	Probable E3 ubiquitin-protein ligase HECTD4	HECTD4	J3KPF0	-3.76549	-3.64698	-3.68595	-3.60558	-3.71448	-3.73675	-3.77484	-3.78039	-3.95559	-3.81023	-3.57207	-5.07261	-4.6024	-4.77802	-4.82341	-5.19508	0.995356	-0.0860855	0.425677	2.15279e-07	-1.11568	2.69782e-08	4.55622e-08	-1.20176	5.23271e-09
Q02246;A0A1W2PQ11;A0A1B0GTL7;A0A1W2PQ86;A0A1W2PQJ4	sp|Q02246|CNTN2_HUMAN Contactin-2 OS=Homo sapiens OX=9606 GN=CNTN2 PE=1 SV=1;tr|A0A1W2PQ11|A0A1W2PQ11_HUMAN Contactin-2 OS=Homo sapiens OX=9606 GN=CNTN2 PE=1 SV=1;tr|A0A1B0GTL7|A0A1B0GTL7_HUMAN Contactin-2 (Fragment) OS=Homo sapiens OX=9606 GN=CNTN2 PE=1 S	197.25	539	Contactin-2	CNTN2	Q02246	-3.16528	-3.33664	-3.72246	-3.97077	-3.20358	-3.00333	-3.6442	-4.27857	-4.11873	-3.77663	-3.87676	-6.05745	-5.39679	-5.96953	-5.84197	-6.10825	0.348877	-0.538632	0.00967046	2.19686e-07	-1.93582	2.75653e-08	6.31128e-09	-2.47445	4.61532e-10
P11279	sp|P11279|LAMP1_HUMAN Lysosome-associated membrane glycoprotein 1 OS=Homo sapiens OX=9606 GN=LAMP1 PE=1 SV=3	105.01	3002	Lysosome-associated membrane glycoprotein 1	LAMP1	P11279	-4.76191	-4.74259	-4.94686	-5.26619	-4.88676	-4.75992	-4.74124	-4.73338	-4.92755	-4.70765	-4.70265	-3.36987	-2.92599	-2.73668	-2.69624	-3.65251	0.995356	0.131544	0.422415	2.26164e-07	1.68623	2.8414e-08	4.72612e-08	1.81778	5.45783e-09
P04844	sp|P04844|RPN2_HUMAN Dolichyl-diphosphooligosaccharide--protein glycosyltransferase subunit 2 OS=Homo sapiens OX=9606 GN=RPN2 PE=1 SV=3	323.31	2817	Dolichyl-diphosphooligosaccharide--protein glycosyltransferase subunit 2	RPN2	P04844	-4.61159	-4.57004	-4.45153	-4.45542	-4.6477	-4.83731	-4.72274	-4.53821	-4.73223	-4.67214	-4.81545	-3.73162	-3.44084	-2.99061	-3.02041	-2.82482	0.999924	-0.100556	0.487881	2.26332e-07	1.49449	2.84711e-08	2.56097e-07	1.39394	4.07058e-08
Q9NRD5;F6V107	sp|Q9NRD5|PICK1_HUMAN PRKCA-binding protein OS=Homo sapiens OX=9606 GN=PICK1 PE=1 SV=2;tr|F6V107|F6V107_HUMAN PRKCA-binding protein (Fragment) OS=Homo sapiens OX=9606 GN=PICK1 PE=1 SV=1	80.522	6067	PRKCA-binding protein	PICK1	Q9NRD5	-3.67143	-3.6889	-3.72267	-3.585	-3.5651	-3.75378	-3.71782	-3.74939	-3.8676	-3.64948	-3.56167	-5.61032	-5.1505	-5.39223	-5.10205	-4.59145	0.999924	-0.0447128	0.750807	2.27154e-07	-1.46012	2.86104e-08	8.06356e-08	-1.50483	1.03236e-08
P20648	sp|P20648|ATP4A_HUMAN Potassium-transporting ATPase alpha chain 1 OS=Homo sapiens OX=9606 GN=ATP4A PE=2 SV=5	2.7533	3182	Potassium-transporting ATPase alpha chain 1	ATP4A	P20648	-3.22309	-3.72877	-3.58142	-3.39576	-3.37093	-3.62562	-3.7334	-3.41064	-3.7563	-3.61176	-3.17776	-6.6451	-8.71046	-7.19091	-7.50662	-9.96662	0.999924	-0.0503739	0.906848	2.30253e-07	-4.46597	2.90373e-08	1.01187e-07	-4.51635	1.36436e-08
Q96D05;Q5VVH9	sp|Q96D05|F241B_HUMAN Protein FAM241B OS=Homo sapiens OX=9606 GN=FAM241B PE=1 SV=1;tr|Q5VVH9|Q5VVH9_HUMAN Protein FAM241B (Fragment) OS=Homo sapiens OX=9606 GN=FAM241B PE=1 SV=1	44.43	5445	Protein FAM241B	FAM241B	Q96D05	-3.64189	-3.76807	-3.79013	-4.01903	-3.72662	-3.81093	-3.64028	-3.68818	-3.47257	-3.79173	-3.81076	-5.16136	-4.53626	-4.90765	-4.72575	-4.95445	0.971274	0.112073	0.330948	2.33274e-07	-1.17639	2.94911e-08	3.77502e-07	-1.06432	6.37154e-08
Q9Y6K8	sp|Q9Y6K8|KAD5_HUMAN Adenylate kinase isoenzyme 5 OS=Homo sapiens OX=9606 GN=AK5 PE=1 SV=2	237.1	6640	Adenylate kinase isoenzyme 5	AK5	Q9Y6K8	-3.78061	-3.78273	-3.74557	-3.79227	-3.70596	-3.74395	-3.64458	-3.55883	-3.93665	-3.70153	-3.35241	-4.71434	-4.70409	-5.3001	-5.26685	-5.38871	0.995356	0.119716	0.393221	2.33274e-07	-1.43602	2.94934e-08	3.22408e-07	-1.3163	5.33938e-08
P32455	sp|P32455|GBP1_HUMAN Guanylate-binding protein 1 OS=Homo sapiens OX=9606 GN=GBP1 PE=1 SV=2	84.526	3393	Guanylate-binding protein 1	GBP1	P32455	-5.22695	-5.23645	-5.26034	-5.11067	-5.18753	-4.96528	-5.04275	-5.06758	-4.88716	-5.0907	-5.28719	-2.33492	-3.34926	-2.32306	-3.55313	-3.29312	0.999924	0.0894591	0.660527	2.33274e-07	2.10438	2.95294e-08	7.2667e-08	2.19384	9.08337e-09
A6NGB9;A0A0A0MSG0	sp|A6NGB9|WIPF3_HUMAN WAS/WASL-interacting protein family member 3 OS=Homo sapiens OX=9606 GN=WIPF3 PE=1 SV=4;tr|A0A0A0MSG0|A0A0A0MSG0_HUMAN WAS/WASL-interacting protein family member 3 OS=Homo sapiens OX=9606 GN=WIPF3 PE=1 SV=1	12.869	255	WAS/WASL-interacting protein family member 3	WIPF3	A6NGB9	-3.74868	-4.18469	-4.16595	-4.58426	-3.56738	-3.53672	-3.18794	-3.49746	-3.55838	-3.56483	-3.18047	-5.28229	-5.08133	-5.7196	-5.51701	-5.12358	0.323848	0.566797	0.00754011	2.3372e-07	-1.94695	2.96228e-08	5.93825e-06	-1.38015	1.52373e-06
Q9BPX5	sp|Q9BPX5|ARP5L_HUMAN Actin-related protein 2/3 complex subunit 5-like protein OS=Homo sapiens OX=9606 GN=ARPC5L PE=1 SV=1	189.98	5662	Actin-related protein 2/3 complex subunit 5-like protein	ARPC5L	Q9BPX5	-3.81627	-3.68573	-3.6305	-3.51558	-3.7823	-3.80178	-3.70657	-3.80084	-4.05004	-3.7558	-3.7543	-4.63025	-4.84186	-4.69309	-4.80473	-4.95696	0.950202	-0.10815	0.259133	2.35282e-07	-0.971867	2.98581e-08	3.50209e-08	-1.08002	3.73874e-09
A1A5C7;C9J4Z0;C9IZW5;H7C4T9	sp|A1A5C7|S22AN_HUMAN Solute carrier family 22 member 23 OS=Homo sapiens OX=9606 GN=SLC22A23 PE=1 SV=2;tr|C9J4Z0|C9J4Z0_HUMAN Solute carrier family 22 member 23 OS=Homo sapiens OX=9606 GN=SLC22A23 PE=1 SV=1;tr|C9IZW5|C9IZW5_HUMAN Solute carrier family 22 m	7.573	876	Solute carrier family 22 member 23	SLC22A23	A1A5C7	-3.5257	-3.54284	-3.55618	-3.33867	-3.55736	-3.78957	-3.75149	-3.93341	-3.77314	-3.89541	-3.87433	-5.10017	-4.94981	-5.34503	-4.92648	-5.71594	0.583766	-0.293837	0.0377818	2.37043e-07	-1.36193	3.01191e-08	1.21988e-08	-1.65576	1.04582e-09
P11274	sp|P11274|BCR_HUMAN Breakpoint cluster region protein OS=Homo sapiens OX=9606 GN=BCR PE=1 SV=2	285.68	3000	Breakpoint cluster region protein	BCR	P11274	-3.91889	-3.66435	-3.6546	-3.67033	-4.04887	-3.70742	-3.64066	-3.59331	-3.95046	-3.53514	-3.61139	-4.90233	-4.78807	-5.19532	-4.64944	-5.18318	0.989671	0.11122	0.37458	2.42187e-07	-1.27748	3.08112e-08	3.52862e-07	-1.16626	5.8885e-08
Q9NZR1;G5EA42	sp|Q9NZR1|TMOD2_HUMAN Tropomodulin-2 OS=Homo sapiens OX=9606 GN=TMOD2 PE=1 SV=1;tr|G5EA42|G5EA42_HUMAN Tropomodulin 2 (Neuronal), isoform CRA_a OS=Homo sapiens OX=9606 GN=TMOD2 PE=1 SV=1	154.14	6218	Tropomodulin-2	TMOD2	Q9NZR1	-3.66331	-3.59408	-3.66379	-3.60281	-3.56289	-3.59112	-3.49824	-3.64244	-3.80546	-3.6725	-3.5331	-5.06951	-5.45923	-5.66194	-5.48788	-6.64353	0.999924	-0.0173487	0.929857	2.45084e-07	-2.03407	3.12187e-08	1.11253e-07	-2.05142	1.52478e-08
Q8WV99;F8WEE4;B8ZZ56;E7EV05;E9PFU9;B4DEN4	sp|Q8WV99|ZFN2B_HUMAN AN1-type zinc finger protein 2B OS=Homo sapiens OX=9606 GN=ZFAND2B PE=1 SV=1;tr|F8WEE4|F8WEE4_HUMAN AN1-type zinc finger protein 2B OS=Homo sapiens OX=9606 GN=ZFAND2B PE=1 SV=1;tr|B8ZZ56|B8ZZ56_HUMAN AN1-type zinc finger protein 2B OS	13.674	1020	AN1-type zinc finger protein 2B	ZFAND2B	Q8WV99	-3.74964	-3.89718	-3.91445	-4.04931	-3.77777	-3.69766	-3.76539	-3.73839	-3.60162	-3.75112	-3.58023	-4.59366	-4.55329	-4.56983	-4.91827	-4.88083	0.810813	0.160317	0.11791	2.4619e-07	-1.01583	3.14068e-08	9.1196e-07	-0.85551	1.76406e-07
Q8TAG9;E7EW84	sp|Q8TAG9|EXOC6_HUMAN Exocyst complex component 6 OS=Homo sapiens OX=9606 GN=EXOC6 PE=1 SV=3;tr|E7EW84|E7EW84_HUMAN Exocyst complex component OS=Homo sapiens OX=9606 GN=EXOC6 PE=1 SV=1	56.042	5200	Exocyst complex component 6	EXOC6	Q8TAG9	-3.78576	-3.70965	-3.61567	-3.38173	-3.79016	-3.93101	-3.68941	-3.86404	-3.84537	-3.78222	-3.70591	-4.70305	-4.80888	-4.89076	-4.84178	-5.15993	0.999924	-0.0750576	0.48633	2.4619e-07	-1.10349	3.14377e-08	5.7401e-08	-1.17855	6.90197e-09
P09972;A8MVZ9;J3KSV6;J3QKP5	sp|P09972|ALDOC_HUMAN Fructose-bisphosphate aldolase C OS=Homo sapiens OX=9606 GN=ALDOC PE=1 SV=2;tr|A8MVZ9|A8MVZ9_HUMAN Fructose-bisphosphate aldolase OS=Homo sapiens OX=9606 GN=ALDOC PE=1 SV=1;tr|J3KSV6|J3KSV6_HUMAN Fructose-bisphosphate aldolase (Fragme	323.31	2954	Fructose-bisphosphate aldolase C	ALDOC	P09972	-3.5303	-3.79855	-3.83428	-3.8662	-3.46864	-3.6081	-3.59823	-3.65537	-3.82588	-3.68805	-3.46106	-4.81433	-5.89257	-5.03149	-5.54473	-5.30211	0.999924	0.0386287	0.811774	2.47053e-07	-1.67133	3.1587e-08	1.62619e-07	-1.6327	2.39646e-08
P52306	sp|P52306|GDS1_HUMAN Rap1 GTPase-GDP dissociation stimulator 1 OS=Homo sapiens OX=9606 GN=RAP1GDS1 PE=1 SV=3	323.31	3701	Rap1 GTPase-GDP dissociation stimulator 1	RAP1GDS1	P52306	-3.60446	-3.40475	-3.56173	-3.3145	-3.83801	-3.61985	-3.73249	-3.78446	-3.9621	-3.87317	-3.70894	-5.17261	-5.02704	-5.12139	-5.24427	-5.90361	0.761056	-0.255014	0.0907458	2.49291e-07	-1.48155	3.19127e-08	1.95213e-08	-1.73656	1.87657e-09
Q13617;A0A0A0MTN0;Q5T2B5	sp|Q13617|CUL2_HUMAN Cullin-2 OS=Homo sapiens OX=9606 GN=CUL2 PE=1 SV=2;tr|A0A0A0MTN0|A0A0A0MTN0_HUMAN Cullin-2 OS=Homo sapiens OX=9606 GN=CUL2 PE=1 SV=1;tr|Q5T2B5|Q5T2B5_HUMAN Cullin-2 OS=Homo sapiens OX=9606 GN=CUL2 PE=1 SV=1	108.33	284	Cullin-2	CUL2	Q13617	-3.75981	-3.79639	-3.8304	-3.80812	-3.82745	-3.74614	-3.77262	-3.78979	-3.8984	-3.7698	-3.64038	-4.66122	-4.52288	-4.45602	-4.70626	-4.85206	0.999924	0.0205194	0.807263	2.50744e-07	-0.865487	3.21385e-08	1.66509e-07	-0.844968	2.45907e-08
[truncated: 5,496 more rows]

## Sheet: S5. SEGA_Proteome_Chymo
Majority_protein_IDs	Fasta_headers	Score	id	Description	Gene_name	Uniprot_ID	PM_A	PM_B	PM_C	PM_F	PM_G	PM_H	TLE_B	TLE_C	TLE_D	TLE_E	TLE_F	SEGA_A	SEGA_B	SEGA_C	SEGA_D	SEGA_E	TLE - PM adj.P.Val	TLE - PM logFC	TLE - PM P.Value	SEGA - TLE adj.P.Val	SEGA - TLE logFC	SEGA - TLE P.Value	SEGA - PM adj.P.Val	SEGA - PM logFC	SEGA - PM P.Value
[truncated: 4,501 more rows]

[truncated: 2 more sheets: S6.SEGA_PhosphoProteome_Trypsin, S7. SEGA_PhosphoPhospho_Chymo]
