# Supplementary material for: The phosphoproteomic landscape of the neurological manifestations in tuberous sclerosis complex
Source: Acta Neuropathol. 2026 May 20;151(1):60. doi: 10.1007/s00401-026-03022-5 (PMC13190377; doi:10.1007/s00401-026-03022-5)
Supplement: Supplementary file 4 — Supplementary file4 (XLSX 3810 KB) [file 401_2026_3022_MOESM4_ESM.xlsx]

## Sheet: S8. SEGA sig mTORC1 Targets
				Phosphoproteome
	Protein	mTORC1 phosphosite	Detected by	SEGA - PM logFC	SEGA - PM P.value	SEGA - TLE logFC	SEGA - TLE P.value
	4E-BP1	T37	Chymotrypsin	2.61199	1.38549e-09	2.0579	7.65606e-08		P < 0.005
		T46	Chymotrypsin	3.23988	4.02616e-11	2.7319	9.93886e-10		logFC > 0
		S65	Trypsin	2.42449	1.3441e-07	2.72202	4.94784e-08		Significantly increased phosphosite
		T70	Trypsin	0.774312	0.00424764	0.976093	0.000982246
	ACIN1	S240	Trypsin	1.11312	3.39014e-06	1.3843	3.58637e-07
			Trypsin	1.68001	1.01266e-08	1.87644	3.82412e-09
		S243	Trypsin	2.22343	2.89148e-06	2.4821	1.24609e-06
			Trypsin	1.68001	1.01266e-08	1.87644	3.82412e-09
			Chymotrypsin	1.59831	3.5649e-05	1.4764	0.000130596
	AMBRA1	S52	not detected
	ANDR	S96	not detected
	AS160;TBC1D4	S666	not detected
	ATG13	S259	Chymotrypsin	0.298501	0.1725	0.350323	0.128098
	ATG14	S2	not detected
		S223	not detected
		T233	not detected
		S383	not detected
		S440	not detected
	BACH2	S510	not detected
		S536	not detected
	CLIP1	Multiple (unspecified)
		S147	Trypsin	3.34834	3.47597e-07	1.50032	0.0028127
		T182	Trypsin	1.21008	0.00089341	0.471686	0.149965
		S195	Trypsin	0.802611	0.00949983	0.115604	0.690809
			Trypsin	0.73409	0.00623985	0.552597	0.0377816
			Trypsin	3.32028	4.21304e-10	2.17823	3.25628e-07
		S197	Trypsin	1.62529	1.37801e-05	0.686442	0.0250042
			Trypsin	2.40947	8.35778e-08	1.81458	5.90541e-06
			Trypsin	2.2585	3.18603e-07	1.88733	5.51348e-06
		S200	Trypsin	0.907954	0.00221267	0.676168	0.0197588
			Trypsin	1.74957	1.81006e-06	1.39251	4.50876e-05
			Trypsin	3.02222	1.45165e-09	2.11189	4.2329e-07
			Chymotrypsin	1.7076	2.48996e-05	1.99445	6.82005e-06
		S204	Trypsin	0.56173	0.0374975	0.277812	0.299342
			Trypsin	1.91693	5.17096e-07	1.58813	9.469e-06
			Trypsin	3.02222	1.45165e-09	2.11189	4.2329e-07
			Chymotrypsin	1.7076	2.48996e-05	1.99445	6.82005e-06
		S310	Chymotrypsin	2.65094	5.79921e-05	-0.375589	0.475085
		S312	Chymotrypsin	2.26514	1.84876e-06	0.84056	0.0202875
		S352	Trypsin	1.19036	0.00728089	0.281791	0.497357
			Chymotrypsin	1.2017	0.00878828	0.414045	0.340268
		T354	Trypsin	0.968356	0.0136458	0.307482	0.413112
		S1009	Trypsin	-1.6359	0.00076189	-0.740187	0.0926486
		S1236	Trypsin	0.405888	0.113105	-0.546624	0.0460431
	CRTC2	S136	not detected
	DAP1;DAP	S3	Trypsin	2.00812	0.00135357	1.52598	0.012549
			Chymotrypsin	1.60645	0.00395509	1.12131	0.0391833
		S51	Trypsin	0.672321	0.220785	0.855521	0.140018
			Chymotrypsin	1.69501	0.000838952	1.84771	0.000576162
	DEPTOR	S293	Chymotrypsin	-0.102642	0.563427	0.0257039	0.889278
			Chymotrypsin	1.56031	0.00198773	1.50273	0.00365291
		T295	not detected
		S299	Chymotrypsin	1.39621	0.00195644	1.43496	0.00221763
			Chymotrypsin	1.52739	0.00198085	1.4416	0.00420488
	EEF2K	S78	not detected
		S396	not detected
	EIF2B;EIF2S2	S2	Trypsin	1.45884	0.00082457	0.425646	0.270215
			Trypsin	2.09991	2.73463e-05	0.975294	0.0209092
		S67	Trypsin	0.681477	0.0260523	0.536298	0.0834541
	EIF4E	S209	Trypsin	3.10617	1.25255e-06	1.31805	0.00806597
	EP300	S2271	not detected
		S2279	not detected
		S2291	not detected
		S2315	not detected
	ERAL1	S104	not detected
		S106	not detected
	GRASP55;GORASP2	Undertermined
		S120	Chymotrypsin	-0.375648	0.00717657	-0.00682671	0.957981
		S214	Trypsin	1.13859	0.00805271	1.05057	0.0167525
		T222	Trypsin	0.906414	0.0019527	0.756393	0.00940604
			Trypsin	0.100621	0.691176	0.144539	0.585638
			Chymotrypsin	0.144484	0.562549	0.419792	0.119349
		T225	Trypsin	1.05177	1.4938e-05	1.23195	3.78858e-06
			Trypsin	0.100621	0.691176	0.144539	0.585638
			Chymotrypsin	0.505054	0.0253814	1.21168	3.43646e-05
		S245	Chymotrypsin	-1.40711	3.61843e-08	-1.47296	3.50754e-08
		T264	Chymotrypsin	2.32027	1.15612e-07	1.16214	0.000547803
		T415	Trypsin	-1.93954	2.61115e-08	-1.28171	1.04315e-05
		T433	Trypsin	2.71607	3.68314e-09	1.26945	0.00010739
		S451	Trypsin	-1.5791	1.1789e-05	-1.30423	0.000153038
	GRB10	S474	not detected
		S476	Chymotrypsin	0.196471	0.254073	0.217558	0.227756
	HSF1	S326	not detected
	IMP2;IGF2BP2	S162	not detected
		S164	Trypsin	0.0228539	0.907049	0.383355	0.0745535
	IRS1	S442	not detected
		S423	not detected
		S636	not detected
		S639	not detected
	ISCU	S14	Trypsin	-1.93704	0.0894183	-1.33675	0.249921
			Chymotrypsin	-2.15324	0.0586922	-1.19719	0.294785
	JMJD1C	T505	not detected
	KAP1;TRIM28	S824	not detected
	LARP1	S225	Trypsin	-2.10575	6.32985e-07	-0.842036	0.00841869
			Trypsin	0.538561	0.0258929	0.0976636	0.676179
		S228	Trypsin	-0.677241	0.00077478	-0.116646	0.506946
			Trypsin	0.479744	0.0373369	0.0968879	0.667041
		S324	not detected
		S327	not detected
		T515	Trypsin	0.334395	0.157175	0.174226	0.470049
		S517	Trypsin	-0.879167	0.000442428	-0.6607	0.00603736
			Trypsin	1.06974	0.00220805	0.289482	0.361515
			Trypsin	2.70852	1.18659e-06	2.11207	3.92623e-05
			Chymotrypsin	0.57067	0.123508	-0.283721	0.450395
			Chymotrypsin	1.70543	0.00120091	1.53672	0.00375933
		S521	Trypsin	0.276222	0.380959	0.224593	0.493186
			Trypsin	1.14097	0.00107377	0.39281	0.209723
			Trypsin	2.70852	1.18659e-06	2.11207	3.92623e-05
			Chymotrypsin	-0.34636	0.161718	-0.385508	0.137493
			Chymotrypsin	0.792445	0.0324459	-0.193956	0.590984
			Chymotrypsin	1.70543	0.00120091	1.53672	0.00375933
		T526	Trypsin	1.34247	3.61517e-05	1.36087	5.01666e-05
			Trypsin	3.12749	2.6432e-08	2.87663	1.54748e-07
			Trypsin	2.67183	1.08796e-06	2.13037	2.84435e-05
			Chymotrypsin	1.70543	0.00120091	1.53672	0.00375933
		S548	Trypsin	0.266582	0.272281	-0.139592	0.576714
			Chymotrypsin	-0.229086	0.171509	-0.0692596	0.684181
		S627	Trypsin	-2.66452	2.65183e-07	-1.96784	2.01291e-05
			Trypsin	-0.203485	0.615279	-0.486911	0.257299
			Chymotrypsin	-0.987257	2.28546e-06	-0.675199	0.000253013
		S631	Trypsin	-0.679855	0.0691544	-0.315085	0.400605
			Trypsin	-0.215756	0.597933	-0.489903	0.259046
		S766	Trypsin	0.440299	0.0630172	-1.00402	0.000466438
			Trypsin	1.87836	1.53008e-05	1.09947	0.00364787
			Chymotrypsin	-0.239482	0.313142	-1.35317	3.60581e-05
			Chymotrypsin	0.918931	0.00288949	0.617529	0.0382954
		T769	not detected
		S774	Trypsin	1.56095	9.20114e-07	1.33461	1.09811e-05
			Trypsin	1.87836	1.53008e-05	1.09947	0.00364787
			Chymotrypsin	-0.465196	0.254772	-0.550344	0.199595
			Chymotrypsin	0.910279	0.00163204	0.610599	0.0274118
		S824	not detected
		T845	not detected
		S847	Trypsin	1.17122	0.00712354	0.420663	0.306014
		S849	Trypsin	0.390112	0.104514	-0.0480789	0.841799
			Trypsin	0.57896	0.0910256	0.0602316	0.860255
		S851	Trypsin	-0.226019	0.564376	-1.02572	0.0208603
			Trypsin	1.17122	0.00712354	0.420663	0.306014
		S853	not detected
		T856	not detected
		S861	not detected
		T865	Chymotrypsin	2.38852	0.00011597	0.955116	0.0711508
		S868	Chymotrypsin	2.38852	0.00011597	0.955116	0.0711508
		S1056	not detected
		T1071	Chymotrypsin	-0.0352615	0.847407	0.00477411	0.980088
	LIPIN1;LPIN1	S106	Chymotrypsin	1.73921	0.000157892	1.12223	0.00801184
		S470	not detected
	MAF1	S60	Trypsin	-0.282108	0.110887	-0.072745	0.682772
		S68	not detected
		S75	Trypsin	1.07624	0.000272944	1.03406	0.000593118
	MFN2	S200	not detected
	NRBF2	S113	Chymotrypsin	-0.30575	0.0456802	-0.336809	0.03626
		S120	not detected
	OTUD5	S323	not detected
		S332	not detected
		S503	not detected
	P53	S15	not detected
	P62;SQSTM1	S349	not detected
	PACER	S157	not detected
	PASK	T640	not detected
		T642	not detected
		S949	not detected
		S953	not detected
		S956	not detected
	PIP4K2C	S324	Chymotrypsin	1.38614	0.000384831	1.03796	0.0055383
		S328	Chymotrypsin	-0.52087	0.0204617	-0.443741	0.0521947
	PRKAA1	S356	Trypsin	-0.560161	0.0075186	-0.625084	0.0048354
			Chymotrypsin	-0.0115006	0.973182	0.239495	0.505675
	PRKAA2	S345	Chymotrypsin	-1.65192	5.19437e-06	-1.58445	1.42142e-05
		S377	Trypsin	-0.324602	0.386225	-0.541747	0.173631
	PRAS40;AKT1S1	S183	Trypsin	1.55912	0.00345865	1.11953	0.0318302
		S212	Trypsin	-1.35322	0.00018703	-0.562996	0.0739831
			Trypsin	0.0740745	0.711795	0.578969	0.0122784
			Trypsin	0.344896	0.223821	0.210477	0.47055
		S221	not detected
	RAGC	S212	not detected
	RAPTOR	S859	Trypsin	0.183164	0.49399	0.0536114	0.84698
		S863	Trypsin	1.01719	0.00248079	0.273279	0.371977
			Trypsin	1.07976	0.000369513	0.698749	0.0135337
	S6K1	T390	Chymotrypsin	2.25597	1.50212e-06	1.16347	0.00219112
		S371;S394	Chymotrypsin	0.180178	0.464912	-0.847141	0.00385862
			Chymotrypsin	2.72066	2.17893e-06	1.24566	0.00634444
	SENP3	S25	not detected
		S26	not detected
		S141	not detected
		T142	not detected
		T145	not detected
	SIRT1	S47	not detected
	SOD1	T40	not detected
	STAT3	S727	Trypsin	1.55833	4.34915e-08	1.47371	1.7152e-07
			Trypsin	2.57058	3.10005e-09	2.49119	9.21742e-09
			Chymotrypsin	-0.130868	0.701707	0.563475	0.127353
	TAU;MAPT	S214;S531	Trypsin	-0.746129	0.0132206	-1.79346	7.93412e-06
		T231;T548	Trypsin	-3.03786	9.12242e-12	-2.82437	5.50671e-11
		T231;T548	Trypsin	0.580261	0.16676	-0.739116	0.0962476
		S356;S673	Trypsin	0.446665	0.120782	-1.85073	6.58751e-06
	TFE3	S321	not detected
	TFEB	S122	Trypsin	0.675909	0.0437153	1.24445	0.00135455
		S142	not detected
		S211	not detected
	TRPML1;MCOLN1	S572	not detected
		S576	not detected
	ULK1	S757	not detected
	USP20	S132	Trypsin	-1.36721	7.18319e-07	-1.28813	2.68315e-06
			Trypsin	-0.546301	0.00542761	-0.519033	0.00999173
			Chymotrypsin	-0.957073	5.39261e-05	-0.969642	7.45424e-05
			Chymotrypsin	-1.1846	7.2017e-05	-0.922232	0.00115795
		S134	Trypsin	-0.546301	0.00542761	-0.519033	0.00999173
			Chymotrypsin	-1.1846	7.2017e-05	-0.922232	0.00115795
	UVRAG	S498	not detected
		S550	not detected
		S571	not detected
	VAMP8	T48	not detected
	WIPI2	S395;S413	Trypsin	-0.483457	0.145206	-1.62577	0.000142148
			Chymotrypsin	-0.971768	0.00499954	-2.01242	7.81559e-06
	ZNRF2	S145	Trypsin	-0.376018	0.0316981	-0.296481	0.0948385
			Trypsin	-0.846931	0.028158	-0.643705	0.0984529
			Chymotrypsin	1.19256	0.0286608	0.658505	0.222085

## Sheet: S9. SEGA sig logFC≥1 P sites
Proteins	Positions_within_proteins	Leading_proteins	Protein	Protein_names	Gene_names	Fasta_headers	Localization_prob	Score_diff	PEP	Score	Amino_acid	Sequence_window	Phospho_(STY)_Probabilities	Charge	id	Protein_group_IDs	Positions	Position	Peptide_IDs	Mod._peptide_IDs	Evidence_IDs	Description	Gene_name	Uniprot_ID	Flanking	Phos_number	PM_A	PM_B	PM_C	PM_F	PM_G	PM_H	TLE_B	TLE_C	TLE_D	TLE_E	TLE_F	SEGA_A	SEGA_B	SEGA_C	SEGA_D	SEGA_E	TLE - PM adj.P.Val	TLE - PM logFC	TLE - PM P.Value	SEGA - TLE adj.P.Val	SEGA - TLE logFC	SEGA - TLE P.Value	SEGA - PM adj.P.Val
A0A096LNZ0;A0A096LP60;A0A096LP25;Q2M2I8	21;15;21;673	A0A096LNZ0;A0A096LP25;Q2M2I8	Q2M2I8	AP2-associated protein kinase 1	AAK1	tr|A0A096LNZ0|A0A096LNZ0_HUMAN AP2-associated protein kinase 1 (Fragment) OS=Homo sapiens OX=9606 GN=AAK1 PE=1 SV=6;tr|A0A096LP60|A0A096LP60_HUMAN AP2-associated protein kinase 1 (Fragment) OS=Homo sapiens OX=9606 GN=AAK1 PE=1 SV=1;tr|A0A096LP25|A0A096LP25	0.571521	1.68802	2.17062e-05	124.81	T	AAAAEASLNKSKSATTTPSGSPRTSQQNVYN	S(0.007)KS(0.216)AT(0.396)T(0.572)T(0.801)PS(0.017)GS(0.992)PR	2	21660	219;222;4394	21;21;673	673	21812;23159	26266;26267;26268;27965	93284	AP2-associated protein kinase 1 (Fragment)	AAK1	A0A096LNZ0	NKSKSATTTPSGSPR-p	3	-4.60573	-5.06872	-4.6951	-5.13216	-4.27175	-4.81782	-4.49649	-4.75407	-4.28307	-4.73857	-4.71046	-4.57271	-4.21715	-2.01743	-4.20765	-2.56063	0.772971	0.16868	0.662848	0.0245764	1.08142	0.0147329	0.00822682
A0A096LNZ0;A0A096LP60;A0A096LP25;Q2M2I8	22;16;22;674	A0A096LNZ0;A0A096LP25;Q2M2I8	Q2M2I8	AP2-associated protein kinase 1	AAK1	tr|A0A096LNZ0|A0A096LNZ0_HUMAN AP2-associated protein kinase 1 (Fragment) OS=Homo sapiens OX=9606 GN=AAK1 PE=1 SV=6;tr|A0A096LP60|A0A096LP60_HUMAN AP2-associated protein kinase 1 (Fragment) OS=Homo sapiens OX=9606 GN=AAK1 PE=1 SV=1;tr|A0A096LP25|A0A096LP25	0.968722	16.5222	4.3827e-10	194.67	T	AAAEASLNKSKSATTTPSGSPRTSQQNVYNP	S(0.005)KS(0.818)AT(0.149)T(0.06)T(0.969)PS(0.8)GS(0.201)PR	2	21661	219;222;4394	22;22;674	674	21812;23159	26266;26267;26268;27965	86866;86880;86881;86882;86883;86884;93282;93283;93284;93285;93286	AP2-associated protein kinase 1 (Fragment)	AAK1	A0A096LNZ0	KSKSATTTPSGSPRT-p	1	-4.86364	-4.56073	-4.88656	-3.18309	-5.04623	-4.81195	-4.45422	-4.46747	-4.63168	-4.59322	-4.7458	-3.99919	-3.81131	-3.38037	-3.66877	-2.35684	0.971621	-0.0197767	0.951957	0.00736052	1.13518	0.00385348	0.00607471
A0A096LNZ0;A0A096LP60;A0A096LP25;Q2M2I8	24;18;24;676	A0A096LNZ0;A0A096LP25;Q2M2I8	Q2M2I8	AP2-associated protein kinase 1	AAK1	tr|A0A096LNZ0|A0A096LNZ0_HUMAN AP2-associated protein kinase 1 (Fragment) OS=Homo sapiens OX=9606 GN=AAK1 PE=1 SV=6;tr|A0A096LP60|A0A096LP60_HUMAN AP2-associated protein kinase 1 (Fragment) OS=Homo sapiens OX=9606 GN=AAK1 PE=1 SV=1;tr|A0A096LP25|A0A096LP25	0.800159	6.05966	0.00152439	97.291	S	AEASLNKSKSATTTPSGSPRTSQQNVYNPSE	S(0.005)KS(0.818)AT(0.149)T(0.06)T(0.969)PS(0.8)GS(0.201)PR	2	698	219;222;4394	24;24;676	676	21812;23159	26266;26267;26268;27965	93286	AP2-associated protein kinase 1 (Fragment)	AAK1	A0A096LNZ0	KSATTTPSGSPRTSQ-p	3	-4.70734	-5.22315	-4.57667	-5.35379	-4.58995	-4.51581	-4.59848	-4.62422	-4.35009	-4.52748	-4.71728	-4.47763	-4.1447	-2.02012	-4.36483	-2.51766	0.642416	0.264276	0.499643	0.0283849	1.05852	0.0173037	0.00602069
A0A096LNZ0;A0A096LP60;A0A096LP25;Q2M2I8	18;12;18;670	A0A096LNZ0;A0A096LP25;Q2M2I8	Q2M2I8	AP2-associated protein kinase 1	AAK1	tr|A0A096LNZ0|A0A096LNZ0_HUMAN AP2-associated protein kinase 1 (Fragment) OS=Homo sapiens OX=9606 GN=AAK1 PE=1 SV=6;tr|A0A096LP60|A0A096LP60_HUMAN AP2-associated protein kinase 1 (Fragment) OS=Homo sapiens OX=9606 GN=AAK1 PE=1 SV=1;tr|A0A096LP25|A0A096LP25	0.999954	43.2414	4.3827e-10	194.67	S	LLQAAAAEASLNKSKSATTTPSGSPRTSQQN	S(1)ATT(0.441)T(0.559)PSGS(1)PR	2	697	219;222;4394	18;18;670	670	21812;23159	26266;26267;26268;27965	86879;86883;86884;93285;93286;93287	AP2-associated protein kinase 1 (Fragment)	AAK1	A0A096LNZ0	ASLNKSKSATTTPSG-p	3	-4.85491	-4.88372	-5.27669	-4.80352	-4.81499	-5.1163	-4.46476	-4.36148	-4.44358	-4.21927	-4.52602	-4.52893	-4.4771	-2.01597	-4.37637	-2.4343	0.306725	0.555333	0.17555	0.0834832	0.836488	0.0575986	0.00503991
Q2M2I8;E9PG46	640;640	Q2M2I8	Q2M2I8	AP2-associated protein kinase 1	AAK1	sp|Q2M2I8|AAK1_HUMAN AP2-associated protein kinase 1 OS=Homo sapiens OX=9606 GN=AAK1 PE=1 SV=3;tr|E9PG46|E9PG46_HUMAN AP2-associated protein kinase 1 OS=Homo sapiens OX=9606 GN=AAK1 PE=1 SV=1	0.926307	11.7024	4.29335e-34	209.71	T	PKTQRAGHRRILSDVTHSAVFGVPASKSTQL	RILS(0.063)DVT(0.926)HS(0.011)AVFGVPASK	4	24948	4394	640	640	11522;20139	13847;24263	47365;79581;79582	AP2-associated protein kinase 1	AAK1	Q2M2I8	RRILSDVTHSAVFGV-p	1	-4.68093	-5.12705	-4.99963	-5.16324	-4.76821	-4.94009	-4.24946	-4.357	-4.33398	-3.97946	-4.44158	-3.57047	-4.30222	-2.15937	-3.85541	-3.11052	0.0784163	0.67423	0.0284958	0.015321	0.872699	0.00872726	0.00013033
A0A096LNZ0;A0A096LP60;A0A096LP25;Q2M2I8	26;20;26;678	A0A096LNZ0;A0A096LP25;Q2M2I8	Q2M2I8	AP2-associated protein kinase 1	AAK1	tr|A0A096LNZ0|A0A096LNZ0_HUMAN AP2-associated protein kinase 1 (Fragment) OS=Homo sapiens OX=9606 GN=AAK1 PE=1 SV=6;tr|A0A096LP60|A0A096LP60_HUMAN AP2-associated protein kinase 1 (Fragment) OS=Homo sapiens OX=9606 GN=AAK1 PE=1 SV=1;tr|A0A096LP25|A0A096LP25	1	65.2719	2.99267e-26	240.18	S	ASLNKSKSATTTPSGSPRTSQQNVYNPSEGS	SATTTPSGS(1)PR	2	699	219;222;4394	26;26;678	678	21812;23159	26266;26267;26268;27965	86865;86867;86868;86869;86870;86871;86872;86873;86874;86875;86876;86877;86878;86879;86880;86881;86882;86883;86884;93282;93283;93284;93285;93287	AP2-associated protein kinase 1 (Fragment)	AAK1	A0A096LNZ0	ATTTPSGSPRTSQQN-p	2	-4.87383	-4.8691	-4.85479	-5.96822	-4.75517	-5.08822	-4.66426	-4.50477	-4.85428	-4.84249	-4.79793	-3.76658	-3.88453	-2.77123	-3.66928	-1.94569	0.45057	0.335475	0.301711	0.000658623	1.52528	0.000255082	6.45501e-05
Q2M2I8;E9PG46	637;637	Q2M2I8	Q2M2I8	AP2-associated protein kinase 1	AAK1	sp|Q2M2I8|AAK1_HUMAN AP2-associated protein kinase 1 OS=Homo sapiens OX=9606 GN=AAK1 PE=1 SV=3;tr|E9PG46|E9PG46_HUMAN AP2-associated protein kinase 1 OS=Homo sapiens OX=9606 GN=AAK1 PE=1 SV=1	0.999624	34.2643	1.47928e-43	237.31	S	PSSPKTQRAGHRRILSDVTHSAVFGVPASKS	ILS(1)DVTHSAVFGVPASK	3	14264	4394	637	637	11522;20139	13847;24263	47363;47364;47366;47367;47368;47369;47370;47372;79579;79580;79583;79584	AP2-associated protein kinase 1	AAK1	Q2M2I8	AGHRRILSDVTHSAV-p	1	-5.22699	-6.01493	-5.80844	-6.58635	-5.12849	-5.80953	-4.18812	-4.29969	-4.44034	-4.01473	-4.51131	-3.53028	-4.19457	-1.80597	-4.04303	-2.85791	0.00626872	1.47162	0.000928076	0.0291161	1.00449	0.0178123	1.51591e-05
A0A096LNZ0;A0A096LP25;Q6ZSR9	299;331;175	A0A096LNZ0;A0A096LP25	A0A096LP25	Uncharacterized protein FLJ45252	AAK1	tr|A0A096LNZ0|A0A096LNZ0_HUMAN AP2-associated protein kinase 1 (Fragment) OS=Homo sapiens OX=9606 GN=AAK1 PE=1 SV=6;tr|A0A096LP25|A0A096LP25_HUMAN AP2-associated protein kinase 1 (Fragment) OS=Homo sapiens OX=9606 GN=AAK1 PE=1 SV=1;sp|Q6ZSR9|YJ005_HUMAN Un	0.995864	23.947	8.58663e-26	144.43	S	EESDVFLRAPFTKKKSMEELTVIQCTSQELP	S(0.996)MEELT(0.004)VIQCTSQELPAQTGLLSQTGDVPLPAGR	3	700	219;222	299;331	331	23774	28705;28706	95841;95842;95843;95849;95850;95851	AP2-associated protein kinase 1 (Fragment)	AAK1	A0A096LNZ0	APFTKKKSMEELTVI-p	1	-4.81684	-4.69176	-4.42295	-4.63214	-4.52474	-4.47706	-4.35913	-4.40605	-4.56119	-4.652	-4.55324	-2.91589	-3.24989	-3.78009	-3.4007	-3.00216	0.720402	0.0879273	0.595916	7.99135e-06	1.23657	1.58742e-06	1.9026e-06
A0A096LNZ0;A0A096LP25;Q6ZSR9	217;249;93	A0A096LNZ0;A0A096LP25	A0A096LP25	Uncharacterized protein FLJ45252	AAK1	tr|A0A096LNZ0|A0A096LNZ0_HUMAN AP2-associated protein kinase 1 (Fragment) OS=Homo sapiens OX=9606 GN=AAK1 PE=1 SV=6;tr|A0A096LP25|A0A096LP25_HUMAN AP2-associated protein kinase 1 (Fragment) OS=Homo sapiens OX=9606 GN=AAK1 PE=1 SV=1;sp|Q6ZSR9|YJ005_HUMAN Un	1	20.4738	0.00127382	72.2	S	PGKLGGAVPFAPPEVSPEQAKTVQGGRKNQF	LGGAVPFAPPEVS(1)PEQAK	3	695	219;222	217;249	249	13894	16667	56018;56019;56020;56021	AP2-associated protein kinase 1 (Fragment)	AAK1	A0A096LNZ0	PFAPPEVSPEQAKTV-p	1	-4.84211	-5.05475	-4.91863	-4.94657	-5.05176	-5.06957	-4.90136	-5.14133	-4.88164	-5.04607	-5.10792	-2.63697	-3.34006	-2.51297	-3.51156	-2.91863	0.903725	-0.035099	0.844718	6.80053e-08	2.03163	5.33022e-09	3.62787e-08
A0A096LP25;Q6ZSR9	441;285	A0A096LP25	A0A096LP25	Uncharacterized protein FLJ45252	AAK1	tr|A0A096LP25|A0A096LP25_HUMAN AP2-associated protein kinase 1 (Fragment) OS=Homo sapiens OX=9606 GN=AAK1 PE=1 SV=1;sp|Q6ZSR9|YJ005_HUMAN Uncharacterized protein FLJ45252 OS=Homo sapiens OX=9606 PE=2 SV=2	0.998128	27.2686	0.00142022	119.74	S	EAVSGPMAGKPFRPQSLSKYSRHYSPEDEPS	PFRPQS(0.998)LS(0.002)K	3	707	222	441	441	17672	21331	69738;69739;69740	AP2-associated protein kinase 1 (Fragment)	AAK1	A0A096LP25	GKPFRPQSLSKYSRH-p	1	-5.61014	-5.61196	-5.25612	-5.26988	-5.70898	-5.48	-5.84613	-5.49851	-5.34404	-5.59192	-5.80534	-3.27107	-2.45448	-2.82138	-3.50403	-2.01692	0.711646	-0.127675	0.584918	3.39461e-08	2.80361	2.19903e-09	2.47313e-08
O95477	2234	O95477	O95477	ATP-binding cassette sub-family A member 1	ABCA1	sp|O95477|ABCA1_HUMAN Phospholipid-transporting ATPase ABCA1 OS=Homo sapiens OX=9606 GN=ABCA1 PE=1 SV=3	1	39.9497	0.0246572	96.711	S	NFAKDQSDDDHLKDLSLHKNQTVVDVAVLTS	DLS(1)LHK	3	9599	2996	2234	2234	4202	5011	16734;16735;16736;16737	Phospholipid-transporting ATPase ABCA1	ABCA1	O95477	DDHLKDLSLHKNQTV-p	1	-5.80082	-5.77725	-6.04297	-6.11219	-6.13599	-5.6956	-5.98302	-6.39607	-6.47181	-6.52999	-6.51586	-2.37615	-1.88917	-3.11676	-2.15159	-4.75396	0.389458	-0.451882	0.244331	7.31643e-07	3.52182	9.36598e-08	1.75591e-06
P33527;A0A0A0MS99;I3L4X2	930;614;839	P33527	P33527	Multidrug resistance-associated protein 1	ABCC1	sp|P33527|MRP1_HUMAN Multidrug resistance-associated protein 1 OS=Homo sapiens OX=9606 GN=ABCC1 PE=1 SV=3;tr|A0A0A0MS99|A0A0A0MS99_HUMAN Multidrug resistance-associated protein 1 OS=Homo sapiens OX=9606 GN=ABCC1 PE=1 SV=1;tr|I3L4X2|I3L4X2_HUMAN Multidrug r	0.992842	21.4211	5.41268e-16	209.67	S	SSSSSYSGDISRHHNSTAELQKAEAKKEETW	HHNS(0.993)T(0.007)AELQK	3	1055	297	930	930	10326;18756	12436;22603	42820;42821;42822;42823;42824;42825;42826;42827;42828;42829;42830;42831	Multidrug resistance-associated protein 1	ABCC1	P33527	DISRHHNSTAELQKA-p	1	-6.53655	-5.9964	-6.41281	-6.15297	-6.39517	-6.05646	-6.8752	-6.41866	-6.28044	-6.34279	-6.23419	-3.74054	-2.36669	-2.58177	-1.59327	-3.39547	0.699915	-0.171861	0.5713	2.83549e-08	3.69471	1.76295e-09	2.08146e-08
Q5STZ8;F5GYK6;Q8NE71	106;8;105	Q5STZ8;Q8NE71	Q8NE71	ATP-binding cassette sub-family F member 1	ABCF1	tr|Q5STZ8|Q5STZ8_HUMAN ATP-binding cassette sub-family F member 1 (Fragment) OS=Homo sapiens OX=9606 GN=ABCF1 PE=1 SV=9;tr|F5GYK6|F5GYK6_HUMAN ATP-binding cassette sub-family F member 1 (Fragment) OS=Homo sapiens OX=9606 GN=ABCF1 PE=1 SV=1;sp|Q8NE71|ABCF1_	1	9.58146	0.000734783	113.6	S	DDGEEKELMERLKKLSVPTSDEEDEVPAPKP	KLS(1)VPT(1)S(1)DEEDEVPAPKPR	4	14655	4496;5024	106;105	105	12683;12684;15344;15345	15232;15233;15234;15235;18347;18348;18349	51649;51650;51651;51652	ATP-binding cassette sub-family F member 1 (Fragment)	ABCF1	Q5STZ8	MERLKKLSVPTSDEE-p	3	-5.15564	-5.14133	-4.90184	-5.25156	-5.3433	-5.16499	-4.99309	-4.4464	-4.55757	-4.40345	-4.71411	-2.80154	-2.21242	-3.46108	-2.81411	-4.87324	0.243095	0.536853	0.128298	0.0023086	1.39045	0.00104865	8.58819e-05
Q5STZ8;F5GYK6;Q8NE71	110;12;109	Q5STZ8;Q8NE71	Q8NE71	ATP-binding cassette sub-family F member 1	ABCF1	tr|Q5STZ8|Q5STZ8_HUMAN ATP-binding cassette sub-family F member 1 (Fragment) OS=Homo sapiens OX=9606 GN=ABCF1 PE=1 SV=9;tr|F5GYK6|F5GYK6_HUMAN ATP-binding cassette sub-family F member 1 (Fragment) OS=Homo sapiens OX=9606 GN=ABCF1 PE=1 SV=1;sp|Q8NE71|ABCF1_	1	9.58146	6.01664e-120	347.76	S	EKELMERLKKLSVPTSDEEDEVPAPKPRGGK	KLS(1)VPT(1)S(1)DEEDEVPAPKPR	4	14656	4496;5024	110;109	109	12683;12684;15344;15345	15232;15233;15234;15235;18347;18348;18349	51645;51646;51647;51648;51649;51650;51651;51652;51653;51654;51655;51656;51657;51658;60850;60851;60852;60853;60854;60855;60856;60857;60858;60860	ATP-binding cassette sub-family F member 1 (Fragment)	ABCF1	Q5STZ8	KKLSVPTSDEEDEVP-p	3	-5.15564	-5.14133	-4.90184	-5.25156	-5.3433	-5.16499	-4.99309	-4.4464	-4.55757	-4.40345	-4.71411	-2.80154	-2.21242	-3.46108	-2.81411	-4.87324	0.243095	0.536853	0.128298	0.0023086	1.39045	0.00104865	8.58819e-05
Q5STZ8;F5GYK6;Q8NE71	109;11;108	Q5STZ8;Q8NE71	Q8NE71	ATP-binding cassette sub-family F member 1	ABCF1	tr|Q5STZ8|Q5STZ8_HUMAN ATP-binding cassette sub-family F member 1 (Fragment) OS=Homo sapiens OX=9606 GN=ABCF1 PE=1 SV=9;tr|F5GYK6|F5GYK6_HUMAN ATP-binding cassette sub-family F member 1 (Fragment) OS=Homo sapiens OX=9606 GN=ABCF1 PE=1 SV=1;sp|Q8NE71|ABCF1_	1	9.58146	1.73018e-05	113.6	T	EEKELMERLKKLSVPTSDEEDEVPAPKPRGG	KLS(1)VPT(1)S(1)DEEDEVPAPKPR	4	25019	4496;5024	109;108	108	12683;12684;15344;15345	15232;15233;15234;15235;18347;18348;18349	51649;51650;51651;51652;60860	ATP-binding cassette sub-family F member 1 (Fragment)	ABCF1	Q5STZ8	LKKLSVPTSDEEDEV-p	3	-5.15564	-5.14133	-4.90184	-5.25156	-5.3433	-5.16499	-4.99309	-4.4464	-4.55757	-4.40345	-4.71411	-2.80154	-2.21242	-3.46108	-2.81411	-4.87324	0.243095	0.536853	0.128298	0.0023086	1.39045	0.00104865	8.58819e-05
Q9NUQ8	115	Q9NUQ8	Q9NUQ8	ATP-binding cassette sub-family F member 3	ABCF3	sp|Q9NUQ8|ABCF3_HUMAN ATP-binding cassette sub-family F member 3 OS=Homo sapiens OX=9606 GN=ABCF3 PE=1 SV=2	0.99023	21.0638	3.12343e-12	182.23	S	YDCGTKLPGLLKREQSSTVNAKKLEKAEARL	REQS(0.99)S(0.002)T(0.008)VNAK	2	19491	5823	115	115	19815	23862	77737;77738	ATP-binding cassette sub-family F member 3	ABCF3	Q9NUQ8	GLLKREQSSTVNAKK-p	1	-4.80349	-4.21946	-4.60764	-4.33735	-4.40515	-4.78711	-4.57104	-4.42996	-4.91698	-4.47953	-3.78556	-4.76391	-3.75578	-2.55118	-3.20887	-3.20955	0.854469	0.0900861	0.773603	0.0171291	0.938756	0.00986526	0.00748463
Q8IZP0;A0A0A0MRT6;B6VEX4	225;220;225	Q8IZP0	Q8IZP0	Abl interactor 1	ABI1	sp|Q8IZP0|ABI1_HUMAN Abl interactor 1 OS=Homo sapiens OX=9606 GN=ABI1 PE=1 SV=4;tr|A0A0A0MRT6|A0A0A0MRT6_HUMAN Abl interactor 1 OS=Homo sapiens OX=9606 GN=ABI1 PE=1 SV=1;tr|B6VEX4|B6VEX4_HUMAN Abl interactor 1 OS=Homo sapiens OX=9606 GN=ABI1 PE=1 SV=1	1	67.2925	5.78857e-07	178.49	S	PNDYMTSPARLGSQHSPGRTASLNQRPRTHS	LGSQHS(1)PGR	3	992	280	225	225	14010;14011	16811;16812	56575;56576;56578;56579;56582;56583;56586;56587;56589;56590;56593;56596;56597;56598	Abl interactor 1	ABI1	Q8IZP0	ARLGSQHSPGRTASL-p	1	-4.79506	-4.58436	-6.16544	-4.92911	-4.47727	-6.19242	-3.84924	-3.68643	-3.66437	-3.78262	-4.30753	-2.8465	-3.53788	-2.9053	-4.3632	-4.04278	0.00976146	1.33257	0.00172813	0.463847	0.318906	0.40411	0.000638703
Q8IZP0;A0A0A0MRT6	324;291	Q8IZP0	Q8IZP0	Abl interactor 1	ABI1	sp|Q8IZP0|ABI1_HUMAN Abl interactor 1 OS=Homo sapiens OX=9606 GN=ABI1 PE=1 SV=4;tr|A0A0A0MRT6|A0A0A0MRT6_HUMAN Abl interactor 1 OS=Homo sapiens OX=9606 GN=ABI1 PE=1 SV=1	0.679749	3.99225	1.08615e-11	188.12	T	SQYGTMTRQISRHNSTTSSTSSGGYRRTPSV	HNS(0.271)T(0.68)T(0.049)SSTSSGGYR	3	21723	280	324	324	10531;10532;18573;18574	12680;12681;22386;22387	43629;43635;72764;72767	Abl interactor 1	ABI1	Q8IZP0	QISRHNSTTSSTSSG-p	1	-5.17838	-7.09794	-5.84743	-5.9953	-4.27342	-6.65204	-4.70147	-3.92665	-4.83276	-4.41267	-3.4425	-3.29687	-3.15604	-2.25337	-3.27041	-3.9465	0.011624	1.57754	0.00222115	0.0468908	1.07858	0.0303699	4.72287e-05
Q8IZP0;A0A0A0MRT6	323;290	Q8IZP0	Q8IZP0	Abl interactor 1	ABI1	sp|Q8IZP0|ABI1_HUMAN Abl interactor 1 OS=Homo sapiens OX=9606 GN=ABI1 PE=1 SV=4;tr|A0A0A0MRT6|A0A0A0MRT6_HUMAN Abl interactor 1 OS=Homo sapiens OX=9606 GN=ABI1 PE=1 SV=1	0.94894	13.184	7.62827e-32	205.2	S	GSQYGTMTRQISRHNSTTSSTSSGGYRRTPS	HNS(0.949)T(0.046)T(0.005)SSTSSGGYR	2	990	280	323	323	10531;10532;18573;18574	12680;12681;22386;22387	43625;43626;43627;43630;43631;43632;43633;43636;72762;72763;72764;72770	Abl interactor 1	ABI1	Q8IZP0	RQISRHNSTTSSTSS-p	1	-4.81815	-5.40836	-5.1421	-5.20781	-4.3667	-5.50813	-4.9839	-3.93515	-4.55623	-4.43629	-3.41727	-3.30865	-3.42566	-2.48608	-3.46628	-3.77685	0.0446552	0.809445	0.013447	0.0102923	0.973059	0.00558674	4.69888e-05
Q8IZP0;A0A0A0MRT6	319;286	Q8IZP0	Q8IZP0	Abl interactor 1	ABI1	sp|Q8IZP0|ABI1_HUMAN Abl interactor 1 OS=Homo sapiens OX=9606 GN=ABI1 PE=1 SV=4;tr|A0A0A0MRT6|A0A0A0MRT6_HUMAN Abl interactor 1 OS=Homo sapiens OX=9606 GN=ABI1 PE=1 SV=1	0.999999	60.7828	1.23501e-13	166.77	S	GSAPGSQYGTMTRQISRHNSTTSSTSSGGYR	QIS(1)RHNS(0.537)T(0.382)T(0.064)S(0.011)S(0.002)T(0.003)SSGGYR	3	994	280	319	319	18573;18574	22386;22387	72762;72763;72764;72765;72766;72767;72768;72769;72770	Abl interactor 1	ABI1	Q8IZP0	GTMTRQISRHNSTTS-p	2	-5.77651	-5.99471	-5.76246	-5.9102	-5.29165	-6.00022	-5.39561	-4.86871	-5.11029	-4.92135	-4.77114	-2.90989	-2.89711	-1.86347	-3.16276	-3.65219	0.0274958	0.775873	0.0070571	2.70565e-06	2.11634	4.4099e-07	3.08882e-08
Q9NYB9;E7EW77;E7EP65;A0A0C4DG21;A0A7D9NKC8;F8WAL6;H7C3Q7;H0Y6B5	196;196;196;190;196;196;62;37	Q9NYB9	Q9NYB9	Abl interactor 2	ABI2	sp|Q9NYB9|ABI2_HUMAN Abl interactor 2 OS=Homo sapiens OX=9606 GN=ABI2 PE=1 SV=1;tr|E7EW77|E7EW77_HUMAN Abl interactor 2 OS=Homo sapiens OX=9606 GN=ABI2 PE=1 SV=1;tr|E7EP65|E7EP65_HUMAN Abl interactor 2 (Fragment) OS=Homo sapiens OX=9606 GN=ABI2 PE=1 SV=1;t	0.971661	15.3747	0.00391224	72.705	S	PPSPPMSGKGTLGRHSPYRTLEPVRPPVVPN	GTLGRHS(0.972)PY(0.028)R	3	1254	377	196	196	9857	11879	40970;40971	Abl interactor 2	ABI2	Q9NYB9	KGTLGRHSPYRTLEP-p	1	-4.67986	-3.97859	-4.81154	-3.93793	-4.75702	-4.81361	-4.37733	-4.38697	-4.58498	-4.08581	-5.06423	-3.72419	-3.64455	-2.63354	-3.88871	-3.1392	0.994486	-0.00343678	0.989584	0.00203615	1.09383	0.000908475	0.00143013
Q9NYB9;E7EW77;E7EP65;A0A0C4DG21;A0A7D9NKC8;F8WAL6;H7C3Q7;H0Y6B5	233;233;233;227;233;233;99;74	Q9NYB9	Q9NYB9	Abl interactor 2	ABI2	sp|Q9NYB9|ABI2_HUMAN Abl interactor 2 OS=Homo sapiens OX=9606 GN=ABI2 PE=1 SV=1;tr|E7EW77|E7EW77_HUMAN Abl interactor 2 OS=Homo sapiens OX=9606 GN=ABI2 PE=1 SV=1;tr|E7EP65|E7EP65_HUMAN Abl interactor 2 (Fragment) OS=Homo sapiens OX=9606 GN=ABI2 PE=1 SV=1;t	0.999644	34.4788	0.0112628	132.22	S	TRNMAPSQQSPVRTASVNQRNRTYSSSGSSG	TAS(1)VNQR	2	1257	377	233	233	16966;26534	20506;20507;32189	108427;108428;108429;108430;108431;108432	Abl interactor 2	ABI2	Q9NYB9	QSPVRTASVNQRNRT-p	1	-5.27887	-7.08054	-4.81205	-7.47629	-4.98054	-5.68425	-3.89342	-2.77278	-4.54219	-4.11991	-2.56623	-3.92175	-3.29144	-3.51583	-3.45397	-4.4795	0.00235676	2.30652	0.000227616	0.803648	-0.153591	0.768369	0.00101992
P00519	884	P00519	P00519	Tyrosine-protein kinase ABL1	ABL1	sp|P00519|ABL1_HUMAN Tyrosine-protein kinase ABL1 OS=Homo sapiens OX=9606 GN=ABL1 PE=1 SV=4	0.95873	13.8206	0.000834582	105.25	S	PAEESRVRRHKHSSESPGRDKGKLSRLKPAP	HS(0.001)S(0.04)ES(0.959)PGRDK	2	9730	3039	884	884	10734	12923	44544;44545	Tyrosine-protein kinase ABL1	ABL1	P00519	RHKHSSESPGRDKGK-p	1	-4.80897	-4.15673	-5.58461	-4.09932	-5.68684	-5.82328	-5.55469	-5.13007	-5.52883	-4.7658	-5.23904	-3.78023	-4.47997	-2.96411	-3.93305	-1.53089	0.754598	-0.21706	0.639721	0.00215042	1.90604	0.000967952	0.00368602
P00519	569	P00519	P00519	Tyrosine-protein kinase ABL1	ABL1	sp|P00519|ABL1_HUMAN Tyrosine-protein kinase ABL1 OS=Homo sapiens OX=9606 GN=ABL1 PE=1 SV=4	1	84.5991	4.78122e-28	215.53	S	KGQGESDPLDHEPAVSPLLPRKERGPPEGGL	GQGESDPLDHEPAVS(1)PLLPRK	4	9729	3039	569	569	9382;9383	11301;11302	39031;39032;39033;39034;39035;39036	Tyrosine-protein kinase ABL1	ABL1	P00519	LDHEPAVSPLLPRKE-p	1	-5.16138	-5.23052	-5.10065	-5.00695	-4.92884	-5.07901	-4.64075	-4.80329	-4.84505	-4.85871	-4.64114	-3.1703	-3.49055	-1.94278	-3.30338	-3.71657	0.325785	0.326769	0.190509	2.53411e-05	1.63307	6.09286e-06	1.79182e-06
P00519	852	P00519	P00519	Tyrosine-protein kinase ABL1	ABL1	sp|P00519|ABL1_HUMAN Tyrosine-protein kinase ABL1 OS=Homo sapiens OX=9606 GN=ABL1 PE=1 SV=4	0.890599	10.49	5.09137e-44	232.26	T	GKGSALGTPAAAEPVTPTSKAGSGAPGGTSK	GSALGTPAAAEPVT(0.891)PT(0.08)S(0.03)K	2	23736	3039	852	852	9524	11483	39633	Tyrosine-protein kinase ABL1	ABL1	P00519	PAAAEPVTPTSKAGS-p	1	-4.91914	-5.3771	-4.55234	-4.95312	-5.1191	-5.12427	-4.91785	-4.78576	-4.92258	-5.04083	-5.41552	-3.2871	-2.83472	-3.06757	-2.8341	-2.71506	0.975891	-0.00899458	0.959523	4.9112e-08	2.0688	3.50743e-09	2.17498e-08
P00519	720	P00519	P00519	Tyrosine-protein kinase ABL1	ABL1	sp|P00519|ABL1_HUMAN Tyrosine-protein kinase ABL1 OS=Homo sapiens OX=9606 GN=ABL1 PE=1 SV=4	0.897068	9.47521	6.52928e-11	179.59	S	GGGSSSKRFLRSCSASCVPHGAKDTEWRSVT	S(0.002)CS(0.101)AS(0.897)CVPHGAK	2	9732	3039	720	720	21875	26351	87156	Tyrosine-protein kinase ABL1	ABL1	P00519	FLRSCSASCVPHGAK-p	1	-6.6282	-6.06671	-6.04616	-7.90771	-5.64641	-6.55591	-5.23637	-4.78665	-5.00944	-4.72155	-4.58402	-3.22344	-2.91098	-2.31029	-2.61221	-2.7711	0.00129824	1.60758	9.27693e-05	3.023e-05	2.102	7.44672e-06	2.0764e-08
A0A0A0MRL6;O14639;F8W8M4;A0A3B3IS55;A0A494C1P1;A0A494C1G0;J3QSX6;H0Y7N6;F6XFR5	399;431;371;447;279;355;89;96;115	A0A0A0MRL6	A0A0A0MRL6	Actin-binding LIM protein 1	ABLIM1	tr|A0A0A0MRL6|A0A0A0MRL6_HUMAN Actin-binding LIM protein 1 OS=Homo sapiens OX=9606 GN=ABLIM1 PE=1 SV=1;sp|O14639|ABLM1_HUMAN Actin-binding LIM protein 1 OS=Homo sapiens OX=9606 GN=ABLIM1 PE=1 SV=3;tr|F8W8M4|F8W8M4_HUMAN Actin-binding LIM protein 1 OS=Homo	0.999403	32.3483	8.44923e-77	298.96	S	DKQERQSLGESPRTLSPTPSAEGYQDVRDRM	T(0.001)LS(0.999)PTPSAEGYQDVR	2	948	270	399	399	19157;19158;27471;27472	23089;23090;23091;23092;23093;33325;33326;33327;33328	75039;75042;75043;75044;75045;75046;75052;112448;112449;112451;112452;112453;112455;112456;112459;112461;112463;112464;112465;112466;112467;112468	Actin-binding LIM protein 1	ABLIM1	A0A0A0MRL6	GESPRTLSPTPSAEG-p	2	-4.98187	-5.29645	-5.07944	-5.04687	-4.68667	-5.2118	-4.10615	-3.78056	-3.84235	-4.00615	-4.05358	-2.43096	-5.20575	-3.08124	-3.00656	-4.67541	0.0389504	1.09276	0.0111602	0.553204	0.277774	0.496307	0.0046917
A0A0A0MRL6;O14639;F8W8M4;A0A3B3IS55;A0A494C1P1;A0A494C1G0;J3QSX6;H0Y7N6;F6XFR5	403;435;375;451;283;359;93;100;119	A0A0A0MRL6	A0A0A0MRL6	Actin-binding LIM protein 1	ABLIM1	tr|A0A0A0MRL6|A0A0A0MRL6_HUMAN Actin-binding LIM protein 1 OS=Homo sapiens OX=9606 GN=ABLIM1 PE=1 SV=1;sp|O14639|ABLM1_HUMAN Actin-binding LIM protein 1 OS=Homo sapiens OX=9606 GN=ABLIM1 PE=1 SV=3;tr|F8W8M4|F8W8M4_HUMAN Actin-binding LIM protein 1 OS=Homo	0.999699	37.9879	4.27651e-33	222.06	S	RQSLGESPRTLSPTPSAEGYQDVRDRMIHRS	T(0.412)LS(0.588)PTPS(1)AEGYQDVRDR	3	949	270	403	403	19157;19158;27471;27472	23089;23090;23091;23092;23093;33325;33326;33327;33328	75051;112454;112458;112462;112463;112464;112465;112466;112467;112468	Actin-binding LIM protein 1	ABLIM1	A0A0A0MRL6	RTLSPTPSAEGYQDV-p	2	-4.89166	-5.37068	-5.35881	-5.30843	-4.62397	-5.09472	-4.27276	-4.35291	-3.92905	-4.29308	-4.43336	-2.43144	-5.24973	-2.81703	-2.58839	-4.67053	0.139693	0.851815	0.0607234	0.172137	0.704808	0.129705	0.00391112
A0A0A0MRL6;O14639;F8W8M4;A0A3B3IS55;A0A494C1P1;A0A494C1G0;J3QSX6	554;586;526;642;387;463;209	A0A0A0MRL6	A0A0A0MRL6	Actin-binding LIM protein 1	ABLIM1	tr|A0A0A0MRL6|A0A0A0MRL6_HUMAN Actin-binding LIM protein 1 OS=Homo sapiens OX=9606 GN=ABLIM1 PE=1 SV=1;sp|O14639|ABLM1_HUMAN Actin-binding LIM protein 1 OS=Homo sapiens OX=9606 GN=ABLIM1 PE=1 SV=3;tr|F8W8M4|F8W8M4_HUMAN Actin-binding LIM protein 1 OS=Homo	0.966531	14.6057	6.07236e-34	253.73	S	GPPSFAVVGPDMKRRSSGREEDDEELLRRRQ	S(0.967)S(0.033)GREEDDEELLR	3	950	270	554	554	21113;25172	25412;30479	83722;102240;102242;102244;102245	Actin-binding LIM protein 1	ABLIM1	A0A0A0MRL6	GPDMKRRSSGREEDD-p	1	-5.18796	-5.84796	-5.29814	-6.12034	-3.77378	-5.48392	-3.9567	-4.14686	-3.53083	-4.29192	-4.19992	-2.65689	-2.58451	-3.80072	-3.63659	-5.07427	0.035956	1.2601	0.00999624	0.36786	0.474647	0.308937	0.00208543
A0A0A0MRL6;O14639;F8W8M4;A0A3B3IS55;A0A494C1P1;A0A494C1G0	470;502;442;558;350;426	A0A0A0MRL6	A0A0A0MRL6	Actin-binding LIM protein 1	ABLIM1	tr|A0A0A0MRL6|A0A0A0MRL6_HUMAN Actin-binding LIM protein 1 OS=Homo sapiens OX=9606 GN=ABLIM1 PE=1 SV=1;sp|O14639|ABLM1_HUMAN Actin-binding LIM protein 1 OS=Homo sapiens OX=9606 GN=ABLIM1 PE=1 SV=3;tr|F8W8M4|F8W8M4_HUMAN Actin-binding LIM protein 1 OS=Homo	0.857929	9.45212	3.63008e-13	141.5	T	GRNSPLPYRPDSRPLTPTYAQAPKHFHVPDQ	NS(0.003)PLPY(0.011)RPDS(0.097)RPLT(0.858)PT(0.029)Y(0.001)AQAPK	4	21716	270	470	470	17279	20879	68510;68511;68512	Actin-binding LIM protein 1	ABLIM1	A0A0A0MRL6	RPDSRPLTPTYAQAP-p	1	-4.50209	-4.7498	-4.5465	-4.1354	-4.61998	-4.34949	-4.33354	-4.4923	-4.36688	-4.55921	-4.63182	-2.97501	-2.70338	-3.30396	-3.78943	-4.32925	0.986366	0.00712409	0.976446	0.00134668	1.05655	0.000572861	0.000856052
A0A0A0MRL6	296	A0A0A0MRL6	A0A0A0MRL6	NA	ABLIM1	tr|A0A0A0MRL6|A0A0A0MRL6_HUMAN Actin-binding LIM protein 1 OS=Homo sapiens OX=9606 GN=ABLIM1 PE=1 SV=1	0.994252	22.9449	1.17589e-06	161.67	S	KTEEKLRLPNIRRSSSDFFYSKSLIRRTGRS	SS(0.005)S(0.994)DFFYSK	2	953	270	296	296	21162;25421	25466;30787	103227	Actin-binding LIM protein 1	ABLIM1	A0A0A0MRL6	PNIRRSSSDFFYSKS-p	1	-4.53928	-4.48327	-4.48705	-4.44414	-4.46659	-4.46246	-4.49895	-4.70447	-4.47485	-4.67089	-4.78522	-2.48296	-4.06583	-3.57479	-3.88647	-2.85771	0.676551	-0.146411	0.541096	0.000279954	1.25332	9.61146e-05	0.000544227
A0A0A0MRL6;O14639;F8W8M4;A0A3B3IS55;J3QSX6	674;706;646;762;329	A0A0A0MRL6	A0A0A0MRL6	Actin-binding LIM protein 1	ABLIM1	tr|A0A0A0MRL6|A0A0A0MRL6_HUMAN Actin-binding LIM protein 1 OS=Homo sapiens OX=9606 GN=ABLIM1 PE=1 SV=1;sp|O14639|ABLM1_HUMAN Actin-binding LIM protein 1 OS=Homo sapiens OX=9606 GN=ABLIM1 PE=1 SV=3;tr|F8W8M4|F8W8M4_HUMAN Actin-binding LIM protein 1 OS=Homo	1	73.2929	3.05251e-07	170.79	S	LPDGHMPAMRMDRGVSMPNMLEPKIFPYEML	MDRGVS(1)MPNMLEPK	3	944	270	674	674	10002;15834	12056;12057;18965;18966;18967;18968	41558;41559;41560;41561;41562;41563;41564;41565;41566;41567;41568;41569;41570;62761;62762;62763;62764;62765;62766;62767;62768;62769;62770;62771;62772;62773;62774	Actin-binding LIM protein 1	ABLIM1	A0A0A0MRL6	MRMDRGVSMPNMLEP-p	1	-4.82473	-4.58678	-4.82332	-4.84708	-4.91542	-4.65851	-4.64226	-4.24547	-4.47902	-4.36755	-4.65503	-2.62114	-3.37787	-2.57938	-3.57553	-4.48584	0.430479	0.298107	0.281762	0.00177623	1.14991	0.000781006	0.000156524
A0A0A0MRL6;O14639;F8W8M4;A0A3B3IS55;A0A494C1P1;A0A494C1G0	156;216;156;216;64;140	A0A0A0MRL6	A0A0A0MRL6	Actin-binding LIM protein 1	ABLIM1	tr|A0A0A0MRL6|A0A0A0MRL6_HUMAN Actin-binding LIM protein 1 OS=Homo sapiens OX=9606 GN=ABLIM1 PE=1 SV=1;sp|O14639|ABLM1_HUMAN Actin-binding LIM protein 1 OS=Homo sapiens OX=9606 GN=ABLIM1 PE=1 SV=3;tr|F8W8M4|F8W8M4_HUMAN Actin-binding LIM protein 1 OS=Homo	0.999669	34.809	1.68818e-68	309.33	S	GRDCLCQLCAQPMSSSPKETTFSSNCAGCGR	DCLCQLCAQPMSSS(1)PK	2	943	270	156	156	3525;30212	4196;4197;36652	13899;13900;13901	Actin-binding LIM protein 1	ABLIM1	A0A0A0MRL6	CAQPMSSSPKETTFS-p	1	-4.64703	-4.5997	-4.38892	-5.19171	-4.51891	-4.65136	-4.60103	-4.40816	-4.1639	-4.69428	-4.36115	-2.63028	-3.77994	-2.97145	-3.17256	-4.15213	0.524945	0.220567	0.374906	0.00108487	1.10443	0.000448259	0.000137378
A0A0A0MRL6;O14639;F8W8M4;A0A3B3IS55;A0A494C1P1;A0A494C1G0;J3QSX6;H0Y7N6;F6XFR5	394;426;366;442;274;350;84;91;110	A0A0A0MRL6	A0A0A0MRL6	Actin-binding LIM protein 1	ABLIM1	tr|A0A0A0MRL6|A0A0A0MRL6_HUMAN Actin-binding LIM protein 1 OS=Homo sapiens OX=9606 GN=ABLIM1 PE=1 SV=1;sp|O14639|ABLM1_HUMAN Actin-binding LIM protein 1 OS=Homo sapiens OX=9606 GN=ABLIM1 PE=1 SV=3;tr|F8W8M4|F8W8M4_HUMAN Actin-binding LIM protein 1 OS=Homo	0.999966	44.6346	2.31489e-63	245.28	S	TSGYDDKQERQSLGESPRTLSPTPSAEGYQD	QSLGES(1)PR	2	947	270	394	394	18291;19156;19157;19158	22055;23088;23089;23090;23091;23092;23093	71763;71764;75035;75036;75037;75039;75042;75043;75044;75045;75047;75049;75050;75051;75052	Actin-binding LIM protein 1	ABLIM1	A0A0A0MRL6	ERQSLGESPRTLSPT-p	1	-5.2502	-5.64764	-5.86646	-5.08916	-4.1778	-5.92792	-3.7109	-3.78785	-3.40675	-4.05129	-3.97019	-2.74741	-3.42628	-3.7501	-3.71075	-3.72231	0.000939612	1.54113	5.52826e-05	0.367236	0.314023	0.308293	2.43157e-05
A0A0A0MRL6;O14639;F8W8M4;A0A3B3IS55;A0A494C1P1;A0A494C1G0	154;214;154;214;62;138	A0A0A0MRL6	A0A0A0MRL6	Actin-binding LIM protein 1	ABLIM1	tr|A0A0A0MRL6|A0A0A0MRL6_HUMAN Actin-binding LIM protein 1 OS=Homo sapiens OX=9606 GN=ABLIM1 PE=1 SV=1;sp|O14639|ABLM1_HUMAN Actin-binding LIM protein 1 OS=Homo sapiens OX=9606 GN=ABLIM1 PE=1 SV=3;tr|F8W8M4|F8W8M4_HUMAN Actin-binding LIM protein 1 OS=Homo	0.543046	2.6218	1.67966e-05	107.74	S	FNGRDCLCQLCAQPMSSSPKETTFSSNCAGC	DCLCQLCAQPMS(0.543)S(0.297)S(0.16)PK	2	941	270	154	154	3525;30212	4196;4197;36652	13898	Actin-binding LIM protein 1	ABLIM1	A0A0A0MRL6	QLCAQPMSSSPKETT-p	1	-4.84782	-4.97001	-4.70169	-4.73615	-4.6857	-4.93569	-4.84378	-4.49141	-4.34819	-4.97445	-4.28899	-2.57629	-3.68915	-2.72385	-3.07489	-4.07589	0.51922	0.223482	0.369319	0.000174223	1.36135	5.59272e-05	2.20676e-05
A0A0A0MRL6;O14639;F8W8M4;A0A3B3IS55;A0A494C1P1;A0A494C1G0;J3QSX6;H0Y7N6;F6XFR5	420;452;392;468;300;376;110;117;136	A0A0A0MRL6	A0A0A0MRL6	Actin-binding LIM protein 1	ABLIM1	tr|A0A0A0MRL6|A0A0A0MRL6_HUMAN Actin-binding LIM protein 1 OS=Homo sapiens OX=9606 GN=ABLIM1 PE=1 SV=1;sp|O14639|ABLM1_HUMAN Actin-binding LIM protein 1 OS=Homo sapiens OX=9606 GN=ABLIM1 PE=1 SV=3;tr|F8W8M4|F8W8M4_HUMAN Actin-binding LIM protein 1 OS=Homo	0.999978	46.8811	2.11497e-166	392.74	S	EGYQDVRDRMIHRSTSQGSINSPVYSRHSYT	STS(1)QGSINSPVYSR	2	958	270	420	420	25925	31410;31411	105335;105336;105339;105342;105343;105344;105345;105346;105350	Actin-binding LIM protein 1	ABLIM1	A0A0A0MRL6	RMIHRSTSQGSINSP-p	1	-5.28825	-6.24269	-5.03691	-5.70674	-4.66684	-5.56545	-4.38566	-3.85519	-3.94604	-4.1344	-4.07903	-2.49705	-3.45371	-2.74767	-3.54165	-4.32167	0.00405649	1.33775	0.000502908	0.0466497	0.767713	0.0301932	1.474e-05
A0A0A0MRL6;O14639;F8W8M4;A0A3B3IS55;A0A494C1P1;A0A494C1G0;J3QSX6;H0Y7N6;F6XFR5	423;455;395;471;303;379;113;120;139	A0A0A0MRL6	A0A0A0MRL6	Actin-binding LIM protein 1	ABLIM1	tr|A0A0A0MRL6|A0A0A0MRL6_HUMAN Actin-binding LIM protein 1 OS=Homo sapiens OX=9606 GN=ABLIM1 PE=1 SV=1;sp|O14639|ABLM1_HUMAN Actin-binding LIM protein 1 OS=Homo sapiens OX=9606 GN=ABLIM1 PE=1 SV=3;tr|F8W8M4|F8W8M4_HUMAN Actin-binding LIM protein 1 OS=Homo	1	88.3816	2.11497e-166	392.74	S	QDVRDRMIHRSTSQGSINSPVYSRHSYTPTT	ST(0.001)S(0.999)QGS(1)INSPVYSR	2	959	270	423	423	25925	31410;31411	105333;105334;105335;105336;105338;105341;105347	Actin-binding LIM protein 1	ABLIM1	A0A0A0MRL6	HRSTSQGSINSPVYS-p	2	-5.03316	-5.14242	-4.56035	-5.21903	-4.72654	-4.59209	-4.44518	-4.11003	-4.10622	-4.27	-4.69827	-2.69924	-3.19681	-3.092	-3.4865	-3.8177	0.0519782	0.552992	0.0164696	0.000384648	1.06749	0.000138464	3.02942e-06
A0A0A0MRL6;O14639;F8W8M4;A0A3B3IS55;A0A494C1P1;A0A494C1G0;J3QSX6;H0Y7N6;F6XFR5	390;422;362;438;270;346;80;87;106	A0A0A0MRL6	A0A0A0MRL6	Actin-binding LIM protein 1	ABLIM1	tr|A0A0A0MRL6|A0A0A0MRL6_HUMAN Actin-binding LIM protein 1 OS=Homo sapiens OX=9606 GN=ABLIM1 PE=1 SV=1;sp|O14639|ABLM1_HUMAN Actin-binding LIM protein 1 OS=Homo sapiens OX=9606 GN=ABLIM1 PE=1 SV=3;tr|F8W8M4|F8W8M4_HUMAN Actin-binding LIM protein 1 OS=Homo	0.999211	31.0235	0.000386701	113.07	S	EPFYTSGYDDKQERQSLGESPRTLSPTPSAE	QERQS(0.999)LGES(0.001)PR	2	946	270	390	390	18291;19156;19157;19158	22055;23088;23089;23090;23091;23092;23093	71765;71766	Actin-binding LIM protein 1	ABLIM1	A0A0A0MRL6	DDKQERQSLGESPRT-p	1	-4.89416	-5.40472	-5.18371	-5.10551	-4.41752	-5.52181	-4.11374	-4.25805	-3.72057	-4.44774	-4.28473	-2.75863	-3.02364	-3.62433	-3.28568	-3.63909	0.00523918	0.922939	0.000719747	0.00280912	0.898694	0.00130871	1.79473e-06
A0A0A0MRL6;O14639;F8W8M4;A0A3B3IS55;J3QSX6	623;655;595;711;278	A0A0A0MRL6	A0A0A0MRL6	Actin-binding LIM protein 1	ABLIM1	tr|A0A0A0MRL6|A0A0A0MRL6_HUMAN Actin-binding LIM protein 1 OS=Homo sapiens OX=9606 GN=ABLIM1 PE=1 SV=1;sp|O14639|ABLM1_HUMAN Actin-binding LIM protein 1 OS=Homo sapiens OX=9606 GN=ABLIM1 PE=1 SV=3;tr|F8W8M4|F8W8M4_HUMAN Actin-binding LIM protein 1 OS=Homo	1	72.1596	1.52696e-11	211.84	S	SPINSASHIPSSKTASLPGYGRNGLHRPVST	TAS(1)LPGYGR	2	961	270	623	623	26508	32152	108255;108256;108257;108259;108260;108261;108262;108263;108264	Actin-binding LIM protein 1	ABLIM1	A0A0A0MRL6	IPSSKTASLPGYGRN-p	1	-5.7115	-5.9856	-6.09675	-6.68311	-5.73054	-6.17756	-5.21556	-4.42896	-4.7834	-4.68161	-4.93464	-2.06457	-3.17625	-2.09648	-3.47093	-4.23437	0.00945873	1.25534	0.00165335	0.000258399	1.80032	8.77356e-05	4.87226e-07
A0A0A0MRL6;O14639;F8W8M4;A0A3B3IS55;J3QSX6	508;540;480;596;163	A0A0A0MRL6	A0A0A0MRL6	Actin-binding LIM protein 1	ABLIM1	tr|A0A0A0MRL6|A0A0A0MRL6_HUMAN Actin-binding LIM protein 1 OS=Homo sapiens OX=9606 GN=ABLIM1 PE=1 SV=1;sp|O14639|ABLM1_HUMAN Actin-binding LIM protein 1 OS=Homo sapiens OX=9606 GN=ABLIM1 PE=1 SV=3;tr|F8W8M4|F8W8M4_HUMAN Actin-binding LIM protein 1 OS=Homo	0.976502	16.1865	0.00622814	141.48	S	PPIYKQHAALAAQSKSSEDIIKFSKFPAAQA	S(0.977)S(0.023)EDIIK	2	954	270	508	508	25101	30395	101990;101991;101992;101993;101994	Actin-binding LIM protein 1	ABLIM1	A0A0A0MRL6	ALAAQSKSSEDIIKF-p	1	-6.01534	-5.92216	-5.74705	-8.3622	-5.78418	-6.26154	-5.88413	-5.63126	-5.36296	-5.61702	-5.94892	-2.97034	-3.29799	-2.58693	-2.14727	-2.35261	0.211303	0.659883	0.106159	5.90556e-06	3.01783	1.11323e-06	3.00193e-07
Q13085;A0A0C4DGT1	80;80	Q13085	Q13085	Acetyl-CoA carboxylase 1;Biotin carboxylase	ACACA	sp|Q13085|ACACA_HUMAN Acetyl-CoA carboxylase 1 OS=Homo sapiens OX=9606 GN=ACACA PE=1 SV=2;tr|A0A0C4DGT1|A0A0C4DGT1_HUMAN Acetyl-CoA carboxylase 1 (Fragment) OS=Homo sapiens OX=9606 GN=ACACA PE=1 SV=1	0.994308	24.0294	0.000276723	136.27	S	SSLQDGLALHIRSSMSGLHLVKQGRDRKKID	S(0.002)S(0.004)MS(0.994)GLHLVK	3	13141	4132	80	80	25282	30612;30613	102645;102646;102647;102648;102649;102651	Acetyl-CoA carboxylase 1	ACACA	Q13085	LHIRSSMSGLHLVKQ-p	1	-5.6356	-5.00971	-5.55873	-5.18912	-5.24253	-5.35224	-4.44535	-3.81046	-4.34254	-3.83338	-3.86698	-3.61032	-3.92706	-2.19345	-3.0842	-4.05878	0.00291801	1.27158	0.000313934	0.049224	0.684982	0.0320477	1.0849e-05
Q15027	739	Q15027	Q15027	Arf-GAP with coiled-coil, ANK repeat and PH domain-containing protein 1	ACAP1	sp|Q15027|ACAP1_HUMAN Arf-GAP with coiled-coil, ANK repeat and PH domain-containing protein 1 OS=Homo sapiens OX=9606 GN=ACAP1 PE=1 SV=1	0.999977	46.3329	0.014135	83.265	T	SDDPEKLSRRSHDLHTL______________	SHDLHT(1)L	3	24841	4275	739	739	22796	27518	91437	Arf-GAP with coiled-coil, ANK repeat and PH domain-containing protein 1	ACAP1	Q15027	RRSHDLHTL______-p	1	-4.88999	-5.85565	-5.06699	-5.23896	-5.71038	-5.33777	-5.61636	-5.5557	-3.64391	-5.30103	-6.42173	-3.23332	-1.56804	-3.78689	-3.69901	-3.36369	0.954173	0.0422124	0.924724	0.000550708	2.17755	0.000208511	0.000299951
Q9H3P7	344	Q9H3P7	Q9H3P7	Golgi resident protein GCP60	ACBD3	sp|Q9H3P7|GCP60_HUMAN Golgi resident protein GCP60 OS=Homo sapiens OX=9606 GN=ACBD3 PE=1 SV=4	0.904145	9.94134	9.72574e-15	215.72	S	SNMMSVNGQAKTHTDSSEKELEPEAAEEALE	THT(0.004)DS(0.904)S(0.092)EK	3	18945	5647	344	344	27144	32941	111222;111223	Golgi resident protein GCP60	ACBD3	Q9H3P7	QAKTHTDSSEKELEP-p	1	-4.37157	-4.47456	-4.89143	-4.20966	-4.43346	-4.53036	-4.73228	-4.69208	-4.31763	-4.74426	-4.59637	-3.66989	-3.53402	-2.74551	-2.89853	-3.71422	0.656455	-0.13135	0.516584	3.70964e-05	1.30409	9.40248e-06	6.40868e-05
Q9H3P7	345	Q9H3P7	Q9H3P7	Golgi resident protein GCP60	ACBD3	sp|Q9H3P7|GCP60_HUMAN Golgi resident protein GCP60 OS=Homo sapiens OX=9606 GN=ACBD3 PE=1 SV=4	0.702449	3.80091	9.72574e-15	215.72	S	NMMSVNGQAKTHTDSSEKELEPEAAEEALEN	THT(0.004)DS(0.293)S(0.702)EK	3	18946	5647	345	345	27144	32941	111223;111224	Golgi resident protein GCP60	ACBD3	Q9H3P7	AKTHTDSSEKELEPE-p	1	-4.33379	-4.65025	-5.04523	-4.63212	-4.45833	-4.51311	-4.69146	-4.51215	-4.06435	-4.55164	-4.44494	-3.68325	-3.49659	-2.7298	-2.9711	-3.73469	0.612152	0.152565	0.465844	0.000204295	1.12982	6.7003e-05	3.46836e-05
Q5T8D3;B7Z2R7	421;410	Q5T8D3	Q5T8D3	Acyl-CoA-binding domain-containing protein 5	ACBD5	sp|Q5T8D3|ACBD5_HUMAN Acyl-CoA-binding domain-containing protein 5 OS=Homo sapiens OX=9606 GN=ACBD5 PE=1 SV=1;tr|B7Z2R7|B7Z2R7_HUMAN Acyl-CoA-binding domain-containing protein 5 OS=Homo sapiens OX=9606 GN=ACBD5 PE=1 SV=1	0.5	0	2.57359e-05	136.96	T	VRRGRGHRMQHLSEGTKGRQVGSGGDGERWG	MQHLS(0.5)EGT(0.5)K	2	22576	1219	421	421	16186	19517;19518	64574	Acyl-CoA-binding domain-containing protein 5	ACBD5	Q5T8D3	MQHLSEGTKGRQVGS-p	1	-4.55317	-4.11474	-4.57503	-4.59178	-4.54002	-4.73869	-4.66203	-4.97999	-4.64769	-4.52865	-4.74766	-3.9954	-4.07763	-1.8634	-3.54242	-4.02069	0.679368	-0.194297	0.544408	0.00385991	1.21329	0.00186945	0.00894106
Q5T8D3;B7Z2R7	418;407	Q5T8D3	Q5T8D3	Acyl-CoA-binding domain-containing protein 5	ACBD5	sp|Q5T8D3|ACBD5_HUMAN Acyl-CoA-binding domain-containing protein 5 OS=Homo sapiens OX=9606 GN=ACBD5 PE=1 SV=1;tr|B7Z2R7|B7Z2R7_HUMAN Acyl-CoA-binding domain-containing protein 5 OS=Homo sapiens OX=9606 GN=ACBD5 PE=1 SV=1	0.999949	42.9422	2.57359e-05	150.49	S	FSNVRRGRGHRMQHLSEGTKGRQVGSGGDGE	MQHLS(1)EGTK	3	4452	1219	418	418	16186	19517;19518	64572;64573;64574;64575	Acyl-CoA-binding domain-containing protein 5	ACBD5	Q5T8D3	GHRMQHLSEGTKGRQ-p	1	-4.71464	-4.28632	-4.67924	-4.84009	-4.70795	-4.37914	-5.02705	-5.20327	-4.99557	-5.02692	-5.08464	-3.72952	-3.59234	-1.86905	-3.26888	-3.93657	0.22513	-0.46626	0.115768	5.18319e-05	1.78822	1.383e-05	0.000554636
Q9UKV3;S4R3H4;E7EQT4;G3V3T3;G3V3B0	863;805;823;105;104	Q9UKV3;G3V3B0	Q9UKV3	Apoptotic chromatin condensation inducer in the nucleus	ACIN1	sp|Q9UKV3|ACINU_HUMAN Apoptotic chromatin condensation inducer in the nucleus OS=Homo sapiens OX=9606 GN=ACIN1 PE=1 SV=2;tr|S4R3H4|S4R3H4_HUMAN Apoptotic chromatin condensation inducer in the nucleus OS=Homo sapiens OX=9606 GN=ACIN1 PE=1 SV=1;tr|E7EQT4|E7E	0.998861	29.4634	5.99958e-18	219.58	S	KRRWGASTATTQKKPSISITTESLKSLIPDI	KPS(0.999)IS(0.001)ITTESLK	3	5259	1567;2009	863;104	863	12821	15399	52079;52080	Apoptotic chromatin condensation inducer in the nucleus	ACIN1	Q9UKV3	ATTQKKPSISITTES-p	1	-5.07661	-7.11688	-4.83073	-5.08054	-4.54375	-5.4394	-4.64018	-3.62228	-3.95783	-3.10633	-4.34231	-2.96198	-3.67883	-3.44725	-2.94386	-4.22679	0.014158	1.4142	0.00292149	0.328216	0.482046	0.270832	0.000582595
G3V3B0	67	G3V3B0	G3V3B0	NA	ACIN1	tr|G3V3B0|G3V3B0_HUMAN Apoptotic chromatin condensation inducer in the nucleus OS=Homo sapiens OX=9606 GN=ACIN1 PE=1 SV=1	0.978356	17.9363	0.0053394	74.46	S	EKKESSLPKSFKRKISVVSTKGVPAGNSDTE	RKIS(0.978)VVS(0.016)T(0.006)K	3	6710	2009	67	67	20215	24350	79858;79859	Apoptotic chromatin condensation inducer in the nucleus	ACIN1	G3V3B0	KSFKRKISVVSTKGV-p	1	-4.77354	-4.68326	-4.23652	-4.75699	-4.32388	-4.70355	-4.89065	-3.98559	-4.25805	-3.63649	-4.18254	-3.67315	-3.2853	-3.40525	-3.95121	-3.03993	0.195599	0.388961	0.0952588	0.0113264	0.719696	0.00622767	0.000299779
Q9UKV3;S4R3H4;E7EQT4	240;182;200	Q9UKV3	Q9UKV3	Apoptotic chromatin condensation inducer in the nucleus	ACIN1	sp|Q9UKV3|ACINU_HUMAN Apoptotic chromatin condensation inducer in the nucleus OS=Homo sapiens OX=9606 GN=ACIN1 PE=1 SV=2;tr|S4R3H4|S4R3H4_HUMAN Apoptotic chromatin condensation inducer in the nucleus OS=Homo sapiens OX=9606 GN=ACIN1 PE=1 SV=1;tr|E7EQT4|E7E	0.999991	51.1286	1.10596e-06	97.771	S	ERRSSRVRQARAAKLSEGSQPAEEEEDQETP	AAKLS(1)EGS(1)QPAEEEEDQETPSR	3	5251	1567	240	240	147;15124	178;179;18085	625;626;628;60096	Apoptotic chromatin condensation inducer in the nucleus	ACIN1	Q9UKV3	QARAAKLSEGSQPAE-p	1	-4.13309	-4.36155	-4.41629	-4.75416	-4.11854	-4.61737	-4.65392	-4.81683	-4.25238	-4.68675	-4.94681	-3.18073	-3.17863	-3.37009	-3.32306	-3.3827	0.222696	-0.271173	0.113905	2.2713e-06	1.3843	3.58637e-07	1.34142e-05
Q9UKV3;S4R3H4;E7EQT4	243;185;203	Q9UKV3	Q9UKV3	Apoptotic chromatin condensation inducer in the nucleus	ACIN1	sp|Q9UKV3|ACINU_HUMAN Apoptotic chromatin condensation inducer in the nucleus OS=Homo sapiens OX=9606 GN=ACIN1 PE=1 SV=2;tr|S4R3H4|S4R3H4_HUMAN Apoptotic chromatin condensation inducer in the nucleus OS=Homo sapiens OX=9606 GN=ACIN1 PE=1 SV=1;tr|E7EQT4|E7E	0.999989	50.2211	1.13862e-06	97.771	S	SSRVRQARAAKLSEGSQPAEEEEDQETPSRN	AAKLS(1)EGS(1)QPAEEEEDQETPSR	3	5252	1567	243	243	147;15124	178;179;18085	628;60097	Apoptotic chromatin condensation inducer in the nucleus	ACIN1	Q9UKV3	AAKLSEGSQPAEEEE-p	1	-4.45345	-5.0785	-5.90003	-5.02371	-4.91602	-5.80631	-5.33002	-5.59248	-5.10942	-5.25312	-5.99	-3.64731	-2.95949	-3.44552	-2.99875	-1.81346	0.579346	-0.258674	0.430782	6.47978e-06	2.4821	1.24609e-06	1.16839e-05
Q9UKV3;S4R3H4;E7EQT4	490;432;450	Q9UKV3	Q9UKV3	Apoptotic chromatin condensation inducer in the nucleus	ACIN1	sp|Q9UKV3|ACINU_HUMAN Apoptotic chromatin condensation inducer in the nucleus OS=Homo sapiens OX=9606 GN=ACIN1 PE=1 SV=2;tr|S4R3H4|S4R3H4_HUMAN Apoptotic chromatin condensation inducer in the nucleus OS=Homo sapiens OX=9606 GN=ACIN1 PE=1 SV=1;tr|E7EQT4|E7E	1	81.9152	2.3485e-18	179.51	S	GGLSPLSSPSDTKAESPAEKVPEESVLPLVQ	AES(1)PAEK	2	5253	1567	490	490	794;795	978;979	3415;3416;3417;3418;3419;3420;3421;3422;3423;3424;3425	Apoptotic chromatin condensation inducer in the nucleus	ACIN1	Q9UKV3	PSDTKAESPAEKVPE-p	1	-4.34278	-4.42598	-4.48095	-4.85987	-4.04653	-4.33738	-4.57627	-4.61556	-4.64142	-4.57589	-4.85854	-3.4213	-2.97812	-3.32639	-3.19344	-3.53022	0.276951	-0.237955	0.15318	2.10821e-06	1.36364	3.27218e-07	9.31217e-06
Q9UKV3;S4R3H4;E7EQT4;G3V3T3	825;767;785;67	Q9UKV3	Q9UKV3	Apoptotic chromatin condensation inducer in the nucleus	ACIN1	sp|Q9UKV3|ACINU_HUMAN Apoptotic chromatin condensation inducer in the nucleus OS=Homo sapiens OX=9606 GN=ACIN1 PE=1 SV=2;tr|S4R3H4|S4R3H4_HUMAN Apoptotic chromatin condensation inducer in the nucleus OS=Homo sapiens OX=9606 GN=ACIN1 PE=1 SV=1;tr|E7EQT4|E7E	0.99977	36.3822	2.09161e-19	216.15	S	EKKESSLPKSFKRKISVVSATKGVPAGNSDT	RKIS(1)VVSATK	4	5264	1567	825	825	20214	24349	79854;79855;79856;79857	Apoptotic chromatin condensation inducer in the nucleus	ACIN1	Q9UKV3	KSFKRKISVVSATKG-p	1	-6.44752	-6.36561	-5.18961	-6.63814	-4.80704	-6.13351	-5.22226	-3.8386	-4.58653	-3.42753	-4.00311	-3.23258	-3.21272	-2.97128	-3.58583	-2.55348	0.00225705	1.71464	0.000214769	0.0172705	1.10443	0.00995303	3.30905e-06
Q9UKV3;S4R3H4;E7EQT4	208;150;168	Q9UKV3	Q9UKV3	Apoptotic chromatin condensation inducer in the nucleus	ACIN1	sp|Q9UKV3|ACINU_HUMAN Apoptotic chromatin condensation inducer in the nucleus OS=Homo sapiens OX=9606 GN=ACIN1 PE=1 SV=2;tr|S4R3H4|S4R3H4_HUMAN Apoptotic chromatin condensation inducer in the nucleus OS=Homo sapiens OX=9606 GN=ACIN1 PE=1 SV=1;tr|E7EQT4|E7E	0.995936	25.4696	7.59025e-11	208.47	S	RPELELSRHSPRKSSSISEEKGDSDDEKPRK	SS(0.003)S(0.996)IS(0.001)EEK	2	5276	1567	208	208	25450;25451;25452	30820;30821;30822;30823	103300;103307;103308;103309	Apoptotic chromatin condensation inducer in the nucleus	ACIN1	Q9UKV3	HSPRKSSSISEEKGD-p	2	-4.66653	-4.95314	-4.73481	-5.06867	-4.65987	-4.90627	-4.25229	-4.02221	-4.2921	-4.04421	-4.37894	-3.4676	-2.77584	-3.74161	-3.245	-3.3555	0.00976146	0.633601	0.00172809	0.000360199	0.880837	0.000128108	6.44441e-07
Q9UKV3;S4R3H4;E7EQT4	216;158;176	Q9UKV3	Q9UKV3	Apoptotic chromatin condensation inducer in the nucleus	ACIN1	sp|Q9UKV3|ACINU_HUMAN Apoptotic chromatin condensation inducer in the nucleus OS=Homo sapiens OX=9606 GN=ACIN1 PE=1 SV=2;tr|S4R3H4|S4R3H4_HUMAN Apoptotic chromatin condensation inducer in the nucleus OS=Homo sapiens OX=9606 GN=ACIN1 PE=1 SV=1;tr|E7EQT4|E7E	1	41.2594	1.03506e-41	269.51	S	HSPRKSSSISEEKGDSDDEKPRKGERRSSRV	GDS(1)DDEKPR	3	5257	1567	216	216	8321;8322;25451;25452	10019;10020;30821;30822;30823	34618;34619;34620;34621;103302;103303;103304;103305;103306;103307;103308;103309;103310;103311;103312;103313	Apoptotic chromatin condensation inducer in the nucleus	ACIN1	Q9UKV3	ISEEKGDSDDEKPRK-p	2	-4.67834	-4.94835	-4.76431	-5.09553	-4.66967	-4.90672	-4.25086	-4.04015	-4.30561	-4.05753	-4.39669	-3.45507	-2.75694	-3.73556	-3.22921	-3.35635	0.0100111	0.633653	0.00179434	0.000298834	0.903543	0.000103618	5.72931e-07
Q9UKV3;S4R3H4;E7EQT4	710;652;670	Q9UKV3	Q9UKV3	Apoptotic chromatin condensation inducer in the nucleus	ACIN1	sp|Q9UKV3|ACINU_HUMAN Apoptotic chromatin condensation inducer in the nucleus OS=Homo sapiens OX=9606 GN=ACIN1 PE=1 SV=2;tr|S4R3H4|S4R3H4_HUMAN Apoptotic chromatin condensation inducer in the nucleus OS=Homo sapiens OX=9606 GN=ACIN1 PE=1 SV=1;tr|E7EQT4|E7E	0.999981	47.1754	6.91281e-21	230.23	S	ERTSTSSSSVQARRLSQPESAEKHVTQRLQP	RLS(1)QPESAEK	3	5265	1567	710	710	20419	24589	80729;80730;80731;80732;80733;80734;80735;80736;80737;80738;80739;80740;80741	Apoptotic chromatin condensation inducer in the nucleus	ACIN1	Q9UKV3	SVQARRLSQPESAEK-p	1	-4.53555	-4.4013	-5.21939	-5.0406	-5.00232	-5.28088	-4.62471	-4.55297	-4.61994	-4.3718	-4.64492	-3.46484	-3.01695	-3.28109	-2.90276	-2.91439	0.159818	0.350471	0.072751	5.17431e-06	1.44686	9.49115e-07	2.0588e-07
P53396	457	P53396	P53396	ATP-citrate synthase	ACLY	sp|P53396|ACLY_HUMAN ATP-citrate synthase OS=Homo sapiens OX=9606 GN=ACLY PE=1 SV=3	0.960512	14.6402	2.4087e-16	174.59	S	SGSTSTPAPSRTASFSESRADEVAPAKKAKP	TAS(0.033)FS(0.961)ES(0.006)R	2	12012	3790	457	457	26497;26498;26499	32137;32138;32139	108191;108209	ATP-citrate synthase	ACLY	P53396	PSRTASFSESRADEV-p	1	-5.01682	-5.90408	-4.82498	-5.41102	-4.7986	-5.32009	-4.08666	-3.71093	-4.20629	-3.78674	-3.79352	-3.01	-5.45581	-2.61233	-3.18154	-3.68	0.0168818	1.29577	0.00369323	0.482746	0.328892	0.422934	0.0013385
Q9NR19;F8WCJ4;C9IYL0;B4DEH9;C9JY31;C9JXD9;F8WC73	14;14;14;14;14;14;14	Q9NR19	Q9NR19	Acetyl-coenzyme A synthetase, cytoplasmic	ACSS2	sp|Q9NR19|ACSA_HUMAN Acetyl-coenzyme A synthetase, cytoplasmic OS=Homo sapiens OX=9606 GN=ACSS2 PE=1 SV=1;tr|F8WCJ4|F8WCJ4_HUMAN Acetyl-coenzyme A synthetase, cytoplasmic OS=Homo sapiens OX=9606 GN=ACSS2 PE=1 SV=1;tr|C9IYL0|C9IYL0_HUMAN Acetyl-coenzyme A s	0.705007	3.78844	4.64359e-11	160.08	S	__MGLPEERVRSGSGSRGQEEAGAGGRARSW	SGS(0.295)GS(0.705)RGQEEAGAGGR	2	19394	5780	14	14	22681	27359	90809	Acetyl-coenzyme A synthetase, cytoplasmic	ACSS2	Q9NR19	RVRSGSGSRGQEEAG-p	1	-4.45699	-4.102	-5.2502	-5.31376	-4.47255	-4.52897	-4.42684	-4.99933	-4.92154	-4.47508	-5.18661	-4.01762	-3.25965	-3.97104	-4.27836	-1.7768	0.848425	-0.114467	0.763859	0.00652594	1.34119	0.0033581	0.00849809
Q9NZ32;H0YJD9	415;147	Q9NZ32	Q9NZ32	Actin-related protein 10	ACTR10	sp|Q9NZ32|ARP10_HUMAN Actin-related protein 10 OS=Homo sapiens OX=9606 GN=ACTR10 PE=1 SV=1;tr|H0YJD9|H0YJD9_HUMAN Actin-related protein 10 (Fragment) OS=Homo sapiens OX=9606 GN=ACTR10 PE=1 SV=1	0.8075	6.22712	0.0286778	102.46	T	DVGKTQPPLMKRAFSTEK_____________	AFS(0.193)T(0.807)EK	2	25998	5874	415	415	914;19515	1107;23512	3811;3812;3814	Actin-related protein 10	ACTR10	Q9NZ32	LMKRAFSTEK_____-p	1	-6.11295	-5.69303	-5.88598	-6.38227	-5.50213	-5.66392	-5.11829	-4.61836	-5.03837	-4.99577	-4.60883	-3.5844	-3.15599	-1.4246	-3.07012	-4.79066	0.0683812	0.997457	0.0236856	0.00219503	1.67077	0.000990354	1.80394e-05
Q9NZ32;H0YJD9	414;146	Q9NZ32	Q9NZ32	Actin-related protein 10	ACTR10	sp|Q9NZ32|ARP10_HUMAN Actin-related protein 10 OS=Homo sapiens OX=9606 GN=ACTR10 PE=1 SV=1;tr|H0YJD9|H0YJD9_HUMAN Actin-related protein 10 (Fragment) OS=Homo sapiens OX=9606 GN=ACTR10 PE=1 SV=1	0.987105	18.8394	0.00261274	150.06	S	FDVGKTQPPLMKRAFSTEK____________	RAFS(0.987)T(0.013)EK	3	19630	5874	414	414	914;19515	1107;23512	3812;3813;3814;76283;76284;76285;76286;76287;76288;76289;76290;76291;76292;76293;76294;76295;76296	Actin-related protein 10	ACTR10	Q9NZ32	PLMKRAFSTEK____-p	1	-6.80247	-6.92629	-6.66874	-6.87096	-6.0957	-7.05831	-4.64214	-3.52957	-4.66028	-4.01098	-3.44053	-2.77774	-2.81436	-2.89658	-2.93407	-3.85982	1.26524e-05	2.68038	2.67033e-08	0.00544553	1.00019	0.00274161	4.09433e-09
O14672	719	O14672	O14672	Disintegrin and metalloproteinase domain-containing protein 10	ADAM10	sp|O14672|ADA10_HUMAN Disintegrin and metalloproteinase domain-containing protein 10 OS=Homo sapiens OX=9606 GN=ADAM10 PE=1 SV=1	1	59.3684	0.000344347	128.9	T	PSSNPKLPPPKPLPGTLKRRRPPQPIQQPQR	PLPGT(1)LK	2	23422	2652	719	719	14730;17794	17632;21469	58860;58861;58862;70161;70162;70163	Disintegrin and metalloproteinase domain-containing protein 10	ADAM10	O14672	PPKPLPGTLKRRRPP-p	1	-5.38682	-5.34663	-5.30679	-5.43129	-5.30161	-5.11487	-5.33765	-4.16384	-4.71862	-4.77577	-3.86367	-3.26989	-1.77283	-3.31651	-3.55566	-4.52456	0.130652	0.742757	0.0556603	0.0067508	1.28402	0.00348562	0.000107316
P78536	819	P78536	P78536	Disintegrin and metalloproteinase domain-containing protein 17	ADAM17	sp|P78536|ADA17_HUMAN Disintegrin and metalloproteinase domain-containing protein 17 OS=Homo sapiens OX=9606 GN=ADAM17 PE=1 SV=1	1	87.1234	0.00533702	120.27	S	EKAASFKLQRQNRVDSKETEC__________	QNRVDS(1)K	3	12309	3962	819	819	18833	22697	73722;73723;73724	Disintegrin and metalloproteinase domain-containing protein 17	ADAM17	P78536	QRQNRVDSKETEC__-p	1	-6.55204	-7.18399	-6.40181	-7.47967	-6.31073	-6.48622	-5.7189	-4.88946	-4.99565	-5.26963	-5.79272	-2.35326	-1.27843	-3.80355	-2.96908	-7.38524	0.161018	1.40247	0.0734876	0.0515584	1.77536	0.0336998	0.0011248
P78536	791	P78536	P78536	Disintegrin and metalloproteinase domain-containing protein 17	ADAM17	sp|P78536|ADA17_HUMAN Disintegrin and metalloproteinase domain-containing protein 17 OS=Homo sapiens OX=9606 GN=ADAM17 PE=1 SV=1	1	81.9085	1.30969e-59	278.64	S	GFEKDPFPNSSTAAKSFEDLTDHPVTRSEKA	S(1)FEDLTDHPVTR	3	12310	3962	791	791	22381	26986	89452;89453;89454;89455;89456;89457;89458;89459	Disintegrin and metalloproteinase domain-containing protein 17	ADAM17	P78536	NSSTAAKSFEDLTDH-p	1	-5.37382	-5.44715	-5.21337	-5.62978	-5.33765	-5.39732	-5.2345	-4.84964	-4.78467	-4.93518	-4.93777	-2.57829	-3.0795	-1.9882	-2.98664	-5.03209	0.378826	0.451499	0.235178	0.000544808	1.81541	0.000206166	4.03492e-05
P78536	735	P78536	P78536	Disintegrin and metalloproteinase domain-containing protein 17	ADAM17	sp|P78536|ADA17_HUMAN Disintegrin and metalloproteinase domain-containing protein 17 OS=Homo sapiens OX=9606 GN=ADAM17 PE=1 SV=1	0.99537	23.3245	0.000250602	123.24	T	DSASVRIIKPFPAPQTPGRLQPAPVIPSAPA	PFPAPQT(0.995)PGRLQPAPVIPS(0.005)APAAPK	3	24506	3962	735	735	17666	21324	69713	Disintegrin and metalloproteinase domain-containing protein 17	ADAM17	P78536	KPFPAPQTPGRLQPA-p	1	-5.78518	-5.87704	-4.77399	-5.60313	-5.00844	-5.90223	-4.51755	-4.13178	-3.51144	-3.50444	-4.49105	-3.10343	-2.3744	-3.835	-3.18624	-4.32723	0.00362503	1.46041	0.000428185	0.102541	0.665993	0.072589	2.82629e-05
Q13443	735	Q13443	Q13443	Disintegrin and metalloproteinase domain-containing protein 9	ADAM9	sp|Q13443|ADAM9_HUMAN Disintegrin and metalloproteinase domain-containing protein 9 OS=Homo sapiens OX=9606 GN=ADAM9 PE=1 SV=1	0.900212	12.2358	0.00906196	84.169	T	RDQLWRSYFRKKRSQTYESDGKNQANPSRQP	RS(0.054)QT(0.9)Y(0.042)ES(0.004)DGK	3	24727	4169	735	735	21079	25368	83579;83580	Disintegrin and metalloproteinase domain-containing protein 9	ADAM9	Q13443	FRKKRSQTYESDGKN-p	1	-4.90674	-4.84708	-4.75663	-4.51173	-4.44997	-4.77344	-5.23534	-4.95107	-4.83843	-5.00504	-5.25394	-3.7871	-3.63413	-3.68471	-3.86952	-1.65093	0.429301	-0.349165	0.280671	0.000203293	1.73149	6.6633e-05	0.000958229
Q13443	752	Q13443	Q13443	Disintegrin and metalloproteinase domain-containing protein 9	ADAM9	sp|Q13443|ADAM9_HUMAN Disintegrin and metalloproteinase domain-containing protein 9 OS=Homo sapiens OX=9606 GN=ADAM9 PE=1 SV=1	0.999991	50.324	2.46019e-05	113.14	S	ESDGKNQANPSRQPGSVPRHVSPVTPPREVP	NQANPSRQPGS(1)VPR	3	13288	4169	752	752	17081	20651	67789	Disintegrin and metalloproteinase domain-containing protein 9	ADAM9	Q13443	NPSRQPGSVPRHVSP-p	1	-4.64306	-4.72551	-4.29302	-4.30178	-4.37332	-4.2705	-4.62756	-4.40562	-4.06885	-4.68212	-4.77157	-3.45755	-3.12648	-3.27931	-3.37023	-3.43642	0.75142	-0.0766147	0.635862	1.05586e-05	1.17715	2.1977e-06	1.19178e-05
Q9NPF8;Q2V6Q1	380;386	Q9NPF8	Q9NPF8	Arf-GAP with dual PH domain-containing protein 2	ADAP2;CENTA2	sp|Q9NPF8|ADAP2_HUMAN Arf-GAP with dual PH domain-containing protein 2 OS=Homo sapiens OX=9606 GN=ADAP2 PE=1 SV=1;tr|Q2V6Q1|Q2V6Q1_HUMAN Arf-GAP with dual PH domain-containing protein 2 OS=Homo sapiens OX=9606 GN=ADAP2 PE=1 SV=1	0.701662	3.74117	1.41766e-07	134.9	S	TPLNRLTASTESGRSSR______________	LTASTES(0.002)GRS(0.296)S(0.702)R	3	14289	4402	380	380	15364	18370	60924;60925	Arf-GAP with dual PH domain-containing protein 2	ADAP2	Q9NPF8	STESGRSSR______-p	1	-5.17503	-5.02946	-5.22845	-4.79971	-4.85464	-5.20764	-5.32102	-5.4852	-4.98176	-5.62564	-5.97847	-2.27015	-2.73753	-2.8486	-3.10036	-3.47847	0.142215	-0.429265	0.0621727	3.95414e-08	2.5914	2.64683e-09	1.5308e-07
P55265;A0A3B3ITG9;A0A3B3ISX1;A0A3B3IRQ9	629;334;548;606	P55265	P55265	Double-stranded RNA-specific adenosine deaminase	ADAR	sp|P55265|DSRAD_HUMAN Double-stranded RNA-specific adenosine deaminase OS=Homo sapiens OX=9606 GN=ADAR PE=1 SV=4;tr|A0A3B3ITG9|A0A3B3ITG9_HUMAN Double-stranded RNA-specific adenosine deaminase (Fragment) OS=Homo sapiens OX=9606 GN=ADAR PE=1 SV=1;tr|A0A3B3I	1	54.2591	0.00236789	111.61	S	SPVTTLLECMHKLGNSCEFRLLSKEGPAHEP	LGNS(1)CEFR	2	12087	3820	629	629	13957	16753	56383;56384;56385	Double-stranded RNA-specific adenosine deaminase	ADAR	P55265	CMHKLGNSCEFRLLS-p	1	-4.5196	-4.67899	-4.9164	-5.1937	-4.95484	-5.33175	-4.00357	-3.40985	-4.47941	-2.82869	-3.27254	-4.58757	-3.46784	-3.20557	-3.92577	-4.37556	0.00341811	1.33373	0.000394002	0.392135	-0.31365	0.332597	0.00678224
Q9UEY8	673	Q9UEY8	Q9UEY8	Gamma-adducin	ADD3	sp|Q9UEY8|ADDG_HUMAN Gamma-adducin OS=Homo sapiens OX=9606 GN=ADD3 PE=1 SV=1	1	116.795	2.13328e-168	394.2	S	IEITIKSPEKIEEVLSPEGSPSKSPSKKKKK	IEEVLS(1)PEGS(0.995)PS(0.005)K	2	19984	5962	673	673	11086;11087;11088	13344;13345;13347;13348;13349;13350;13351	45958;45959;45960;45961;45962;45963;45964;45965;45966;45967;45968;45969;45973;45974;45981;45982;45983;45984;45985;45986;45988;45989;45992;45996;46014	Gamma-adducin	ADD3	Q9UEY8	EKIEEVLSPEGSPSK-p	2	-5.85423	-5.43862	-6.53008	-4.97209	-6.0967	-6.03321	-4.28579	-3.47663	-4.16079	-3.94786	-3.81409	-3.3083	-2.88749	-2.56354	-2.84808	-6.63519	0.0168415	1.88379	0.0036818	0.675571	0.288514	0.626381	0.00255697
Q9UEY8	679	Q9UEY8	Q9UEY8	Gamma-adducin	ADD3	sp|Q9UEY8|ADDG_HUMAN Gamma-adducin OS=Homo sapiens OX=9606 GN=ADD3 PE=1 SV=1	0.972636	15.5077	3.15312e-18	185.57	S	SPEKIEEVLSPEGSPSKSPSKKKKKFRTPSF	IEEVLS(1)PEGS(0.027)PS(0.973)K	2	19986	5962	679	679	11086;11087;11088	13344;13345;13347;13348;13349;13350;13351	45959;45960;45985;45996	Gamma-adducin	ADD3	Q9UEY8	LSPEGSPSKSPSKKK-p	2	-5.74954	-5.33356	-6.38853	-4.76444	-6.07876	-5.92033	-4.60818	-3.75596	-4.37592	-4.26109	-4.10695	-3.1736	-2.68387	-2.35519	-2.96697	-6.21967	0.0412802	1.48424	0.0120899	0.246824	0.741758	0.19549	0.0013658
Q9UEY8	677	Q9UEY8	Q9UEY8	Gamma-adducin	ADD3	sp|Q9UEY8|ADDG_HUMAN Gamma-adducin OS=Homo sapiens OX=9606 GN=ADD3 PE=1 SV=1	0.999965	44.5421	1.65142e-105	342.28	S	IKSPEKIEEVLSPEGSPSKSPSKKKKKFRTP	IEEVLSPEGS(1)PSK	2	19985	5962	677	677	11086;11087;11088	13344;13345;13347;13348;13349;13350;13351	45958;45961;45962;45963;45964;45965;45966;45970;45971;45972;45975;45976;45977;45978;45981;45982;45983;45984;45985;45987;45990;45991;45993;45994;45995;45997;46012;46014	Gamma-adducin	ADD3	Q9UEY8	EVLSPEGSPSKSPSK-p	3	-6.49575	-5.61091	-6.71044	-5.14927	-6.69671	-6.67786	-4.77455	-3.74379	-4.74738	-4.25101	-4.20801	-2.30646	-2.60072	-2.64777	-3.12414	-6.05786	0.0145147	1.87854	0.00303178	0.131451	0.997557	0.0959119	0.000182589
Q9UEY8	681	Q9UEY8	Q9UEY8	Gamma-adducin	ADD3	sp|Q9UEY8|ADDG_HUMAN Gamma-adducin OS=Homo sapiens OX=9606 GN=ADD3 PE=1 SV=1	0.997197	27.7588	7.01552e-242	440.8	S	EKIEEVLSPEGSPSKSPSKKKKKFRTPSFLK	IEEVLSPEGSPS(0.001)KS(0.997)PS(0.002)K	3	19987	5962	681	681	11087;11088	13347;13348;13349;13350;13351	45981;45983;45984;45985;45987;45988;45989;45992;45993;45994;45999;46000;46001;46002;46005;46006;46007;46008;46009;46010;46011;46014	Gamma-adducin	ADD3	Q9UEY8	PEGSPSKSPSKKKKK-p	3	-6.98063	-5.90347	-7.30856	-5.34024	-7.18748	-7.45588	-4.88071	-3.73391	-4.79581	-4.25162	-4.23621	-2.25389	-2.56224	-2.57966	-3.0723	-5.96349	0.00588277	2.31639	0.00084481	0.116427	1.09334	0.0838119	5.60847e-05
Q9H2P0;A0A2R8Y6X0;A0A669KBJ7	409;181;481	Q9H2P0	Q9H2P0	Activity-dependent neuroprotector homeobox protein	ADNP	sp|Q9H2P0|ADNP_HUMAN Activity-dependent neuroprotector homeobox protein OS=Homo sapiens OX=9606 GN=ADNP PE=1 SV=1;tr|A0A2R8Y6X0|A0A2R8Y6X0_HUMAN Activity-dependent neuroprotector homeobox protein OS=Homo sapiens OX=9606 GN=ADNP PE=1 SV=1;tr|A0A669KBJ7|A0A6	0.99948	33.4095	0.000103117	121.21	S	LQSANASSLSSGQLKSPSLSQSQASRVLGQS	S(0.999)PSLSQSQASR	2	2623	703	409	409	24318	29418	98535	Activity-dependent neuroprotector homeobox protein	ADNP	Q9H2P0	LSSGQLKSPSLSQSQ-p	1	-4.64864	-4.54521	-4.53439	-4.96341	-4.69369	-4.78817	-4.75217	-4.88163	-4.29521	-4.94441	-5.37802	-3.91858	-2.25809	-3.56977	-2.50752	-4.22368	0.743093	-0.154701	0.624463	0.00049177	1.55476	0.000183433	0.000794366
Q9H2P0;A0A2R8Y6X0;A0A669KBJ7	921;693;993	Q9H2P0	Q9H2P0	Activity-dependent neuroprotector homeobox protein	ADNP	sp|Q9H2P0|ADNP_HUMAN Activity-dependent neuroprotector homeobox protein OS=Homo sapiens OX=9606 GN=ADNP PE=1 SV=1;tr|A0A2R8Y6X0|A0A2R8Y6X0_HUMAN Activity-dependent neuroprotector homeobox protein OS=Homo sapiens OX=9606 GN=ADNP PE=1 SV=1;tr|A0A669KBJ7|A0A6	0.999949	42.9555	1.80281e-87	320.48	S	DNPEEHVLKVIPEDASESEEKLDQKEDGSKY	VIPEDAS(1)ESEEK	2	2624	703	921	921	29379	35661	120230;120231;120232;120233;120234;120235	Activity-dependent neuroprotector homeobox protein	ADNP	Q9H2P0	KVIPEDASESEEKLD-p	1	-4.49176	-4.68744	-4.68184	-5.26388	-4.6164	-4.83387	-4.5291	-4.53738	-4.39639	-4.52118	-4.86208	-3.45292	-3.22594	-2.59003	-3.01794	-3.71047	0.493166	0.193311	0.343328	2.20824e-05	1.36976	5.19962e-06	2.76463e-06
P25098	670	P25098	P25098	Beta-adrenergic receptor kinase 1	ADRBK1	sp|P25098|ARBK1_HUMAN Beta-adrenergic receptor kinase 1 OS=Homo sapiens OX=9606 GN=GRK2 PE=1 SV=2	0.999964	44.4866	0.000102193	137.19	S	QQLVQRVPKMKNKPRSPVVELSKVPLVQRGS	NKPRS(1)PVVELSK	4	10941	3451	670	670	16819	20326	66767;66768;66769;66770	Beta-adrenergic receptor kinase 1	GRK2	P25098	KMKNKPRSPVVELSK-p	1	-4.88353	-4.80962	-5.20269	-4.71943	-4.76503	-5.01768	-3.79499	-3.1798	-3.86385	-3.65571	-3.4307	-3.59605	-3.6066	-3.87781	-3.23883	-4.80397	0.000673627	1.31465	3.32699e-05	0.398629	-0.239643	0.338802	0.000657787
Q16186;A0A087WX59	217;178	Q16186	Q16186	Proteasomal ubiquitin receptor ADRM1	ADRM1	sp|Q16186|ADRM1_HUMAN Proteasomal ubiquitin receptor ADRM1 OS=Homo sapiens OX=9606 GN=ADRM1 PE=1 SV=2;tr|A0A087WX59|A0A087WX59_HUMAN Proteasomal ubiquitin receptor ADRM1 OS=Homo sapiens OX=9606 GN=ADRM1 PE=1 SV=1	0.975478	16.1676	3.68126e-32	209.66	T	GSSSSSSSRSQSAAVTPSSTTSSTRATPAPS	SQSAAVT(0.975)PS(0.024)S(0.001)TTSSTR	2	21598	112	217	217	24618	29782	99869	Proteasomal ubiquitin receptor ADRM1	ADRM1	Q16186	RSQSAAVTPSSTTSS-p	1	-4.95739	-5.49776	-5.12747	-5.79034	-4.69946	-5.16263	-4.57161	-4.1412	-4.68755	-4.44492	-4.55972	-4.12456	-3.04242	-2.9249	-2.36688	-3.28634	0.0461764	0.724843	0.0140541	0.00046297	1.33198	0.000170918	3.16516e-06
Q8N556	668	Q8N556	Q8N556	Actin filament-associated protein 1	AFAP1	sp|Q8N556|AFAP1_HUMAN Actin filament-associated protein 1 OS=Homo sapiens OX=9606 GN=AFAP1 PE=1 SV=2	0.999918	40.8434	2.3533e-34	259.72	S	LGLAIEPKSGTSSPQSPVFRHRTLENSPISS	SGTSSPQS(1)PVFR	2	16423	4964	668	668	22771	27476;27477	91202;91203;91204;91205;91206;91207	Actin filament-associated protein 1	AFAP1	Q8N556	SGTSSPQSPVFRHRT-p	1	-4.38257	-4.36969	-4.6192	-4.32719	-4.47693	-4.53029	-4.69623	-4.39179	-4.16058	-4.4897	-4.73288	-3.29476	-2.73852	-3.67521	-3.33342	-3.80539	0.88534	-0.0432573	0.816848	7.71305e-05	1.12478	2.19081e-05	6.7924e-05
Q8TED9	98	Q8TED9	Q8TED9	Actin filament-associated protein 1-like 1	AFAP1L1	sp|Q8TED9|AF1L1_HUMAN Actin filament-associated protein 1-like 1 OS=Homo sapiens OX=9606 GN=AFAP1L1 PE=1 SV=2	1	80.2395	0.00113894	136.96	S	LRDMPEDDGEPSKGASPELAKSPRLRNAADL	GAS(1)PELAK	2	16950	5106	98	98	8192	9874	34198;34199	Actin filament-associated protein 1-like 1	AFAP1L1	Q8TED9	GEPSKGASPELAKSP-p	1	-4.97318	-5.00761	-4.53963	-5.16684	-4.85351	-5.4304	-5.26743	-5.23418	-5.21473	-5.5175	-5.88607	-3.84925	-3.24566	-4.31957	-2.49678	-1.79486	0.380329	-0.428788	0.236374	3.92965e-05	2.28276	1.00753e-05	0.00018426
Q9UHB7	620	Q9UHB7	Q9UHB7	AF4/FMR2 family member 4	AFF4	sp|Q9UHB7|AFF4_HUMAN AF4/FMR2 family member 4 OS=Homo sapiens OX=9606 GN=AFF4 PE=1 SV=1	0.831151	7.23691	0.0177426	71.085	S	TKGSRKPNIKKESKSSPRPTAEKKKYKSTSK	S(0.157)S(0.831)PRPT(0.012)AEK	2	20042	5977	620	620	25345	30684	102913;102914	AF4/FMR2 family member 4	AFF4	Q9UHB7	IKKESKSSPRPTAEK-p	1	-4.33044	-4.2283	-4.81555	-4.18184	-4.52581	-4.02885	-4.74982	-4.87701	-5.00232	-4.69648	-4.95638	-3.3719	-3.26667	-3.22636	-3.20072	-3.15368	0.0185665	-0.504603	0.00418427	1.75752e-07	1.61254	1.71673e-08	6.70294e-06
Q9UHB7	814	Q9UHB7	Q9UHB7	AF4/FMR2 family member 4	AFF4	sp|Q9UHB7|AFF4_HUMAN AF4/FMR2 family member 4 OS=Homo sapiens OX=9606 GN=AFF4 PE=1 SV=1	0.999983	47.8165	4.74358e-05	158.89	S	ESSKQSAAKEKDLLPSPAGPVPSKDPKTEHG	DLLPS(1)PAGPVPSK	2	20036	5977	814	814	4142	4946	16564	AF4/FMR2 family member 4	AFF4	Q9UHB7	KEKDLLPSPAGPVPS-p	1	-6.36203	-5.94393	-7.40112	-6.94832	-5.39775	-5.4046	-4.61643	-4.34904	-4.79311	-4.41571	-4.29531	-3.09457	-2.89055	-2.61569	-2.37625	-3.66414	0.00118751	1.74904	7.97117e-05	0.000915284	1.56568	0.000370511	1.96906e-07
Q6ULP2;B8ZZI9;A0A0U1RR74	518;173;51	Q6ULP2	Q6ULP2	Aftiphilin	AFTPH	sp|Q6ULP2|AFTIN_HUMAN Aftiphilin OS=Homo sapiens OX=9606 GN=AFTPH PE=1 SV=3;tr|B8ZZI9|B8ZZI9_HUMAN Aftiphilin (Fragment) OS=Homo sapiens OX=9606 GN=AFTPH PE=1 SV=2;tr|A0A0U1RR74|A0A0U1RR74_HUMAN Aftiphilin (Fragment) OS=Homo sapiens OX=9606 GN=AFTPH PE=1 S	0.823537	7.11681	1.15659e-07	136.01	S	TSDNLSEECQLARKSSGTGTEPVAKLKNGQE	KS(0.16)S(0.824)GT(0.016)GTEPVAK	3	15394	4676	518	518	12997	15596	52748;52750	Aftiphilin	AFTPH	Q6ULP2	CQLARKSSGTGTEPV-p	1	-4.49107	-3.91182	-5.28582	-4.34245	-4.72152	-5.01081	-4.16228	-4.17888	-3.98792	-3.95505	-4.27113	-3.35082	-3.13714	-3.97248	-3.57131	-3.39024	0.0882245	0.516198	0.0333032	0.0257123	0.626649	0.0155059	0.000250719
Q6ULP2;B8ZZI9;A0A0U1RR74	517;172;50	Q6ULP2	Q6ULP2	Aftiphilin	AFTPH	sp|Q6ULP2|AFTIN_HUMAN Aftiphilin OS=Homo sapiens OX=9606 GN=AFTPH PE=1 SV=3;tr|B8ZZI9|B8ZZI9_HUMAN Aftiphilin (Fragment) OS=Homo sapiens OX=9606 GN=AFTPH PE=1 SV=2;tr|A0A0U1RR74|A0A0U1RR74_HUMAN Aftiphilin (Fragment) OS=Homo sapiens OX=9606 GN=AFTPH PE=1 S	0.514438	0.380716	2.13823e-12	199.84	S	QTSDNLSEECQLARKSSGTGTEPVAKLKNGQ	KS(0.514)S(0.471)GT(0.014)GTEPVAK	3	15393	4676	517	517	12997	15596	52749	Aftiphilin	AFTPH	Q6ULP2	ECQLARKSSGTGTEP-p	1	-4.6222	-3.93075	-5.87529	-4.74857	-4.91919	-5.58419	-4.34259	-4.22424	-4.03156	-3.80109	-4.20634	-3.21632	-3.05991	-3.89046	-3.39044	-3.24415	0.0353547	0.825536	0.00978732	0.0321923	0.760908	0.0199314	0.000108455
Q96P47;H0Y873	443;29	Q96P47	Q96P47	Arf-GAP with GTPase, ANK repeat and PH domain-containing protein 3	AGAP3	sp|Q96P47|AGAP3_HUMAN Arf-GAP with GTPase, ANK repeat and PH domain-containing protein 3 OS=Homo sapiens OX=9606 GN=AGAP3 PE=1 SV=2;tr|H0Y873|H0Y873_HUMAN Arf-GAP with GTPase, ANK repeat and PH domain-containing protein 3 (Fragment) OS=Homo sapiens OX=9606	0.701122	3.71419	6.54835e-05	126.12	S	GKRLPRATPATAPGTSPRANGLSVERSNTQL	ATPAT(0.001)APGT(0.298)S(0.701)PR	2	17876	5380	443	443	2726	3289	11229	Arf-GAP with GTPase, ANK repeat and PH domain-containing protein 3	AGAP3	Q96P47	PATAPGTSPRANGLS-p	1	-4.27126	-4.4004	-4.35119	-4.26417	-4.95292	-5.34348	-4.2872	-4.2655	-4.66343	-4.54623	-4.75667	-3.78314	-4.24453	-3.58493	-3.81456	-2.05506	0.854469	0.0934286	0.773595	0.0141355	1.00736	0.00797306	0.00611894
P52594;C9J2I0;B8ZZY2	181;103;181	P52594	P52594	Arf-GAP domain and FG repeat-containing protein 1	AGFG1	sp|P52594|AGFG1_HUMAN Arf-GAP domain and FG repeat-containing protein 1 OS=Homo sapiens OX=9606 GN=AGFG1 PE=1 SV=2;tr|C9J2I0|C9J2I0_HUMAN Arf-GAP domain and FG repeat-containing protein 1 (Fragment) OS=Homo sapiens OX=9606 GN=AGFG1 PE=1 SV=8;tr|B8ZZY2|B8ZZ	0.999988	49.3179	6.46251e-35	259.27	S	DSAPTLHLNKGTPSQSPVVGRSQGQQQEKKQ	GTPSQS(1)PVVGR	2	11981	3776	181	181	9875	11899;11900	41042;41043;41044;41045;41046;41047	Arf-GAP domain and FG repeat-containing protein 1	AGFG1	P52594	NKGTPSQSPVVGRSQ-p	1	-4.56105	-4.77977	-5.22036	-4.83074	-5.0715	-5.2548	-4.95926	-4.47124	-5.13996	-4.47346	-5.34381	-2.49397	-3.1387	-2.23608	-3.65826	-4.4553	0.887359	0.0754917	0.819759	0.000384987	1.68108	0.000138633	0.000161925
Q8WYP5	1232	Q8WYP5	Q8WYP5	Protein ELYS	AHCTF1	sp|Q8WYP5|ELYS_HUMAN Protein ELYS OS=Homo sapiens OX=9606 GN=AHCTF1 PE=1 SV=3	0.990063	19.984	3.37626e-05	144.92	S	PSPGRSPQRLKETRISFVEEDVHPKWIPGAA	ET(0.01)RIS(0.99)FVEEDVHPK	4	17208	5164	1232	1232	7043	8502	29831;29832;29833	Protein ELYS	AHCTF1	Q8WYP5	RLKETRISFVEEDVH-p	1	-6.12106	-7.11349	-5.35876	-5.95602	-5.47452	-6.23306	-4.91796	-4.58901	-4.25055	-4.36868	-5.67922	-3.19082	-2.80503	-2.43037	-2.22513	-4.18275	0.015518	1.28173	0.00330865	0.00071004	1.79427	0.000277251	1.66879e-06
Q09666	5720	Q09666	Q09666	Neuroblast differentiation-associated protein AHNAK	AHNAK	sp|Q09666|AHNK_HUMAN Neuroblast differentiation-associated protein AHNAK OS=Homo sapiens OX=9606 GN=AHNAK PE=1 SV=2	1	9.54397	0.0320618	77.677	S	VKLKKSKIKMPKFNFSKPKGKGGVTGSPEAS	FNFS(1)KPK	3	12854	4090	5720	5720	7718	9317	32481;32482	Neuroblast differentiation-associated protein AHNAK	AHNAK	Q09666	KMPKFNFSKPKGKGG-p	1	-4.89122	-5.02502	-4.01634	-4.41266	-4.40713	-4.29421	-5.11485	-4.50713	-4.11643	-3.98464	-5.01666	-3.49663	-3.29176	-2.41478	-4.4848	-3.62087	0.940002	-0.0401789	0.90081	0.00869149	1.08618	0.00462583	0.00815428
Q09666	5782	Q09666	Q09666	Neuroblast differentiation-associated protein AHNAK	AHNAK	sp|Q09666|AHNK_HUMAN Neuroblast differentiation-associated protein AHNAK OS=Homo sapiens OX=9606 GN=AHNAK PE=1 SV=2	0.730185	5.03854	4.57049e-55	248.82	S	KFSLFKSKKPRHRSNSFSDEREFSGPSTPTG	S(0.229)NS(0.73)FS(0.041)DEREFSGPSTPTGTLEFEGGEVSLEGGK	3	12875	4090	5782	5782	10640;23920	12806;12807;12808;28911;28912	44075;96414;96415;96418;96422	Neuroblast differentiation-associated protein AHNAK	AHNAK	Q09666	KPRHRSNSFSDEREF-p	2	-6.33603	-7.1356	-5.98534	-6.99491	-5.49	-6.59522	-5.69294	-4.60933	-4.52236	-4.15465	-6.07944	-2.49823	-7.60446	-3.42797	-3.94909	-1.28718	0.190918	1.41111	0.0922096	0.190656	1.25836	0.145849	0.00689085
Q09666	5794	Q09666	Q09666	Neuroblast differentiation-associated protein AHNAK	AHNAK	sp|Q09666|AHNK_HUMAN Neuroblast differentiation-associated protein AHNAK OS=Homo sapiens OX=9606 GN=AHNAK PE=1 SV=2	0.560011	1.72187	4.94777e-19	184.55	T	RSNSFSDEREFSGPSTPTGTLEFEGGEVSLE	S(0.157)NS(0.578)FS(0.263)DEREFS(0.029)GPS(0.378)T(0.56)PT(0.027)GT(0.009)LEFEGGEVSLEGGK	3	24644	4090	5794	5794	10640;23920	12806;12807;12808;28911;28912	96422	Neuroblast differentiation-associated protein AHNAK	AHNAK	Q09666	REFSGPSTPTGTLEF-p	2	-6.33603	-7.1356	-5.98534	-6.99491	-5.49	-6.59522	-5.69294	-4.60933	-4.52236	-4.15465	-6.07944	-2.49823	-7.60446	-3.42797	-3.94909	-1.28718	0.190918	1.41111	0.0922096	0.190656	1.25836	0.145849	0.00689085
Q09666	4850	Q09666	Q09666	Neuroblast differentiation-associated protein AHNAK	AHNAK	sp|Q09666|AHNK_HUMAN Neuroblast differentiation-associated protein AHNAK OS=Homo sapiens OX=9606 GN=AHNAK PE=1 SV=2	1	60.4701	1.33229e-07	177.83	S	PKFKMPEINIKAPKISIPDVDLDLKGPKVKG	IS(1)IPDVDLDLK	2	12844	4090	4850	4850	1874;11858	2265;14252	7673;7674;7675;48411;48412;48413	Neuroblast differentiation-associated protein AHNAK	AHNAK	Q09666	NIKAPKISIPDVDLD-p	1	-5.00272	-5.62053	-4.74914	-4.90843	-4.56853	-5.39698	-5.12535	-3.79263	-3.59446	-3.70776	-5.24203	-2.85936	-2.76457	-4.77562	-4.62659	-2.61156	0.213218	0.748607	0.107364	0.154069	0.764907	0.114616	0.00614256
Q09666	1580	Q09666	Q09666	Neuroblast differentiation-associated protein AHNAK	AHNAK	sp|Q09666|AHNK_HUMAN Neuroblast differentiation-associated protein AHNAK OS=Homo sapiens OX=9606 GN=AHNAK PE=1 SV=2	0.954316	15.7372	0.00052382	103.16	S	PKFKMPSMNIQTHKISMPDVGLNLKAPKLKT	MPS(0.02)MNIQT(0.025)HKIS(0.954)MPDVGLNLK	4	12902	4090	1580	1580	16169	19491	64493;64494	Neuroblast differentiation-associated protein AHNAK	AHNAK	Q09666	NIQTHKISMPDVGLN-p	1	-4.57509	-5.07528	-4.09653	-4.62017	-4.71896	-4.36527	-4.71136	-4.05084	-4.25944	-4.10706	-4.37825	-3.8788	-4.00171	-3.08089	-4.38398	-2.40004	0.517989	0.273824	0.368013	0.0417285	0.752309	0.0266461	0.00586538
Q09666	4425	Q09666	Q09666	Neuroblast differentiation-associated protein AHNAK	AHNAK	sp|Q09666|AHNK_HUMAN Neuroblast differentiation-associated protein AHNAK OS=Homo sapiens OX=9606 GN=AHNAK PE=1 SV=2	0.999877	39.0999	5.70757e-46	272.7	S	VEGDLKGPEIDIKGPSLDIDTPDVNIEGPEG	GPEIDIKGPS(1)LDIDTPDVNIEGPEGK	3	12871	4090	4425	4425	9267;9324	11158;11228	38513;38514;38515;38516	Neuroblast differentiation-associated protein AHNAK	AHNAK	Q09666	EIDIKGPSLDIDTPD-p	1	-5.08615	-5.11115	-4.69625	-4.82908	-4.94973	-5.00904	-5.06836	-4.57352	-4.7118	-4.31331	-5.18787	-2.19134	-2.00488	-3.94126	-4.69933	-4.47158	0.784444	0.17593	0.677062	0.0140847	1.30929	0.00793868	0.00474743
Q09666	5749	Q09666	Q09666	Neuroblast differentiation-associated protein AHNAK	AHNAK	sp|Q09666|AHNK_HUMAN Neuroblast differentiation-associated protein AHNAK OS=Homo sapiens OX=9606 GN=AHNAK PE=1 SV=2	1	268.828	1.11643e-163	383.91	S	ASISGSKGDLKSSKASLGSLEGEAEAEASSP	AS(1)LGS(1)LEGEAEAEASS(1)PK	2	12846	4090	5749	5749	2398;25231	2881;2882;2883;30548;30549;30550	9743;9749;9762;9771;9772;9776;9780;9781;9782;9785;9786;9790;9791;9792;9793;102461;102463;102464;102465;102466;102468	Neuroblast differentiation-associated protein AHNAK	AHNAK	Q09666	DLKSSKASLGSLEGE-p	1	-6.14562	-6.02973	-5.89348	-5.89557	-5.79063	-6.60409	-6.2588	-6.45124	-5.55379	-5.95018	-6.43309	-4.27365	-5.58288	-3.78467	-5.00786	-0.601923	0.944896	-0.0695684	0.91054	0.00487138	2.27922	0.00242458	0.00435814
Q09666	2580	Q09666	Q09666	Neuroblast differentiation-associated protein AHNAK	AHNAK	sp|Q09666|AHNK_HUMAN Neuroblast differentiation-associated protein AHNAK OS=Homo sapiens OX=9606 GN=AHNAK PE=1 SV=2	1	32.8863	9.52368e-08	173.72	S	PKLKMPEMNIKAPKISMPDFDLHLKGPKVKG	IS(1)MPDFDLHLK	3	12881	4090	2580	2580	11873	14272;14274	48484;48485;48486;48487;48488;48489;48491	Neuroblast differentiation-associated protein AHNAK	AHNAK	Q09666	NIKAPKISMPDFDLH-p	1	-4.81487	-5.08415	-4.29237	-5.1414	-4.55119	-4.75418	-4.77798	-4.60094	-3.89808	-4.22449	-5.01731	-4.31635	-4.40289	-3.0119	-2.04543	-3.58856	0.607663	0.26927	0.460943	0.0227465	1.03073	0.0135109	0.00418335
Q09666	5448	Q09666	Q09666	Neuroblast differentiation-associated protein AHNAK	AHNAK	sp|Q09666|AHNK_HUMAN Neuroblast differentiation-associated protein AHNAK OS=Homo sapiens OX=9606 GN=AHNAK PE=1 SV=2	1	166.296	7.11584e-31	257.72	S	LKGPGVDVNLKGPRISAPNVDFNLEGPKVKG	IS(1)APNVDFNLEGPK	2	12873	4090	5448	5448	9316;11812	11219;14195	38750;38751;38752;38753;38754;38755;38756;38757;38758;48237;48238	Neuroblast differentiation-associated protein AHNAK	AHNAK	Q09666	NLKGPRISAPNVDFN-p	1	-5.1412	-5.56309	-4.68684	-5.29025	-4.86988	-5.57449	-5.00514	-4.14725	-4.01381	-4.12016	-5.13713	-3.37886	-4.71537	-3.77258	-4.25108	-1.57492	0.230581	0.702926	0.119478	0.0734781	0.946136	0.049882	0.00280091
Q09666	5641	Q09666	Q09666	Neuroblast differentiation-associated protein AHNAK	AHNAK	sp|Q09666|AHNK_HUMAN Neuroblast differentiation-associated protein AHNAK OS=Homo sapiens OX=9606 GN=AHNAK PE=1 SV=2	0.929744	11.2352	5.06526e-07	153.69	S	GGVKGGQIGLQAPGLSVSGPQGHLESGSGKV	GGQIGLQAPGLS(0.93)VS(0.07)GPQGHLESGSGK	3	12862	4090	5641	5641	8668	10421	35846	Neuroblast differentiation-associated protein AHNAK	AHNAK	Q09666	GLQAPGLSVSGPQGH-p	1	-5.02438	-5.25806	-4.06666	-3.99912	-4.44638	-5.10808	-5.44331	-4.41292	-4.27029	-4.21712	-5.44681	-3.48652	-2.54081	-2.78776	-4.07184	-3.6033	0.84309	-0.107644	0.756687	0.0018425	1.46005	0.000813072	0.00229459
Q09666	337	Q09666	Q09666	Neuroblast differentiation-associated protein AHNAK	AHNAK	sp|Q09666|AHNK_HUMAN Neuroblast differentiation-associated protein AHNAK OS=Homo sapiens OX=9606 GN=AHNAK PE=1 SV=2	0.999999	59.0984	0.000137416	136.33	S	GQTPKAGLRVSAPEVSVGHKGGKPGLTIQAP	VSAPEVS(1)VGHK	3	12842	4090	337	337	1043;30000	1270;36391	122399;122400	Neuroblast differentiation-associated protein AHNAK	AHNAK	Q09666	RVSAPEVSVGHKGGK-p	1	-5.71783	-5.24966	-5.14348	-4.45598	-5.79704	-5.18584	-5.89224	-5.18618	-5.3582	-5.21021	-5.95767	-3.83356	-3.77857	-3.11236	-4.98139	-1.20651	0.712503	-0.262596	0.586016	0.00117121	2.13842	0.00048915	0.00225029
Q09666	5739	Q09666	Q09666	Neuroblast differentiation-associated protein AHNAK	AHNAK	sp|Q09666|AHNK_HUMAN Neuroblast differentiation-associated protein AHNAK OS=Homo sapiens OX=9606 GN=AHNAK PE=1 SV=2	0.989741	19.8561	3.76913e-57	257.78	S	GKGGVTGSPEASISGSKGDLKSSKASLGSLE	GGVTGSPEASIS(0.01)GS(0.99)K	2	12867	4090	5739	5739	8741	10516;10517	36175;36181	Neuroblast differentiation-associated protein AHNAK	AHNAK	Q09666	PEASISGSKGDLKSS-p	1	-5.73782	-5.77445	-5.15822	-5.61452	-5.52513	-6.55691	-6.10659	-5.56804	-3.92389	-4.82036	-6.18608	-4.3737	-4.56628	-3.2475	-4.25035	-1.04886	0.61911	0.406848	0.473811	0.0111139	1.82366	0.00609406	0.00204087
Q09666	5780	Q09666	Q09666	Neuroblast differentiation-associated protein AHNAK	AHNAK	sp|Q09666|AHNK_HUMAN Neuroblast differentiation-associated protein AHNAK OS=Homo sapiens OX=9606 GN=AHNAK PE=1 SV=2	0.51114	2.61106	2.92633e-65	220.36	S	KGKFSLFKSKKPRHRSNSFSDEREFSGPSTP	HRS(0.511)NS(0.28)FS(0.085)DEREFS(0.066)GPS(0.051)T(0.007)PTGTLEFEGGEVSLEGGK	5	12874	4090	5780	5780	10640;23920	12806;12807;12808;28911;28912	44071;44075	Neuroblast differentiation-associated protein AHNAK	AHNAK	Q09666	SKKPRHRSNSFSDER-p	3	-4.91495	-4.40653	-4.75785	-4.86383	-4.49938	-4.57052	-4.38539	-4.3054	-3.6785	-4.15126	-4.96797	-3.05786	-4.83452	-3.09549	-3.12997	-3.17162	0.374583	0.371143	0.231621	0.0261713	0.839811	0.0158072	0.00191228
Q09666	5784	Q09666	Q09666	Neuroblast differentiation-associated protein AHNAK	AHNAK	sp|Q09666|AHNK_HUMAN Neuroblast differentiation-associated protein AHNAK OS=Homo sapiens OX=9606 GN=AHNAK PE=1 SV=2	0.840037	8.86457	4.33642e-55	207.07	S	SLFKSKKPRHRSNSFSDEREFSGPSTPTGTL	S(0.022)NS(0.109)FS(0.84)DEREFS(0.024)GPS(0.001)T(0.001)PT(0.001)GT(0.002)LEFEGGEVSLEGGK	3	12876	4090	5784	5784	10640;23920	12806;12807;12808;28911;28912	44075;96416	Neuroblast differentiation-associated protein AHNAK	AHNAK	Q09666	RHRSNSFSDEREFSG-p	3	-4.91495	-4.40653	-4.75785	-4.86383	-4.49938	-4.57052	-4.38539	-4.3054	-3.6785	-4.15126	-4.96797	-3.05786	-4.83452	-3.09549	-3.12997	-3.17162	0.374583	0.371143	0.231621	0.0261713	0.839811	0.0158072	0.00191228
Q09666	572	Q09666	Q09666	Neuroblast differentiation-associated protein AHNAK	AHNAK	sp|Q09666|AHNK_HUMAN Neuroblast differentiation-associated protein AHNAK OS=Homo sapiens OX=9606 GN=AHNAK PE=1 SV=2	0.647589	2.87124	5.99109e-06	91.883	S	LGSPSGKTGTCRISMSEVDLNVAAPKVKGGV	T(0.007)GT(0.011)CRIS(0.334)MS(0.648)EVDLNVAAPK	2	12911	4090	572	572	27060	32839;32840	110849;110851	Neuroblast differentiation-associated protein AHNAK	AHNAK	Q09666	GTCRISMSEVDLNVA-p	1	-4.59765	-5.07565	-4.18094	-4.71931	-4.19497	-4.87808	-4.81773	-4.23639	-3.96894	-3.88093	-4.9116	-3.22084	-2.57156	-3.50245	-3.80926	-4.08763	0.541441	0.244649	0.39254	0.0104727	0.924769	0.00569817	0.00145374
Q09666	5186	Q09666	Q09666	Neuroblast differentiation-associated protein AHNAK	AHNAK	sp|Q09666|AHNK_HUMAN Neuroblast differentiation-associated protein AHNAK OS=Homo sapiens OX=9606 GN=AHNAK PE=1 SV=2	0.625951	4.27353	1.92305e-12	132.69	S	PDINIEGLDAKVKTPSFGISAPQVSIPDVNV	VKT(0.234)PS(0.626)FGIS(0.138)APQVS(0.003)IPDVNVNLK	3	12916	4090	5186	5186	29444	35734	120446	Neuroblast differentiation-associated protein AHNAK	AHNAK	Q09666	DAKVKTPSFGISAPQ-p	1	-4.82442	-5.12454	-4.73546	-5.64705	-4.67743	-4.42598	-5.09242	-5.29389	-4.1202	-4.59268	-5.73093	-2.87708	-2.00949	-3.93256	-3.01466	-4.42162	0.924727	-0.0602125	0.877279	0.00129544	1.71495	0.000548687	0.00117409
Q09666	1452	Q09666	Q09666	Neuroblast differentiation-associated protein AHNAK	AHNAK	sp|Q09666|AHNK_HUMAN Neuroblast differentiation-associated protein AHNAK OS=Homo sapiens OX=9606 GN=AHNAK PE=1 SV=2	1	48.8465	9.93249e-11	184.21	S	PKFKMPEMSIKPQKISIPDVGLHLKGPKMKG	PQKIS(1)IPDVGLHLK	4	12880	4090	1452	1452	11859;16148;17850	14253;19462;21540	48414;48415;48416;64416;64417;70342;70343	Neuroblast differentiation-associated protein AHNAK	AHNAK	Q09666	SIKPQKISIPDVGLH-p	1	-4.99926	-6.29367	-4.43435	-5.67205	-4.53042	-5.92329	-5.39504	-3.6357	-3.99638	-3.89152	-5.26706	-2.49682	-2.94871	-4.02876	-4.51015	-2.65922	0.163409	0.871698	0.0749311	0.051765	1.10841	0.0338601	0.001154
Q09666	5769	Q09666	Q09666	Neuroblast differentiation-associated protein AHNAK	AHNAK	sp|Q09666|AHNK_HUMAN Neuroblast differentiation-associated protein AHNAK OS=Homo sapiens OX=9606 GN=AHNAK PE=1 SV=2	1	14.9572	0.0210322	86.624	S	EGEAEAEASSPKGKFSLFKSKKPRHRSNSFS	GKFS(1)LFK	3	12869	4090	5769	5769	8906	10714	36890;36891	Neuroblast differentiation-associated protein AHNAK	AHNAK	Q09666	SSPKGKFSLFKSKKP-p	1	-5.71641	-5.95359	-4.63835	-5.84222	-5.06191	-5.22315	-5.70685	-4.15912	-3.28987	-3.20098	-5.49318	-3.52161	-3.80702	-2.35678	-4.20337	-2.89743	0.101442	1.03594	0.0400482	0.0772718	1.01276	0.0528098	0.000970237
Q09666	4100	Q09666	Q09666	Neuroblast differentiation-associated protein AHNAK	AHNAK	sp|Q09666|AHNK_HUMAN Neuroblast differentiation-associated protein AHNAK OS=Homo sapiens OX=9606 GN=AHNAK PE=1 SV=2	1	108.292	3.34568e-54	289.76	T	PKADIDVSGPKVDIDTPDIDIHGPEGKLKGP	VDIDT(1)PDIDIHGPEGK	3	24638	4090	4100	4100	496;28887	610;35076	2032;118503;118504;118505;118506;118507	Neuroblast differentiation-associated protein AHNAK	AHNAK	Q09666	GPKVDIDTPDIDIHG-p	1	-5.59413	-5.84948	-4.98737	-5.33069	-5.21629	-5.29901	-4.78893	-4.48718	-3.81804	-3.86953	-5.12918	-3.2186	-1.90404	-3.58312	-3.03895	-5.32774	0.104427	0.960921	0.0416431	0.062303	1.00409	0.0415649	0.000788433
Q09666	1068	Q09666	Q09666	Neuroblast differentiation-associated protein AHNAK	AHNAK	sp|Q09666|AHNK_HUMAN Neuroblast differentiation-associated protein AHNAK OS=Homo sapiens OX=9606 GN=AHNAK PE=1 SV=2	1	74.48	6.93193e-26	231.32	S	PKFKMPEMHFRAPKMSLPDVDLDLKGPKMKG	MS(1)LPDVDLDLK	2	12903	4090	1068	1068	16256	19623;19624	64862;64863;64864;64865;64866;64867;64868;64869;64870;64871;64872	Neuroblast differentiation-associated protein AHNAK	AHNAK	Q09666	HFRAPKMSLPDVDLD-p	1	-4.60274	-5.49093	-4.35348	-4.94662	-4.47673	-4.97169	-4.75804	-3.79216	-3.92738	-3.85369	-4.69709	-3.01343	-3.09407	-3.69233	-4.48502	-2.91131	0.143881	0.601359	0.0630416	0.0418586	0.766439	0.0267411	0.000765057
Q09666	210	Q09666	Q09666	Neuroblast differentiation-associated protein AHNAK	AHNAK	sp|Q09666|AHNK_HUMAN Neuroblast differentiation-associated protein AHNAK OS=Homo sapiens OX=9606 GN=AHNAK PE=1 SV=2	0.999751	36.0687	9.51098e-68	304.34	S	VDVETQSGKTVIRLPSGSGAASPTGSAVDIR	LPS(1)GSGAAS(0.894)PT(0.106)GSAVDIR	2	12889	4090	210	210	14751;28491	17655;17656;34594;34595	58902;58904;58906;58910;58912;58913;116739;116743;116745;116746;116748;116751;116753;116754;116757;116758;116760;116761;116763	Neuroblast differentiation-associated protein AHNAK	AHNAK	Q09666	KTVIRLPSGSGAASP-p	1	-4.58112	-4.5757	-4.1295	-4.62493	-4.42362	-4.64103	-4.73277	-4.75551	-4.3702	-4.86595	-5.15187	-3.70881	-3.54836	-3.55474	-3.73474	-2.156	0.431745	-0.279278	0.283008	0.000152796	1.43473	4.80774e-05	0.00068825
Q09666	212	Q09666	Q09666	Neuroblast differentiation-associated protein AHNAK	AHNAK	sp|Q09666|AHNK_HUMAN Neuroblast differentiation-associated protein AHNAK OS=Homo sapiens OX=9606 GN=AHNAK PE=1 SV=2	0.749043	6.12723	2.27713e-21	171.05	S	VETQSGKTVIRLPSGSGAASPTGSAVDIRAG	LPS(0.223)GS(0.749)GAAS(0.633)PT(0.281)GS(0.115)AVDIR	2	12890	4090	212	212	14751;28491	17655;17656;34594;34595	58903;58908;116756;116759;116762;116764	Neuroblast differentiation-associated protein AHNAK	AHNAK	Q09666	VIRLPSGSGAASPTG-p	1	-4.57802	-4.68931	-4.47925	-4.59991	-4.62067	-5.46356	-4.63326	-4.54503	-4.13469	-4.67004	-4.90835	-3.66726	-3.42225	-3.58053	-4.10175	-2.03788	0.721558	0.160179	0.597518	0.00257395	1.21634	0.001185	0.00064523
Q09666	216	Q09666	Q09666	Neuroblast differentiation-associated protein AHNAK	AHNAK	sp|Q09666|AHNK_HUMAN Neuroblast differentiation-associated protein AHNAK OS=Homo sapiens OX=9606 GN=AHNAK PE=1 SV=2	0.979252	16.7392	2.76223e-100	332.96	S	SGKTVIRLPSGSGAASPTGSAVDIRAGAISA	LPSGSGAAS(0.979)PT(0.021)GSAVDIR	2	12891	4090	216	216	14751;28491	17655;17656;34594;34595	58902;58903;58904;58905;58907;58909;58911;116740;116741;116747;116749;116750;116752;116755;116757;116758;116759;116760;116761;116762;116763;116764	Neuroblast differentiation-associated protein AHNAK	AHNAK	Q09666	PSGSGAASPTGSAVD-p	1	-4.73426	-4.76199	-4.37512	-4.6551	-4.63444	-4.82988	-4.69292	-4.62437	-4.29456	-4.62845	-5.0196	-2.76902	-4.04987	-3.49928	-4.12823	-2.26429	0.97827	0.013153	0.963414	0.00095441	1.30984	0.000388642	0.00057968
Q09666	5863	Q09666	Q09666	Neuroblast differentiation-associated protein AHNAK	AHNAK	sp|Q09666|AHNK_HUMAN Neuroblast differentiation-associated protein AHNAK OS=Homo sapiens OX=9606 GN=AHNAK PE=1 SV=2	0.757212	5.1159	3.12857e-32	203.78	S	LQGSGVSLASKKSRLSSSSSNDSGNKVGIQL	S(0.233)RLS(0.757)S(0.009)S(0.006)S(0.978)S(0.016)NDSGNK	3	12894	4090	5863	5863	15304;24820	18299;30035;30036	100750;100753;100755	Neuroblast differentiation-associated protein AHNAK	AHNAK	Q09666	ASKKSRLSSSSSNDS-p	1	-5.27588	-7.31604	-4.66154	-5.1012	-4.56638	-5.7292	-5.44364	-4.18921	-4.13515	-4.18662	-5.42246	-2.56202	-2.89504	-3.40731	-4.5104	-2.44718	0.246625	0.766291	0.130964	0.0146093	1.51102	0.0082766	0.000538571
Q09666	5577	Q09666	Q09666	Neuroblast differentiation-associated protein AHNAK	AHNAK	sp|Q09666|AHNK_HUMAN Neuroblast differentiation-associated protein AHNAK OS=Homo sapiens OX=9606 GN=AHNAK PE=1 SV=2	0.58189	1.94139	2.5007e-10	116.34	S	KGPKIKGGADVSGGVSAPDISLGEGHLSVKG	GGADVS(0.043)GGVS(0.582)APDIS(0.372)LGEGHLS(0.003)VK	3	12860	4090	5577	5577	8558	10301	35534	Neuroblast differentiation-associated protein AHNAK	AHNAK	Q09666	ADVSGGVSAPDISLG-p	1	-4.91169	-4.23872	-4.41848	-4.42527	-4.89851	-4.96892	-4.8097	-4.75014	-4.28594	-4.4847	-4.68022	-4.19176	-3.85592	-2.36241	-3.11226	-3.14048	0.926482	0.041459	0.88	0.000863658	1.26957	0.000346237	0.000428954
Q09666	1123	Q09666	Q09666	Neuroblast differentiation-associated protein AHNAK	AHNAK	sp|Q09666|AHNK_HUMAN Neuroblast differentiation-associated protein AHNAK OS=Homo sapiens OX=9606 GN=AHNAK PE=1 SV=2	1	35.4899	4.37274e-42	263.71	S	VDIKAPDVEGQGLDWSLKIPKMKMPKFSMPS	APDVEGQGLDWS(1)LK	2	12843	4090	1123	1123	1838	2222	7522;7523;7524;7525;7526	Neuroblast differentiation-associated protein AHNAK	AHNAK	Q09666	EGQGLDWSLKIPKMK-p	1	-5.18376	-5.84109	-4.67401	-5.09343	-5.30596	-5.49502	-5.15804	-4.51336	-4.83115	-4.78831	-5.5598	-3.94571	-3.62633	-3.25627	-4.34756	-1.41441	0.615866	0.295415	0.469924	0.00235877	1.65208	0.00107389	0.000407968
Q09666	4430	Q09666	Q09666	Neuroblast differentiation-associated protein AHNAK	AHNAK	sp|Q09666|AHNK_HUMAN Neuroblast differentiation-associated protein AHNAK OS=Homo sapiens OX=9606 GN=AHNAK PE=1 SV=2	1	79.3077	4.46609e-83	323.47	T	KGPEIDIKGPSLDIDTPDVNIEGPEGKLKGP	GPSLDIDT(1)PDVNIEGPEGK	2	24643	4090	4430	4430	9267;9324	11158;11228	38786;38787;38788;38789	Neuroblast differentiation-associated protein AHNAK	AHNAK	Q09666	GPSLDIDTPDVNIEG-p	1	-5.1849	-5.61651	-4.73185	-5.65936	-4.93987	-5.24627	-4.94313	-4.43043	-3.85074	-3.95785	-5.36625	-2.93565	-2.04799	-3.55339	-3.25464	-4.77543	0.177058	0.720115	0.0832734	0.0166246	1.19626	0.009549	0.000385137
Q09666	490	Q09666	Q09666	Neuroblast differentiation-associated protein AHNAK	AHNAK	sp|Q09666|AHNK_HUMAN Neuroblast differentiation-associated protein AHNAK OS=Homo sapiens OX=9606 GN=AHNAK PE=1 SV=2	1	30.8052	0.00343884	131.53	T	ATGGLEGKMKGTKVKTPEMIIQKPKISMQDV	VKT(1)PEMIIQK	3	24650	4090	490	490	29443	35732;35733	120442;120443;120444	Neuroblast differentiation-associated protein AHNAK	AHNAK	Q09666	MKGTKVKTPEMIIQK-p	1	-4.90151	-4.58118	-4.3931	-4.67841	-4.28372	-4.89717	-4.78774	-4.83463	-4.17469	-4.99936	-5.08989	-2.91968	-3.84423	-2.95072	-4.15	-2.48586	0.705771	-0.154747	0.57795	0.000204486	1.50716	6.70746e-05	0.000349663
Q09666	4766	Q09666	Q09666	Neuroblast differentiation-associated protein AHNAK	AHNAK	sp|Q09666|AHNK_HUMAN Neuroblast differentiation-associated protein AHNAK OS=Homo sapiens OX=9606 GN=AHNAK PE=1 SV=2	1	71.2609	1.06711e-41	269.45	T	KGPEADIKGPKVDINTPDVDVHGPDWHLKMP	VDINT(1)PDVDVHGPDWHLK	4	24648	4090	4766	4766	28893	35082	118513;118514;118515;118516;118517;118518;118519	Neuroblast differentiation-associated protein AHNAK	AHNAK	Q09666	GPKVDINTPDVDVHG-p	1	-5.58537	-5.7142	-4.83486	-5.47244	-5.31984	-5.75067	-5.12831	-4.41277	-3.82054	-3.81232	-5.85647	-3.33514	-1.98361	-3.25429	-2.91935	-4.82582	0.156215	0.840147	0.0705319	0.015837	1.34244	0.00904887	0.000311224
Q09666	508	Q09666	Q09666	Neuroblast differentiation-associated protein AHNAK	AHNAK	sp|Q09666|AHNK_HUMAN Neuroblast differentiation-associated protein AHNAK OS=Homo sapiens OX=9606 GN=AHNAK PE=1 SV=2	0.736448	4.74417	2.34264e-05	124.2	S	MIIQKPKISMQDVDLSLGSPKLKGDIKVSAP	IS(0.017)MQDVDLS(0.736)LGS(0.247)PK	2	12884	4090	508	508	11878	14283;14284	48508;48509;48513;48514;48518;48519	Neuroblast differentiation-associated protein AHNAK	AHNAK	Q09666	SMQDVDLSLGSPKLK-p	1	-4.58206	-4.65452	-4.31871	-4.39228	-4.62664	-4.38293	-4.31893	-4.03859	-3.93724	-4.35861	-4.77854	-3.26244	-2.78219	-3.8516	-3.68034	-3.75367	0.475764	0.206478	0.326468	0.00291983	0.82033	0.00136683	0.000308412
Q09666	5864	Q09666	Q09666	Neuroblast differentiation-associated protein AHNAK	AHNAK	sp|Q09666|AHNK_HUMAN Neuroblast differentiation-associated protein AHNAK OS=Homo sapiens OX=9606 GN=AHNAK PE=1 SV=2	0.891812	10.6896	1.07397e-07	141.84	S	QGSGVSLASKKSRLSSSSSNDSGNKVGIQLP	S(0.001)RLS(0.076)S(0.892)S(0.031)SSNDSGNK	3	12895	4090	5864	5864	15304;24820	18299;30035;30036	100748;100752	Neuroblast differentiation-associated protein AHNAK	AHNAK	Q09666	SKKSRLSSSSSNDSG-p	2	-5.07215	-6.03193	-4.66663	-4.7024	-4.46431	-5.34568	-5.34913	-4.38524	-3.87953	-4.42189	-5.743	-3.18662	-2.72169	-3.48044	-4.05707	-2.39167	0.593755	0.291424	0.446284	0.00191335	1.58826	0.000847453	0.000306728
Q09666;E9PKR9;E9PLK4;E9PJZ0;E9PJC6	93;93;93;93;93	Q09666	Q09666	Neuroblast differentiation-associated protein AHNAK	AHNAK	sp|Q09666|AHNK_HUMAN Neuroblast differentiation-associated protein AHNAK OS=Homo sapiens OX=9606 GN=AHNAK PE=1 SV=2;tr|E9PKR9|E9PKR9_HUMAN Neuroblast differentiation-associated protein AHNAK (Fragment) OS=Homo sapiens OX=9606 GN=AHNAK PE=1 SV=1;tr|E9PLK4|E	0.999999	60.4118	9.12783e-27	224.42	S	GHHTVGLKLHRKGDRSPEPGQTWTREVFSSC	GDRS(1)PEPGQTWTR	3	12858	4090	93	93	8318;12409	10016;14918	34603;34604;34605;34606;34607;34608;34609;34610;34611;34612;34613;34614;34615;50642;50643;50644;50645;50647;50648	Neuroblast differentiation-associated protein AHNAK	AHNAK	Q09666	LHRKGDRSPEPGQTW-p	1	-4.64554	-5.03529	-4.84541	-5.01793	-4.06698	-4.85354	-5.03139	-5.07759	-4.33192	-4.97824	-5.7504	-3.27893	-3.70232	-3.29937	-3.70666	-1.99145	0.507544	-0.289791	0.357368	9.2406e-05	1.83816	2.70273e-05	0.000292146
Q09666	819	Q09666	Q09666	Neuroblast differentiation-associated protein AHNAK	AHNAK	sp|Q09666|AHNK_HUMAN Neuroblast differentiation-associated protein AHNAK OS=Homo sapiens OX=9606 GN=AHNAK PE=1 SV=2	1	56.9393	5.20799e-05	137.81	S	PKFKMPEMNIKVPKISMPDVDLHLKGPNVKG	IS(1)MPDVDLHLK	3	12883	4090	819	819	11875	14277;14278	48495;48496;48497;48498;48499;48500;48501	Neuroblast differentiation-associated protein AHNAK	AHNAK	Q09666	NIKVPKISMPDVDLH-p	1	-4.75692	-5.58864	-4.44908	-5.13399	-4.65819	-5.17833	-5.00199	-4.2534	-4.10441	-4.03671	-5.166	-3.56077	-3.37713	-3.37867	-4.10218	-2.09027	0.319994	0.448355	0.186112	0.00497947	1.2107	0.00248447	0.000268624
Q09666	5857	Q09666	Q09666	Neuroblast differentiation-associated protein AHNAK	AHNAK	sp|Q09666|AHNK_HUMAN Neuroblast differentiation-associated protein AHNAK OS=Homo sapiens OX=9606 GN=AHNAK PE=1 SV=2	0.999993	51.7421	3.83353e-09	193.3	S	DDETGKLQGSGVSLASKKSRLSSSSSNDSGN	LQGSGVSLAS(1)KK	3	12892	4090	5857	5857	14855;14856	17772;17773	59256;59257;59258;59259;59260;59262	Neuroblast differentiation-associated protein AHNAK	AHNAK	Q09666	GSGVSLASKKSRLSS-p	1	-5.40635	-6.44646	-4.7484	-5.43164	-5.04316	-5.27752	-5.53651	-4.25766	-4.42999	-4.13984	-5.49016	-2.60187	-3.28345	-3.36053	-4.71961	-2.0201	0.292715	0.621423	0.164986	0.00542214	1.57372	0.00272851	0.000255607
Q09666	5099	Q09666	Q09666	Neuroblast differentiation-associated protein AHNAK	AHNAK	sp|Q09666|AHNK_HUMAN Neuroblast differentiation-associated protein AHNAK OS=Homo sapiens OX=9606 GN=AHNAK PE=1 SV=2	0.998268	27.6073	0.000943401	111.06	S	MFGKMYFPDVEFDIKSPKFKAEAPLPSPKLE	MY(0.002)FPDVEFDIKS(0.998)PK	3	12904	4090	5099	5099	16372	19782;19783	65344;65345;65346;65347;65348	Neuroblast differentiation-associated protein AHNAK	AHNAK	Q09666	DVEFDIKSPKFKAEA-p	1	-4.91304	-4.8117	-4.45814	-4.88204	-4.54279	-4.49584	-4.80555	-4.44985	-4.28761	-4.54069	-5.12591	-2.51328	-2.64267	-3.64868	-3.45698	-4.20662	0.924727	0.0420039	0.877286	0.000475773	1.34828	0.000176245	0.000229988
Q09666	3326	Q09666	Q09666	Neuroblast differentiation-associated protein AHNAK	AHNAK	sp|Q09666|AHNK_HUMAN Neuroblast differentiation-associated protein AHNAK OS=Homo sapiens OX=9606 GN=AHNAK PE=1 SV=2	0.999227	31.1121	8.61178e-05	106.49	S	VDVSGPKLEGDIKAPSLDIKGPEVDVSGPKL	APS(0.999)LDIKGPEVDVS(0.001)GPK	3	12845	4090	3326	3326	1925	2325	7833;7834	Neuroblast differentiation-associated protein AHNAK	AHNAK	Q09666	EGDIKAPSLDIKGPE-p	1	-5.31605	-5.59905	-5.3196	-5.45157	-5.35204	-5.16639	-5.24314	-4.74314	-4.85358	-4.22401	-5.44386	-2.5807	-2.11896	-2.35496	-4.35274	-4.73922	0.420037	0.465905	0.271707	0.00260132	1.67223	0.00119993	0.000218368
Q09666	5298	Q09666	Q09666	Neuroblast differentiation-associated protein AHNAK	AHNAK	sp|Q09666|AHNK_HUMAN Neuroblast differentiation-associated protein AHNAK OS=Homo sapiens OX=9606 GN=AHNAK PE=1 SV=2	1	120.626	2.8117e-10	185.57	S	PGVDLPSVNLSMPKVSGPDLDLNLKGPSLKG	VS(1)GPDLDLNLK	2	12917	4090	5298	5298	30055	36461	122613;122614	Neuroblast differentiation-associated protein AHNAK	AHNAK	Q09666	NLSMPKVSGPDLDLN-p	1	-4.9071	-5.03478	-4.36865	-4.74622	-4.50736	-5.16204	-4.6965	-4.07864	-3.89083	-4.05379	-4.57877	-4.16604	-3.90047	-2.81953	-3.26212	-2.80774	0.13889	0.527987	0.060183	0.0104497	0.868523	0.00568434	0.000176371
Q09666	2387	Q09666	Q09666	Neuroblast differentiation-associated protein AHNAK	AHNAK	sp|Q09666|AHNK_HUMAN Neuroblast differentiation-associated protein AHNAK OS=Homo sapiens OX=9606 GN=AHNAK PE=1 SV=2	1	21.3753	0.000563402	126.95	S	PKFKMPDMHFKAPKISMPDLDLHLKSPKAKG	IS(1)MPDLDLHLK	3	12882	4090	2387	2387	11874	14275;14276	48492;48493;48494	Neuroblast differentiation-associated protein AHNAK	AHNAK	Q09666	HFKAPKISMPDLDLH-p	1	-5.04538	-5.14003	-4.52264	-4.46639	-4.7865	-4.97066	-4.90581	-4.29606	-4.04919	-3.63337	-4.66547	-3.96456	-3.96642	-2.84508	-3.17417	-2.81753	0.165073	0.511954	0.0759159	0.00700432	0.956428	0.00364019	0.000149122
Q09666	5184	Q09666	Q09666	Neuroblast differentiation-associated protein AHNAK	AHNAK	sp|Q09666|AHNK_HUMAN Neuroblast differentiation-associated protein AHNAK OS=Homo sapiens OX=9606 GN=AHNAK PE=1 SV=2	0.875731	8.49384	4.06728e-05	144.49	T	GAPDINIEGLDAKVKTPSFGISAPQVSIPDV	VKT(0.876)PS(0.124)FGISAPQVSIPDVNVNLK	3	24651	4090	5184	5184	29444	35734	120445	Neuroblast differentiation-associated protein AHNAK	AHNAK	Q09666	GLDAKVKTPSFGISA-p	1	-6.24427	-7.39142	-5.36101	-6.17919	-6.10442	-5.69923	-5.68197	-5.30763	-4.09873	-4.97454	-7.12141	-2.65497	-1.59823	-3.58663	-2.61918	-4.97453	0.357216	0.726399	0.216322	0.0022586	2.35015	0.00102336	0.000145888
Q09666	379	Q09666	Q09666	Neuroblast differentiation-associated protein AHNAK	AHNAK	sp|Q09666|AHNK_HUMAN Neuroblast differentiation-associated protein AHNAK OS=Homo sapiens OX=9606 GN=AHNAK PE=1 SV=2	0.99997	45.2281	4.81878e-15	214.46	S	EGLEGKLKGPQITGPSLEGDLGLKGAKPQGH	GPQITGPS(1)LEGDLGLK	2	12872	4090	379	379	9312	11214	38736;38737;38738;38739;38740;38741;38742	Neuroblast differentiation-associated protein AHNAK	AHNAK	Q09666	GPQITGPSLEGDLGL-p	1	-4.80493	-4.6827	-4.57213	-4.85973	-4.50409	-4.76181	-4.78203	-4.5655	-4.40092	-4.24846	-4.91824	-3.14649	-2.97822	-3.45455	-4.39859	-2.49152	0.771549	0.114536	0.661177	0.000484125	1.28915	0.000179931	0.000139736
Q09666	5731	Q09666	Q09666	Neuroblast differentiation-associated protein AHNAK	AHNAK	sp|Q09666|AHNK_HUMAN Neuroblast differentiation-associated protein AHNAK OS=Homo sapiens OX=9606 GN=AHNAK PE=1 SV=2	1	78.7279	4.36145e-274	456.34	S	KFNFSKPKGKGGVTGSPEASISGSKGDLKSS	GGVTGS(1)PEASISGSK	2	12864	4090	5731	5731	8741	10516;10517	36170;36173;36174;36176;36177;36178;36180;36182;36183;36184;36186;36187;36188;36189;36190	Neuroblast differentiation-associated protein AHNAK	AHNAK	Q09666	GKGGVTGSPEASISG-p	2	-4.79181	-4.8159	-4.56878	-4.86102	-4.81764	-4.97856	-4.96799	-5.1365	-4.78927	-4.72691	-5.05718	-3.82004	-3.70054	-2.81091	-3.91273	-1.92301	0.767208	-0.129953	0.656063	0.000102987	1.70213	3.05815e-05	0.000135493
Q09666	5737	Q09666	Q09666	Neuroblast differentiation-associated protein AHNAK	AHNAK	sp|Q09666|AHNK_HUMAN Neuroblast differentiation-associated protein AHNAK OS=Homo sapiens OX=9606 GN=AHNAK PE=1 SV=2	0.972666	15.5775	3.62877e-23	188.4	S	PKGKGGVTGSPEASISGSKGDLKSSKASLGS	GGVT(0.002)GS(0.998)PEASIS(0.973)GS(0.027)K	2	12866	4090	5737	5737	8741	10516;10517	36172;36185;36187;36188;36189;36190	Neuroblast differentiation-associated protein AHNAK	AHNAK	Q09666	GSPEASISGSKGDLK-p	2	-4.79181	-4.8159	-4.56878	-4.86102	-4.81764	-4.97856	-4.96799	-5.1365	-4.78927	-4.72691	-5.05718	-3.82004	-3.70054	-2.81091	-3.91273	-1.92301	0.767208	-0.129953	0.656063	0.000102987	1.70213	3.05815e-05	0.000135493
Q09666	570	Q09666	Q09666	Neuroblast differentiation-associated protein AHNAK	AHNAK	sp|Q09666|AHNK_HUMAN Neuroblast differentiation-associated protein AHNAK OS=Homo sapiens OX=9606 GN=AHNAK PE=1 SV=2	0.961335	16.6232	1.42541e-13	190.87	S	PRLGSPSGKTGTCRISMSEVDLNVAAPKVKG	T(0.006)GT(0.012)CRIS(0.961)MS(0.021)EVDLNVAAPK	3	12910	4090	570	570	27060	32839;32840	110850;110852;110853;110854	Neuroblast differentiation-associated protein AHNAK	AHNAK	Q09666	KTGTCRISMSEVDLN-p	1	-4.92706	-5.333	-4.2788	-5.27344	-4.88321	-5.49629	-5.26177	-4.15818	-4.05119	-3.79685	-5.03939	-2.90999	-2.47097	-3.26632	-3.68657	-3.8543	0.186347	0.570487	0.0892129	0.00378937	1.22385	0.00183127	9.65628e-05
Q09666	5870	Q09666	Q09666	Neuroblast differentiation-associated protein AHNAK	AHNAK	sp|Q09666|AHNK_HUMAN Neuroblast differentiation-associated protein AHNAK OS=Homo sapiens OX=9606 GN=AHNAK PE=1 SV=2	0.727996	7.64011	5.15868e-05	97.073	S	LASKKSRLSSSSSNDSGNKVGIQLPEVELSV	S(0.003)RLS(0.249)S(0.713)S(0.089)S(0.127)S(0.09)NDS(0.728)GNK	2	12898	4090	5870	5870	15304;24820	18299;30035;30036	100748;100749	Neuroblast differentiation-associated protein AHNAK	AHNAK	Q09666	SSSSSNDSGNKVGIQ-p	2	-4.96371	-5.43617	-4.60892	-4.56939	-4.48538	-5.06811	-5.22786	-4.32558	-3.9832	-4.54289	-5.45057	-3.1335	-2.72376	-3.47272	-3.91846	-2.642	0.738145	0.14926	0.618429	0.000359691	1.52793	0.000127895	9.28391e-05
Q09666	5397	Q09666	Q09666	Neuroblast differentiation-associated protein AHNAK	AHNAK	sp|Q09666|AHNK_HUMAN Neuroblast differentiation-associated protein AHNAK OS=Homo sapiens OX=9606 GN=AHNAK PE=1 SV=2	0.991226	20.7762	7.7379e-56	239.86	S	CPKVSVGAPDLSLEASEGSIKLPKMKLPQFG	VSVGAPDLSLEAS(0.991)EGS(0.008)IK	2	12919	4090	5397	5397	30167;30168	36598;36599	122961;122963;122968	Neuroblast differentiation-associated protein AHNAK	AHNAK	Q09666	PDLSLEASEGSIKLP-p	1	-5.19723	-5.64965	-4.68626	-5.04568	-4.99048	-5.3997	-5.35411	-4.29154	-4.56453	-4.39864	-5.46489	-3.34133	-2.7833	-3.60305	-4.18763	-1.94542	0.474758	0.346758	0.325306	0.000713753	1.64259	0.000279049	7.63138e-05
Q09666	332	Q09666	Q09666	Neuroblast differentiation-associated protein AHNAK	AHNAK	sp|Q09666|AHNK_HUMAN Neuroblast differentiation-associated protein AHNAK OS=Homo sapiens OX=9606 GN=AHNAK PE=1 SV=2	0.99995	43.046	6.2836e-23	230.67	S	STGREGQTPKAGLRVSAPEVSVGHKGGKPGL	AGLRVS(1)APEVSVGHK	4	12841	4090	332	332	1043;30000	1270;36391	4531;4532;4533	Neuroblast differentiation-associated protein AHNAK	AHNAK	Q09666	PKAGLRVSAPEVSVG-p	1	-5.57189	-5.89517	-5.26658	-5.68093	-4.70218	-5.94772	-5.60656	-4.28898	-4.34504	-4.58452	-4.96585	-3.13498	-1.96145	-4.10159	-4.3035	-2.41099	0.163249	0.752556	0.0748356	0.00311605	1.57569	0.00146985	6.77989e-05
Q09666	5400	Q09666	Q09666	Neuroblast differentiation-associated protein AHNAK	AHNAK	sp|Q09666|AHNK_HUMAN Neuroblast differentiation-associated protein AHNAK OS=Homo sapiens OX=9606 GN=AHNAK PE=1 SV=2	0.999986	48.4257	0	531.41	S	VSVGAPDLSLEASEGSIKLPKMKLPQFGIST	VSVGAPDLSLEASEGS(1)IK	2	12920	4090	5400	5400	30167;30168	36598;36599	122962;122965;122966;122967;122970;122971;122972	Neuroblast differentiation-associated protein AHNAK	AHNAK	Q09666	SLEASEGSIKLPKMK-p	1	-5.36256	-5.78598	-4.77089	-5.5586	-5.09006	-5.53211	-5.48608	-4.17601	-4.60617	-4.39658	-5.6084	-3.27741	-2.75802	-3.61607	-4.21977	-1.85778	0.335469	0.495385	0.198454	0.000981486	1.70884	0.000400667	5.93589e-05
Q09666	5031	Q09666	Q09666	Neuroblast differentiation-associated protein AHNAK	AHNAK	sp|Q09666|AHNK_HUMAN Neuroblast differentiation-associated protein AHNAK OS=Homo sapiens OX=9606 GN=AHNAK PE=1 SV=2	1	42.3125	0.00338161	120.12	S	GKGKKSKFKMPKIHMSGPKIKAKKQGFDLNV	IHMS(1)GPK	3	12879	4090	5031	5031	11312	13600;13601	46729;46730;46731;46732;46733;46734;46735	Neuroblast differentiation-associated protein AHNAK	AHNAK	Q09666	KMPKIHMSGPKIKAK-p	1	-5.40749	-5.93827	-4.79823	-5.58007	-5.11013	-5.87824	-5.5106	-4.06059	-4.30099	-4.14815	-4.94546	-3.22712	-2.89532	-2.90239	-4.40779	-2.22551	0.0759111	0.858916	0.0273172	0.00242087	1.46153	0.00110585	2.21116e-05
Q09666	511	Q09666	Q09666	Neuroblast differentiation-associated protein AHNAK	AHNAK	sp|Q09666|AHNK_HUMAN Neuroblast differentiation-associated protein AHNAK OS=Homo sapiens OX=9606 GN=AHNAK PE=1 SV=2	1	64.7119	3.21591e-69	306.2	S	QKPKISMQDVDLSLGSPKLKGDIKVSAPGVQ	ISMQDVDLSLGS(1)PK	2	12885	4090	511	511	11878	14283;14284	48510;48511;48512;48515;48516;48517;48520;48521;48522;48523;48524	Neuroblast differentiation-associated protein AHNAK	AHNAK	Q09666	DVDLSLGSPKLKGDI-p	1	-5.18239	-5.10595	-4.81319	-4.97761	-4.96662	-4.97145	-4.72306	-3.90832	-4.03407	-4.48986	-5.16337	-2.90067	-2.3308	-3.69648	-3.66313	-3.54644	0.132784	0.539132	0.0567794	0.000858847	1.23623	0.000343888	1.59394e-05
Q09666	4960	Q09666	Q09666	Neuroblast differentiation-associated protein AHNAK	AHNAK	sp|Q09666|AHNK_HUMAN Neuroblast differentiation-associated protein AHNAK OS=Homo sapiens OX=9606 GN=AHNAK PE=1 SV=2	0.998448	28.0844	8.00309e-11	186.54	S	KGPKVEAPSLDVHMDSPDINIEGPDVKIPKF	VEAPS(0.002)LDVHMDS(0.998)PDINIEGPDVK	3	12914	4090	4960	4960	28964	35166;35167	118833;118834;118835	Neuroblast differentiation-associated protein AHNAK	AHNAK	Q09666	SLDVHMDSPDINIEG-p	1	-4.41454	-4.61057	-4.50913	-4.46098	-4.44944	-4.33581	-4.39755	-4.18918	-4.03647	-4.16699	-4.48356	-3.62529	-3.47668	-3.14992	-3.76793	-3.2236	0.311149	0.208662	0.179367	0.000246319	0.806068	8.30223e-05	1.41813e-05
Q09666	4903	Q09666	Q09666	Neuroblast differentiation-associated protein AHNAK	AHNAK	sp|Q09666|AHNK_HUMAN Neuroblast differentiation-associated protein AHNAK OS=Homo sapiens OX=9606 GN=AHNAK PE=1 SV=2	0.999882	39.2959	0.017582	116.52	S	PRLDFEGPDAKLSGPSLKMPSLEISAPKVTA	LSGPS(1)LK	2	12893	4090	4903	4903	15157	18129	60253;60254	Neuroblast differentiation-associated protein AHNAK	AHNAK	Q09666	DAKLSGPSLKMPSLE-p	1	-5.73707	-6.09022	-5.20611	-7.55183	-6.04878	-6.73638	-6.33034	-4.62353	-4.47081	-4.32947	-6.10141	-3.42817	-2.08915	-2.82594	-4.02104	-2.20603	0.10508	1.05729	0.0419812	0.00084383	2.25705	0.00033712	1.22128e-05
Q09666	5762	Q09666	Q09666	Neuroblast differentiation-associated protein AHNAK	AHNAK	sp|Q09666|AHNK_HUMAN Neuroblast differentiation-associated protein AHNAK OS=Homo sapiens OX=9606 GN=AHNAK PE=1 SV=2	0.995879	23.7383	8.16777e-26	201.04	S	KASLGSLEGEAEAEASSPKGKFSLFKSKKPR	AS(0.025)LGS(0.981)LEGEAEAEAS(0.996)S(0.997)PK	2	12848	4090	5762	5762	2398;25231	2881;2882;2883;30548;30549;30550	9773;9774;9788;9789;102460;102461;102466	Neuroblast differentiation-associated protein AHNAK	AHNAK	Q09666	GEAEAEASSPKGKFS-p	2	-5.20394	-5.70208	-5.05375	-5.71329	-5.31986	-5.91253	-5.36243	-5.06907	-4.62825	-4.89715	-5.29356	-2.90358	-3.48314	-3.36946	-4.11199	-1.59244	0.353574	0.434151	0.21331	0.000121725	1.95797	3.70478e-05	8.63905e-06
Q09666	5763	Q09666	Q09666	Neuroblast differentiation-associated protein AHNAK	AHNAK	sp|Q09666|AHNK_HUMAN Neuroblast differentiation-associated protein AHNAK OS=Homo sapiens OX=9606 GN=AHNAK PE=1 SV=2	0.999991	50.6558	0	545.2	S	ASLGSLEGEAEAEASSPKGKFSLFKSKKPRH	ASLGSLEGEAEAEASS(1)PK	2	12849	4090	5763	5763	2398;25231	2881;2882;2883;30548;30549;30550	9732;9737;9738;9739;9744;9745;9750;9752;9753;9757;9758;9763;9766;9769;9770;9771;9774;9775;9777;9778;9779;9780;9783;9784;9787;9789;9790;9791;9792;9793	Neuroblast differentiation-associated protein AHNAK	AHNAK	Q09666	EAEAEASSPKGKFSL-p	1	-5.97228	-6.26306	-5.80942	-5.92423	-5.52889	-4.96297	-5.2307	-4.35988	-4.18359	-5.0094	-5.80084	-2.4369	-2.10332	-4.25388	-3.54252	-2.75593	0.106743	0.826595	0.0428015	0.00046834	1.89837	0.000173186	7.34296e-06
Q09666	5867	Q09666	Q09666	Neuroblast differentiation-associated protein AHNAK	AHNAK	sp|Q09666|AHNK_HUMAN Neuroblast differentiation-associated protein AHNAK OS=Homo sapiens OX=9606 GN=AHNAK PE=1 SV=2	0.964929	14.55	2.95155e-71	299.66	S	GVSLASKKSRLSSSSSNDSGNKVGIQLPEVE	LSSS(0.001)S(0.034)S(0.965)NDSGNK	2	12897	4090	5867	5867	15304;24820	18299;30035;30036	60739;60740	Neuroblast differentiation-associated protein AHNAK	AHNAK	Q09666	SRLSSSSSNDSGNKV-p	1	-4.66772	-5.15114	-4.53732	-4.40955	-4.85835	-5.21262	-5.06212	-4.7542	-4.45172	-5.05314	-5.27602	-2.79949	-3.12132	-3.33219	-3.7663	-2.46593	0.751935	-0.113323	0.636608	6.57014e-06	1.82239	1.26641e-06	7.10504e-06
Q09666	5552	Q09666	Q09666	Neuroblast differentiation-associated protein AHNAK	AHNAK	sp|Q09666|AHNK_HUMAN Neuroblast differentiation-associated protein AHNAK OS=Homo sapiens OX=9606 GN=AHNAK PE=1 SV=2	0.989414	19.7063	3.51271e-07	159.04	S	AAPDISVKGPAFNMASPESDFGINLKGPKIK	GPAFNMAS(0.989)PES(0.011)DFGINLK	2	12870	4090	5552	5552	9244	11132	38439;38440;38441;38442	Neuroblast differentiation-associated protein AHNAK	AHNAK	Q09666	GPAFNMASPESDFGI-p	1	-5.2358	-5.17442	-5.1378	-5.27009	-5.18419	-5.38358	-5.14773	-5.08239	-4.61771	-5.29743	-5.3529	-3.55141	-2.81792	-2.1756	-2.39425	-4.23887	0.770344	0.131351	0.659411	1.7934e-05	2.06402	4.07824e-06	4.9193e-06
Q09666	5752	Q09666	Q09666	Neuroblast differentiation-associated protein AHNAK	AHNAK	sp|Q09666|AHNK_HUMAN Neuroblast differentiation-associated protein AHNAK OS=Homo sapiens OX=9606 GN=AHNAK PE=1 SV=2	1	228.134	0	580.05	S	SGSKGDLKSSKASLGSLEGEAEAEASSPKGK	AS(1)LGS(1)LEGEAEAEASS(1)PK	2	12847	4090	5752	5752	2398;25231	2881;2882;2883;30548;30549;30550	9734;9735;9736;9740;9741;9742;9746;9747;9748;9751;9754;9755;9756;9759;9760;9761;9764;9765;9767;9768;9769;9770;9772;9773;9775;9776;9777;9778;9779;9781;9782;9783;9784;9785;9786;9787;9788;9789;9790;9791;9792;9793;102460;102462;102463;102464;102465;102466;102467	Neuroblast differentiation-associated protein AHNAK	AHNAK	Q09666	SSKASLGSLEGEAEA-p	1	-5.9892	-6.2722	-5.42283	-5.96238	-5.68745	-6.6704	-5.75361	-4.7742	-4.85879	-5.03452	-5.91633	-2.53926	-2.80958	-4.1055	-4.00689	-1.59435	0.177325	0.733249	0.0834542	0.000160503	2.25638	5.09675e-05	4.82515e-06
Q09666	5729	Q09666	Q09666	Neuroblast differentiation-associated protein AHNAK	AHNAK	sp|Q09666|AHNK_HUMAN Neuroblast differentiation-associated protein AHNAK OS=Homo sapiens OX=9606 GN=AHNAK PE=1 SV=2	0.499991	0	4.9183e-40	218	T	MPKFNFSKPKGKGGVTGSPEASISGSKGDLK	GGVT(0.5)GS(0.5)PEASISGSK	2	24640	4090	5729	5729	8741	10516;10517	36173	Neuroblast differentiation-associated protein AHNAK	AHNAK	Q09666	PKGKGGVTGSPEASI-p	1	-5.64116	-5.94029	-5.53538	-5.59624	-5.56187	-7.96029	-5.64474	-5.38537	-4.89517	-5.44644	-5.97913	-2.34549	-2.6728	-3.31593	-3.60526	-2.0363	0.313531	0.569037	0.181174	3.80095e-05	2.67501	9.69273e-06	2.49545e-06
Q09666	4995	Q09666	Q09666	Neuroblast differentiation-associated protein AHNAK	AHNAK	sp|Q09666|AHNK_HUMAN Neuroblast differentiation-associated protein AHNAK OS=Homo sapiens OX=9606 GN=AHNAK PE=1 SV=2	0.657893	3.28013	6.92952e-23	145.86	S	FGFGAKSPKADIKSPSLDVTVPEAELNLETP	ADIKS(0.309)PS(0.658)LDVT(0.03)VPEAELNLET(0.003)PEISVGGK	3	12839	4090	4995	4995	498;24312	612;29406	2034;98422	Neuroblast differentiation-associated protein AHNAK	AHNAK	Q09666	KADIKSPSLDVTVPE-p	1	-5.6933	-5.815	-5.23361	-5.63088	-5.24773	-5.57683	-5.44254	-4.71671	-4.64524	-4.30196	-5.2927	-2.57064	-2.58025	-2.23794	-3.44463	-4.25679	0.12864	0.65306	0.0544965	0.000109526	1.86178	3.28266e-05	2.44836e-06
Q09666	5845	Q09666	Q09666	Neuroblast differentiation-associated protein AHNAK	AHNAK	sp|Q09666|AHNK_HUMAN Neuroblast differentiation-associated protein AHNAK OS=Homo sapiens OX=9606 GN=AHNAK PE=1 SV=2	0.99671	25.0938	6.25327e-50	252.14	T	SKSKGHYEVTGSDDETGKLQGSGVSLASKKS	GHYEVTGS(0.003)DDET(0.997)GK	2	24642	4090	5845	5845	8794	10581	36424;36426	Neuroblast differentiation-associated protein AHNAK	AHNAK	Q09666	VTGSDDETGKLQGSG-p	1	-6.53666	-7.59791	-6.51244	-6.99719	-5.90893	-7.82879	-6.00197	-4.83449	-4.84047	-4.95412	-6.44471	-2.32478	-2.22411	-4.2152	-4.08836	-1.79243	0.0290453	1.48184	0.00757077	0.000419512	2.48617	0.000152773	1.89144e-06
Q09666	5589	Q09666	Q09666	Neuroblast differentiation-associated protein AHNAK	AHNAK	sp|Q09666|AHNK_HUMAN Neuroblast differentiation-associated protein AHNAK OS=Homo sapiens OX=9606 GN=AHNAK PE=1 SV=2	1	79.7038	2.64145e-103	334.94	S	GGVSAPDISLGEGHLSVKGSGGEWKGPQVSS	GGADVSGGVSAPDISLGEGHLS(1)VK	3	12861	4090	5589	5589	8558	10301	35535;35536;35537	Neuroblast differentiation-associated protein AHNAK	AHNAK	Q09666	SLGEGHLSVKGSGGE-p	1	-5.32031	-5.95015	-4.89792	-5.22212	-5.2761	-5.69817	-5.59621	-4.33926	-4.48957	-4.56239	-5.47499	-2.89745	-2.7597	-2.92975	-3.89788	-2.36724	0.215987	0.501645	0.109286	4.27771e-05	1.92208	1.11332e-05	1.81228e-06
Q09666	5077	Q09666	Q09666	Neuroblast differentiation-associated protein AHNAK	AHNAK	sp|Q09666|AHNK_HUMAN Neuroblast differentiation-associated protein AHNAK OS=Homo sapiens OX=9606 GN=AHNAK PE=1 SV=2	1	38.5588	0.0235314	83.862	S	VNIAGPDAALKVDVKSPKTKKTMFGKMYFPD	VDVKS(1)PK	3	12913	4090	5077	5077	28949	35146	118741;118742;118743	Neuroblast differentiation-associated protein AHNAK	AHNAK	Q09666	ALKVDVKSPKTKKTM-p	1	-7.05409	-7.55597	-7.14036	-7.48628	-6.70058	-7.08918	-5.98073	-5.11318	-5.32725	-5.47514	-7.18803	-1.87665	-2.27086	-1.97555	-3.39202	-5.0826	0.048267	1.35421	0.0149125	0.000126064	2.89733	3.85738e-05	1.10383e-06
Q09666	5841	Q09666	Q09666	Neuroblast differentiation-associated protein AHNAK	AHNAK	sp|Q09666|AHNK_HUMAN Neuroblast differentiation-associated protein AHNAK OS=Homo sapiens OX=9606 GN=AHNAK PE=1 SV=2	1	72.7888	5.39049e-190	401.25	S	GGLGSKSKGHYEVTGSDDETGKLQGSGVSLA	GHYEVTGS(1)DDETGK	3	12868	4090	5841	5841	8794	10581	36423;36425;36426;36427;36428;36429;36430;36431;36432;36433;36434;36435;36436;36437;36438;36440	Neuroblast differentiation-associated protein AHNAK	AHNAK	Q09666	GHYEVTGSDDETGKL-p	1	-7.3323	-8.15132	-7.39091	-7.28159	-6.32216	-7.65679	-6.25634	-4.9724	-5.0049	-5.03796	-6.9109	-2.24426	-2.18799	-4.23202	-4.18745	-1.70372	0.0160163	1.71934	0.00345175	0.000249466	2.72541	8.41946e-05	7.45219e-07
Q09666	135	Q09666	Q09666	Neuroblast differentiation-associated protein AHNAK	AHNAK	sp|Q09666|AHNK_HUMAN Neuroblast differentiation-associated protein AHNAK OS=Homo sapiens OX=9606 GN=AHNAK PE=1 SV=2	1	85.0459	2.87756e-67	303.86	S	EYQRIYTTKIKPRLKSEDGVEGDLGETQSRT	S(1)EDGVEGDLGETQSR	2	12888	4090	135	135	14266;22128	17103;26669	57394;57395;57396;57397;57398;57399;57400;57401;57402;57403;57404;57405;57406;57407;57408;88324;88325;88326	Neuroblast differentiation-associated protein AHNAK	AHNAK	Q09666	KIKPRLKSEDGVEGD-p	1	-5.73927	-5.86906	-5.45882	-5.95529	-5.46344	-5.98608	-5.17345	-4.58881	-4.20078	-4.63739	-5.66061	-3.87067	-1.93427	-3.3735	-3.05278	-2.67791	0.0368249	0.893121	0.0103334	8.43044e-05	1.87038	2.42881e-05	6.2192e-07
Q09666	176	Q09666	Q09666	Neuroblast differentiation-associated protein AHNAK	AHNAK	sp|Q09666|AHNK_HUMAN Neuroblast differentiation-associated protein AHNAK OS=Homo sapiens OX=9606 GN=AHNAK PE=1 SV=2	0.872762	8.36279	5.97991e-10	186.46	S	TVDVTGREGAKDIDISSPEFKIKIPRHELTE	DIDIS(0.873)S(0.127)PEFK	2	12850	4090	176	176	3922	4682	15680;15683;15685	Neuroblast differentiation-associated protein AHNAK	AHNAK	Q09666	GAKDIDISSPEFKIK-p	1	-5.45066	-5.35191	-5.16531	-5.30898	-4.99536	-5.33424	-4.82035	-4.82975	-4.49464	-5.17671	-5.35675	-2.38605	-2.39474	-3.15568	-3.26005	-3.67316	0.301447	0.332106	0.17143	2.51476e-06	1.9617	4.0445e-07	1.9542e-07
Q09666	5110	Q09666	Q09666	Neuroblast differentiation-associated protein AHNAK	AHNAK	sp|Q09666|AHNK_HUMAN Neuroblast differentiation-associated protein AHNAK OS=Homo sapiens OX=9606 GN=AHNAK PE=1 SV=2	1	10.4328	1.5568e-81	307.65	S	FDIKSPKFKAEAPLPSPKLEGELQAPDLELS	FKAEAPLPS(1)PK	3	12840	4090	5110	5110	611;612;7608	750;751;9178	2539;2540;2541;2542;2543;2544;32037	Neuroblast differentiation-associated protein AHNAK	AHNAK	Q09666	KAEAPLPSPKLEGEL-p	1	-6.55814	-7.02953	-6.04593	-6.51853	-6.10422	-6.91329	-5.55164	-4.35601	-4.32226	-4.9223	-6.30985	-3.08964	-1.73131	-3.15273	-3.25183	-2.93168	0.00658277	1.43586	0.000998673	5.8651e-05	2.26098	1.59781e-05	1.19397e-07
Q09666	559	Q09666	Q09666	Neuroblast differentiation-associated protein AHNAK	AHNAK	sp|Q09666|AHNK_HUMAN Neuroblast differentiation-associated protein AHNAK OS=Homo sapiens OX=9606 GN=AHNAK PE=1 SV=2	0.999003	30.0091	0.00912153	136.99	S	ETPNLEGTLTGPRLGSPSGKTGTCRISMSEV	LGS(0.999)PS(0.001)GK	2	12887	4090	559	559	14009	16810	56570;56571;56572;56573;56574	Neuroblast differentiation-associated protein AHNAK	AHNAK	Q09666	LTGPRLGSPSGKTGT-p	1	-5.84779	-6.68098	-5.99037	-6.40375	-5.33963	-6.47387	-4.9617	-4.64644	-4.30009	-5.16908	-6.01351	-2.47592	-2.48946	-3.25225	-2.86709	-2.80075	0.00928324	1.10457	0.00161323	7.50268e-06	2.24107	1.47671e-06	3.27446e-08
Q09666	177	Q09666	Q09666	Neuroblast differentiation-associated protein AHNAK	AHNAK	sp|Q09666|AHNK_HUMAN Neuroblast differentiation-associated protein AHNAK OS=Homo sapiens OX=9606 GN=AHNAK PE=1 SV=2	0.999096	30.4358	1.98863e-101	339.5	S	VDVTGREGAKDIDISSPEFKIKIPRHELTEI	DIDIS(0.001)S(0.999)PEFK	2	12851	4090	177	177	3922	4682	15680;15681;15682;15684;15686	Neuroblast differentiation-associated protein AHNAK	AHNAK	Q09666	AKDIDISSPEFKIKI-p	1	-6.00008	-5.98698	-6.00095	-6.06071	-5.62966	-5.96854	-5.41562	-5.04375	-4.89455	-5.64091	-6.2028	-2.11143	-2.20144	-3.05116	-3.03599	-3.4826	0.166252	0.501627	0.0767019	3.50678e-07	2.66301	3.86945e-08	1.92873e-08
Q8IVF2	4185	Q8IVF2	Q8IVF2	Protein AHNAK2	AHNAK2	sp|Q8IVF2|AHNK2_HUMAN Protein AHNAK2 OS=Homo sapiens OX=9606 GN=AHNAK2 PE=1 SV=2	0.931305	12.476	4.9803e-69	299.63	S	PSMQGDLKTTDLSIQSPSADLEVQAGQVDVK	T(0.001)T(0.001)DLS(0.014)IQS(0.931)PS(0.053)ADLEVQAGQVDVK	3	16132	4876	4185	4185	28296;28297	34349;34350	115879;115881;115882;115883	Protein AHNAK2	AHNAK2	Q8IVF2	TTDLSIQSPSADLEV-p	1	-5.21882	-5.39563	-5.2	-5.44031	-5.04464	-5.06627	-5.15373	-5.32606	-5.47113	-5.1725	-5.33383	-3.91733	-5.69335	-1.79178	-1.78775	-4.41192	0.942093	-0.0638386	0.905	0.00969144	1.77102	0.0052202	0.00903051
Q8IVF2	5707	Q8IVF2	Q8IVF2	Protein AHNAK2	AHNAK2	sp|Q8IVF2|AHNK2_HUMAN Protein AHNAK2 OS=Homo sapiens OX=9606 GN=AHNAK2 PE=1 SV=2	0.996217	25.5385	2.03529e-14	208.08	S	EKAGWFRFPKLGFSSSPTKKSKSTEDGAELE	LGFSS(0.003)S(0.996)PT(0.001)KK	3	16109	4876	5707	5707	13888;13889	16661;16662	56007;56008;56009;56010;56011;56012	Protein AHNAK2	AHNAK2	Q8IVF2	PKLGFSSSPTKKSKS-p	1	-4.95366	-4.85457	-5.60926	-5.57544	-5.81194	-5.46408	-5.54566	-5.33034	-5.51255	-5.49413	-5.11263	-2.91793	-6.56197	-2.24532	-1.72172	-3.73695	0.983995	-0.0209032	0.972456	0.0110219	1.96229	0.00603515	0.00878602
Q8IVF2	820	Q8IVF2	Q8IVF2	Protein AHNAK2	AHNAK2	sp|Q8IVF2|AHNK2_HUMAN Protein AHNAK2 OS=Homo sapiens OX=9606 GN=AHNAK2 PE=1 SV=2	1	74.48	3.23832e-05	131.17	S	APRAKLDGARLEGDLSLADKEVTAKDSKFKM	LEGDLS(1)LADK	2	16107	4876	820	820	13639	16366	55198;55199	Protein AHNAK2	AHNAK2	Q8IVF2	ARLEGDLSLADKEVT-p	1	-4.97236	-6.20532	-4.74298	-4.59659	-4.97366	-4.42535	-4.63109	-4.71712	-3.84876	-4.91574	-5.10549	-4.07356	-3.76065	-1.58858	-3.63837	-4.58672	0.596456	0.342405	0.4492	0.0432378	1.11406	0.0277349	0.00811549
Q8IVF2	282	Q8IVF2	Q8IVF2	Protein AHNAK2	AHNAK2	sp|Q8IVF2|AHNK2_HUMAN Protein AHNAK2 OS=Homo sapiens OX=9606 GN=AHNAK2 PE=1 SV=2	0.749936	5.87784	2.48372e-10	163.83	S	IKSKRGPGPQRSHSSSEAYEPRDAHDVSPTS	S(0.001)HS(0.054)S(0.194)S(0.75)EAY(0.001)EPR	2	16123	4876	282	282	22899;22900	27642;27643;27644	91985	Protein AHNAK2	AHNAK2	Q8IVF2	PQRSHSSSEAYEPRD-p	1	-4.92009	-4.94118	-4.87347	-5.68575	-4.50862	-5.26129	-4.97859	-5.20771	-4.96675	-5.19993	-4.95979	-4.11034	-5.04502	-1.63094	-2.35559	-4.20219	0.968593	-0.0308201	0.947375	0.00801616	1.59373	0.00423133	0.00668994
Q8IVF2	365	Q8IVF2	Q8IVF2	Protein AHNAK2	AHNAK2	sp|Q8IVF2|AHNK2_HUMAN Protein AHNAK2 OS=Homo sapiens OX=9606 GN=AHNAK2 PE=1 SV=2	0.999998	56.6184	1.71968e-45	277.07	S	VGRAGVLEELGPWGDSLEETGAATGSRREER	AGVLEELGPWGDS(1)LEETGAATGSR	2	16090	4876	365	365	1172	1420	5049;5050;5051;5052;5053;5054	Protein AHNAK2	AHNAK2	Q8IVF2	ELGPWGDSLEETGAA-p	1	-4.63156	-4.67456	-4.56357	-4.89835	-4.74278	-4.54066	-4.47284	-4.23566	-4.53288	-4.33335	-4.23499	-3.27065	-4.72149	-2.25991	-3.03996	-4.36747	0.500042	0.3133	0.350009	0.0413376	0.830051	0.0263695	0.00541541
Q8IVF2	280	Q8IVF2	Q8IVF2	Protein AHNAK2	AHNAK2	sp|Q8IVF2|AHNK2_HUMAN Protein AHNAK2 OS=Homo sapiens OX=9606 GN=AHNAK2 PE=1 SV=2	0.922869	11.139	6.85405e-48	225.19	S	QSIKSKRGPGPQRSHSSSEAYEPRDAHDVSP	SHS(0.923)S(0.071)S(0.006)EAYEPR	2	16121	4876	280	280	22899;22900	27642;27643;27644	91984;91988;91989;91991;91993;91996;91997;91998	Protein AHNAK2	AHNAK2	Q8IVF2	PGPQRSHSSSEAYEP-p	1	-4.84246	-5.3201	-4.71247	-5.96578	-4.96955	-5.55195	-5.53831	-5.62961	-5.29154	-5.49398	-5.76081	-3.86271	-5.51169	-1.53464	-2.17671	-3.8814	0.680058	-0.315799	0.545098	0.00208552	2.14942	0.000932878	0.00467146
Q8IVF2	4785	Q8IVF2	Q8IVF2	Protein AHNAK2	AHNAK2	sp|Q8IVF2|AHNK2_HUMAN Protein AHNAK2 OS=Homo sapiens OX=9606 GN=AHNAK2 PE=1 SV=2	0.999895	40.6065	8.55301e-121	348.21	S	SRLDLTGPHFESSILSPCEDVTLTKYQVTVP	LDLTGPHFESSILS(1)PCEDVTLTK	3	16106	4876	4785	4785	13517	16213	54747;54748;54749	Protein AHNAK2	AHNAK2	Q8IVF2	HFESSILSPCEDVTL-p	1	-5.63904	-5.7963	-5.49785	-5.58829	-5.53449	-5.46257	-5.43135	-5.93421	-5.47325	-5.41612	-5.67172	-3.18596	-6.06181	-1.97044	-1.55979	-4.30857	0.999221	0.00109289	0.998475	0.00397873	2.16802	0.00193477	0.00281783
Q8IVF2	4634	Q8IVF2	Q8IVF2	Protein AHNAK2	AHNAK2	sp|Q8IVF2|AHNK2_HUMAN Protein AHNAK2 OS=Homo sapiens OX=9606 GN=AHNAK2 PE=1 SV=2	0.630632	4.45858	0.00125978	104.06	S	EDVAGKDSKFQGPKLSTSGFEWSSKKVSMSS	FQGPKLS(0.631)T(0.226)S(0.139)GFEWS(0.003)S(0.002)K	3	16097	4876	4634	4634	7784	9390	32626	Protein AHNAK2	AHNAK2	Q8IVF2	KFQGPKLSTSGFEWS-p	1	-5.04285	-4.51955	-4.68515	-5.37462	-4.6101	-5.05856	-4.71633	-5.01847	-4.52445	-4.71718	-5.16871	-3.54492	-5.1017	-2.52216	-2.0403	-3.60864	0.93592	0.0527744	0.894954	0.00500285	1.46549	0.00249755	0.00277741
Q8IVF2	2657	Q8IVF2	Q8IVF2	Protein AHNAK2	AHNAK2	sp|Q8IVF2|AHNK2_HUMAN Protein AHNAK2 OS=Homo sapiens OX=9606 GN=AHNAK2 PE=1 SV=2	0.725004	4.85373	8.5521e-05	129.64	S	TAKDSKFKMPKFKMPSFRVSAPGESIEALVD	MPS(0.725)FRVS(0.237)APGES(0.038)IEALVDVSELK	3	16116	4876	2657	2657	16165	19487	64486	Protein AHNAK2	AHNAK2	Q8IVF2	MPKFKMPSFRVSAPG-p	1	-5.09005	-5.49201	-5.12582	-4.86318	-4.96033	-5.34029	-4.40551	-4.84037	-4.47591	-4.53312	-4.24689	-3.30115	-5.50308	-1.89509	-3.19749	-3.26035	0.260075	0.644918	0.140627	0.0400925	1.06893	0.0254937	0.00170086
Q8IVF2	1112	Q8IVF2	Q8IVF2	Protein AHNAK2	AHNAK2	sp|Q8IVF2|AHNK2_HUMAN Protein AHNAK2 OS=Homo sapiens OX=9606 GN=AHNAK2 PE=1 SV=2	1	17.8632	0.020687	70.977	S	KGPQVDVKGPKLDLKSPKAEVTAPDVEVSLP	LDLKS(1)PK	3	16105	4876	1112	1112	13510	16206	54727;54728;54729	Protein AHNAK2	AHNAK2	Q8IVF2	GPKLDLKSPKAEVTA-p	1	-5.82164	-5.51846	-5.97035	-5.68647	-5.7256	-6.00796	-5.60891	-5.78659	-5.73444	-5.63145	-5.64457	-3.90958	-5.67121	-1.1209	-2.31674	-4.42815	0.905726	0.107222	0.847864	0.00310935	2.19187	0.00146643	0.00150479
Q8IVF2	4966	Q8IVF2	Q8IVF2	Protein AHNAK2	AHNAK2	sp|Q8IVF2|AHNK2_HUMAN Protein AHNAK2 OS=Homo sapiens OX=9606 GN=AHNAK2 PE=1 SV=2	0.98733	18.9167	0.0307128	64.65	S	SPLKMPKIKLPSFRWSPKKETGPKVDPECSV	LPS(0.013)FRWS(0.987)PK	3	16112	4876	4966	4966	14748;14749	17651;17652	58894;58895;58896;58897	Protein AHNAK2	AHNAK2	Q8IVF2	KLPSFRWSPKKETGP-p	1	-5.12568	-5.28958	-5.31049	-5.52033	-5.42634	-5.14164	-5.45277	-5.09668	-5.29521	-4.97857	-4.87538	-2.77344	-4.88274	-2.92612	-1.49947	-4.69872	0.817766	0.162623	0.721372	0.00313788	1.78362	0.00148116	0.00110496
Q8IVF2	923	Q8IVF2	Q8IVF2	Protein AHNAK2	AHNAK2	sp|Q8IVF2|AHNK2_HUMAN Protein AHNAK2 OS=Homo sapiens OX=9606 GN=AHNAK2 PE=1 SV=2	1	43.9818	0.00864644	114.97	S	EGAGPKVHLPKVEMPSFKMPKVDLKGPQIDV	VEMPS(1)FK	2	16137	4876	923	923	29018	35228;35229	119045;119046;119047;119048;119049;119050;119051;119052	Protein AHNAK2	AHNAK2	Q8IVF2	LPKVEMPSFKMPKVD-p	1	-5.45685	-5.72603	-5.38893	-5.68133	-5.28253	-5.15712	-4.25025	-5.40361	-5.47091	-4.94972	-4.79928	-3.96439	-5.30158	-1.50935	-2.94042	-3.0195	0.470871	0.474042	0.321692	0.00740312	1.62771	0.00387639	0.000772082
Q8IVF2	842	Q8IVF2	Q8IVF2	Protein AHNAK2	AHNAK2	sp|Q8IVF2|AHNK2_HUMAN Protein AHNAK2 OS=Homo sapiens OX=9606 GN=AHNAK2 PE=1 SV=2	0.999998	56.5844	4.5272e-07	165.75	S	TAKDSKFKMPKFKMPSFGVSAPGKSMEDSVD	MPS(1)FGVSAPGK	2	16096	4876	842	842	7611;16163	9181;9182;19484;19485	32082;32083;32084;32085;32086;32087;64465;64466;64467;64468;64469;64470;64471;64472;64473;64474;64475;64476;64477;64478;64479;64480;64481	Protein AHNAK2	AHNAK2	Q8IVF2	MPKFKMPSFGVSAPG-p	1	-5.44375	-5.4842	-5.09221	-5.33927	-5.41868	-5.32924	-5.24856	-5.30276	-5.24319	-5.18994	-4.94805	-3.55317	-5.15206	-1.41955	-3.46752	-2.86734	0.80315	0.164724	0.701255	0.00124455	1.89457	0.000523664	0.000404663
Q8IVF2	3408	Q8IVF2	Q8IVF2	Protein AHNAK2	AHNAK2	sp|Q8IVF2|AHNK2_HUMAN Protein AHNAK2 OS=Homo sapiens OX=9606 GN=AHNAK2 PE=1 SV=2	1	72.9062	9.6723e-11	185.14	S	KVEMPSFKMPKVDLKSPQVDIKGPKLDLKVP	VDLKS(1)PQVDIK	3	16129	4876	3408	3408	24260;28900	29340;35090	98167;98168;98169;118531;118532;118533;118534;118535	Protein AHNAK2	AHNAK2	Q8IVF2	MPKVDLKSPQVDIKG-p	1	-6.36395	-6.58883	-6.41535	-7.29542	-6.73386	-6.14226	-6.4118	-6.6116	-6.50118	-6.23395	-6.48587	-3.85862	-6.55328	-1.25551	-1.80255	-3.42224	0.894204	0.141067	0.830088	0.000789591	3.07044	0.000313104	0.000347933
Q8IVF2	1583	Q8IVF2	Q8IVF2	Protein AHNAK2	AHNAK2	sp|Q8IVF2|AHNK2_HUMAN Protein AHNAK2 OS=Homo sapiens OX=9606 GN=AHNAK2 PE=1 SV=2	1	27.2232	0.010617	109.79	S	EGAGLKGHLPKVQMPSFKMPKVDLKGPQIDV	VQMPS(1)FK	2	16140	4876	1583	1583	29889	36259;36260	121974;121975;121976	Protein AHNAK2	AHNAK2	Q8IVF2	LPKVQMPSFKMPKVD-p	1	-5.40973	-4.96451	-5.15853	-5.77195	-5.43991	-5.11047	-5.24656	-5.1015	-5.52371	-5.04441	-4.90743	-3.66893	-4.74551	-1.51041	-2.74797	-3.48089	0.815623	0.14446	0.71822	0.000585352	1.93398	0.000223368	0.000195297
Q8IVF2	4419	Q8IVF2	Q8IVF2	Protein AHNAK2	AHNAK2	sp|Q8IVF2|AHNK2_HUMAN Protein AHNAK2 OS=Homo sapiens OX=9606 GN=AHNAK2 PE=1 SV=2	0.803284	6.11029	1.24626e-35	251.66	S	NVPKLDLKGPKVEVTSPNLDVSLPSMEVDIQ	VEVT(0.197)S(0.803)PNLDVSLPSMEVDIQAPGAK	3	16138	4876	4419	4419	29084	35313;35314	119279;119280;119281;119282;119283;119284;119286;119287;119288	Protein AHNAK2	AHNAK2	Q8IVF2	GPKVEVTSPNLDVSL-p	1	-6.01421	-5.82364	-5.97658	-5.96165	-6.03816	-5.92248	-5.95269	-5.71021	-5.98777	-6.10646	-6.28275	-3.6125	-5.26867	-1.26686	-2.04824	-4.06279	0.949666	-0.0518556	0.917959	0.000194084	2.75616	6.31878e-05	0.000143584
Q8IVF2	298	Q8IVF2	Q8IVF2	Protein AHNAK2	AHNAK2	sp|Q8IVF2|AHNK2_HUMAN Protein AHNAK2 OS=Homo sapiens OX=9606 GN=AHNAK2 PE=1 SV=2	0.570352	0.795484	2.06872e-17	139.16	T	EAYEPRDAHDVSPTSTDTEAQLTVERQEQKA	DAHDVS(0.302)PT(0.458)S(0.495)T(0.57)DT(0.148)EAQLT(0.027)VERQEQK	4	25329	4876	298	298	3447;3448;22900	4106;4107;4108;27643;27644	13631	Protein AHNAK2	AHNAK2	Q8IVF2	HDVSPTSTDTEAQLT-p	2	-4.46522	-5.28242	-4.94708	-4.71317	-4.85573	-4.92901	-4.9905	-5.0311	-4.31158	-4.78079	-4.89533	-2.96888	-3.25656	-2.38513	-2.79732	-4.60445	0.897824	0.0635778	0.8363	0.00031082	1.59939	0.000108433	0.00013466
Q8IVF2	228	Q8IVF2	Q8IVF2	Protein AHNAK2	AHNAK2	sp|Q8IVF2|AHNK2_HUMAN Protein AHNAK2 OS=Homo sapiens OX=9606 GN=AHNAK2 PE=1 SV=2	0.979289	16.8995	3.3424e-05	86.006	T	GKEKEDTDVADGCRETPTKTLEGDGDQERLI	EKEDT(0.001)DVADGCRET(0.979)PT(0.02)K	4	25330	4876	228	228	5987	7196	24776	Protein AHNAK2	AHNAK2	Q8IVF2	VADGCRETPTKTLEG-p	1	-6.02429	-5.4175	-6.65155	-5.36716	-6.25045	-6.09002	-5.0114	-4.36903	-4.89178	-4.27994	-4.3469	-3.91017	-5.23404	-2.30146	-1.88688	-3.06839	0.0299328	1.38702	0.00786955	0.0250921	1.29963	0.0150777	7.09396e-05
Q8IVF2	1418	Q8IVF2	Q8IVF2	Protein AHNAK2	AHNAK2	sp|Q8IVF2|AHNK2_HUMAN Protein AHNAK2 OS=Homo sapiens OX=9606 GN=AHNAK2 PE=1 SV=2	1	18.0131	0.00275793	125.68	S	EGAGLKGHLPKLQMPSFKVPKVDLKGPEIDI	LQMPS(1)FKVPK	3	16113	4876	1418	1418	14897;14898	17821;17822;17823;17824	59378;59379;59380;59381;59382;59383;59384;59385;59386;59387;59388;59389;59390;59391;59392;59393;59394;59395;59396;59397	Protein AHNAK2	AHNAK2	Q8IVF2	LPKLQMPSFKVPKVD-p	1	-5.58375	-5.89759	-5.31144	-5.86953	-5.63716	-5.17192	-5.32371	-5.50788	-5.4086	-5.47106	-4.89395	-3.92046	-4.62143	-1.45584	-2.50088	-3.35537	0.669722	0.257527	0.532778	0.000290799	2.15025	0.000100454	5.99285e-05
Q8IVF2	510	Q8IVF2	Q8IVF2	Protein AHNAK2	AHNAK2	sp|Q8IVF2|AHNK2_HUMAN Protein AHNAK2 OS=Homo sapiens OX=9606 GN=AHNAK2 PE=1 SV=2	0.83762	7.12513	0.00938338	91.783	T	AFSTEKEPERERRLSTPQRGKRQDASSKAGT	RLS(0.162)T(0.838)PQR	3	25334	4876	510	510	20435	24608	80805;80808	Protein AHNAK2	AHNAK2	Q8IVF2	ERERRLSTPQRGKRQ-p	1	-5.09485	-5.73586	-4.69557	-5.33751	-4.80427	-5.51853	-5.3172	-5.61738	-5.32404	-5.09604	-5.60858	-2.92864	-4.41501	-1.96163	-2.68507	-3.05348	0.690534	-0.194884	0.558131	1.21957e-05	2.38388	2.60598e-06	1.68074e-05
Q8IVF2	765	Q8IVF2	Q8IVF2	Protein AHNAK2	AHNAK2	sp|Q8IVF2|AHNK2_HUMAN Protein AHNAK2 OS=Homo sapiens OX=9606 GN=AHNAK2 PE=1 SV=2	1	26.0207	0.00547599	119.22	S	EGASLKGHLPKVQRPSLKMPKVDLKGPKLDL	VQRPS(1)LK	3	16142	4876	765	765	29911	36288	122042;122043;122044;122045;122046;122047;122048	Protein AHNAK2	AHNAK2	Q8IVF2	LPKVQRPSLKMPKVD-p	1	-6.14552	-7.12455	-6.08418	-5.72276	-6.24211	-5.97419	-5.58932	-5.55333	-5.74798	-4.74599	-4.63401	-2.72383	-4.75279	-1.76222	-2.29981	-3.45238	0.0983397	0.961426	0.0383869	0.000309879	2.25592	0.000108065	4.68441e-06
Q8IVF2	4962	Q8IVF2	Q8IVF2	Protein AHNAK2	AHNAK2	sp|Q8IVF2|AHNK2_HUMAN Protein AHNAK2 OS=Homo sapiens OX=9606 GN=AHNAK2 PE=1 SV=2	1	63.2275	0.020743	77.662	S	EGKGSPLKMPKIKLPSFRWSPKKETGPKVDP	IKLPS(1)FR	3	16100	4876	4962	4962	11418;14748;14749	13730;17651;17652	47079;47080	Protein AHNAK2	AHNAK2	Q8IVF2	MPKIKLPSFRWSPKK-p	1	-7.53521	-8.95216	-7.23141	-9.95409	-7.73715	-7.62851	-6.52458	-6.60024	-7.13235	-6.46122	-5.11989	-3.93292	-5.26618	-1.19248	-1.94029	-3.09285	0.0431382	1.80543	0.0128203	0.000441886	3.28271	0.000161947	2.85242e-06
Q8IVF2	509	Q8IVF2	Q8IVF2	Protein AHNAK2	AHNAK2	sp|Q8IVF2|AHNK2_HUMAN Protein AHNAK2 OS=Homo sapiens OX=9606 GN=AHNAK2 PE=1 SV=2	0.991718	20.7824	0.00938338	109.15	S	FAFSTEKEPERERRLSTPQRGKRQDASSKAG	RLS(0.992)T(0.008)PQR	3	16120	4876	509	509	20435	24608	80805;80806;80807	Protein AHNAK2	AHNAK2	Q8IVF2	PERERRLSTPQRGKR-p	1	-5.9496	-6.16186	-5.27001	-6.2193	-5.38133	-6.36194	-6.03362	-5.94335	-5.85338	-5.24152	-6.11085	-2.74607	-4.38181	-1.73602	-2.51073	-2.9218	0.927656	0.0541289	0.882255	3.17378e-06	2.97726	5.3241e-07	1.28747e-06
Q8IVF2	5714	Q8IVF2	Q8IVF2	Protein AHNAK2	AHNAK2	sp|Q8IVF2|AHNK2_HUMAN Protein AHNAK2 OS=Homo sapiens OX=9606 GN=AHNAK2 PE=1 SV=2	0.902807	9.67966	3.15155e-102	340.31	S	FPKLGFSSSPTKKSKSTEDGAELEEQKLQEE	SKS(0.903)T(0.097)EDGAELEEQK	2	16126	4876	5714	5714	23206;25732	28021;31172	93469;93471;93472;104527	Protein AHNAK2	AHNAK2	Q8IVF2	SPTKKSKSTEDGAEL-p	1	-6.78765	-6.83482	-6.53607	-7.50266	-6.90383	-6.74082	-6.49535	-6.42176	-6.55645	-6.03719	-6.09386	-2.15825	-4.71808	-2.19433	-1.59747	-3.75666	0.341771	0.563385	0.203393	4.13554e-06	3.43596	7.27592e-07	3.51702e-07
P55008;Q5STX8	39;53	P55008	P55008	Allograft inflammatory factor 1	AIF1	sp|P55008|AIF1_HUMAN Allograft inflammatory factor 1 OS=Homo sapiens OX=9606 GN=AIF1 PE=1 SV=1;tr|Q5STX8|Q5STX8_HUMAN Allograft inflammatory factor 1 (Fragment) OS=Homo sapiens OX=9606 GN=AIF1 PE=1 SV=1	0.992512	23.08	2.64464e-26	244.95	S	LDEINKQFLDDPKYSSDEDLPSKLEGFKEKY	Y(0.003)S(0.005)S(0.993)DEDLPSK	2	12057	3808	39	39	18340;31198	22118;37822	71938;71939;126676;126677;126678;126679	Allograft inflammatory factor 1	AIF1	P55008	LDDPKYSSDEDLPSK-p	1	-4.74663	-4.63163	-4.11057	-4.49965	-4.63054	-4.27265	-4.96286	-5.18545	-4.65187	-5.30538	-5.12665	-2.31325	-3.35156	-3.33926	-3.75227	-3.2823	0.0650598	-0.564498	0.0221585	3.37556e-06	1.83871	5.72717e-07	9.32249e-05
Q9UKA4	448	Q9UKA4	Q9UKA4	A-kinase anchor protein 11	AKAP11	sp|Q9UKA4|AKA11_HUMAN A-kinase anchor protein 11 OS=Homo sapiens OX=9606 GN=AKAP11 PE=1 SV=1	0.998445	28.0769	6.30474e-08	146.67	S	SPRPVKASREDSGLFSPIRSSAFSPLGGCTP	ASREDS(0.002)GLFS(0.998)PIR	3	20167	6023	448	448	2503	3008	10096	A-kinase anchor protein 11	AKAP11	Q9UKA4	REDSGLFSPIRSSAF-p	1	-4.37752	-4.35174	-5.00989	-4.29071	-5.19896	-4.70096	-4.45441	-4.41475	-4.4802	-4.68527	-4.81246	-4.10932	-2.48432	-4.31115	-2.57639	-3.49543	0.862321	0.0855441	0.784691	0.00425984	1.1741	0.00208621	0.0017823
Q9UKA4	433	Q9UKA4	Q9UKA4	A-kinase anchor protein 11	AKAP11	sp|Q9UKA4|AKA11_HUMAN A-kinase anchor protein 11 OS=Homo sapiens OX=9606 GN=AKAP11 PE=1 SV=1	0.999789	39.0446	9.44366e-14	158.61	S	RKPESPYGNLCDAPDSPRPVKASREDSGLFS	KPESPYGNLCDAPDS(1)PRPVK	4	20170	6023	433	433	12770	15343	51935	A-kinase anchor protein 11	AKAP11	Q9UKA4	NLCDAPDSPRPVKAS-p	1	-4.34707	-4.30312	-4.68605	-4.47257	-5.18008	-4.5493	-4.90058	-4.9076	-4.96379	-4.81971	-5.05723	-3.07329	-4.67709	-2.91884	-3.33129	-2.37889	0.421204	-0.340082	0.273268	0.000210052	1.6539	6.91648e-05	0.00102916
Q9UKA4	1611	Q9UKA4	Q9UKA4	A-kinase anchor protein 11	AKAP11	sp|Q9UKA4|AKA11_HUMAN A-kinase anchor protein 11 OS=Homo sapiens OX=9606 GN=AKAP11 PE=1 SV=1	0.676857	3.21525	0.00762515	112.84	S	HNCTGNSSQHFFRQGSLASSKPASNPKFSSR	QGS(0.677)LAS(0.323)SK	2	20171	6023	1611	1611	18456	22251	72332;72333	A-kinase anchor protein 11	AKAP11	Q9UKA4	QHFFRQGSLASSKPA-p	1	-4.65994	-4.34675	-4.69526	-5.43699	-5.09192	-4.69213	-4.79222	-4.60252	-4.94364	-4.59133	-4.55308	-4.53466	-2.57474	-3.12386	-2.62051	-3.3298	0.786934	0.123939	0.680589	0.000563709	1.45984	0.000214076	0.000171287
Q9UKA4	1176	Q9UKA4	Q9UKA4	A-kinase anchor protein 11	AKAP11	sp|Q9UKA4|AKA11_HUMAN A-kinase anchor protein 11 OS=Homo sapiens OX=9606 GN=AKAP11 PE=1 SV=1	0.527164	4.05352	1.76701e-09	137.19	S	EFMLKLMRSLSEEVESSESGELPEVDVKSEH	S(0.012)LS(0.089)EEVES(0.527)S(0.207)ES(0.165)GELPEVDVK	2	20174	6023	1176	1176	23573	28457	95015	A-kinase anchor protein 11	AKAP11	Q9UKA4	SLSEEVESSESGELP-p	1	-4.42833	-4.60264	-4.42765	-5.08111	-4.72237	-4.4423	-4.66991	-4.8067	-4.63098	-4.95537	-4.76549	-3.50451	-2.80143	-4.04981	-2.39058	-3.54802	0.68578	-0.148293	0.552002	7.10039e-05	1.50682	1.99424e-05	0.000118628
Q9UKA4	1171	Q9UKA4	Q9UKA4	A-kinase anchor protein 11	AKAP11	sp|Q9UKA4|AKA11_HUMAN A-kinase anchor protein 11 OS=Homo sapiens OX=9606 GN=AKAP11 PE=1 SV=1	0.915757	10.364	4.22129e-187	396.72	S	TIEKEEFMLKLMRSLSEEVESSESGELPEVD	S(0.084)LS(0.916)EEVESSESGELPEVDVK	2	20173	6023	1171	1171	23573	28457	95016;95018;95019;95020;95021;95022	A-kinase anchor protein 11	AKAP11	Q9UKA4	LKLMRSLSEEVESSE-p	1	-4.72862	-5.01345	-4.66648	-5.05246	-4.96428	-4.62294	-4.66533	-4.55483	-4.42424	-4.63207	-4.51852	-3.40084	-2.66608	-3.8086	-2.48804	-3.73974	0.367932	0.282373	0.225628	9.85725e-05	1.33834	2.91062e-05	7.47983e-06
Q02952	248	Q02952	Q02952	A-kinase anchor protein 12	AKAP12	sp|Q02952|AKA12_HUMAN A-kinase anchor protein 12 OS=Homo sapiens OX=9606 GN=AKAP12 PE=1 SV=4	0.998216	27.4841	1.11947e-168	384.17	S	KQSTEKPEETLKREQSHAEISPPAESGQAVE	REQS(0.998)HAEIS(0.002)PPAESGQAVEECKEEGEEK	4	12589	4030	248	248	19812;19813	23859;23860	77711;77712;77715;77716;77717;77718;77719;77720;77721;77722;77725;77726;77727;77728	A-kinase anchor protein 12	AKAP12	Q02952	ETLKREQSHAEISPP-p	1	-4.51803	-5.34855	-4.51999	-5.13691	-4.42854	-4.43602	-4.31547	-4.89297	-4.37888	-4.33337	-4.29927	-3.42151	-4.11935	-2.62147	-4.29025	-2.55345	0.514765	0.287351	0.364443	0.00929322	1.04278	0.00498565	0.00115771
Q02952	347	Q02952	Q02952	A-kinase anchor protein 12	AKAP12	sp|Q02952|AKA12_HUMAN A-kinase anchor protein 12 OS=Homo sapiens OX=9606 GN=AKAP12 PE=1 SV=4	1	40.7249	1.46657e-10	205.21	S	PEKVDTEEDGKAEVASEKLTASEQAHPQEPA	AEVAS(1)EK	2	12561	4030	347	347	827;6525;28942	1013;7869;35138	3586;3587;3588;3589;3590;27034;27035;118727	A-kinase anchor protein 12	AKAP12	Q02952	DGKAEVASEKLTASE-p	1	-4.38997	-4.80727	-5.28764	-5.41311	-4.5728	-4.55093	-3.84886	-3.89382	-4.22666	-3.87426	-3.69988	-3.21518	-2.73619	-3.52007	-4.50388	-4.09299	0.019254	0.928257	0.00439287	0.389232	0.295034	0.329785	0.00108893
Q02952	253	Q02952	Q02952	A-kinase anchor protein 12	AKAP12	sp|Q02952|AKA12_HUMAN A-kinase anchor protein 12 OS=Homo sapiens OX=9606 GN=AKAP12 PE=1 SV=4	0.965366	15.088	1.83911e-21	178.44	S	KPEETLKREQSHAEISPPAESGQAVEECKEE	REQS(0.03)HAEIS(0.965)PPAES(0.005)GQAVEECK	3	12590	4030	253	253	19812;19813	23859;23860	77713;77714;77723;77724	A-kinase anchor protein 12	AKAP12	Q02952	EQSHAEISPPAESGQ-p	1	-4.32006	-4.91062	-4.45818	-4.68378	-3.96734	-4.36669	-4.37541	-4.79506	-4.22808	-4.3338	-4.50763	-3.7549	-3.60243	-2.84885	-4.00016	-2.93163	0.994486	0.00311541	0.989209	0.00122765	1.0204	0.000515605	0.000799613
Q02952	514	Q02952	Q02952	A-kinase anchor protein 12	AKAP12	sp|Q02952|AKA12_HUMAN A-kinase anchor protein 12 OS=Homo sapiens OX=9606 GN=AKAP12 PE=1 SV=4	1	38.1606	0.00441909	105.4	S	EVEMLSSQERMKVQGSPLKKLFTSTGLKKLS	VQGS(1)PLKK	3	12616	4030	514	514	29872;29873	36241;36242	121898;121899;121900;121901;121902;121903	A-kinase anchor protein 12	AKAP12	Q02952	ERMKVQGSPLKKLFT-p	1	-5.98666	-5.32111	-6.23259	-5.13669	-5.89935	-5.73177	-5.357	-5.14355	-5.57591	-4.98561	-5.70335	-4.01441	-4.06463	-1.427	-5.24229	-2.07372	0.628664	0.364945	0.484	0.00361243	1.98868	0.00173414	0.000655574
Q02952	544	Q02952	Q02952	A-kinase anchor protein 12	AKAP12	sp|Q02952|AKA12_HUMAN A-kinase anchor protein 12 OS=Homo sapiens OX=9606 GN=AKAP12 PE=1 SV=4	0.980942	17.1218	7.5254e-20	152.49	S	SGKKQKGKRGGGDEESGEHTQVPADSPDSQE	RGGGDEES(0.981)GEHT(0.019)QVPADSPDSQEEQK	4	12591	4030	544	544	19945	24022;24023	78516	A-kinase anchor protein 12	AKAP12	Q02952	RGGGDEESGEHTQVP-p	1	-4.99036	-4.71394	-4.60824	-4.18341	-4.58285	-4.8778	-4.47118	-4.59476	-4.26675	-4.99936	-4.81386	-3.56557	-2.67138	-3.13865	-3.78813	-2.98791	0.932498	0.0302539	0.889822	4.16958e-05	1.39885	1.07924e-05	1.87389e-05
Q12802;A0A087WTD7;A8MYJ1	2498;1114;1119	Q12802	Q12802	A-kinase anchor protein 13	AKAP13	sp|Q12802|AKP13_HUMAN A-kinase anchor protein 13 OS=Homo sapiens OX=9606 GN=AKAP13 PE=1 SV=2;tr|A0A087WTD7|A0A087WTD7_HUMAN A-kinase anchor protein 13 OS=Homo sapiens OX=9606 GN=AKAP13 PE=1 SV=1;tr|A8MYJ1|A8MYJ1_HUMAN A-kinase anchor protein 13 OS=Homo sap	0.989113	19.7202	0.000257649	114.87	S	EKEEGDDGQDLRRTESDSGLKKGGNANLVFM	RTES(0.989)DS(0.011)GLK	3	12960	4103	2498	2498	5418;21244	6512;25568	22187;84375	A-kinase anchor protein 13	AKAP13	Q12802	QDLRRTESDSGLKKG-p	1	-4.555	-4.60541	-4.20605	-4.19997	-4.44657	-4.69657	-4.48884	-5.26435	-4.41215	-4.79984	-5.07784	-4.30136	-3.39036	-3.27495	-2.63827	-2.93998	0.309375	-0.357008	0.177929	0.000108008	1.49962	3.22793e-05	0.000810456
Q12802;A0A087WTD7;A8MYJ1	2720;1336;1341	Q12802	Q12802	A-kinase anchor protein 13	AKAP13	sp|Q12802|AKP13_HUMAN A-kinase anchor protein 13 OS=Homo sapiens OX=9606 GN=AKAP13 PE=1 SV=2;tr|A0A087WTD7|A0A087WTD7_HUMAN A-kinase anchor protein 13 OS=Homo sapiens OX=9606 GN=AKAP13 PE=1 SV=1;tr|A8MYJ1|A8MYJ1_HUMAN A-kinase anchor protein 13 OS=Homo sap	0.997616	27.6168	3.31106e-44	269.88	S	EEPPSPSAPSIAKSGSLDSELSVSPKRNSIS	S(0.001)GS(0.998)LDS(0.002)ELSVSPK	2	12967	4103	2720	2720	22690	27371;27372	90839;90840;90841	A-kinase anchor protein 13	AKAP13	Q12802	PSIAKSGSLDSELSV-p	1	-4.5626	-4.48787	-4.57442	-4.96231	-4.76495	-4.84146	-4.68067	-4.23198	-4.42013	-4.3205	-3.89346	-3.20734	-2.7082	-3.86721	-3.91344	-3.12067	0.189714	0.389584	0.0914505	0.00159144	0.945977	0.000691006	4.32928e-05
Q12802;A0A087WTD7;A8MYJ1;H0YMW2;A0A087WY36	1748;364;370;1730;370	Q12802	Q12802	A-kinase anchor protein 13	AKAP13	sp|Q12802|AKP13_HUMAN A-kinase anchor protein 13 OS=Homo sapiens OX=9606 GN=AKAP13 PE=1 SV=2;tr|A0A087WTD7|A0A087WTD7_HUMAN A-kinase anchor protein 13 OS=Homo sapiens OX=9606 GN=AKAP13 PE=1 SV=1;tr|A8MYJ1|A8MYJ1_HUMAN A-kinase anchor protein 13 OS=Homo sap	0.618735	2.64823	0.0238247	98.523	T	SKKDSEWKSGTKVSRTFSYIKNKMSSSKKSK	T(0.619)FS(0.336)Y(0.045)IK	2	24663	4103	1748	1748	26937	32684	110265	A-kinase anchor protein 13	AKAP13	Q12802	SGTKVSRTFSYIKNK-p	1	-5.81549	-5.60541	-5.54177	-5.42526	-5.71153	-6.93394	-5.55544	-4.93169	-5.51723	-5.30988	-5.2653	-4.36888	-2.81029	-2.52181	-3.3834	-1.72877	0.311055	0.522992	0.179211	5.65962e-05	2.35328	1.53059e-05	3.56746e-06
Q12802;A0A087WTD7;A8MYJ1	2411;1027;1032	Q12802	Q12802	A-kinase anchor protein 13	AKAP13	sp|Q12802|AKP13_HUMAN A-kinase anchor protein 13 OS=Homo sapiens OX=9606 GN=AKAP13 PE=1 SV=2;tr|A0A087WTD7|A0A087WTD7_HUMAN A-kinase anchor protein 13 OS=Homo sapiens OX=9606 GN=AKAP13 PE=1 SV=1;tr|A8MYJ1|A8MYJ1_HUMAN A-kinase anchor protein 13 OS=Homo sap	1	68.5823	7.70459e-06	190.66	T	DCSPTHSPRVLFRSNTEEALKGGPLMKSAIN	SNT(1)EEALK	2	24662	4103	2411	2411	23968	28970	96640;96642;96643	A-kinase anchor protein 13	AKAP13	Q12802	RVLFRSNTEEALKGG-p	1	-5.68158	-5.68387	-5.5499	-5.9411	-5.31676	-5.19581	-4.91659	-4.44746	-5.42257	-4.73252	-4.53975	-3.38405	-4.30915	-3.18598	-2.32268	-2.10661	0.0876559	0.749727	0.0330102	0.000240182	1.75008	8.0553e-05	3.3403e-06
Q12802;A0A087WTD7;A8MYJ1	2409;1025;1030	Q12802	Q12802	A-kinase anchor protein 13	AKAP13	sp|Q12802|AKP13_HUMAN A-kinase anchor protein 13 OS=Homo sapiens OX=9606 GN=AKAP13 PE=1 SV=2;tr|A0A087WTD7|A0A087WTD7_HUMAN A-kinase anchor protein 13 OS=Homo sapiens OX=9606 GN=AKAP13 PE=1 SV=1;tr|A8MYJ1|A8MYJ1_HUMAN A-kinase anchor protein 13 OS=Homo sap	0.79115	5.78424	0.00283892	106.67	S	PEDCSPTHSPRVLFRSNTEEALKGGPLMKSA	S(0.791)NT(0.209)EEALK	2	12972	4103	2409	2409	23968	28970	96641	A-kinase anchor protein 13	AKAP13	Q12802	SPRVLFRSNTEEALK-p	1	-5.27651	-5.41986	-5.07983	-5.64725	-4.97992	-5.11852	-4.79626	-4.38423	-4.96036	-4.72375	-4.62492	-3.5176	-4.06266	-3.2636	-2.31604	-2.3631	0.134409	0.555745	0.057671	0.000119171	1.5933	3.61976e-05	2.75462e-06
Q12802;A0A087WTD7;A8MYJ1;H0YMW2;A0A087WY36	1750;366;372;1732;372	Q12802	Q12802	A-kinase anchor protein 13	AKAP13	sp|Q12802|AKP13_HUMAN A-kinase anchor protein 13 OS=Homo sapiens OX=9606 GN=AKAP13 PE=1 SV=2;tr|A0A087WTD7|A0A087WTD7_HUMAN A-kinase anchor protein 13 OS=Homo sapiens OX=9606 GN=AKAP13 PE=1 SV=1;tr|A8MYJ1|A8MYJ1_HUMAN A-kinase anchor protein 13 OS=Homo sap	0.967801	14.8293	0.0285934	127.56	S	KDSEWKSGTKVSRTFSYIKNKMSSSKKSKEK	TFS(0.968)Y(0.032)IK	2	12975	4103	1750	1750	26937	32684	110266	A-kinase anchor protein 13	AKAP13	Q12802	TKVSRTFSYIKNKMS-p	1	-6.51915	-5.68263	-5.90013	-6.42745	-6.55266	-5.98112	-6.57625	-5.1261	-6.04371	-5.67482	-5.57726	-4.4195	-2.75093	-2.31641	-3.37999	-1.60876	0.502715	0.377562	0.352804	1.14739e-05	2.90451	2.41718e-06	1.50497e-06
Q12802;A0A087WTD7;A8MYJ1;A0A087WY36	1929;545;550;550	Q12802	Q12802	A-kinase anchor protein 13	AKAP13	sp|Q12802|AKP13_HUMAN A-kinase anchor protein 13 OS=Homo sapiens OX=9606 GN=AKAP13 PE=1 SV=2;tr|A0A087WTD7|A0A087WTD7_HUMAN A-kinase anchor protein 13 OS=Homo sapiens OX=9606 GN=AKAP13 PE=1 SV=1;tr|A8MYJ1|A8MYJ1_HUMAN A-kinase anchor protein 13 OS=Homo sap	0.977501	16.3837	2.76584e-35	257.8	S	GNDENMSNTWKFLSHSTDSLNKISKVNESTE	FLSHS(0.978)T(0.022)DSLNK	3	12963	4103	1929	1929	7685	9269;9270	32344;32345;32346	A-kinase anchor protein 13	AKAP13	Q12802	TWKFLSHSTDSLNKI-p	2	-5.61578	-5.09926	-4.86874	-5.34267	-5.29116	-5.50828	-4.9005	-4.86067	-4.59949	-4.98957	-4.91083	-3.96709	-3.066	-2.98971	-3.25556	-1.96448	0.22448	0.435434	0.115252	2.29325e-05	1.80365	5.4334e-06	1.08053e-06
Q12802;A0A087WTD7;A8MYJ1;A0A087WY36	1932;548;553;553	Q12802	Q12802	A-kinase anchor protein 13	AKAP13	sp|Q12802|AKP13_HUMAN A-kinase anchor protein 13 OS=Homo sapiens OX=9606 GN=AKAP13 PE=1 SV=2;tr|A0A087WTD7|A0A087WTD7_HUMAN A-kinase anchor protein 13 OS=Homo sapiens OX=9606 GN=AKAP13 PE=1 SV=1;tr|A8MYJ1|A8MYJ1_HUMAN A-kinase anchor protein 13 OS=Homo sap	0.999223	29.076	0.000532305	92.457	S	ENMSNTWKFLSHSTDSLNKISKVNESTESLT	FLS(0.069)HS(0.502)T(0.43)DS(0.999)LNK	3	12964	4103	1932	1932	7685	9269;9270	32344	A-kinase anchor protein 13	AKAP13	Q12802	FLSHSTDSLNKISKV-p	2	-5.61578	-5.09926	-4.86874	-5.34267	-5.29116	-5.50828	-4.9005	-4.86067	-4.59949	-4.98957	-4.91083	-3.96709	-3.066	-2.98971	-3.25556	-1.96448	0.22448	0.435434	0.115252	2.29325e-05	1.80365	5.4334e-06	1.08053e-06
Q12802;A0A087WTD7;A8MYJ1;H0YMW2;A0A087WY36;H0YLH1	1559;175;199;1559;199;113	Q12802	Q12802	A-kinase anchor protein 13	AKAP13	sp|Q12802|AKP13_HUMAN A-kinase anchor protein 13 OS=Homo sapiens OX=9606 GN=AKAP13 PE=1 SV=2;tr|A0A087WTD7|A0A087WTD7_HUMAN A-kinase anchor protein 13 OS=Homo sapiens OX=9606 GN=AKAP13 PE=1 SV=1;tr|A8MYJ1|A8MYJ1_HUMAN A-kinase anchor protein 13 OS=Homo sap	0.999971	45.3147	0.0207686	111.65	S	VPANCSVLRSSMRSLSPFRRHSWGPGKNAAS	SLS(1)PFR	2	12969	4103	1559	1559	23615;23616	28507;28508	95156;95157;95158;95159	A-kinase anchor protein 13	AKAP13	Q12802	RSSMRSLSPFRRHSW-p	1	-5.16371	-5.22152	-5.53747	-5.67776	-5.23012	-6.1225	-5.00693	-4.91588	-5.10393	-5.16983	-5.10895	-3.37364	-2.94715	-3.15638	-3.41887	-1.82944	0.221119	0.431074	0.112873	3.40083e-06	2.11601	5.7839e-07	1.90842e-07
Q12802;A0A087WTD7;A8MYJ1	2563;1179;1184	Q12802	Q12802	A-kinase anchor protein 13	AKAP13	sp|Q12802|AKP13_HUMAN A-kinase anchor protein 13 OS=Homo sapiens OX=9606 GN=AKAP13 PE=1 SV=2;tr|A0A087WTD7|A0A087WTD7_HUMAN A-kinase anchor protein 13 OS=Homo sapiens OX=9606 GN=AKAP13 PE=1 SV=1;tr|A8MYJ1|A8MYJ1_HUMAN A-kinase anchor protein 13 OS=Homo sap	0.911427	11.0584	5.04668e-05	119.68	S	DQKLVLSERALTRSLSRPSSLIEQEKQRSLE	S(0.071)LS(0.911)RPS(0.01)S(0.007)LIEQEK	3	12970	4103	2563	2563	23641	28537;28538	95261;95263;95264;95265;95266;95267	A-kinase anchor protein 13	AKAP13	Q12802	RALTRSLSRPSSLIE-p	1	-5.40724	-5.5424	-5.4233	-5.54925	-5.57646	-5.868	-5.11979	-4.986	-5.0854	-5.10256	-5.11139	-3.0806	-2.51735	-2.78302	-2.73726	-2.87503	0.014772	0.480078	0.00309934	1.0652e-09	2.28238	2.45916e-11	4.15607e-11
C9JVY5;Q9Y2D5	769;720	C9JVY5;Q9Y2D5	Q9Y2D5	A-kinase anchor protein 2	AKAP2	tr|C9JVY5|C9JVY5_HUMAN PALM2 and AKAP2 fusion (Fragment) OS=Homo sapiens OX=9606 GN=PALM2AKAP2 PE=1 SV=1;sp|Q9Y2D5|AKAP2_HUMAN A-kinase anchor protein 2 OS=Homo sapiens OX=9606 GN=AKAP2 PE=1 SV=3	0.568717	1.20134	0.00195684	72.634	S	MVGPFKLRSRKQRTLSMIEEEIRAA______;MVGPFKLRSRKQRTLSMIEEEIRAAQEREEE	QRT(0.431)LS(0.569)MIEEEIR	3	4865	1400;6130	769;720	720	19110	23038	74882	PALM2 and AKAP2 fusion (Fragment)	PALM2AKAP2	C9JVY5	SRKQRTLSMIEEEIR-p	1	-4.64599	-4.65048	-4.44278	-4.25236	-4.78142	-5.032	-4.53759	-4.76489	-5.11614	-4.70171	-5.33401	-4.15144	-3.15188	-3.65056	-3.79876	-1.92848	0.569085	-0.256697	0.420697	0.000501247	1.55464	0.000187865	0.00151342
C9JVY5;Q9Y2D5	442;393	C9JVY5;Q9Y2D5	Q9Y2D5	A-kinase anchor protein 2	AKAP2	tr|C9JVY5|C9JVY5_HUMAN PALM2 and AKAP2 fusion (Fragment) OS=Homo sapiens OX=9606 GN=PALM2AKAP2 PE=1 SV=1;sp|Q9Y2D5|AKAP2_HUMAN A-kinase anchor protein 2 OS=Homo sapiens OX=9606 GN=AKAP2 PE=1 SV=3	0.999973	45.6407	2.65597e-270	445.88	S	GPPEDSGASAAKGQKSPGALETPSAAGSQGN	S(1)PGALETPSAAGSQGNTASQGK	2	4869	1400;6130	442;393	393	24102	29142	97389;97390;97391;97392;97393;97394;97395;97398	PALM2 and AKAP2 fusion (Fragment)	PALM2AKAP2	C9JVY5	SAAKGQKSPGALETP-p	1	-4.78764	-4.93693	-4.77984	-4.97383	-5.14489	-5.48166	-4.91339	-5.09785	-4.69798	-5.23055	-5.19442	-4.52979	-3.47792	-4.12726	-2.82717	-1.61595	0.98907	-0.0093714	0.980492	0.00115208	1.71122	0.000480017	0.000804693
C9JVY5;Q9Y2D5	450;401	C9JVY5;Q9Y2D5	Q9Y2D5	A-kinase anchor protein 2	AKAP2	tr|C9JVY5|C9JVY5_HUMAN PALM2 and AKAP2 fusion (Fragment) OS=Homo sapiens OX=9606 GN=PALM2AKAP2 PE=1 SV=1;sp|Q9Y2D5|AKAP2_HUMAN A-kinase anchor protein 2 OS=Homo sapiens OX=9606 GN=AKAP2 PE=1 SV=3	0.818809	7.60726	2.70554e-11	130.24	S	SAAKGQKSPGALETPSAAGSQGNTASQGKEG	S(0.021)PGALET(0.142)PS(0.819)AAGS(0.018)QGNTASQGK	2	4870	1400;6130	450;401	401	24102	29142	97396;97397	PALM2 and AKAP2 fusion (Fragment)	PALM2AKAP2	C9JVY5	PGALETPSAAGSQGN-p	1	-4.85638	-5.35004	-5.20735	-5.64	-5.01981	-5.56216	-5.23178	-5.45587	-4.92748	-5.49908	-6.13627	-4.8723	-3.21843	-3.9205	-2.57886	-1.5217	0.791551	-0.17747	0.686	0.000378735	2.22773	0.000135934	0.000510253
Q9Y2D5	778	Q9Y2D5	Q9Y2D5	A-kinase anchor protein 2	AKAP2	sp|Q9Y2D5|AKAP2_HUMAN A-kinase anchor protein 2 OS=Homo sapiens OX=9606 GN=AKAP2 PE=1 SV=3	0.731694	5.2938	1.21874e-75	307.11	S	YKTAPGKIEKVKPPPSPTTEGPSLQPDLAPE	VKPPPS(0.732)PT(0.216)T(0.052)EGPSLQPDLAPEEAAGTQRPK	3	20787	6130	778	778	29433	35721	120420;120421	A-kinase anchor protein 2	AKAP2	Q9Y2D5	EKVKPPPSPTTEGPS-p	1	-5.94632	-5.7989	-5.58146	-5.89612	-5.78876	-6.69022	-5.88289	-6.3042	-5.91076	-5.83499	-6.11452	-4.65576	-3.3795	-3.8176	-3.8081	-0.877991	0.93983	-0.0591748	0.900262	0.000127513	2.70168	3.90808e-05	9.62725e-05
C9JVY5;Q9Y2D5	680;631	C9JVY5;Q9Y2D5	Q9Y2D5	A-kinase anchor protein 2	AKAP2	tr|C9JVY5|C9JVY5_HUMAN PALM2 and AKAP2 fusion (Fragment) OS=Homo sapiens OX=9606 GN=PALM2AKAP2 PE=1 SV=1;sp|Q9Y2D5|AKAP2_HUMAN A-kinase anchor protein 2 OS=Homo sapiens OX=9606 GN=AKAP2 PE=1 SV=3	0.999207	31.0025	6.20143e-84	326.49	S	GSEKPQSMFEPPQVSSPVQEKRDVLPKILPA	PQSMFEPPQVS(0.001)S(0.999)PVQEK	2	4864	1400;6130	680;631	631	17858	21549	70369;70370;70371;70372;70373	PALM2 and AKAP2 fusion (Fragment)	PALM2AKAP2	C9JVY5	FEPPQVSSPVQEKRD-p	1	-5.1422	-5.48058	-5.01008	-5.06503	-5.37824	-5.51152	-4.90744	-4.97703	-4.6334	-5.07896	-5.13681	-4.54907	-2.2763	-4.09474	-2.89581	-2.07695	0.537898	0.317879	0.388552	0.000573286	1.76815	0.000218133	7.69898e-05
Q9Y2D5	748	Q9Y2D5	Q9Y2D5	A-kinase anchor protein 2	AKAP2	sp|Q9Y2D5|AKAP2_HUMAN A-kinase anchor protein 2 OS=Homo sapiens OX=9606 GN=AKAP2 PE=1 SV=3	0.999999	58.8241	2.5332e-15	205.31	S	EEELKRQRQVLQSTQSPRTKNAPSLPSRTCY	QVLQSTQS(1)PR	2	20786	6130	748	748	19386	23358	75818;75819;75820;75821;75822;75823	A-kinase anchor protein 2	AKAP2	Q9Y2D5	QVLQSTQSPRTKNAP-p	1	-5.0408	-4.92166	-4.72414	-4.94529	-4.73593	-4.79732	-4.70133	-4.9586	-4.59777	-4.89193	-5.21073	-3.96102	-3.17954	-3.25691	-2.88309	-2.28266	0.977004	-0.0112163	0.96145	6.99257e-06	1.75943	1.35922e-06	3.94637e-06
C9JVY5;Q9Y2D5	201;152	C9JVY5;Q9Y2D5	Q9Y2D5	A-kinase anchor protein 2	AKAP2	tr|C9JVY5|C9JVY5_HUMAN PALM2 and AKAP2 fusion (Fragment) OS=Homo sapiens OX=9606 GN=PALM2AKAP2 PE=1 SV=1;sp|Q9Y2D5|AKAP2_HUMAN A-kinase anchor protein 2 OS=Homo sapiens OX=9606 GN=AKAP2 PE=1 SV=3	0.993436	22.3693	1.2354e-187	407.67	S	SQPRDALGDSLQVPVSPSSTTSSRCSSRDGE	DALGDSLQVPVS(0.993)PS(0.006)S(0.001)TTSSR	2	4861	1400;6130	201;152	152	3456	4117	13646;13647;13648;13649;13650;13651;13652;13653	PALM2 and AKAP2 fusion (Fragment)	PALM2AKAP2	C9JVY5	DSLQVPVSPSSTTSS-p	1	-5.68332	-5.76338	-5.3276	-5.88919	-5.38329	-5.86878	-5.26407	-5.34198	-4.83597	-5.08078	-5.58502	-4.06955	-2.73367	-3.73499	-3.11178	-1.54571	0.357224	0.431032	0.2164	4.1435e-05	2.18242	1.07063e-05	3.17698e-06
Q96B36	183	Q96B36	Q96B36	Proline-rich AKT1 substrate 1	AKT1S1	sp|Q96B36|AKTS1_HUMAN Proline-rich AKT1 substrate 1 OS=Homo sapiens OX=9606 GN=AKT1S1 PE=1 SV=1	0.999994	52.4443	1.21649e-17	219.42	S	SVPPASALPTQQYAKSLPVSVPVWGFKEKRT	S(1)LPVSVPVWGFK	2	17506	5266	183	183	23534	28409	94818;94819;94820	Proline-rich AKT1 substrate 1	AKT1S1	Q96B36	PTQQYAKSLPVSVPV-p	1	-5.25981	-5.3905	-4.92652	-4.68173	-4.83706	-5.44887	-4.8253	-4.35363	-4.94744	-3.96891	-5.16051	-1.68128	-3.37644	-2.89359	-4.91614	-4.79069	0.499953	0.439593	0.349906	0.0489388	1.11953	0.0318302	0.00651764
Q96B36	246	Q96B36	Q96B36	Proline-rich AKT1 substrate 1	AKT1S1	sp|Q96B36|AKTS1_HUMAN Proline-rich AKT1 substrate 1 OS=Homo sapiens OX=9606 GN=AKT1S1 PE=1 SV=1	0.8975	9.42312	0.00126995	132.44	T	EDTQVFGDLPRPRLNTSDFQKLKRKY_____	LNT(0.898)S(0.102)DFQK	2	25588	5266	246	246	14655	17553	58664;58665	Proline-rich AKT1 substrate 1	AKT1S1	Q96B36	LPRPRLNTSDFQKLK-p	1	-5.26861	-5.69423	-5.45375	-5.34486	-5.36549	-5.56735	-4.44056	-4.08775	-4.28968	-3.71378	-4.82571	-3.0381	-2.17934	-3.00356	-3.68286	-4.33855	0.00700922	1.17755	0.00109362	0.00851661	1.02301	0.00451838	5.85759e-06
Q9H8T0;H3BSX7;H3BNB8;H3BVH0;H3BRV2;H3BM79	16;16;16;16;16;16	Q9H8T0	Q9H8T0	AKT-interacting protein	AKTIP	sp|Q9H8T0|AKTIP_HUMAN AKT-interacting protein OS=Homo sapiens OX=9606 GN=AKTIP PE=1 SV=1;tr|H3BSX7|H3BSX7_HUMAN AKT-interacting protein (Fragment) OS=Homo sapiens OX=9606 GN=AKTIP PE=1 SV=1;tr|H3BNB8|H3BNB8_HUMAN AKT-interacting protein (Fragment) OS=Homo	1	28.4603	0.000373436	146.07	S	MNPFWSMSTSSVRKRSEGEEKTLTGDVKTSP	KRS(1)EGEEK	3	7269	2213	16	16	12923	15512	52372;52373;52374;52375;52376;52377	AKT-interacting protein	AKTIP	Q9H8T0	TSSVRKRSEGEEKTL-p	1	-4.16457	-4.37535	-4.74282	-5.44201	-4.69106	-5.16612	-4.33742	-4.97027	-4.37048	-4.68239	-5.29405	-3.7163	-2.31091	-3.56647	-2.56666	-4.50055	0.955397	0.0327341	0.927	0.0031591	1.39874	0.0014926	0.00185648
P51648;J3QS00;I3L1M4;A0A5K1VW72;J3QRD1;A0A5F9ZI12;A0A5F9ZHI5;A0A5F9ZGX4;A0A5F9ZHN9	293;104;124;184;293;257;293;245;293	P51648	P51648	Fatty aldehyde dehydrogenase	ALDH3A2	sp|P51648|AL3A2_HUMAN Aldehyde dehydrogenase family 3 member A2 OS=Homo sapiens OX=9606 GN=ALDH3A2 PE=1 SV=1;tr|J3QS00|J3QS00_HUMAN Aldehyde dehydrogenase family 3 member A2 (Fragment) OS=Homo sapiens OX=9606 GN=ALDH3A2 PE=1 SV=1;tr|I3L1M4|I3L1M4_HUMAN Ald	1	46.7437	0.000778384	115.8	S	DYERIINLRHFKRILSLLEGQKIAFGGETDE	RILS(1)LLEGQK	3	3399	890	293	293	20140	24264	79585;79586;79587;79588;79589	Aldehyde dehydrogenase family 3 member A2	ALDH3A2	P51648	RHFKRILSLLEGQKI-p	1	-5.82014	-5.52587	-5.62855	-6.1884	-6.16736	-5.62217	-6.0069	-6.10399	-6.14945	-6.66168	-6.26208	-2.28186	-5.20073	-3.58141	-1.69823	-2.31585	0.524388	-0.411406	0.374353	1.55162e-05	3.2212	3.44502e-06	3.704e-05
Q92685;F8WF93;H7BZZ2;F8WE30;H7C0X4	11;11;9;11;10	Q92685	Q92685	Dol-P-Man:Man(5)GlcNAc(2)-PP-Dol alpha-1,3-mannosyltransferase	ALG3	sp|Q92685|ALG3_HUMAN Dol-P-Man:Man(5)GlcNAc(2)-PP-Dol alpha-1,3-mannosyltransferase OS=Homo sapiens OX=9606 GN=ALG3 PE=1 SV=1;tr|F8WF93|F8WF93_HUMAN Dol-P-Man:Man(5)GlcNAc(2)-PP-Dol alpha-1,3-mannosyltransferase OS=Homo sapiens OX=9606 GN=ALG3 PE=1 SV=1;tr	0.875491	8.47051	6.50922e-11	153.39	S	_____MAAGLRKRGRSGSAAQAEGLCKQWLQ	S(0.875)GS(0.125)AAQAEGLCK	2	6643	1971	11	11	22659	27331	90697;90701	Dol-P-Man:Man(5)GlcNAc(2)-PP-Dol alpha-1,3-mannosyltransferase	ALG3	Q92685	GLRKRGRSGSAAQAE-p	1	-4.24538	-4.37953	-4.54285	-4.44174	-4.5895	-4.62582	-4.69324	-4.5705	-4.50687	-4.61089	-4.47169	-3.2768	-3.16549	-4.237	-2.6005	-3.55615	0.763751	-0.099838	0.651313	0.000197702	1.20345	6.45108e-05	0.000277268
Q92685;F8WF93;H7BZZ2;F8WE30;H7C0X4	13;13;11;13;12	Q92685	Q92685	Dol-P-Man:Man(5)GlcNAc(2)-PP-Dol alpha-1,3-mannosyltransferase	ALG3	sp|Q92685|ALG3_HUMAN Dol-P-Man:Man(5)GlcNAc(2)-PP-Dol alpha-1,3-mannosyltransferase OS=Homo sapiens OX=9606 GN=ALG3 PE=1 SV=1;tr|F8WF93|F8WF93_HUMAN Dol-P-Man:Man(5)GlcNAc(2)-PP-Dol alpha-1,3-mannosyltransferase OS=Homo sapiens OX=9606 GN=ALG3 PE=1 SV=1;tr	1	64.9988	4.63424e-25	239.39	S	___MAAGLRKRGRSGSAAQAEGLCKQWLQRA	SGS(1)AAQAEGLCK	2	6644	1971	13	13	22659	27331	90696;90698;90699;90700;90701	Dol-P-Man:Man(5)GlcNAc(2)-PP-Dol alpha-1,3-mannosyltransferase	ALG3	Q92685	RKRGRSGSAAQAEGL-p	1	-4.59956	-4.59951	-4.81575	-4.5251	-4.89912	-5.01324	-4.77549	-4.63893	-4.58569	-4.71847	-4.58291	-3.08035	-3.01144	-4.11926	-2.41967	-3.48354	0.820977	0.0817495	0.725491	5.95087e-05	1.43744	1.62583e-05	1.89813e-05
Q6P6C2;K7ER58	371;30	Q6P6C2	Q6P6C2	RNA demethylase ALKBH5	ALKBH5	sp|Q6P6C2|ALKB5_HUMAN RNA demethylase ALKBH5 OS=Homo sapiens OX=9606 GN=ALKBH5 PE=1 SV=2;tr|K7ER58|K7ER58_HUMAN RNA demethylase ALKBH5 OS=Homo sapiens OX=9606 GN=ALKBH5 PE=1 SV=1	0.852948	7.67694	2.68006e-07	123.14	S	HRRRGSFSSENYWRKSYESSEDCSEAAGSPA	S(0.853)Y(0.146)ES(0.001)SEDCSEAAGSPARK	3	15314	4649	371	371	26291	31878	107171;107174;107175;107176	RNA demethylase ALKBH5	ALKBH5	Q6P6C2	SENYWRKSYESSEDC-p	1	-5.21421	-5.15717	-4.67299	-5.7556	-4.94427	-4.78864	-4.60627	-3.89542	-4.32878	-3.85962	-3.38554	-3.71058	-3.13196	-2.90637	-3.23	-3.92895	0.00467955	1.07369	0.000615526	0.0455896	0.633553	0.0294235	1.68114e-05
Q96Q42	483	Q96Q42	Q96Q42	Alsin	ALS2	sp|Q96Q42|ALS2_HUMAN Alsin OS=Homo sapiens OX=9606 GN=ALS2 PE=1 SV=2	1	87.7517	2.43073e-32	208.86	S	VDIREEETEGGSRRLSLPGLLSQVSPRLLRK	RLS(1)LPGLLSQVS(1)PR	3	17951	5395	483	483	15199;20387	18174;24544;24545	80607;80609;80611;80612;80613;80614;80615	Alsin	ALS2	Q96Q42	EGGSRRLSLPGLLSQ-p	2	-4.95987	-5.11344	-4.88373	-5.54114	-4.93066	-5.2072	-3.90566	-3.24028	-3.79767	-3.49797	-3.48685	-3.48397	-3.59837	-3.50228	-3.14798	-5.12752	0.000919736	1.52032	5.36336e-05	0.58976	-0.18634	0.534666	0.000521376
Q96Q42	492	Q96Q42	Q96Q42	Alsin	ALS2	sp|Q96Q42|ALS2_HUMAN Alsin OS=Homo sapiens OX=9606 GN=ALS2 PE=1 SV=2	1	67.6882	2.29178e-33	251.28	S	GGSRRLSLPGLLSQVSPRLLRKAARVKTRTV	LSLPGLLSQVS(1)PR	2	17952	5395	492	492	15199;20387	18174;24544;24545	60350;60351;60352;80608;80610;80612;80613;80614;80615	Alsin	ALS2	Q96Q42	PGLLSQVSPRLLRKA-p	2	-4.95987	-5.11344	-4.88373	-5.54114	-4.93066	-5.2072	-3.90566	-3.24028	-3.79767	-3.49797	-3.48685	-3.48397	-3.59837	-3.50228	-3.14798	-5.12752	0.000919736	1.52032	5.36336e-05	0.58976	-0.18634	0.534666	0.000521376
Q96Q42	466	Q96Q42	Q96Q42	Alsin	ALS2	sp|Q96Q42|ALS2_HUMAN Alsin OS=Homo sapiens OX=9606 GN=ALS2 PE=1 SV=2	0.9994	33.773	6.63685e-33	213.94	S	EEQVKQESMQGKKSSSLVDIREEETEGGSRR	SSS(0.999)LVDIREEETEGGSR	3	17950	5395	466	466	13016;25478	15616;30852	52799;103415;103416;103417;103418;103419;103420;103421	Alsin	ALS2	Q96Q42	MQGKKSSSLVDIREE-p	1	-4.93838	-5.03073	-5.22758	-5.31257	-4.72935	-4.98199	-3.85069	-3.31518	-3.5678	-3.58987	-3.59321	-3.74219	-3.61696	-3.46012	-3.2365	-4.56053	0.000136077	1.45342	2.57084e-06	0.583075	-0.139909	0.527236	3.14558e-05
Q8IY63	828	Q8IY63	Q8IY63	Angiomotin-like protein 1	AMOTL1	sp|Q8IY63|AMOL1_HUMAN Angiomotin-like protein 1 OS=Homo sapiens OX=9606 GN=AMOTL1 PE=1 SV=1	1	60.9434	0.000241006	137.98	S	SQLAEEKKEEKTWKGSIGLLLGKEHHEHASA	GS(1)IGLLLGK	2	16223	4905	828	828	9618	11595	39969;39970	Angiomotin-like protein 1	AMOTL1	Q8IY63	EEKTWKGSIGLLLGK-p	1	-4.59715	-4.5596	-4.69157	-4.51571	-4.60441	-5.16815	-5.14608	-4.77082	-4.87802	-4.57163	-4.99754	-3.75637	-4.08741	-2.36089	-3.29679	-2.61303	0.643584	-0.183384	0.501005	6.86836e-05	1.64992	1.91956e-05	0.000132073
Q01433;A0A5F9UK94;H0Y360;E9PIJ1;A0A590UK85;A0A590UJY6	190;136;136;72;72;115	Q01433	Q01433	AMP deaminase 2	AMPD2	sp|Q01433|AMPD2_HUMAN AMP deaminase 2 OS=Homo sapiens OX=9606 GN=AMPD2 PE=1 SV=2;tr|A0A5F9UK94|A0A5F9UK94_HUMAN AMP deaminase OS=Homo sapiens OX=9606 GN=AMPD2 PE=1 SV=1;tr|H0Y360|H0Y360_HUMAN AMP deaminase OS=Homo sapiens OX=9606 GN=AMPD2 PE=1 SV=2;tr|E9PI	0.993635	24.197	5.05597e-42	255.24	S	PDILLRAKQDFLKTDSDSDLQLYKEQGEGQG	T(0.003)DS(0.994)DS(0.004)DLQLYK	2	3268	884	190	190	26680	32363	109037;109038;109039;109040;109041	AMP deaminase 2	AMPD2	Q01433	QDFLKTDSDSDLQLY-p	1	-5.29414	-5.48649	-4.47255	-7.16046	-4.62404	-4.78133	-4.30034	-4.6995	-4.11206	-4.71088	-4.92053	-3.02536	-4.18465	-3.38612	-1.80994	-4.43224	0.250748	0.754504	0.133777	0.0473642	1.181	0.0307192	0.00193579
Q01433;A0A5F9UK94;H0Y360;E9PJF6;E9PIJ1;A0A590UK85;A0A590UJY6	168;114;114;87;50;50;93	Q01433	Q01433	AMP deaminase 2	AMPD2	sp|Q01433|AMPD2_HUMAN AMP deaminase 2 OS=Homo sapiens OX=9606 GN=AMPD2 PE=1 SV=2;tr|A0A5F9UK94|A0A5F9UK94_HUMAN AMP deaminase OS=Homo sapiens OX=9606 GN=AMPD2 PE=1 SV=1;tr|H0Y360|H0Y360_HUMAN AMP deaminase OS=Homo sapiens OX=9606 GN=AMPD2 PE=1 SV=2;tr|E9PJ	1	67.1496	1.32054e-31	247.35	S	IEQLEERRQRLERQISQDVKLEPDILLRAKQ	QIS(1)QDVKLEPDILLR	3	3265	884	168	168	18571;18572	22384;22385	72751;72752;72753;72754;72755;72756;72757;72758;72759;72760;72761	AMP deaminase 2	AMPD2	Q01433	QRLERQISQDVKLEP-p	1	-5.20396	-5.55299	-5.34281	-5.41269	-5.05978	-5.17889	-4.09275	-3.50545	-4.10165	-3.96125	-3.80013	-3.1804	-2.75744	-3.25394	-3.01178	-5.79869	0.0138806	1.39961	0.00284337	0.550998	0.291796	0.494014	0.0013523
A0A5F9ZGX3;A0A5F9ZHR8;A0A5F9ZHD2;A0A5F9ZH19;A0A5F9ZHN5;D6RHE1;A0A5F9ZHF7;A0A5F9ZHT4;A0A5F9ZI30;A0A5F9ZGY4;A0A5F9ZI45;B7Z651;A0A5F9ZI41;A0A5F9ZGY3;A0A5F9ZI65;A0A5F9ZH30;A0A5F9ZHE4;A0A5F9ZGZ5;A0A5F9ZH39;A0A5F9ZHS1;A0A5F9ZI40;A0A5F9ZI46;A0A669KB19;A0A5F9ZHV4;Q01484;I6L894;A0A5F9ZHT8;E9PHW9	913;913;877;869;877;877;836;844;877;877;877;877;107;877;877;877;877;870;913;913;877;844;805;60;898;898;865;913	A0A5F9ZGX3;A0A5F9ZGY3;A0A5F9ZH30;A0A5F9ZH39;A0A5F9ZHS1;A0A5F9ZHV4;Q01484	A0A5F9ZHS1	Ankyrin-2	ANK2	tr|A0A5F9ZGX3|A0A5F9ZGX3_HUMAN Ankyrin-2 OS=Homo sapiens OX=9606 GN=ANK2 PE=1 SV=1;tr|A0A5F9ZHR8|A0A5F9ZHR8_HUMAN Ankyrin-2 OS=Homo sapiens OX=9606 GN=ANK2 PE=1 SV=1;tr|A0A5F9ZHD2|A0A5F9ZHD2_HUMAN Ankyrin 2, neuronal, isoform CRA_b OS=Homo sapiens OX=9606	0.999775	36.482	1.60351e-18	194.97	S	GMNYLRYSLEGGRSDSLRSFSSDRSHTLSHA	YSLEGGRSDS(1)LR	3	3308	889;892;894;895;905;908;4004	913;877;877;913;913;60;898	913	6106;22048;31164;31165	7345;7346;26571;37784;37785;37786	87987;87990;87991;126520;126521;126522;126523;126524;126525;126526;126527;126528;126530	Ankyrin-2	ANK2	A0A5F9ZGX3	LEGGRSDSLRSFSSD-p	2	-5.12719	-5.42655	-4.99156	-4.66146	-4.63908	-5.52224	-3.90462	-3.58791	-3.69822	-3.10369	-4.23846	-3.87162	-5.54618	-2.93004	-3.04787	-3.69599	0.0118802	1.35476	0.00229912	0.813143	-0.111759	0.779472	0.00797634
A0A5F9ZGX3;A0A5F9ZHR8;A0A5F9ZHD2;A0A5F9ZH19;A0A5F9ZHN5;D6RHE1;A0A5F9ZHF7;A0A5F9ZHT4;A0A5F9ZI30;A0A5F9ZGY4;A0A5F9ZI45;B7Z651;A0A5F9ZI41;A0A5F9ZGY3;A0A5F9ZI65;A0A5F9ZH30;A0A5F9ZHE4;A0A5F9ZGZ5;A0A5F9ZH39;A0A5F9ZHS1;A0A5F9ZI40;A0A5F9ZI46;A0A669KB19;A0A5F9ZHV4;Q01484;I6L894;A0A5F9ZHT8;E9PHW9	916;916;880;872;880;880;839;847;880;880;880;880;110;880;880;880;880;873;916;916;880;847;808;63;901;901;868;916	A0A5F9ZGX3;A0A5F9ZGY3;A0A5F9ZH30;A0A5F9ZH39;A0A5F9ZHS1;A0A5F9ZHV4;Q01484	A0A5F9ZHS1	Ankyrin-2	ANK2	tr|A0A5F9ZGX3|A0A5F9ZGX3_HUMAN Ankyrin-2 OS=Homo sapiens OX=9606 GN=ANK2 PE=1 SV=1;tr|A0A5F9ZHR8|A0A5F9ZHR8_HUMAN Ankyrin-2 OS=Homo sapiens OX=9606 GN=ANK2 PE=1 SV=1;tr|A0A5F9ZHD2|A0A5F9ZHD2_HUMAN Ankyrin 2, neuronal, isoform CRA_b OS=Homo sapiens OX=9606	0.965314	15.1938	6.85917e-06	117.03	S	YLRYSLEGGRSDSLRSFSSDRSHTLSHASYL	SDSLRS(0.965)FS(0.029)S(0.005)DR	2	3376	889;892;894;895;905;908;4004	916;880;880;916;916;63;901	916	22048;31165	26571;37785;37786	87989;87992;126524;126525	Ankyrin-2	ANK2	A0A5F9ZGX3	GRSDSLRSFSSDRSH-p	2	-5.12719	-5.42655	-4.99156	-4.66146	-4.63908	-5.52224	-3.90462	-3.58791	-3.69822	-3.10369	-4.23846	-3.87162	-5.54618	-2.93004	-3.04787	-3.69599	0.0118802	1.35476	0.00229912	0.813143	-0.111759	0.779472	0.00797634
A0A5F9ZGX3;A0A5F9ZHR8;A0A5F9ZHD2;A0A5F9ZH19;A0A5F9ZHN5;A0A5F9ZHF7;A0A5F9ZHT4;A0A5F9ZGY3;A0A5F9ZH39;A0A5F9ZHS1;A0A5F9ZI40;A0A5F9ZI46;A0A5F9ZHV4;Q01484;I6L894;A0A5F9ZHT8	3962;3929;3926;3885;3893;3852;3860;3924;1877;3974;3905;3872;991;3947;3914;3881	A0A5F9ZGX3;A0A5F9ZGY3;A0A5F9ZH39;A0A5F9ZHS1;A0A5F9ZHV4;Q01484	A0A5F9ZHS1	Ankyrin-2	ANK2	tr|A0A5F9ZGX3|A0A5F9ZGX3_HUMAN Ankyrin-2 OS=Homo sapiens OX=9606 GN=ANK2 PE=1 SV=1;tr|A0A5F9ZHR8|A0A5F9ZHR8_HUMAN Ankyrin-2 OS=Homo sapiens OX=9606 GN=ANK2 PE=1 SV=1;tr|A0A5F9ZHD2|A0A5F9ZHD2_HUMAN Ankyrin 2, neuronal, isoform CRA_b OS=Homo sapiens OX=9606	0.945155	12.3637	3.34422e-12	196.55	S	EGDGYSKVIKRVVLKSDTEQSEDNNE_____	S(0.945)DT(0.055)EQSEDNNE	2	3373	889;892;895;905;908;4004	3962;3924;1877;3974;991;3947	3974	21435;22077	25801;26608	85239;85240;85241;85242;88127	Ankyrin-2	ANK2	A0A5F9ZGX3	IKRVVLKSDTEQSED-p	1	-4.80529	-4.64307	-5.02923	-5.0252	-4.33256	-4.93625	-3.83755	-3.90395	-3.75474	-4.05035	-3.87701	-3.29534	-3.06283	-3.33688	-3.40311	-5.24857	0.031516	0.910547	0.00840171	0.563719	0.215373	0.507163	0.00374632
A0A5F9ZGX3;A0A5F9ZHR8;A0A5F9ZHD2;A0A5F9ZH19;A0A5F9ZHN5;D6RHE1;A0A5F9ZHF7;A0A5F9ZHT4;A0A5F9ZI30;A0A5F9ZGY4;A0A5F9ZGY3;A0A5F9ZI65;A0A5F9ZH30;A0A5F9ZHE4;A0A5F9ZGZ5;A0A5F9ZH39;A0A5F9ZHS1;A0A5F9ZI40;A0A5F9ZI46;A0A5F9ZHV4;Q01484;I6L894;A0A5F9ZHT8	3860;3827;3824;3783;3791;3791;3750;3758;3791;3791;3791;3791;3791;3791;3784;1775;3872;3803;3770;889;3845;3812;3779	A0A5F9ZGX3;A0A5F9ZGY3;A0A5F9ZH30;A0A5F9ZH39;A0A5F9ZHS1;A0A5F9ZHV4;Q01484	A0A5F9ZHS1	Ankyrin-2	ANK2	tr|A0A5F9ZGX3|A0A5F9ZGX3_HUMAN Ankyrin-2 OS=Homo sapiens OX=9606 GN=ANK2 PE=1 SV=1;tr|A0A5F9ZHR8|A0A5F9ZHR8_HUMAN Ankyrin-2 OS=Homo sapiens OX=9606 GN=ANK2 PE=1 SV=1;tr|A0A5F9ZHD2|A0A5F9ZHD2_HUMAN Ankyrin 2, neuronal, isoform CRA_b OS=Homo sapiens OX=9606	0.892693	9.20285	1.07996e-239	424.66	S	EEPSEHREESSPRKTSLVIVESADNQPETCE	KT(0.107)S(0.893)LVIVESADNQPETCERLDEDAAFEK	3	3348	889;892;894;895;905;908;4004	3860;3791;3791;1775;3872;889;3845	3872	13079;13080;28095	15694;15695;34106	53049;53055;53056;53058;53060;53066;53067;53069;53070;53071;53073;115202;115203	Ankyrin-2	ANK2	A0A5F9ZGX3	ESSPRKTSLVIVESA-p	1	-4.94388	-5.35633	-5.49325	-4.85008	-4.03278	-5.4705	-3.89124	-3.87382	-3.41075	-3.90767	-3.87395	-2.63612	-3.41403	-3.78775	-3.83106	-4.61674	0.00695791	1.23298	0.00108165	0.728528	0.134347	0.685071	0.00101125
A0A5F9ZGX3;A0A5F9ZHR8;A0A5F9ZHD2;A0A5F9ZH19;A0A5F9ZHN5;D6RHE1;A0A5F9ZHF7;A0A5F9ZHT4;A0A5F9ZI30;A0A5F9ZGY4;A0A5F9ZGY3;A0A5F9ZI65;A0A5F9ZH30;A0A5F9ZHE4;A0A5F9ZGZ5;A0A5F9ZH39;A0A5F9ZHS1;A0A5F9ZI40;A0A5F9ZI46;A0A5F9ZHV4;Q01484;I6L894;A0A5F9ZHT8	3791;3758;3755;3714;3722;3722;3681;3689;3722;3722;3722;3722;3722;3722;3715;1706;3803;3734;3701;820;3776;3743;3710	A0A5F9ZGX3;A0A5F9ZGY3;A0A5F9ZH30;A0A5F9ZH39;A0A5F9ZHS1;A0A5F9ZHV4;Q01484	A0A5F9ZHS1	Ankyrin-2	ANK2	tr|A0A5F9ZGX3|A0A5F9ZGX3_HUMAN Ankyrin-2 OS=Homo sapiens OX=9606 GN=ANK2 PE=1 SV=1;tr|A0A5F9ZHR8|A0A5F9ZHR8_HUMAN Ankyrin-2 OS=Homo sapiens OX=9606 GN=ANK2 PE=1 SV=1;tr|A0A5F9ZHD2|A0A5F9ZHD2_HUMAN Ankyrin 2, neuronal, isoform CRA_b OS=Homo sapiens OX=9606	0.711636	7.45404	7.92573e-33	245.69	T	PEESSLEYQQEYFVTTPGTETSETQKAMIVP	MQDLPEES(0.311)S(0.508)LEY(0.172)QQEY(0.011)FVT(0.133)T(0.712)PGT(0.084)ET(0.035)S(0.023)ET(0.011)QK	3	22287	889;892;894;895;905;908;4004	3791;3722;3722;1706;3803;820;3776	3803	16179	19501;19502;19503;19504	64517;64531	Ankyrin-2	ANK2	A0A5F9ZGX3	QQEYFVTTPGTETSE-p	1	-5.08576	-5.40494	-5.51168	-5.46747	-5.50866	-6.68535	-3.50345	-2.90195	-3.49861	-3.1961	-3.25307	-3.07846	-4.43935	-3.87388	-3.57976	-5.05946	0.000105165	2.34001	1.67854e-06	0.0655614	-0.735545	0.0439896	0.000343353
A0A5F9ZGX3;A0A5F9ZHR8;A0A5F9ZHD2;A0A5F9ZH19;A0A5F9ZHN5;D6RHE1;A0A5F9ZHF7;A0A5F9ZHT4;A0A5F9ZI30;A0A5F9ZGY4;A0A5F9ZGY3;A0A5F9ZI65;A0A5F9ZH30;A0A5F9ZHE4;A0A5F9ZGZ5;A0A5F9ZH39;A0A5F9ZHS1;A0A5F9ZI40;A0A5F9ZI46;A0A5F9ZHV4;Q01484;I6L894;A0A5F9ZHT8	3873;3840;3837;3796;3804;3804;3763;3771;3804;3804;3804;3804;3804;3804;3797;1788;3885;3816;3783;902;3858;3825;3792	A0A5F9ZGX3;A0A5F9ZGY3;A0A5F9ZH30;A0A5F9ZH39;A0A5F9ZHS1;A0A5F9ZHV4;Q01484	A0A5F9ZHS1	Ankyrin-2	ANK2	tr|A0A5F9ZGX3|A0A5F9ZGX3_HUMAN Ankyrin-2 OS=Homo sapiens OX=9606 GN=ANK2 PE=1 SV=1;tr|A0A5F9ZHR8|A0A5F9ZHR8_HUMAN Ankyrin-2 OS=Homo sapiens OX=9606 GN=ANK2 PE=1 SV=1;tr|A0A5F9ZHD2|A0A5F9ZHD2_HUMAN Ankyrin 2, neuronal, isoform CRA_b OS=Homo sapiens OX=9606	0.521737	1.30709	7.68571e-09	92.198	T	KTSLVIVESADNQPETCERLDEDAAFEKELT;KTSLVIVESADNQPETCERLDEDAAFEKGDD	KT(0.019)S(0.073)LVIVES(0.386)ADNQPET(0.522)CERLDEDAAFEK	3	22283	889;892;894;895;905;908;4004	3873;3804;3804;1788;3885;902;3858	3885	13079;13080;28095	15694;15695;34106	53074	Ankyrin-2	ANK2	A0A5F9ZGX3	SADNQPETCERLDED-p	1	-5.26943	-5.42525	-6.17639	-5.14421	-4.08797	-6.02006	-3.94876	-3.76337	-3.37855	-3.95722	-3.8506	-2.58288	-3.2327	-3.77508	-3.73941	-4.47303	0.00318011	1.57419	0.00035724	0.612055	0.21908	0.558625	0.000269522
A0A5F9ZGX3;A0A5F9ZHR8;A0A5F9ZHD2;A0A5F9ZH19;A0A5F9ZHN5;D6RHE1;A0A5F9ZHF7;A0A5F9ZHT4;A0A5F9ZI30;A0A5F9ZGY4;A0A5F9ZGY3;A0A5F9ZI65;A0A5F9ZH30;A0A5F9ZHE4;A0A5F9ZGZ5;A0A5F9ZH39;A0A5F9ZHS1;A0A5F9ZI40;A0A5F9ZI46;A0A5F9ZHV4;Q01484;I6L894;A0A5F9ZHT8	3787;3754;3751;3710;3718;3718;3677;3685;3718;3718;3718;3718;3718;3718;3711;1702;3799;3730;3697;816;3772;3739;3706	A0A5F9ZGX3;A0A5F9ZGY3;A0A5F9ZH30;A0A5F9ZH39;A0A5F9ZHS1;A0A5F9ZHV4;Q01484	A0A5F9ZHS1	Ankyrin-2	ANK2	tr|A0A5F9ZGX3|A0A5F9ZGX3_HUMAN Ankyrin-2 OS=Homo sapiens OX=9606 GN=ANK2 PE=1 SV=1;tr|A0A5F9ZHR8|A0A5F9ZHR8_HUMAN Ankyrin-2 OS=Homo sapiens OX=9606 GN=ANK2 PE=1 SV=1;tr|A0A5F9ZHD2|A0A5F9ZHD2_HUMAN Ankyrin 2, neuronal, isoform CRA_b OS=Homo sapiens OX=9606	0.864143	11.2349	1.0073e-27	153.97	Y	MQDLPEESSLEYQQEYFVTTPGTETSETQKA	MQDLPEESSLEY(0.001)QQEY(0.864)FVT(0.065)T(0.065)PGT(0.003)ET(0.001)SETQK	3	26499	889;892;894;895;905;908;4004	3787;3718;3718;1702;3799;816;3772	3799	16179	19501;19502;19503;19504	64516;64524	Ankyrin-2	ANK2	A0A5F9ZGX3	SLEYQQEYFVTTPGT-p	1	-5.13868	-5.23623	-5.63042	-5.38733	-5.09807	-5.49199	-3.73531	-2.99168	-3.5126	-3.25055	-3.37614	-3.09655	-4.18626	-3.68342	-3.65185	-5.03297	9.55736e-05	1.9572	1.4515e-06	0.089869	-0.556951	0.06259	0.000208373
A0A5F9ZGX3;A0A5F9ZHR8;A0A5F9ZHD2;A0A5F9ZH19;A0A5F9ZHN5;D6RHE1;A0A5F9ZHF7;A0A5F9ZHT4;A0A5F9ZI30;A0A5F9ZGY4;A0A5F9ZGY3;A0A5F9ZI65;A0A5F9ZH30;A0A5F9ZHE4;A0A5F9ZGZ5;A0A5F9ZH39;A0A5F9ZHS1;A0A5F9ZI40;A0A5F9ZI46;A0A5F9ZHV4;Q01484;I6L894;A0A5F9ZHT8	3780;3747;3744;3703;3711;3711;3670;3678;3711;3711;3711;3711;3711;3711;3704;1695;3792;3723;3690;809;3765;3732;3699	A0A5F9ZGX3;A0A5F9ZGY3;A0A5F9ZH30;A0A5F9ZH39;A0A5F9ZHS1;A0A5F9ZHV4;Q01484	A0A5F9ZHS1	Ankyrin-2	ANK2	tr|A0A5F9ZGX3|A0A5F9ZGX3_HUMAN Ankyrin-2 OS=Homo sapiens OX=9606 GN=ANK2 PE=1 SV=1;tr|A0A5F9ZHR8|A0A5F9ZHR8_HUMAN Ankyrin-2 OS=Homo sapiens OX=9606 GN=ANK2 PE=1 SV=1;tr|A0A5F9ZHD2|A0A5F9ZHD2_HUMAN Ankyrin 2, neuronal, isoform CRA_b OS=Homo sapiens OX=9606	0.619146	3.50173	4.77104e-31	200.43	S	QQDFSGKMQDLPEESSLEYQQEYFVTTPGTE	MQDLPEES(0.276)S(0.619)LEY(0.076)QQEY(0.026)FVT(0.001)TPGTETSETQK	3	3361	889;892;894;895;905;908;4004	3780;3711;3711;1695;3792;809;3765	3792	16179	19501;19502;19503;19504	64526;64531	Ankyrin-2	ANK2	A0A5F9ZGX3	QDLPEESSLEYQQEY-p	2	-6.80288	-7.15137	-6.63837	-9.83598	-5.65797	-7.85005	-5.04229	-3.27575	-3.84728	-3.46677	-3.62848	-2.16813	-3.60367	-2.87759	-3.12565	-5.72154	0.00118751	3.47066	7.98272e-05	0.668713	0.352799	0.61905	8.79235e-05
A0A5F9ZGX3;A0A5F9ZHR8;A0A5F9ZHD2;A0A5F9ZH19;A0A5F9ZHN5;D6RHE1;A0A5F9ZHF7;A0A5F9ZHT4;A0A5F9ZI30;A0A5F9ZGY4;A0A5F9ZGY3;A0A5F9ZI65;A0A5F9ZH30;A0A5F9ZHE4;A0A5F9ZGZ5;A0A5F9ZH39;A0A5F9ZHS1;A0A5F9ZI40;A0A5F9ZI46;A0A5F9ZHV4;Q01484;I6L894;A0A5F9ZHT8	3833;3800;3797;3756;3764;3764;3723;3731;3764;3764;3764;3764;3764;3764;3757;1748;3845;3776;3743;862;3818;3785;3752	A0A5F9ZGX3;A0A5F9ZGY3;A0A5F9ZH30;A0A5F9ZH39;A0A5F9ZHS1;A0A5F9ZHV4;Q01484	A0A5F9ZHS1	Ankyrin-2	ANK2	tr|A0A5F9ZGX3|A0A5F9ZGX3_HUMAN Ankyrin-2 OS=Homo sapiens OX=9606 GN=ANK2 PE=1 SV=1;tr|A0A5F9ZHR8|A0A5F9ZHR8_HUMAN Ankyrin-2 OS=Homo sapiens OX=9606 GN=ANK2 PE=1 SV=1;tr|A0A5F9ZHD2|A0A5F9ZHD2_HUMAN Ankyrin 2, neuronal, isoform CRA_b OS=Homo sapiens OX=9606	0.658257	0	1.51805e-25	174.6	S	TPAEEEKLYLQTPTSSERGGSPIIQEPEEPS	LY(0.047)LQT(0.32)PT(0.653)S(0.658)S(0.658)ERGGS(0.653)PIIQEPEEPS(0.005)EHREES(0.004)S(0.004)PR	5	3358	889;892;894;895;905;908;4004	3833;3764;3764;1748;3845;862;3818	3845	15689;15690	18750;18751;18752;18753	62025;62027;62028;62030;62032;62033	Ankyrin-2	ANK2	A0A5F9ZGX3	YLQTPTSSERGGSPI-p	3	-4.71047	-4.54748	-4.42822	-4.41592	-4.66759	-4.65974	-4.20961	-4.33484	-3.71128	-4.22867	-4.58276	-3.08072	-3.50703	-3.11564	-3.48968	-4.02878	0.167007	0.358138	0.0772322	0.0027651	0.769062	0.00128606	6.24662e-05
A0A5F9ZGX3;A0A5F9ZHR8;A0A5F9ZHD2;A0A5F9ZH19;A0A5F9ZHN5;D6RHE1;A0A5F9ZHF7;A0A5F9ZHT4;A0A5F9ZI30;A0A5F9ZGY4;A0A5F9ZGY3;A0A5F9ZI65;A0A5F9ZH30;A0A5F9ZHE4;A0A5F9ZGZ5;A0A5F9ZH39;A0A5F9ZHS1;A0A5F9ZI40;A0A5F9ZI46;A0A5F9ZHV4;Q01484;I6L894;A0A5F9ZHT8	3838;3805;3802;3761;3769;3769;3728;3736;3769;3769;3769;3769;3769;3769;3762;1753;3850;3781;3748;867;3823;3790;3757	A0A5F9ZGX3;A0A5F9ZGY3;A0A5F9ZH30;A0A5F9ZH39;A0A5F9ZHS1;A0A5F9ZHV4;Q01484	A0A5F9ZHS1	Ankyrin-2	ANK2	tr|A0A5F9ZGX3|A0A5F9ZGX3_HUMAN Ankyrin-2 OS=Homo sapiens OX=9606 GN=ANK2 PE=1 SV=1;tr|A0A5F9ZHR8|A0A5F9ZHR8_HUMAN Ankyrin-2 OS=Homo sapiens OX=9606 GN=ANK2 PE=1 SV=1;tr|A0A5F9ZHD2|A0A5F9ZHD2_HUMAN Ankyrin 2, neuronal, isoform CRA_b OS=Homo sapiens OX=9606	0.999737	38.6924	6.21793e-174	387.16	S	EKLYLQTPTSSERGGSPIIQEPEEPSEHREE	LY(0.076)LQT(0.887)PT(0.083)S(0.621)S(0.333)ERGGS(1)PIIQEPEEPSEHREESSPR	4	3318	889;892;894;895;905;908;4004	3838;3769;3769;1753;3850;867;3823	3850	8703;8704;15690	10460;10461;18751;18752;18753	35935;35938;62024;62025;62026;62027;62028;62029;62030;62031;62032;62033;62035;62036;62037;62039;62040;62041;62042;62043;62045;62047;62050	Ankyrin-2	ANK2	A0A5F9ZGX3	TSSERGGSPIIQEPE-p	3	-4.69014	-4.88455	-4.65519	-4.67186	-4.38344	-4.6959	-4.23607	-4.29491	-3.65375	-4.15309	-4.49212	-3.01739	-3.61887	-3.04692	-3.43678	-4.06758	0.0711655	0.497526	0.0250006	0.00614744	0.72848	0.0031408	4.8611e-05
A0A5F9ZGX3;A0A5F9ZHR8;A0A5F9ZHD2;A0A5F9ZH19;A0A5F9ZHN5;D6RHE1;A0A5F9ZHF7;A0A5F9ZHT4;A0A5F9ZI30;A0A5F9ZGY4;A0A5F9ZGY3;A0A5F9ZI65;A0A5F9ZH30;A0A5F9ZHE4;A0A5F9ZGZ5;A0A5F9ZH39;A0A5F9ZHS1;A0A5F9ZI40;A0A5F9ZI46;A0A5F9ZHV4;Q01484;I6L894;A0A5F9ZHT8	3832;3799;3796;3755;3763;3763;3722;3730;3763;3763;3763;3763;3763;3763;3756;1747;3844;3775;3742;861;3817;3784;3751	A0A5F9ZGX3;A0A5F9ZGY3;A0A5F9ZH30;A0A5F9ZH39;A0A5F9ZHS1;A0A5F9ZHV4;Q01484	A0A5F9ZHS1	Ankyrin-2	ANK2	tr|A0A5F9ZGX3|A0A5F9ZGX3_HUMAN Ankyrin-2 OS=Homo sapiens OX=9606 GN=ANK2 PE=1 SV=1;tr|A0A5F9ZHR8|A0A5F9ZHR8_HUMAN Ankyrin-2 OS=Homo sapiens OX=9606 GN=ANK2 PE=1 SV=1;tr|A0A5F9ZHD2|A0A5F9ZHD2_HUMAN Ankyrin 2, neuronal, isoform CRA_b OS=Homo sapiens OX=9606	0.764212	3.86334	2.61001e-26	204.91	S	STPAEEEKLYLQTPTSSERGGSPIIQEPEEP	LY(0.029)LQT(0.838)PT(0.212)S(0.764)S(0.603)ERGGS(0.553)PIIQEPEEPSEHREESSPR	5	3357	889;892;894;895;905;908;4004	3832;3763;3763;1747;3844;861;3817	3844	15689;15690	18750;18751;18752;18753	62025;62026;62027;62028;62030;62031;62032;62033	Ankyrin-2	ANK2	A0A5F9ZGX3	LYLQTPTSSERGGSP-p	3	-4.77774	-4.86945	-4.67658	-4.66488	-4.54467	-4.80605	-4.22946	-4.27122	-3.66135	-4.17716	-4.50082	-2.98237	-3.57767	-2.98405	-3.38921	-4.14532	0.0515765	0.555226	0.0163004	0.00598901	0.752277	0.00304972	3.31822e-05
A0A5F9ZGX3;A0A5F9ZHR8;A0A5F9ZHD2;A0A5F9ZH19;A0A5F9ZHN5;D6RHE1;A0A5F9ZHF7;A0A5F9ZHT4;A0A5F9ZI30;A0A5F9ZGY4;A0A5F9ZGY3;A0A5F9ZI65;A0A5F9ZH30;A0A5F9ZHE4;A0A5F9ZGZ5;A0A5F9ZH39;A0A5F9ZHS1;A0A5F9ZI40;A0A5F9ZI46;A0A5F9ZHV4;Q01484;I6L894;A0A5F9ZHT8	3829;3796;3793;3752;3760;3760;3719;3727;3760;3760;3760;3760;3760;3760;3753;1744;3841;3772;3739;858;3814;3781;3748	A0A5F9ZGX3;A0A5F9ZGY3;A0A5F9ZH30;A0A5F9ZH39;A0A5F9ZHS1;A0A5F9ZHV4;Q01484	A0A5F9ZHS1	Ankyrin-2	ANK2	tr|A0A5F9ZGX3|A0A5F9ZGX3_HUMAN Ankyrin-2 OS=Homo sapiens OX=9606 GN=ANK2 PE=1 SV=1;tr|A0A5F9ZHR8|A0A5F9ZHR8_HUMAN Ankyrin-2 OS=Homo sapiens OX=9606 GN=ANK2 PE=1 SV=1;tr|A0A5F9ZHD2|A0A5F9ZHD2_HUMAN Ankyrin 2, neuronal, isoform CRA_b OS=Homo sapiens OX=9606	0.998086	27.3133	4.6639e-47	220.45	T	EEVSTPAEEEKLYLQTPTSSERGGSPIIQEP	LYLQT(0.998)PT(0.002)SSER	2	22284	889;892;894;895;905;908;4004	3829;3760;3760;1744;3841;858;3814	3841	15689;15690	18750;18751;18752;18753	62018;62019;62020;62021;62022;62024;62025;62026;62028;62029;62030;62031;62032;62038;62050;62054	Ankyrin-2	ANK2	A0A5F9ZGX3	EEKLYLQTPTSSERG-p	3	-4.78989	-4.9973	-4.78205	-4.7553	-4.43042	-4.794	-4.24696	-4.29091	-3.64702	-4.15969	-4.51795	-2.94947	-3.6291	-2.98612	-3.39436	-4.0121	0.041165	0.585652	0.0120278	0.00475678	0.778276	0.0023602	2.10733e-05
A0A5F9ZGX3;A0A5F9ZHR8;A0A5F9ZHD2;A0A5F9ZH19;A0A5F9ZHN5;D6RHE1;A0A5F9ZHF7;A0A5F9ZHT4;A0A5F9ZI30;A0A5F9ZGY4;A0A5F9ZGY3;A0A5F9ZI65;A0A5F9ZH30;A0A5F9ZHE4;A0A5F9ZGZ5;A0A5F9ZH39;A0A5F9ZHS1;A0A5F9ZI40;A0A5F9ZI46;A0A5F9ZHV4;Q01484;I6L894;A0A5F9ZHT8	3790;3757;3754;3713;3721;3721;3680;3688;3721;3721;3721;3721;3721;3721;3714;1705;3802;3733;3700;819;3775;3742;3709	A0A5F9ZGX3;A0A5F9ZGY3;A0A5F9ZH30;A0A5F9ZH39;A0A5F9ZHS1;A0A5F9ZHV4;Q01484	A0A5F9ZHS1	Ankyrin-2	ANK2	tr|A0A5F9ZGX3|A0A5F9ZGX3_HUMAN Ankyrin-2 OS=Homo sapiens OX=9606 GN=ANK2 PE=1 SV=1;tr|A0A5F9ZHR8|A0A5F9ZHR8_HUMAN Ankyrin-2 OS=Homo sapiens OX=9606 GN=ANK2 PE=1 SV=1;tr|A0A5F9ZHD2|A0A5F9ZHD2_HUMAN Ankyrin 2, neuronal, isoform CRA_b OS=Homo sapiens OX=9606	0.6598	2.92413	5.28525e-108	334.89	T	LPEESSLEYQQEYFVTTPGTETSETQKAMIV	MQDLPEESSLEYQQEY(0.001)FVT(0.66)T(0.337)PGT(0.002)ETSETQK	3	22286	889;892;894;895;905;908;4004	3790;3721;3721;1705;3802;819;3775	3802	16179	19501;19502;19503;19504	64518	Ankyrin-2	ANK2	A0A5F9ZGX3	YQQEYFVTTPGTETS-p	1	-6.12503	-6.38389	-8.08272	-7.14741	-5.65635	-8.32811	-3.67049	-2.9186	-3.39397	-3.13303	-3.46393	-2.7171	-4.15032	-3.37671	-3.41072	-5.02194	6.38508e-05	3.63791	7.2215e-07	0.464972	-0.419354	0.405264	1.35642e-05
A0A5F9ZGX3;A0A5F9ZHR8;A0A5F9ZHD2;A0A5F9ZH19;A0A5F9ZHN5;D6RHE1;A0A5F9ZHF7;A0A5F9ZHT4;A0A5F9ZI30;A0A5F9ZGY4;A0A5F9ZGY3;A0A5F9ZI65;A0A5F9ZH30;A0A5F9ZHE4;A0A5F9ZGZ5;A0A5F9ZH39;A0A5F9ZHS1;A0A5F9ZI40;A0A5F9ZI46;A0A5F9ZHV4;Q01484;I6L894;A0A5F9ZHT8	3818;3785;3782;3741;3749;3749;3708;3716;3749;3749;3749;3749;3749;3749;3742;1733;3830;3761;3728;847;3803;3770;3737	A0A5F9ZGX3;A0A5F9ZGY3;A0A5F9ZH30;A0A5F9ZH39;A0A5F9ZHS1;A0A5F9ZHV4;Q01484	A0A5F9ZHS1	Ankyrin-2	ANK2	tr|A0A5F9ZGX3|A0A5F9ZGX3_HUMAN Ankyrin-2 OS=Homo sapiens OX=9606 GN=ANK2 PE=1 SV=1;tr|A0A5F9ZHR8|A0A5F9ZHR8_HUMAN Ankyrin-2 OS=Homo sapiens OX=9606 GN=ANK2 PE=1 SV=1;tr|A0A5F9ZHD2|A0A5F9ZHD2_HUMAN Ankyrin 2, neuronal, isoform CRA_b OS=Homo sapiens OX=9606	0.999682	34.9693	1.98763e-167	388.29	T	MIVPSSPSKTPEEVSTPAEEEKLYLQTPTSS	TPEEVST(1)PAEEEK	2	22268	889;892;894;895;905;908;4004	3818;3749;3749;1733;3830;847;3803	3830	1738;27656	2090;2091;2092;2093;2094;2095;33560;33561	7079;7080;7081;7083;7084;7085;7095;7115;7118;7122;113182;113183;113185;113186;113189;113191;113192;113194;113195;113197;113199;113200;113201	Ankyrin-2	ANK2	A0A5F9ZGX3	KTPEEVSTPAEEEKL-p	1	-6.4172	-6.59859	-7.07015	-6.28344	-6.34007	-6.89221	-4.38652	-2.79451	-3.22977	-2.97429	-3.29005	-2.9975	-3.54309	-4.19621	-3.09786	-5.23486	2.34742e-05	3.26525	1.09444e-07	0.283113	-0.47888	0.228473	4.22115e-06
A0A5F9ZGX3;A0A5F9ZHR8;A0A5F9ZHD2;A0A5F9ZH19;A0A5F9ZHN5;D6RHE1;A0A5F9ZHF7;A0A5F9ZHT4;A0A5F9ZGY3;A0A5F9ZH30;A0A5F9ZHE4;A0A5F9ZH39;A0A5F9ZHS1;A0A5F9ZI40;A0A5F9ZI46;A0A5F9ZHV4;Q01484;I6L894;A0A5F9ZHT8	3924;3891;3888;3847;3855;3855;3814;3822;3886;3886;3855;1839;3936;3867;3834;953;3909;3876;3843	A0A5F9ZGX3;A0A5F9ZGY3;A0A5F9ZH30;A0A5F9ZH39;A0A5F9ZHS1;A0A5F9ZHV4;Q01484	A0A5F9ZHS1	Ankyrin-2	ANK2	tr|A0A5F9ZGX3|A0A5F9ZGX3_HUMAN Ankyrin-2 OS=Homo sapiens OX=9606 GN=ANK2 PE=1 SV=1;tr|A0A5F9ZHR8|A0A5F9ZHR8_HUMAN Ankyrin-2 OS=Homo sapiens OX=9606 GN=ANK2 PE=1 SV=1;tr|A0A5F9ZHD2|A0A5F9ZHD2_HUMAN Ankyrin 2, neuronal, isoform CRA_b OS=Homo sapiens OX=9606	0.993288	21.7059	1.8362e-15	191.31	S	TVVKKVTRKIIRRYVSSEGTEKEEIMVQGMP	RYVS(0.993)S(0.007)EGTEK	3	3374	889;892;894;895;905;908;4004	3924;3886;3886;1839;3936;953;3909	3936	21494;31286	25866;37922	85427;85428;85429;85430;85431;85432;85433;85434;85435;85437;85439;85440;126895	Ankyrin-2	ANK2	A0A5F9ZGX3	KIIRRYVSSEGTEKE-p	1	-5.81988	-6.33965	-6.11781	-5.59487	-5.50885	-5.92685	-4.32054	-3.83268	-3.91136	-4.16923	-4.31209	-2.3191	-2.77086	-3.53258	-3.27634	-3.89312	0.00012126	1.77547	2.13749e-06	0.00428327	0.950781	0.00209873	5.58976e-08
A0A5F9ZGX3;A0A5F9ZHR8;A0A5F9ZHD2;A0A5F9ZH19;A0A5F9ZHN5;D6RHE1;A0A5F9ZHF7;A0A5F9ZHT4;A0A5F9ZGY3;A0A5F9ZH30;A0A5F9ZHE4;A0A5F9ZH39;A0A5F9ZHS1;A0A5F9ZI40;A0A5F9ZI46;A0A5F9ZHV4;Q01484;I6L894;A0A5F9ZHT8	3925;3892;3889;3848;3856;3856;3815;3823;3887;3887;3856;1840;3937;3868;3835;954;3910;3877;3844	A0A5F9ZGX3;A0A5F9ZGY3;A0A5F9ZH30;A0A5F9ZH39;A0A5F9ZHS1;A0A5F9ZHV4;Q01484	A0A5F9ZHS1	Ankyrin-2	ANK2	tr|A0A5F9ZGX3|A0A5F9ZGX3_HUMAN Ankyrin-2 OS=Homo sapiens OX=9606 GN=ANK2 PE=1 SV=1;tr|A0A5F9ZHR8|A0A5F9ZHR8_HUMAN Ankyrin-2 OS=Homo sapiens OX=9606 GN=ANK2 PE=1 SV=1;tr|A0A5F9ZHD2|A0A5F9ZHD2_HUMAN Ankyrin 2, neuronal, isoform CRA_b OS=Homo sapiens OX=9606	0.848993	7.56518	1.8362e-15	208.23	S	VVKKVTRKIIRRYVSSEGTEKEEIMVQGMPQ	RYVS(0.149)S(0.849)EGT(0.002)EK	3	3375	889;892;894;895;905;908;4004	3925;3887;3887;1840;3937;954;3910	3937	21494;31286	25866;37922	85432;85436;85438;126896	Ankyrin-2	ANK2	A0A5F9ZGX3	IIRRYVSSEGTEKEE-p	1	-6.05981	-6.46678	-6.24352	-6.38422	-5.91427	-5.87705	-4.36206	-3.94602	-3.96818	-4.2357	-4.59524	-2.13588	-2.69014	-3.40197	-3.23623	-4.06178	0.000116439	1.93617	1.98137e-06	0.00240922	1.11624	0.00109936	3.78184e-08
Q12955	861	Q12955	Q12955	Ankyrin-3	ANK3	sp|Q12955|ANK3_HUMAN Ankyrin-3 OS=Homo sapiens OX=9606 GN=ANK3 PE=1 SV=3	0.994001	22.1521	9.04078e-26	221.85	S	MSDDEVRKANAPEMLSDGEYISDVEEGEDAM	ANAPEMLS(0.994)DGEY(0.016)IS(0.99)DVEEGEDAMTGDTDK	3	13071	4118	861	861	1762	2136;2137;2138;2139	7232;7233	Ankyrin-3	ANK3	Q12955	ANAPEMLSDGEYISD-p	2	-4.30663	-4.46532	-5.14387	-5.14382	-4.64002	-4.0081	-3.91818	-4.82549	-4.70438	-4.17037	-4.23223	-2.62604	-3.48678	-3.01638	-3.50882	-4.86876	0.616444	0.247831	0.470791	0.0386318	0.868773	0.0244469	0.00768899
Q12955	867	Q12955	Q12955	Ankyrin-3	ANK3	sp|Q12955|ANK3_HUMAN Ankyrin-3 OS=Homo sapiens OX=9606 GN=ANK3 PE=1 SV=3	0.989748	19.8853	9.04078e-26	221.85	S	RKANAPEMLSDGEYISDVEEGEDAMTGDTDK	ANAPEMLS(0.994)DGEY(0.016)IS(0.99)DVEEGEDAMTGDTDK	3	13072	4118	867	867	1762	2136;2137;2138;2139	7230;7232;7233	Ankyrin-3	ANK3	Q12955	LSDGEYISDVEEGED-p	2	-4.30663	-4.46532	-5.14387	-5.14382	-4.64002	-4.0081	-3.91818	-4.82549	-4.70438	-4.17037	-4.23223	-2.62604	-3.48678	-3.01638	-3.50882	-4.86876	0.616444	0.247831	0.470791	0.0386318	0.868773	0.0244469	0.00768899
A0A087WTF3;H0Y3A4;H0YA66;Q12955	468;42;10;1459	A0A087WTF3;H0Y3A4;Q12955	Q12955	Ankyrin-3	ANK3	tr|A0A087WTF3|A0A087WTF3_HUMAN Ankyrin-3 (Fragment) OS=Homo sapiens OX=9606 GN=ANK3 PE=1 SV=1;tr|H0Y3A4|H0Y3A4_HUMAN Ankyrin-3 (Fragment) OS=Homo sapiens OX=9606 GN=ANK3 PE=1 SV=1;tr|H0YA66|H0YA66_HUMAN Ankyrin-3 (Fragment) OS=Homo sapiens OX=9606 GN=ANK3	0.989	19.538	0.0022428	84.842	S	ESDQDDEIEKTDRRQSFASLALRKRYSYLTE;TLPAHKKIEKTDRRQSFASLALRKRYSYLTE	QS(0.989)FAS(0.011)LALRK	3	117	41;2062;4118	468;42;1459	1459	19132;20777	23060;25016	74930;82173;82174;82175	Ankyrin-3 (Fragment)	ANK3	A0A087WTF3	EKTDRRQSFASLALR-p	1	-5.73603	-4.75076	-5.42424	-4.65555	-4.88365	-5.85194	-4.2702	-4.4558	-4.69652	-3.73844	-3.63409	-5.02218	-3.02128	-4.04837	-3.17669	-2.22743	0.0566771	1.05802	0.0184293	0.180845	0.659823	0.137298	0.00131947
A0A087WTF3;A0A087WZ65;H0Y3A4;Q12955;A0A087WY90;H0Y951;A0A087WX55	1608;861;424;4342;144;114;46	A0A087WTF3;A0A087WZ65;H0Y3A4;Q12955	Q12955	Ankyrin-3	ANK3	tr|A0A087WTF3|A0A087WTF3_HUMAN Ankyrin-3 (Fragment) OS=Homo sapiens OX=9606 GN=ANK3 PE=1 SV=1;tr|A0A087WZ65|A0A087WZ65_HUMAN Ankyrin-3 (Fragment) OS=Homo sapiens OX=9606 GN=ANK3 PE=1 SV=1;tr|H0Y3A4|H0Y3A4_HUMAN Ankyrin-3 (Fragment) OS=Homo sapiens OX=9606	0.897272	12.7945	2.02871e-21	161.24	S	KKMSRTSPADGKPRLSLHEEEGSSGSEQKDL;KKMSRTSPADGKPRLSLHEEEGSSGSEQKQG	T(0.025)S(0.025)PADGKPRLS(0.897)LHEEEGS(0.047)S(0.006)GSEQK	5	116	41;152;2062;4118	1608;861;424;4342	4342	17867;28109	21560;34125	70429;70430;115252;115253;115254	Ankyrin-3 (Fragment)	ANK3	A0A087WTF3	ADGKPRLSLHEEEGS-p	1	-5.76212	-5.18557	-6.06736	-5.1987	-5.72957	-5.84742	-5.24479	-5.30503	-4.9857	-4.39922	-4.63198	-4.56789	-2.52189	-4.14852	-3.55306	-1.52729	0.21258	0.718444	0.106935	0.00351837	1.64961	0.00168469	0.00010704
A0A087WTF3;A0A087WZ65;H0Y3A4;Q12955;A0A087WY90;H0Y951	1564;817;380;4298;100;70	A0A087WTF3;A0A087WZ65;H0Y3A4;Q12955	Q12955	Ankyrin-3	ANK3	tr|A0A087WTF3|A0A087WTF3_HUMAN Ankyrin-3 (Fragment) OS=Homo sapiens OX=9606 GN=ANK3 PE=1 SV=1;tr|A0A087WZ65|A0A087WZ65_HUMAN Ankyrin-3 (Fragment) OS=Homo sapiens OX=9606 GN=ANK3 PE=1 SV=1;tr|H0Y3A4|H0Y3A4_HUMAN Ankyrin-3 (Fragment) OS=Homo sapiens OX=9606	0.999983	47.8105	7.75479e-25	187.39	S	LKPKIHGSGHVEEPASPLAAYQKSLEETSKL	IHGSGHVEEPAS(1)PLAAYQK	3	111	41;152;2062;4118	1564;817;380;4298	4298	11302	13589	46692;46693;46694;46695	Ankyrin-3 (Fragment)	ANK3	A0A087WTF3	GHVEEPASPLAAYQK-p	1	-5.51848	-4.96399	-5.56199	-4.85512	-5.35591	-5.29652	-4.59635	-5.32436	-5.41873	-4.66808	-5.42809	-4.11696	-4.00875	-3.23316	-2.29737	-1.95012	0.748044	0.171547	0.631238	0.000179682	1.96585	5.79285e-05	4.732e-05
Q12955;D6RBY7;D6RFK6;B1AQT1	913;38;38;38	Q12955	Q12955	Ankyrin-3	ANK3	sp|Q12955|ANK3_HUMAN Ankyrin-3 OS=Homo sapiens OX=9606 GN=ANK3 PE=1 SV=3;tr|D6RBY7|D6RBY7_HUMAN Ankyrin-3 (Fragment) OS=Homo sapiens OX=9606 GN=ANK3 PE=1 SV=1;tr|D6RFK6|D6RFK6_HUMAN Ankyrin-3 (Fragment) OS=Homo sapiens OX=9606 GN=ANK3 PE=1 SV=1;tr|B1AQT1|B	0.997798	26.6912	2.48376e-05	159.22	S	PAEGYMGFSLGARSASLRSFSSDRSYTLNRS	S(0.002)AS(0.998)LRSFSSDR	3	13087	4118	913	913	21712	26136	86398;86399	Ankyrin-3	ANK3	Q12955	SLGARSASLRSFSSD-p	1	-5.05032	-4.47329	-5.2513	-4.72323	-5.12629	-4.91016	-5.2248	-5.72354	-5.6392	-5.05253	-4.89812	-3.67883	-3.81115	-3.3723	-2.58078	-1.96379	0.352719	-0.385205	0.212565	9.34624e-06	2.22627	1.90768e-06	3.95279e-05
Q5JPF3;A6QL64	834;902	Q5JPF3	Q5JPF3	Ankyrin repeat domain-containing protein 36C;Ankyrin repeat domain-containing protein 36A	ANKRD36C;ANKRD36	sp|Q5JPF3|AN36C_HUMAN Ankyrin repeat domain-containing protein 36C OS=Homo sapiens OX=9606 GN=ANKRD36C PE=1 SV=3;sp|A6QL64|AN36A_HUMAN Ankyrin repeat domain-containing protein 36A OS=Homo sapiens OX=9606 GN=ANKRD36 PE=2 SV=4	1	42.4656	0.0255067	52.071	S	SEKPAGLKATSDEEDSVLNIARGKEDGEKTR	DS(1)VLNIARGK	3	3941	1059	834	834	4747	5697	19193	Ankyrin repeat domain-containing protein 36C	ANKRD36C	Q5JPF3	ATSDEEDSVLNIARG-p	1	-6.78788	-6.20889	-6.31811	-5.90763	-6.66107	-6.7633	-6.48155	-6.30218	-6.368	-5.60345	-6.20805	-2.902	-3.45022	-1.6611	-3.27216	-2.22363	0.55951	0.248504	0.410838	4.89915e-08	3.49082	3.49683e-09	8.83337e-09
Q92625;A0A3B3ISP1	661;682	Q92625	Q92625	Ankyrin repeat and SAM domain-containing protein 1A	ANKS1A	sp|Q92625|ANS1A_HUMAN Ankyrin repeat and SAM domain-containing protein 1A OS=Homo sapiens OX=9606 GN=ANKS1A PE=1 SV=4;tr|A0A3B3ISP1|A0A3B3ISP1_HUMAN Ankyrin repeat and SAM domain-containing protein 1A OS=Homo sapiens OX=9606 GN=ANKS1A PE=1 SV=1	0.923313	11.2241	8.42332e-27	214.42	S	ESLSNCSIGKKRLEKSPSFASEWDEIEKIMS	S(0.923)PS(0.07)FAS(0.007)EWDEIEK	2	2838	774	661	661	24294	29385	98350;98351;98355;98358	Ankyrin repeat and SAM domain-containing protein 1A	ANKS1A	Q92625	GKKRLEKSPSFASEW-p	1	-4.61457	-4.43837	-4.51907	-4.31294	-4.62275	-4.83352	-4.45878	-4.17636	-4.40942	-4.3767	-4.33567	-3.20463	-3.43793	-3.32417	-3.70116	-3.05301	0.318886	0.205484	0.185229	2.72656e-05	1.0072	6.61212e-06	1.86354e-06
Q92625;A0A3B3ISP1	666;687	Q92625	Q92625	Ankyrin repeat and SAM domain-containing protein 1A	ANKS1A	sp|Q92625|ANS1A_HUMAN Ankyrin repeat and SAM domain-containing protein 1A OS=Homo sapiens OX=9606 GN=ANKS1A PE=1 SV=4;tr|A0A3B3ISP1|A0A3B3ISP1_HUMAN Ankyrin repeat and SAM domain-containing protein 1A OS=Homo sapiens OX=9606 GN=ANKS1A PE=1 SV=1	0.883426	8.99925	2.08804e-40	243.4	S	CSIGKKRLEKSPSFASEWDEIEKIMSSIGEG	S(0.005)PS(0.111)FAS(0.883)EWDEIEK	2	2840	774	666	666	24294	29385	98352	Ankyrin repeat and SAM domain-containing protein 1A	ANKS1A	Q92625	EKSPSFASEWDEIEK-p	1	-4.6366	-4.56769	-4.76333	-4.39189	-4.75335	-4.77888	-4.3786	-4.14842	-4.33002	-4.50399	-4.34569	-3.13114	-3.34134	-3.32728	-3.63517	-3.06711	0.115265	0.30728	0.0472058	1.30092e-05	1.04093	2.81266e-06	3.47471e-07
Q92688	244	Q92688	Q92688	Acidic leucine-rich nuclear phosphoprotein 32 family member B	ANP32B	sp|Q92688|AN32B_HUMAN Acidic leucine-rich nuclear phosphoprotein 32 family member B OS=Homo sapiens OX=9606 GN=ANP32B PE=1 SV=1	1	61.5227	0.00587536	114.24	T	EEEEEGGKGEKRKRETDDEGEDD________	RET(1)DDEGEDD	2	25553	5197	244	244	12913;19858	15500;23916	52346;52347;78094;78095	Acidic leucine-rich nuclear phosphoprotein 32 family member B	ANP32B	Q92688	GEKRKRETDDEGEDD-p	1	-4.98981	-5.5327	-5.01114	-5.21114	-4.74518	-4.71654	-4.69643	-4.8425	-4.17495	-4.97353	-4.90436	-3.26416	-2.37099	-3.57087	-2.47935	-4.09007	0.426156	0.316065	0.278008	0.000197501	1.56327	6.44371e-05	1.79998e-05
P07355;H0YN42;H0YMU9;H0YMD0;A6NMY6;H0YKS4;H0YMM1;H0YKX9;H0YMT9;H0YLV6;H0YKZ7;H0YKL9;H0YMW4;H0YKV8;H0YMD9;H0YNB8;H0YKN4	22;22;22;22;22;22;22;22;22;22;22;22;50;22;22;22;22	P07355	P07355	Annexin A2;Annexin;Putative annexin A2-like protein	ANXA2;ANXA2P2	sp|P07355|ANXA2_HUMAN Annexin A2 OS=Homo sapiens OX=9606 GN=ANXA2 PE=1 SV=2;tr|H0YN42|H0YN42_HUMAN Annexin (Fragment) OS=Homo sapiens OX=9606 GN=ANXA2 PE=1 SV=1;tr|H0YMU9|H0YMU9_HUMAN Annexin OS=Homo sapiens OX=9606 GN=ANXA2 PE=1 SV=1;tr|H0YMD0|H0YMD0_HUMA	0.835564	10.6327	1.21477e-07	118.16	S	ILCKLSLEGDHSTPPSAYGSVKAYTNFDAER	LSLEGDHS(0.035)T(0.072)PPS(0.836)AY(0.045)GS(0.012)VK	3	10076	3154	22	22	15189;25981	18163;31500	60328	Annexin A2	ANXA2	P07355	GDHSTPPSAYGSVKA-p	1	-5.05016	-5.41292	-4.9437	-4.10386	-4.93923	-4.85648	-4.36707	-4.02915	-4.497	-4.26944	-3.50388	-2.70997	-4.00601	-2.99428	-3.31891	-4.2162	0.0584775	0.751084	0.0192433	0.0567477	0.684233	0.0374729	0.000350485
P07355;H0YN42;H0YMU9;H0YMD0;A6NMY6;H0YKS4;H0YNP5;H0YMM1;H0YKX9;H0YMT9;H0YLV6;H0YKZ7;H0YKL9;H0YMW4;H0YKV8;H0YMD9;H0YNB8;H0YKN4	2;2;2;2;2;2;2;2;2;2;2;2;2;30;2;2;2;2	P07355	P07355	Annexin A2;Annexin;Putative annexin A2-like protein	ANXA2;ANXA2P2	sp|P07355|ANXA2_HUMAN Annexin A2 OS=Homo sapiens OX=9606 GN=ANXA2 PE=1 SV=2;tr|H0YN42|H0YN42_HUMAN Annexin (Fragment) OS=Homo sapiens OX=9606 GN=ANXA2 PE=1 SV=1;tr|H0YMU9|H0YMU9_HUMAN Annexin OS=Homo sapiens OX=9606 GN=ANXA2 PE=1 SV=1;tr|H0YMD0|H0YMD0_HUMA	1	20.4145	3.08541e-19	78.496	S	______________MSTVHEILCKLSLEGDH	S(1)T(1)VHEILCK	2	10080	3154	2	2	25980;25981	31498;31499;31500	105810;105811;105812;105813;105814;105815;105816;105817	Annexin A2	ANXA2	P07355	______MSTVHEILC-p	2	-4.58085	-7.09218	-4.99366	-5.0554	-4.51539	-4.8621	-4.61772	-3.62232	-4.36154	-4.92162	-5.18303	-2.76716	-2.99246	-2.96389	-3.30856	-3.66995	0.239975	0.642015	0.125911	0.00727203	1.40084	0.00379901	0.000256882
P07355;H0YN42;H0YMU9;H0YMD0;A6NMY6;H0YKS4;H0YNP5;H0YMM1;H0YKX9;H0YMT9;H0YLV6;H0YKZ7;H0YKL9;H0YMW4;H0YKV8;H0YMD9;H0YNB8;H0YKN4	3;3;3;3;3;3;3;3;3;3;3;3;3;31;3;3;3;3	P07355	P07355	Annexin A2;Annexin;Putative annexin A2-like protein	ANXA2;ANXA2P2	sp|P07355|ANXA2_HUMAN Annexin A2 OS=Homo sapiens OX=9606 GN=ANXA2 PE=1 SV=2;tr|H0YN42|H0YN42_HUMAN Annexin (Fragment) OS=Homo sapiens OX=9606 GN=ANXA2 PE=1 SV=1;tr|H0YMU9|H0YMU9_HUMAN Annexin OS=Homo sapiens OX=9606 GN=ANXA2 PE=1 SV=1;tr|H0YMD0|H0YMD0_HUMA	1	20.4145	3.08541e-19	78.496	T	_____________MSTVHEILCKLSLEGDHS	S(1)T(1)VHEILCK	2	23851	3154	3	3	25980;25981	31498;31499;31500	105810;105811;105812;105813;105814;105815;105816;105817	Annexin A2	ANXA2	P07355	_____MSTVHEILCK-p	2	-4.58085	-7.09218	-4.99366	-5.0554	-4.51539	-4.8621	-4.61772	-3.62232	-4.36154	-4.92162	-5.18303	-2.76716	-2.99246	-2.96389	-3.30856	-3.66995	0.239975	0.642015	0.125911	0.00727203	1.40084	0.00379901	0.000256882
P07355;H0YN42;H0YMU9;H0YMD0;A6NMY6;H0YKS4;H0YMM1;H0YKX9;H0YMT9;H0YLV6;H0YKZ7;H0YKL9;H0YMW4;H0YKV8;H0YMD9;H0YNB8;H0YKN4	26;26;26;26;26;26;26;26;26;26;26;26;54;26;26;26;26	P07355	P07355	Annexin A2;Annexin;Putative annexin A2-like protein	ANXA2;ANXA2P2	sp|P07355|ANXA2_HUMAN Annexin A2 OS=Homo sapiens OX=9606 GN=ANXA2 PE=1 SV=2;tr|H0YN42|H0YN42_HUMAN Annexin (Fragment) OS=Homo sapiens OX=9606 GN=ANXA2 PE=1 SV=1;tr|H0YMU9|H0YMU9_HUMAN Annexin OS=Homo sapiens OX=9606 GN=ANXA2 PE=1 SV=1;tr|H0YMD0|H0YMD0_HUMA	0.997029	25.3043	1.12025e-41	269.11	S	LSLEGDHSTPPSAYGSVKAYTNFDAERDALN	LSLEGDHSTPPSAY(0.003)GS(0.997)VK	3	10077	3154	26	26	15189;25981	18163;31500	60318;60324;60327	Annexin A2	ANXA2	P07355	TPPSAYGSVKAYTNF-p	1	-5.80896	-6.65906	-5.47707	-5.45955	-5.42943	-6.32206	-5.60321	-4.31929	-4.93759	-5.18002	-5.24329	-1.92958	-3.51861	-2.4059	-2.98046	-3.85828	0.0865565	0.802675	0.0324798	7.1629e-05	2.11811	2.01588e-05	1.15995e-06
P07355;H0YN42;H0YMU9;H0YMD0;A6NMY6;H0YM50;H0YKS4;H0YNP5;H0YN28;H0YL33;H0YNA0;H0YN52	164;164;164;164;164;133;164;99;47;47;47;47	P07355	P07355	Annexin A2;Annexin;Putative annexin A2-like protein	ANXA2;ANXA2P2	sp|P07355|ANXA2_HUMAN Annexin A2 OS=Homo sapiens OX=9606 GN=ANXA2 PE=1 SV=2;tr|H0YN42|H0YN42_HUMAN Annexin (Fragment) OS=Homo sapiens OX=9606 GN=ANXA2 PE=1 SV=1;tr|H0YMU9|H0YMU9_HUMAN Annexin OS=Homo sapiens OX=9606 GN=ANXA2 PE=1 SV=1;tr|H0YMD0|H0YMD0_HUMA	0.973735	15.7924	2.3477e-07	137.46	S	EMYKTDLEKDIISDTSGDFRKLMVALAKGRR	DIIS(0.001)DT(0.026)S(0.974)GDFRK	3	10072	3154	164	164	3949	4717	15812;15813;15815	Annexin A2	ANXA2	P07355	KDIISDTSGDFRKLM-p	1	-5.38466	-6.41429	-5.11197	-5.57307	-5.63265	-5.93118	-5.2311	-5.11202	-4.9469	-5.69287	-5.89342	-1.94723	-2.57126	-3.7222	-2.53944	-3.67295	0.515598	0.299379	0.365531	6.75268e-06	2.48465	1.30352e-06	9.4162e-07
P08758;E9PHT9;D6RBE9;D6RCN3	23;23;23;23	P08758	P08758	Annexin A5;Annexin	ANXA5	sp|P08758|ANXA5_HUMAN Annexin A5 OS=Homo sapiens OX=9606 GN=ANXA5 PE=1 SV=2;tr|E9PHT9|E9PHT9_HUMAN Annexin OS=Homo sapiens OX=9606 GN=ANXA5 PE=1 SV=1;tr|D6RBE9|D6RBE9_HUMAN Annexin OS=Homo sapiens OX=9606 GN=ANXA5 PE=1 SV=1;tr|D6RCN3|D6RCN3_HUMAN Annexin A	1	89.9123	9.45415e-19	217.93	T	TVTDFPGFDERADAETLRKAMKGLGTDEESI	GTVTDFPGFDERADAET(1)LRK	4	23882	3187	23	23	9909	11941	41157;41158;41159	Annexin A5	ANXA5	P08758	DERADAETLRKAMKG-p	1	-6.45288	-6.72742	-6.97511	-7.16958	-6.11319	-5.55652	-4.46968	-4.93932	-5.63541	-5.98086	-5.48161	-3.95341	-3.85871	-2.06916	-1.31492	-5.73513	0.139719	1.19774	0.0607568	0.0125209	1.91511	0.0069747	0.000213074
P08758;D6RBL5;D6RBE9	305;245;205	P08758	P08758	Annexin A5;Annexin	ANXA5	sp|P08758|ANXA5_HUMAN Annexin A5 OS=Homo sapiens OX=9606 GN=ANXA5 PE=1 SV=2;tr|D6RBL5|D6RBL5_HUMAN Annexin OS=Homo sapiens OX=9606 GN=ANXA5 PE=1 SV=1;tr|D6RBE9|D6RBE9_HUMAN Annexin OS=Homo sapiens OX=9606 GN=ANXA5 PE=1 SV=1	0.855001	8.07178	0.0320662	54.7	S	KNFATSLYSMIKGDTSGDYKKALLLLCGEDD	GDT(0.133)S(0.855)GDY(0.012)KK	3	10178	3187	305	305	8341	10043	34683	Annexin A5	ANXA5	P08758	SMIKGDTSGDYKKAL-p	1	-4.91641	-4.64654	-4.92304	-4.53396	-4.73304	-4.16359	-4.44378	-4.71669	-4.75218	-5.20403	-5.48867	-2.74765	-3.42968	-3.17489	-2.491	-4.14222	0.486625	-0.268309	0.337051	5.30845e-05	1.72398	1.42092e-05	0.000168327
P08133;E5RK69;E7EMC6;E5RFF0;E5RI05;E5RJR0;E5RIU8	13;13;13;13;13;13;13	P08133	P08133	Annexin A6;Annexin	ANXA6	sp|P08133|ANXA6_HUMAN Annexin A6 OS=Homo sapiens OX=9606 GN=ANXA6 PE=1 SV=3;tr|E5RK69|E5RK69_HUMAN Annexin OS=Homo sapiens OX=9606 GN=ANXA6 PE=1 SV=1;tr|E7EMC6|E7EMC6_HUMAN Annexin OS=Homo sapiens OX=9606 GN=ANXA6 PE=1 SV=1;tr|E5RFF0|E5RFF0_HUMAN Annexin A	0.815468	6.54275	1.47929e-45	266.81	S	___MAKPAQGAKYRGSIHDFPGFDPNQDAEA	Y(0.181)RGS(0.815)IHDFPGFDPNQDAEALY(0.002)T(0.002)AMK	3	10108	3168	13	13	31111	37717;37719	126250;126251;126252;126254;126255;126256;126257;126259	Annexin A6	ANXA6	P08133	QGAKYRGSIHDFPGF-p	1	-5.63005	-4.88728	-5.86075	-4.9371	-5.23488	-5.12755	-4.43641	-4.64693	-5.16733	-4.88702	-4.41628	-4.51702	-4.77986	-3.92795	-3.86299	-1.21108	0.386371	0.568803	0.24156	0.0693638	1.05101	0.0468423	0.00596429
O00203	750	O00203	O00203	AP-3 complex subunit beta-1	AP3B1	sp|O00203|AP3B1_HUMAN AP-3 complex subunit beta-1 OS=Homo sapiens OX=9606 GN=AP3B1 PE=1 SV=3	1	70.2247	1.1692e-18	218.45	S	ENKRTAKRNSKAKGKSDSEDGEKENEKSKTS	GKS(1)DS(1)EDGEK	3	8249	2603	750	750	8924;22028	10734;10735;26548	36956;36957;36958;36959;36960;36961;36962;36963;36964;36965;36966;36967;36968;36969;36970;36971;36974;36976;36980;36981;87910	AP-3 complex subunit beta-1	AP3B1	O00203	NSKAKGKSDSEDGEK-p	2	-4.63248	-4.64031	-4.55966	-4.89407	-4.84417	-4.27039	-4.8766	-5.07838	-4.97795	-5.32465	-5.27912	-3.283	-2.66596	-3.52765	-2.78366	-3.07575	0.0576117	-0.467161	0.0188552	7.80128e-08	2.04014	6.36554e-09	7.99781e-07
O00203	752	O00203	O00203	AP-3 complex subunit beta-1	AP3B1	sp|O00203|AP3B1_HUMAN AP-3 complex subunit beta-1 OS=Homo sapiens OX=9606 GN=AP3B1 PE=1 SV=3	1	70.2247	3.99965e-34	258.02	S	KRTAKRNSKAKGKSDSEDGEKENEKSKTSDS	GKS(1)DS(1)EDGEK	3	8250	2603	752	752	8924;22028	10734;10735;26548	36956;36957;36958;36959;36960;36961;36962;36963;36964;36965;36966;36967;36968;36969;36970;36971;36972;36973;36975;36977;36978;36979;87909	AP-3 complex subunit beta-1	AP3B1	O00203	KAKGKSDSEDGEKEN-p	2	-4.63248	-4.64031	-4.55966	-4.89407	-4.84417	-4.27039	-4.8766	-5.07838	-4.97795	-5.32465	-5.27912	-3.283	-2.66596	-3.52765	-2.78366	-3.07575	0.0576117	-0.467161	0.0188552	7.80128e-08	2.04014	6.36554e-09	7.99781e-07
O00203	276	O00203	O00203	AP-3 complex subunit beta-1	AP3B1	sp|O00203|AP3B1_HUMAN AP-3 complex subunit beta-1 OS=Homo sapiens OX=9606 GN=AP3B1 PE=1 SV=3	1	93.5408	3.86583e-34	255.24	S	KEGDELEDNGKNFYESDDDQKEKTDKKKKPY	NFYES(1)DDDQK	2	8251	2603	276	276	16650	20124	66259;66260;66261;66262;66263;66264;66265;66266;66267;66268	AP-3 complex subunit beta-1	AP3B1	O00203	NGKNFYESDDDQKEK-p	1	-5.26508	-5.77174	-5.33681	-6.23341	-5.08836	-5.34984	-4.8607	-4.83968	-4.67379	-5.01662	-5.01385	-2.90693	-2.62351	-2.99353	-2.4379	-3.51186	0.0402621	0.626613	0.0116557	1.23571e-06	1.98618	1.73835e-07	2.10113e-08
A0A2R8Y611;O14617	428;686	A0A2R8Y611;O14617	A0A2R8Y611	AP-3 complex subunit delta-1	AP3D1	tr|A0A2R8Y611|A0A2R8Y611_HUMAN AP-3 complex subunit delta (Fragment) OS=Homo sapiens OX=9606 GN=AP3D1 PE=1 SV=1;sp|O14617|AP3D1_HUMAN AP-3 complex subunit delta-1 OS=Homo sapiens OX=9606 GN=AP3D1 PE=1 SV=1	0.999089	31.0149	0.00233279	166.09	S	ARKQEQANNPFYIKSSPSPQKRYQDTPGVEH	S(0.001)S(0.999)PSPQK	2	2607	695;2649	428;686	428	25358	30699;30701	102940;102944	AP-3 complex subunit delta (Fragment)	AP3D1	A0A2R8Y611	NPFYIKSSPSPQKRY-p	1	-5.24154	-4.72057	-5.605	-4.70068	-5.45423	-5.25353	-4.63706	-4.50088	-5.17381	-4.56436	-4.85718	-3.0251	-3.88017	-1.95145	-4.15142	-2.90832	0.351819	0.415934	0.211943	0.00062031	1.56337	0.000238425	4.08096e-05
A0A2R8Y611;O14617	400;658	A0A2R8Y611;O14617	A0A2R8Y611	AP-3 complex subunit delta-1	AP3D1	tr|A0A2R8Y611|A0A2R8Y611_HUMAN AP-3 complex subunit delta (Fragment) OS=Homo sapiens OX=9606 GN=AP3D1 PE=1 SV=1;sp|O14617|AP3D1_HUMAN AP-3 complex subunit delta-1 OS=Homo sapiens OX=9606 GN=AP3D1 PE=1 SV=1	1	40.7249	1.66097e-17	199.41	S	AVFHEEEQRRPKHRPSEADEEELARRREARK	HRPS(1)EADEEELAR	2	2602	695;2649	400;658	400	10632	12796	44025;44026;44027;44028;44029;44030;44031	AP-3 complex subunit delta (Fragment)	AP3D1	A0A2R8Y611	RRPKHRPSEADEEEL-p	1	-5.05813	-4.49499	-4.93855	-4.20553	-4.4793	-4.87154	-4.49855	-4.36019	-4.37469	-4.02956	-4.42601	-3.69342	-2.7815	-3.62053	-3.2323	-3.31483	0.21258	0.336872	0.106925	0.000416929	1.00929	0.000151663	1.4287e-05
O14617	9	O14617	O14617	AP-3 complex subunit delta-1	AP3D1	sp|O14617|AP3D1_HUMAN AP-3 complex subunit delta-1 OS=Homo sapiens OX=9606 GN=AP3D1 PE=1 SV=1	1	25.4379	0.00178959	112.51	S	_______MALKMVKGSIDRMFDKNLQDLVRG	GS(1)IDRMFDK	3	8378	2649	9	9	9617	11593;11594	39963;39964;39965;39966;39967;39968	AP-3 complex subunit delta-1	AP3D1	O14617	ALKMVKGSIDRMFDK-p	1	-6.48878	-6.36674	-6.51849	-5.64487	-6.13625	-6.58862	-3.57217	-2.63518	-4.36037	-3.11088	-3.11061	-3.39519	-3.21104	-3.65766	-4.5631	-3.80766	1.26524e-05	2.93278	2.62451e-08	0.307267	-0.369089	0.251306	9.76837e-07
Q7Z5R6	526	Q7Z5R6	Q7Z5R6	Amyloid beta A4 precursor protein-binding family B member 1-interacting protein	APBB1IP	sp|Q7Z5R6|AB1IP_HUMAN Amyloid beta A4 precursor protein-binding family B member 1-interacting protein OS=Homo sapiens OX=9606 GN=APBB1IP PE=1 SV=1	0.997785	26.8795	2.76179e-105	343.38	S	APKSSLPPPPPVRRSSDTSGSPATPLKAKGT	RS(0.002)S(0.998)DTSGSPATPLK	2	15779	4789	526	526	21102;25098	25399;30392	83682;83684;101982;101983	Amyloid beta A4 precursor protein-binding family B member 1-interacting protein	APBB1IP	Q7Z5R6	PPPVRRSSDTSGSPA-p	1	-5.01697	-5.22518	-4.58347	-4.92443	-4.57743	-4.67004	-4.55392	-4.4005	-4.23815	-4.56887	-4.31494	-2.47862	-2.54342	-3.40057	-3.9294	-4.64364	0.338168	0.417644	0.200491	0.0119728	1.01614	0.00662315	0.000705194
Q7Z5R6	529	Q7Z5R6	Q7Z5R6	Amyloid beta A4 precursor protein-binding family B member 1-interacting protein	APBB1IP	sp|Q7Z5R6|AB1IP_HUMAN Amyloid beta A4 precursor protein-binding family B member 1-interacting protein OS=Homo sapiens OX=9606 GN=APBB1IP PE=1 SV=1	0.686437	4.98372	4.61709e-23	231.21	S	SSLPPPPPVRRSSDTSGSPATPLKAKGTGGG	RS(0.002)S(0.218)DT(0.091)S(0.686)GS(0.003)PATPLK	2	15780	4789	529	529	21102;25098	25399;30392	83688	Amyloid beta A4 precursor protein-binding family B member 1-interacting protein	APBB1IP	Q7Z5R6	VRRSSDTSGSPATPL-p	1	-5.6458	-7.81995	-5.30101	-5.70465	-5.16955	-5.71422	-4.93047	-4.05287	-4.35949	-4.665	-4.32939	-2.24326	-2.16193	-3.30143	-3.69027	-4.65307	0.0310267	1.42508	0.00823547	0.0346635	1.25745	0.021652	0.000101213
P25054	2449	P25054	P25054	Adenomatous polyposis coli protein	APC	sp|P25054|APC_HUMAN Adenomatous polyposis coli protein OS=Homo sapiens OX=9606 GN=APC PE=1 SV=2	0.970373	15.1525	0.00164712	147.2	S	RPVLVRQSTFIKEAPSPTLRRKLEESASFES	EAPS(0.97)PT(0.03)LR	2	10915	3450	2449	2449	5146	6188	20980;20981;20983;20984	Adenomatous polyposis coli protein	APC	P25054	TFIKEAPSPTLRRKL-p	1	-4.7604	-3.82354	-5.56613	-4.31604	-4.8216	-5.05496	-4.32171	-3.42092	-4.16452	-3.37984	-4.10852	-3.23362	-4.00742	-3.72496	-3.58199	-3.7386	0.0292811	0.844677	0.00765173	0.514186	0.221785	0.455775	0.00289469
P25054	2396	P25054	P25054	Adenomatous polyposis coli protein	APC	sp|P25054|APC_HUMAN Adenomatous polyposis coli protein OS=Homo sapiens OX=9606 GN=APC PE=1 SV=2	0.983574	17.8072	2.23806e-05	156	S	QTGLSKNASSIPRSESASKGLNQMNNGNGAN	NASSIPRSES(0.984)AS(0.016)K	3	10921	3450	2396	2396	16456	19891	65614;65615;65616	Adenomatous polyposis coli protein	APC	P25054	SSIPRSESASKGLNQ-p	1	-5.09584	-5.09521	-5.42418	-4.92766	-4.23005	-5.50817	-3.33699	-3.30984	-4.25433	-3.45914	-3.70361	-3.4584	-4.52976	-3.62874	-3.05827	-4.18298	0.00139754	1.43407	0.00010345	0.648155	-0.158848	0.597333	0.000792001
Q9UKG1	401	Q9UKG1	Q9UKG1	DCC-interacting protein 13-alpha	APPL1	sp|Q9UKG1|DP13A_HUMAN DCC-interacting protein 13-alpha OS=Homo sapiens OX=9606 GN=APPL1 PE=1 SV=1	0.998443	28.0736	8.26624e-164	393.29	S	TAARVNQSALEAVTPSPSFQQRHESLRPAAG	VNQSALEAVTPS(0.998)PS(0.002)FQQR	2	20214	6026	401	401	29733	36086	121441;121442	DCC-interacting protein 13-alpha	APPL1	Q9UKG1	ALEAVTPSPSFQQRH-p	1	-5.0969	-4.67105	-4.69495	-4.80247	-5.06604	-4.40471	-4.30089	-3.5977	-4.059	-3.53736	-4.75707	-3.008	-2.8593	-3.34789	-3.88775	-4.80826	0.08454	0.738949	0.0315063	0.221172	0.468164	0.172541	0.00286944
P29972;A0A494C115;K7N7A8;A0A494C1U4	262;192;442;75	P29972	P29972	Aquaporin-1	AQP1	sp|P29972|AQP1_HUMAN Aquaporin-1 OS=Homo sapiens OX=9606 GN=AQP1 PE=1 SV=3;tr|A0A494C115|A0A494C115_HUMAN Aquaporin-1 (Fragment) OS=Homo sapiens OX=9606 GN=AQP1 PE=3 SV=1;tr|K7N7A8|K7N7A8_HUMAN Aquaporin-1 (Fragment) OS=Homo sapiens OX=9606 PE=3 SV=2;tr|A0	1	103.348	2.15686e-122	354.02	S	SGQVEEYDLDADDINSRVEMKPK________	VWTSGQVEEYDLDADDINS(1)RVEMKPK	4	3048	843	262	262	30465;30466;30467	36957;36958;36959;36960;36961	123985;123987;123989;123991;123993;123994;123995;123999;124001;124004;124006;124008;124009;124010	Aquaporin-1	AQP1	P29972	LDADDINSRVEMKPK-p	1	-4.73031	-5.3166	-4.69171	-4.71055	-4.74079	-4.65728	-4.44673	-4.3255	-3.70227	-4.12925	-4.83607	-2.54042	-2.71225	-3.75253	-3.54451	-4.86902	0.25945	0.519911	0.140183	0.0536233	0.804215	0.0351826	0.00234053
A0A5F9ZHR4;P55087;V9PBN7	276;276;249	A0A5F9ZHR4;P55087	A0A5F9ZHR4	Aquaporin-4	AQP4	tr|A0A5F9ZHR4|A0A5F9ZHR4_HUMAN Aquaporin-4 OS=Homo sapiens OX=9606 GN=AQP4 PE=1 SV=1;sp|P55087|AQP4_HUMAN Aquaporin-4 OS=Homo sapiens OX=9606 GN=AQP4 PE=1 SV=2;tr|V9PBN7|V9PBN7_HUMAN Aquaporin 4 isoform delta4 OS=Homo sapiens OX=9606 GN=AQP4 PE=2 SV=1	0.97049	15.1702	1.33064e-213	414.94	S	RFKEAFSKAAQQTKGSYMEVEDNRSQVETDD	GS(0.97)Y(0.03)MEVEDNR	2	3421	903;3816	276;276	276	249;250;9801;9802;9803	300;301;302;303;304;305;306;11809;11810;11812;11813;11814;11817;11818	1016;1017;1018;1020;1022;1023;1029;1030;1033;1035;40709;40710;40711;40712;40713;40714;40731;40734;40750;40752;40753;40754;40755;40771;40792	Aquaporin-4	AQP4	A0A5F9ZHR4	AAQQTKGSYMEVEDN-p	3	-4.90644	-6.32306	-4.83803	-4.54657	-5.03146	-5.0411	-4.94175	-3.58582	-4.24146	-3.96532	-4.90574	-2.42446	-2.54234	-3.27857	-3.88863	-5.58147	0.235476	0.786423	0.122859	0.183016	0.784924	0.139155	0.00887707
A0A5F9ZHR4;P55087;V9PBN7	285;285;258	A0A5F9ZHR4;P55087	A0A5F9ZHR4	Aquaporin-4	AQP4	tr|A0A5F9ZHR4|A0A5F9ZHR4_HUMAN Aquaporin-4 OS=Homo sapiens OX=9606 GN=AQP4 PE=1 SV=1;sp|P55087|AQP4_HUMAN Aquaporin-4 OS=Homo sapiens OX=9606 GN=AQP4 PE=1 SV=2;tr|V9PBN7|V9PBN7_HUMAN Aquaporin 4 isoform delta4 OS=Homo sapiens OX=9606 GN=AQP4 PE=2 SV=1	0.999998	57.0132	1.19774e-119	348.33	S	AQQTKGSYMEVEDNRSQVETDDLILKPGVVH	GSYMEVEDNRS(1)QVETDDLILK	3	3422	903;3816	285;285	285	250;9802;9803;24721	302;303;304;305;306;11812;11813;11814;11817;11818;29917	1018;1019;1021;1022;1023;1034;1035;40716;40717;40718;40719;40721;40722;40723;40724;40725;40726;40727;40728;40729;40730;40732;40733;40735;40736;40737;40739;40740;40741;40742;40743;40745;40746;40747;40748;40749;40750;40751;40752;40753;40754;40755;40756;40757;40759;40760;40761;40762;40764;40765;40768;40769;40770;40772;40773;40774;40775;40776;40777;40778;40779;40780;40781;40783;40785;40786;40792	Aquaporin-4	AQP4	A0A5F9ZHR4	MEVEDNRSQVETDDL-p	3	-4.90644	-6.32306	-4.83803	-4.54657	-5.03146	-5.0411	-4.94175	-3.58582	-4.24146	-3.96532	-4.90574	-2.42446	-2.54234	-3.27857	-3.88863	-5.58147	0.235476	0.786423	0.122859	0.183016	0.784924	0.139155	0.00887707
A0A5F9ZHR4;P55087;V9PBN7	273;273;246	A0A5F9ZHR4;P55087	A0A5F9ZHR4	Aquaporin-4	AQP4	tr|A0A5F9ZHR4|A0A5F9ZHR4_HUMAN Aquaporin-4 OS=Homo sapiens OX=9606 GN=AQP4 PE=1 SV=1;sp|P55087|AQP4_HUMAN Aquaporin-4 OS=Homo sapiens OX=9606 GN=AQP4 PE=1 SV=2;tr|V9PBN7|V9PBN7_HUMAN Aquaporin 4 isoform delta4 OS=Homo sapiens OX=9606 GN=AQP4 PE=2 SV=1	1	103.354	4.91585e-58	293.19	T	FKRRFKEAFSKAAQQTKGSYMEVEDNRSQVE	AAQQT(1)K	2	22312	903;3816	273;273	273	248;249;250	298;300;301;302;303;304;305;306	1005;1006;1007;1008;1009;1010;1020;1021;1023	Aquaporin-4	AQP4	A0A5F9ZHR4	FSKAAQQTKGSYMEV-p	3	-4.90644	-6.32306	-4.83803	-4.54657	-5.03146	-5.0411	-4.94175	-3.58582	-4.24146	-3.96532	-4.90574	-2.42446	-2.54234	-3.27857	-3.88863	-5.58147	0.235476	0.786423	0.122859	0.183016	0.784924	0.139155	0.00887707
A0A5F9ZHR4;P55087;V9PBN7	277;277;250	A0A5F9ZHR4;P55087	A0A5F9ZHR4	Aquaporin-4	AQP4	tr|A0A5F9ZHR4|A0A5F9ZHR4_HUMAN Aquaporin-4 OS=Homo sapiens OX=9606 GN=AQP4 PE=1 SV=1;sp|P55087|AQP4_HUMAN Aquaporin-4 OS=Homo sapiens OX=9606 GN=AQP4 PE=1 SV=2;tr|V9PBN7|V9PBN7_HUMAN Aquaporin 4 isoform delta4 OS=Homo sapiens OX=9606 GN=AQP4 PE=2 SV=1	0.658385	2.97503	7.58775e-52	227.49	Y	FKEAFSKAAQQTKGSYMEVEDNRSQVETDDL	GS(0.34)Y(0.658)MEVEDNRS(0.902)QVET(0.1)DDLILK	3	26500	903;3816	277;277	277	249;250;9801;9802;9803	300;301;302;303;304;305;306;11809;11810;11812;11813;11814;11817;11818	1019;1020;1023;1024;1031;1032;40749;40751;40756	Aquaporin-4	AQP4	A0A5F9ZHR4	AQQTKGSYMEVEDNR-p	3	-4.90644	-6.32306	-4.83803	-4.54657	-5.03146	-5.0411	-4.94175	-3.58582	-4.24146	-3.96532	-4.90574	-2.42446	-2.54234	-3.27857	-3.88863	-5.58147	0.235476	0.786423	0.122859	0.183016	0.784924	0.139155	0.00887707
P10398;Q96II5	547;550	P10398	P10398	Serine/threonine-protein kinase A-Raf	ARAF	sp|P10398|ARAF_HUMAN Serine/threonine-protein kinase A-Raf OS=Homo sapiens OX=9606 GN=ARAF PE=1 SV=2;tr|Q96II5|Q96II5_HUMAN Non-specific serine/threonine protein kinase OS=Homo sapiens OX=9606 GN=ARAF PE=1 SV=1	1	54.2591	0.00295217	92.866	S	SKISSNCPKAMRRLLSDCLKFQREERPLFPQ	RLLS(1)DCLK	3	10256	3227	547	547	20321	24465	80256	Serine/threonine-protein kinase A-Raf	ARAF	P10398	KAMRRLLSDCLKFQR-p	1	-5.38825	-5.11753	-5.19522	-5.36429	-5.19964	-5.09585	-5.28293	-5.56114	-5.27909	-5.43391	-5.24028	-1.95857	-2.25478	-5.20648	-2.65566	-3.95468	0.84398	-0.132671	0.757933	0.000434433	2.15343	0.000158897	0.000493226
Q96P48;F5GWN4;F8WBT0;E7EU13	738;26;26;493	Q96P48	Q96P48	Arf-GAP with Rho-GAP domain, ANK repeat and PH domain-containing protein 1	ARAP1	sp|Q96P48|ARAP1_HUMAN Arf-GAP with Rho-GAP domain, ANK repeat and PH domain-containing protein 1 OS=Homo sapiens OX=9606 GN=ARAP1 PE=1 SV=3;tr|F5GWN4|F5GWN4_HUMAN Arf-GAP with Rho-GAP domain, ANK repeat and PH domain-containing protein 1 (Fragment) OS=Homo	0.954717	13.4497	1.00703e-83	322.09	S	EVPRLDSMKPLEKHYSVVLPTVSHSGFLYKT	HY(0.043)S(0.955)VVLPT(0.002)VSHSGFLYK	3	17878	5381	738	738	10893	13118	45208;45209;45211;45212	Arf-GAP with Rho-GAP domain, ANK repeat and PH domain-containing protein 1	ARAP1	Q96P48	KPLEKHYSVVLPTVS-p	1	-6.04292	-5.37502	-5.81763	-5.1161	-5.66371	-6.31744	-5.09173	-3.78952	-4.50336	-3.70133	-4.25326	-4.36893	-4.79211	-3.17141	-4.0347	-1.5131	0.0244075	1.4543	0.00601938	0.218255	0.691788	0.169906	0.000616297
Q8WWN8;G5E9Y3	1444;1275	Q8WWN8	Q8WWN8	Arf-GAP with Rho-GAP domain, ANK repeat and PH domain-containing protein 3	ARAP3	sp|Q8WWN8|ARAP3_HUMAN Arf-GAP with Rho-GAP domain, ANK repeat and PH domain-containing protein 3 OS=Homo sapiens OX=9606 GN=ARAP3 PE=1 SV=1;tr|G5E9Y3|G5E9Y3_HUMAN Arf-GAP with Rho-GAP domain, ANK repeat and PH domain-containing protein 3 OS=Homo sapiens OX	0.999922	41.1024	2.35696e-05	138.45	S	REWTVKPENPLTSQKSLDQPFLSKSSTLGQE	S(1)LDQPFLSK	2	6818	2049	1444	1444	23282	28116	93751	Arf-GAP with Rho-GAP domain, ANK repeat and PH domain-containing protein 3	ARAP3	Q8WWN8	NPLTSQKSLDQPFLS-p	1	-5.04117	-5.04759	-5.14362	-4.92167	-5.03529	-5.28127	-4.86989	-4.73103	-4.48932	-4.923	-4.82404	-2.53791	-2.16031	-2.91532	-3.63296	-5.14845	0.566832	0.310982	0.418672	0.00318695	1.48846	0.00150731	0.000469437
Q8WWN8;G5E9Y3	1337;1168	Q8WWN8	Q8WWN8	Arf-GAP with Rho-GAP domain, ANK repeat and PH domain-containing protein 3	ARAP3	sp|Q8WWN8|ARAP3_HUMAN Arf-GAP with Rho-GAP domain, ANK repeat and PH domain-containing protein 3 OS=Homo sapiens OX=9606 GN=ARAP3 PE=1 SV=1;tr|G5E9Y3|G5E9Y3_HUMAN Arf-GAP with Rho-GAP domain, ANK repeat and PH domain-containing protein 3 OS=Homo sapiens OX	0.956821	14.9997	0.00140654	95.618	S	KAQHDDQQPVVLRRHSSSDLARQKFGTMPLL	RHS(0.957)S(0.013)S(0.03)DLAR	3	6817	2049	1337	1337	20093	24207	79386;79387;79388;79389;79390	Arf-GAP with Rho-GAP domain, ANK repeat and PH domain-containing protein 3	ARAP3	Q8WWN8	PVVLRRHSSSDLARQ-p	1	-4.89253	-4.75954	-4.71473	-4.50418	-4.94586	-4.76416	-5.18526	-4.99302	-4.86876	-5.02985	-5.11905	-2.9735	-2.40124	-3.00648	-3.2564	-3.64711	0.282406	-0.275688	0.157209	1.68186e-07	1.98224	1.63187e-08	4.70228e-07
Q8N6T3;E5RHT6;F8W1U7;E5RHC5	246;201;172;246	Q8N6T3	Q8N6T3	ADP-ribosylation factor GTPase-activating protein 1	ARFGAP1	sp|Q8N6T3|ARFG1_HUMAN ADP-ribosylation factor GTPase-activating protein 1 OS=Homo sapiens OX=9606 GN=ARFGAP1 PE=1 SV=2;tr|E5RHT6|E5RHT6_HUMAN ADP-ribosylation factor GTPase-activating protein 1 (Fragment) OS=Homo sapiens OX=9606 GN=ARFGAP1 PE=1 SV=2;tr|F8W	0.999936	41.9405	6.53179e-68	296.59	S	KFGSQASQKASELGHSLNENVLKPAQEKVKE	ASELGHS(1)LNENVLKPAQEK	4	16486	4984	246	246	2311	2772	9345;9346	ADP-ribosylation factor GTPase-activating protein 1	ARFGAP1	Q8N6T3	KASELGHSLNENVLK-p	1	-5.73792	-5.10567	-4.76918	-5.17306	-5.20548	-4.71145	-4.81588	-5.55796	-5.07272	-5.37399	-5.26646	-2.96582	-3.07814	-3.16489	-2.29022	-3.01544	0.758937	-0.10028	0.644818	1.37488e-07	2.3145	1.28307e-08	1.07925e-07
Q9Y6D6;E5RIF2;E5RHL7	1079;558;40	Q9Y6D6	Q9Y6D6	Brefeldin A-inhibited guanine nucleotide-exchange protein 1	ARFGEF1	sp|Q9Y6D6|BIG1_HUMAN Brefeldin A-inhibited guanine nucleotide-exchange protein 1 OS=Homo sapiens OX=9606 GN=ARFGEF1 PE=1 SV=2;tr|E5RIF2|E5RIF2_HUMAN Brefeldin A-inhibited guanine nucleotide-exchange protein 1 (Fragment) OS=Homo sapiens OX=9606 GN=ARFGEF1 P	0.999373	32.0279	0.00141482	100.19	S	VKPRYISGTVRGREGSLTGTKDQAPDEFVGL	GREGS(0.999)LT(0.001)GTK	3	21128	6235	1079	1079	9454	11388	39289;39290;39291	Brefeldin A-inhibited guanine nucleotide-exchange protein 1	ARFGEF1	Q9Y6D6	TVRGREGSLTGTKDQ-p	1	-5.57267	-3.95635	-5.63207	-3.93848	-5.00211	-6.03406	-4.73408	-4.3186	-4.65143	-4.31568	-4.51224	-3.21332	-3.22254	-2.65488	-3.76235	-3.13576	0.276978	0.516216	0.153206	0.00437886	1.30864	0.00215145	0.000191023
Q9Y6D6;E5RIF2;E5RHL7	1555;1034;516	Q9Y6D6	Q9Y6D6	Brefeldin A-inhibited guanine nucleotide-exchange protein 1	ARFGEF1	sp|Q9Y6D6|BIG1_HUMAN Brefeldin A-inhibited guanine nucleotide-exchange protein 1 OS=Homo sapiens OX=9606 GN=ARFGEF1 PE=1 SV=2;tr|E5RIF2|E5RIF2_HUMAN Brefeldin A-inhibited guanine nucleotide-exchange protein 1 (Fragment) OS=Homo sapiens OX=9606 GN=ARFGEF1 P	0.881498	9.49535	9.21324e-12	115.13	S	LTWRPNSGETAPPPPSPVSEKPLDTISQKSV	TTIPHALLT(0.001)WRPNS(0.005)GET(0.014)APPPPS(0.881)PVS(0.099)EK	4	21133	6235	1555	1555	28329	34392	116028;116029;116030	Brefeldin A-inhibited guanine nucleotide-exchange protein 1	ARFGEF1	Q9Y6D6	ETAPPPPSPVSEKPL-p	1	-4.72214	-4.24881	-4.77561	-4.24428	-5.28935	-5.15156	-4.32395	-4.00879	-4.416	-4.46938	-4.32148	-3.82154	-3.13374	-3.23532	-2.81262	-3.6566	0.163188	0.430707	0.0747836	0.00171669	0.975954	0.000752592	3.84908e-05
Q9Y6D6;E5RIF2;E5RHL7	1569;1048;530	Q9Y6D6	Q9Y6D6	Brefeldin A-inhibited guanine nucleotide-exchange protein 1	ARFGEF1	sp|Q9Y6D6|BIG1_HUMAN Brefeldin A-inhibited guanine nucleotide-exchange protein 1 OS=Homo sapiens OX=9606 GN=ARFGEF1 PE=1 SV=2;tr|E5RIF2|E5RIF2_HUMAN Brefeldin A-inhibited guanine nucleotide-exchange protein 1 (Fragment) OS=Homo sapiens OX=9606 GN=ARFGEF1 P	1	70.7462	2.5248e-34	210.91	S	PSPVSEKPLDTISQKSVDIHDSIQPRSVDNR	S(1)VDIHDSIQPR	3	21132	6235	1569	1569	26015	31546	105969	Brefeldin A-inhibited guanine nucleotide-exchange protein 1	ARFGEF1	Q9Y6D6	LDTISQKSVDIHDSI-p	1	-7.50867	-7.43616	-8.66053	-6.74127	-7.689	-7.27039	-4.89274	-4.27939	-5.69469	-4.91784	-4.48767	-3.93569	-2.08717	-1.90455	-2.65702	-4.12944	0.000273461	2.69654	8.19494e-06	0.00118112	1.91169	0.000493799	5.77363e-08
P53367	69	P53367	P53367	Arfaptin-1	ARFIP1	sp|P53367|ARFP1_HUMAN Arfaptin-1 OS=Homo sapiens OX=9606 GN=ARFIP1 PE=1 SV=2	0.548153	3.91219	0.000128595	63.134	S	DNTKEGVIEAGAFQGSPAPPLPSVMSPSRVA	EGVIEAGAFQGS(0.548)PAPPLPS(0.223)VMS(0.115)PS(0.115)R	2	12001	3788	69	69	5787;5788	6961;6962	23933	Arfaptin-1	ARFIP1	P53367	EAGAFQGSPAPPLPS-p	1	-4.59144	-4.74718	-4.67721	-4.78491	-4.40489	-4.4623	-4.65886	-4.56413	-4.69778	-4.43251	-4.5631	-3.06194	-3.3103	-2.62951	-2.88957	-5.19758	0.95933	0.0280465	0.93355	0.00727237	1.1655	0.00379964	0.0045376
P53367	39	P53367	P53367	Arfaptin-1	ARFIP1	sp|P53367|ARFP1_HUMAN Arfaptin-1 OS=Homo sapiens OX=9606 GN=ARFIP1 PE=1 SV=2	0.999995	53.2974	6.4761e-271	459.32	S	SREHSFNRDLKHSLPSGLGLSETQITSHGFD	HSLPS(1)GLGLSETQITSHGFDNTK	4	12006	3788	39	39	10700	12880	44348;44349;44350;44352;44353;44354;44355;44356	Arfaptin-1	ARFIP1	P53367	DLKHSLPSGLGLSET-p	1	-5.42846	-5.54308	-4.88918	-5.41122	-5.03409	-5.11528	-4.75467	-4.70635	-4.42385	-4.38608	-4.71499	-3.92926	-5.17717	-1.6721	-2.85873	-3.54045	0.263361	0.639699	0.143037	0.0269742	1.16165	0.0163591	0.00112668
P53367	132	P53367	P53367	Arfaptin-1	ARFIP1	sp|P53367|ARFP1_HUMAN Arfaptin-1 OS=Homo sapiens OX=9606 GN=ARFIP1 PE=1 SV=2	0.994725	22.8351	0.00132879	135.99	S	IKNPAMEKLELVRKWSLNTYKCTRQIISEKL	KWS(0.995)LNT(0.005)YK	3	12007	3788	132	132	13174	15803	53422;53423;53424	Arfaptin-1	ARFIP1	P53367	LELVRKWSLNTYKCT-p	1	-5.29224	-5.40893	-5.07282	-5.16351	-4.56561	-5.30124	-4.84641	-4.45237	-4.85419	-4.76976	-4.36584	-2.15159	-3.72871	-2.18559	-3.80946	-4.88137	0.379681	0.476345	0.235878	0.00947715	1.30637	0.00509435	0.000671952
P53367	36	P53367	P53367	Arfaptin-1	ARFIP1	sp|P53367|ARFP1_HUMAN Arfaptin-1 OS=Homo sapiens OX=9606 GN=ARFIP1 PE=1 SV=2	0.831022	6.91783	2.16856e-68	306.98	S	VDDSREHSFNRDLKHSLPSGLGLSETQITSH	HS(0.831)LPS(0.169)GLGLSETQITSHGFDNTK	4	12005	3788	36	36	10700	12880	44351	Arfaptin-1	ARFIP1	P53367	FNRDLKHSLPSGLGL-p	1	-4.76689	-4.17478	-5.27414	-4.3517	-4.85077	-4.81269	-5.48376	-4.6844	-4.3937	-4.63929	-4.82852	-3.68248	-4.08494	-2.68261	-3.03224	-2.60912	0.823041	-0.100769	0.728383	0.000192135	1.58765	6.2444e-05	0.000221165
Q07960;H0YE29;E9PNR6	27;25;27	Q07960	Q07960	Rho GTPase-activating protein 1	ARHGAP1	sp|Q07960|RHG01_HUMAN Rho GTPase-activating protein 1 OS=Homo sapiens OX=9606 GN=ARHGAP1 PE=1 SV=1;tr|H0YE29|H0YE29_HUMAN Rho GTPase-activating protein 1 (Fragment) OS=Homo sapiens OX=9606 GN=ARHGAP1 PE=1 SV=1;tr|E9PNR6|E9PNR6_HUMAN Rho GTPase-activating p	1	61.0899	0.0110775	125.71	S	TLDDTSEALNQLKLASIDEKNWPSDEMPDFP	LAS(1)IDEK	2	12701	4067	27	27	13359	16019	54010;54011;54012;54013;54014;54015;54016;54017	Rho GTPase-activating protein 1	ARHGAP1	Q07960	LNQLKLASIDEKNWP-p	1	-6.05974	-5.80018	-6.48758	-5.44553	-6.32274	-6.41406	-4.54409	-2.89563	-4.3361	-3.26512	-3.40918	-4.9648	-3.58803	-4.4546	-4.67803	-1.81603	0.00135812	2.39828	9.88174e-05	0.719012	-0.210272	0.674015	0.000612786
Q07960;H0YE29	223;177	Q07960	Q07960	Rho GTPase-activating protein 1	ARHGAP1	sp|Q07960|RHG01_HUMAN Rho GTPase-activating protein 1 OS=Homo sapiens OX=9606 GN=ARHGAP1 PE=1 SV=1;tr|H0YE29|H0YE29_HUMAN Rho GTPase-activating protein 1 (Fragment) OS=Homo sapiens OX=9606 GN=ARHGAP1 PE=1 SV=1	0.999984	47.8574	3.3114e-06	152.79	S	RQVLKYDDFLKSTQKSPATAPKPMPPRPPLP	S(1)PATAPK	2	12709	4067	223	223	24021;24022	29035;29037	96946;96947;96948;96949;96950;96951;96952;96954	Rho GTPase-activating protein 1	ARHGAP1	Q07960	FLKSTQKSPATAPKP-p	1	-5.12436	-5.64926	-5.07222	-6.15729	-4.59745	-5.4135	-4.58291	-4.77706	-4.69363	-4.82159	-4.77682	-3.19847	-3.19174	-2.34696	-2.83167	-3.33921	0.0695935	0.605276	0.0242302	1.50543e-05	1.74879	3.32041e-06	2.57102e-07
Q8IWW6;Q1RLN5	176;176	Q8IWW6	Q8IWW6	Rho GTPase-activating protein 12	ARHGAP12	sp|Q8IWW6|RHG12_HUMAN Rho GTPase-activating protein 12 OS=Homo sapiens OX=9606 GN=ARHGAP12 PE=1 SV=1;tr|Q1RLN5|Q1RLN5_HUMAN ARHGAP12 protein OS=Homo sapiens OX=9606 GN=ARHGAP12 PE=1 SV=1	1	17.2984	1.42292e-10	205.06	S	NDSHSPKVSSQNRTRSFGHFPGPEFLDVEKT	S(1)FGHFPGPEFLDVEK	3	14222	4387	176	176	22395;27952	27003;33946	89513;89514;89515;114685	Rho GTPase-activating protein 12	ARHGAP12	Q8IWW6	SSQNRTRSFGHFPGP-p	1	-5.73474	-6.04769	-5.48951	-5.61175	-5.38246	-5.47347	-5.05628	-4.13747	-5.11341	-4.43468	-3.90225	-3.17836	-3.91246	-1.82977	-3.32171	-3.47661	0.014802	1.09445	0.00310805	0.00151022	1.38504	0.000651727	2.95127e-06
Q8IWW6;Q1RLN5	174;174	Q8IWW6	Q8IWW6	Rho GTPase-activating protein 12	ARHGAP12	sp|Q8IWW6|RHG12_HUMAN Rho GTPase-activating protein 12 OS=Homo sapiens OX=9606 GN=ARHGAP12 PE=1 SV=1;tr|Q1RLN5|Q1RLN5_HUMAN ARHGAP12 protein OS=Homo sapiens OX=9606 GN=ARHGAP12 PE=1 SV=1	0.605417	1.85916	2.81436e-06	142.45	T	FNNDSHSPKVSSQNRTRSFGHFPGPEFLDVE	T(0.605)RS(0.395)FGHFPGPEFLDVEK	4	24941	4387	174	174	27952	33946	114682;114683;114684;114685;114686;114687;114688	Rho GTPase-activating protein 12	ARHGAP12	Q8IWW6	KVSSQNRTRSFGHFP-p	1	-5.56684	-5.52154	-5.19447	-5.39399	-5.17318	-5.34462	-4.93183	-4.16144	-4.99202	-4.42896	-3.98718	-3.32673	-3.57025	-1.97771	-3.32068	-3.53395	0.0221017	0.865488	0.00527893	0.000479678	1.35442	0.000177829	1.65923e-06
Q8IWW6;Q1RLN5	103;103	Q8IWW6	Q8IWW6	Rho GTPase-activating protein 12	ARHGAP12	sp|Q8IWW6|RHG12_HUMAN Rho GTPase-activating protein 12 OS=Homo sapiens OX=9606 GN=ARHGAP12 PE=1 SV=1;tr|Q1RLN5|Q1RLN5_HUMAN ARHGAP12 protein OS=Homo sapiens OX=9606 GN=ARHGAP12 PE=1 SV=1	0.997157	25.4504	1.5314e-07	195.39	S	PNNSTKIMQSLHLQRSTENVNKLPELSSFGK	S(0.997)T(0.003)ENVNK	2	14220	4387	103	103	11567;25745;25746	13907;31190;31191	104610;104611;104612;104613;104614;104615;104616	Rho GTPase-activating protein 12	ARHGAP12	Q8IWW6	QSLHLQRSTENVNKL-p	1	-5.07445	-5.08228	-5.21024	-5.06029	-5.01467	-5.059	-4.60834	-3.90542	-4.55068	-4.47476	-3.76882	-3.17117	-2.89682	-2.78066	-3.5593	-3.67086	0.00566745	0.821886	0.000803916	0.000350022	1.04584	0.000123919	3.94421e-07
Q8IWW6;Q1RLN5	165;165	Q8IWW6	Q8IWW6	Rho GTPase-activating protein 12	ARHGAP12	sp|Q8IWW6|RHG12_HUMAN Rho GTPase-activating protein 12 OS=Homo sapiens OX=9606 GN=ARHGAP12 PE=1 SV=1;tr|Q1RLN5|Q1RLN5_HUMAN ARHGAP12 protein OS=Homo sapiens OX=9606 GN=ARHGAP12 PE=1 SV=1	0.999933	41.7431	1.03205e-05	159.77	S	LDLTHNNGKFNNDSHSPKVSSQNRTRSFGHF	FNNDSHS(1)PK	2	14217	4387	165	165	7727	9326	32502;32503;32504;32505	Rho GTPase-activating protein 12	ARHGAP12	Q8IWW6	KFNNDSHSPKVSSQN-p	1	-5.50919	-5.50476	-5.84481	-5.38393	-5.6428	-5.59677	-5.05859	-4.83982	-4.94925	-5.12221	-5.64811	-2.83323	-2.71769	-2.02717	-3.01924	-3.89906	0.186957	0.45678	0.0895798	1.61542e-06	2.22432	2.39222e-07	8.27358e-08
Q53QZ3	212	Q53QZ3	Q53QZ3	Rho GTPase-activating protein 15	ARHGAP15	sp|Q53QZ3|RHG15_HUMAN Rho GTPase-activating protein 15 OS=Homo sapiens OX=9606 GN=ARHGAP15 PE=1 SV=2	0.731462	4.9599	4.33882e-55	291.67	S	CPSRNLELFKIQRSSSTELLSHYDSDIKEQK	S(0.012)S(0.233)S(0.731)T(0.023)ELLSHYDSDIK	3	14436	4441	212	212	25600	31008	103964;103965	Rho GTPase-activating protein 15	ARHGAP15	Q53QZ3	FKIQRSSSTELLSHY-p	1	-5.219	-5.21625	-5.20952	-5.03132	-5.28549	-5.14977	-5.14595	-4.36039	-4.40447	-4.40879	-4.3789	-1.87548	-4.26094	-2.63417	-4.49137	-3.55101	0.193813	0.645526	0.0940181	0.0120523	1.1771	0.00667479	0.00031445
Q53QZ3	243	Q53QZ3	Q53QZ3	Rho GTPase-activating protein 15	ARHGAP15	sp|Q53QZ3|RHG15_HUMAN Rho GTPase-activating protein 15 OS=Homo sapiens OX=9606 GN=ARHGAP15 PE=1 SV=2	0.999949	43.4098	2.27968e-35	258.79	S	PEHRKSLMFRLHHSASDTSDKNRVKSRLKKF	LHHSAS(1)DTSDK	3	14434	4441	243	243	14081	16893	56806;56807;56808;56809	Rho GTPase-activating protein 15	ARHGAP15	Q53QZ3	FRLHHSASDTSDKNR-p	1	-5.17857	-5.24672	-4.96957	-4.79915	-5.04739	-4.71802	-5.74799	-5.05475	-4.92623	-5.32232	-5.98947	-1.74046	-2.99461	-3.42342	-3.46998	-3.65347	0.31508	-0.414914	0.182428	5.3507e-06	2.35176	9.88442e-07	2.38833e-05
Q68EM7	306	Q68EM7	Q68EM7	Rho GTPase-activating protein 17	ARHGAP17	sp|Q68EM7|RHG17_HUMAN Rho GTPase-activating protein 17 OS=Homo sapiens OX=9606 GN=ARHGAP17 PE=1 SV=1	0.627551	3.80148	1.92151e-11	182.95	S	AGASKLKKLKAALDCSTSHLDEFYSDPHAVA	AALDCS(0.628)T(0.262)S(0.111)HLDEFYSDPHAVAGALK	4	15126	4600	306	306	159	194	662	Rho GTPase-activating protein 17	ARHGAP17	Q68EM7	LKAALDCSTSHLDEF-p	1	-5.8695	-5.39168	-5.51539	-5.26511	-6.24737	-5.6713	-5.39437	-6.1028	-6.37076	-6.08773	-5.89392	-5.15298	-3.87818	-4.03877	-3.62208	-0.840836	0.689815	-0.309858	0.55721	0.00076426	2.46335	0.000302032	0.00154656
Q68EM7;C9IZD3	162;161	Q68EM7	Q68EM7	Rho GTPase-activating protein 17	ARHGAP17	sp|Q68EM7|RHG17_HUMAN Rho GTPase-activating protein 17 OS=Homo sapiens OX=9606 GN=ARHGAP17 PE=1 SV=1;tr|C9IZD3|C9IZD3_HUMAN Rho GTPase-activating protein 17 (Fragment) OS=Homo sapiens OX=9606 GN=ARHGAP17 PE=1 SV=3	0.999378	32.2288	2.97582e-87	314.58	S	DWDSVRARWNQAHKSSGTNFQGLPSKIDTLK	S(0.001)S(0.999)GTNFQGLPSK	2	15133	4600	162	162	25189	30500	102311	Rho GTPase-activating protein 17	ARHGAP17	Q68EM7	WNQAHKSSGTNFQGL-p	1	-7.1239	-7.15637	-5.51544	-8.75171	-6.35418	-5.97652	-6.57725	-6.0937	-6.20411	-6.41864	-6.65184	-3.34026	-6.8297	-1.04531	-2.41959	-3.40747	0.71006	0.423912	0.582879	0.00337185	2.98064	0.00160753	0.000818496
Q68EM7	575	Q68EM7	Q68EM7	Rho GTPase-activating protein 17	ARHGAP17	sp|Q68EM7|RHG17_HUMAN Rho GTPase-activating protein 17 OS=Homo sapiens OX=9606 GN=ARHGAP17 PE=1 SV=1	0.689094	3.5672	5.30785e-09	90.843	S	SSAGILEQGPSPGDGSPPKPKDPVSAAVPAP	AESSSGGGTVPS(0.003)S(0.004)AGILEQGPS(0.303)PGDGS(0.689)PPKPK	3	15128	4600	575	575	808	994	3492	Rho GTPase-activating protein 17	ARHGAP17	Q68EM7	GPSPGDGSPPKPKDP-p	1	-4.63887	-4.26335	-4.82526	-4.70769	-4.66585	-3.93851	-4.69225	-5.00032	-4.81813	-5.00983	-4.76864	-3.56931	-2.70818	-3.71051	-3.07357	-3.01047	0.210234	-0.351246	0.105322	4.48182e-06	1.64342	8.00925e-07	3.29749e-05
Q8N392	263	Q8N392	Q8N392	Rho GTPase-activating protein 18	ARHGAP18	sp|Q8N392|RHG18_HUMAN Rho GTPase-activating protein 18 OS=Homo sapiens OX=9606 GN=ARHGAP18 PE=1 SV=3	0.984668	18.2358	1.78089e-05	101.64	S	KEKIQKSKGDDATLPSFRLPKDKTGTTRIGD	S(0.001)KGDDAT(0.015)LPS(0.985)FRLPK	4	16343	4947	263	263	23127	27929	93174;93175	Rho GTPase-activating protein 18	ARHGAP18	Q8N392	GDDATLPSFRLPKDK-p	1	-6.0311	-5.38219	-6.12504	-5.35189	-5.8082	-5.41081	-5.92282	-5.74843	-4.23957	-5.7865	-6.20821	-3.67098	-1.18216	-3.09819	-3.50448	-4.7638	0.895228	0.103767	0.831949	0.000649624	2.33718	0.000251058	0.000286279
Q5T5U3;E7ESW5;A0A1B0GV73	625;625;412	Q5T5U3	Q5T5U3	Rho GTPase-activating protein 21	ARHGAP21	sp|Q5T5U3|RHG21_HUMAN Rho GTPase-activating protein 21 OS=Homo sapiens OX=9606 GN=ARHGAP21 PE=1 SV=2;tr|E7ESW5|E7ESW5_HUMAN Rho GTPase-activating protein 21 (Fragment) OS=Homo sapiens OX=9606 GN=ARHGAP21 PE=1 SV=1;tr|A0A1B0GV73|A0A1B0GV73_HUMAN Rho GTPase-	0.999864	38.6708	0.0233574	84.054	S	GISQDRSPLVKVRSNSLKAPSTHVTKPSFSQ	VRSNS(1)LK	3	14806	4530	625	625	29981	36368	122296	Rho GTPase-activating protein 21	ARHGAP21	Q5T5U3	LVKVRSNSLKAPSTH-p	1	-4.93077	-5.80572	-4.66676	-4.12549	-4.56875	-5.44568	-4.3106	-3.40593	-5.06588	-3.67104	-3.22804	-3.75685	-4.0879	-2.74128	-4.48558	-3.31048	0.0594703	0.987562	0.0196669	0.579938	0.259883	0.523904	0.00863647
Q5T5U3;E7ESW5;A0A1B0GV73	881;881;668	Q5T5U3	Q5T5U3	Rho GTPase-activating protein 21	ARHGAP21	sp|Q5T5U3|RHG21_HUMAN Rho GTPase-activating protein 21 OS=Homo sapiens OX=9606 GN=ARHGAP21 PE=1 SV=2;tr|E7ESW5|E7ESW5_HUMAN Rho GTPase-activating protein 21 (Fragment) OS=Homo sapiens OX=9606 GN=ARHGAP21 PE=1 SV=1;tr|A0A1B0GV73|A0A1B0GV73_HUMAN Rho GTPase-	0.918721	10.5321	5.36373e-11	206.59	S	PSLDAQPNSKTERSKSYDEGLDDYREDAKLS	S(0.919)Y(0.081)DEGLDDYREDAK	3	14799	4530	881	881	26279;26280	31863;31864	107087;107088;107089;107090;107091;107092	Rho GTPase-activating protein 21	ARHGAP21	Q5T5U3	SKTERSKSYDEGLDD-p	2	-5.22389	-3.84317	-5.61995	-4.60536	-4.89788	-5.47471	-4.0827	-3.10023	-4.02727	-3.53473	-3.73952	-3.22606	-3.48093	-3.75927	-4.4044	-3.82622	0.00549884	1.24727	0.000773476	0.912517	-0.0424887	0.894869	0.00222401
Q5T5U3;E7ESW5;A0A1B0GV73	896;896;683	Q5T5U3	Q5T5U3	Rho GTPase-activating protein 21	ARHGAP21	sp|Q5T5U3|RHG21_HUMAN Rho GTPase-activating protein 21 OS=Homo sapiens OX=9606 GN=ARHGAP21 PE=1 SV=2;tr|E7ESW5|E7ESW5_HUMAN Rho GTPase-activating protein 21 (Fragment) OS=Homo sapiens OX=9606 GN=ARHGAP21 PE=1 SV=1;tr|A0A1B0GV73|A0A1B0GV73_HUMAN Rho GTPase-	0.940831	12.3033	3.45864e-06	100.93	S	SYDEGLDDYREDAKLSFKHVSSLKGIKIADS	S(0.732)Y(0.256)DEGLDDY(0.072)REDAKLS(0.941)FK	4	14800	4530	896	896	26280	31864	107092	Rho GTPase-activating protein 21	ARHGAP21	Q5T5U3	YREDAKLSFKHVSSL-p	2	-5.22389	-3.84317	-5.61995	-4.60536	-4.89788	-5.47471	-4.0827	-3.10023	-4.02727	-3.53473	-3.73952	-3.22606	-3.48093	-3.75927	-4.4044	-3.82622	0.00549884	1.24727	0.000773476	0.912517	-0.0424887	0.894869	0.00222401
Q5T5U3;A0A452Q6Z5;A0A087WW76	1568;1017;1016	Q5T5U3	Q5T5U3	Rho GTPase-activating protein 21	ARHGAP21	sp|Q5T5U3|RHG21_HUMAN Rho GTPase-activating protein 21 OS=Homo sapiens OX=9606 GN=ARHGAP21 PE=1 SV=2;tr|A0A452Q6Z5|A0A452Q6Z5_HUMAN Rho GTPase-activating protein 21 OS=Homo sapiens OX=9606 GN=ARHGAP21 PE=1 SV=1;tr|A0A087WW76|A0A087WW76_HUMAN Rho GTPase-act	0.999915	40.8411	4.13327e-05	192.32	S	SSQASLARFSMKKSTSPETKHSEFLANVSTI	STS(1)PETK	2	14782	4530	1568	1568	13032;25907	15637;31390	52863;105255;105256;105257;105258;105260;105261	Rho GTPase-activating protein 21	ARHGAP21	Q5T5U3	FSMKKSTSPETKHSE-p	1	-4.32358	-4.0974	-4.80453	-4.17834	-4.77085	-3.94902	-4.4147	-4.96702	-4.83613	-4.91313	-5.08657	-2.97098	-3.37448	-2.78894	-3.59229	-3.81219	0.102162	-0.489557	0.0404238	1.99971e-05	1.53574	4.63124e-06	0.000509707
Q5T5U3;A0A452Q6Z5;A0A087WW76	1418;867;866	Q5T5U3	Q5T5U3	Rho GTPase-activating protein 21	ARHGAP21	sp|Q5T5U3|RHG21_HUMAN Rho GTPase-activating protein 21 OS=Homo sapiens OX=9606 GN=ARHGAP21 PE=1 SV=2;tr|A0A452Q6Z5|A0A452Q6Z5_HUMAN Rho GTPase-activating protein 21 OS=Homo sapiens OX=9606 GN=ARHGAP21 PE=1 SV=1;tr|A0A087WW76|A0A087WW76_HUMAN Rho GTPase-act	0.999867	40.1504	0.0272156	80.238	S	QYSRELLVSSIFAAASRKRKKPKEKAQPSSS	ELLVSSIFAAAS(1)RK	3	14776	4530	1418	1418	6168	7413	25458	Rho GTPase-activating protein 21	ARHGAP21	Q5T5U3	SSIFAAASRKRKKPK-p	1	-5.06	-5.71984	-5.2566	-5.45439	-5.00808	-5.62662	-4.63001	-4.44155	-3.74313	-3.25569	-4.96746	-3.5071	-2.30462	-3.22127	-4.82687	-3.05661	0.0284933	1.14669	0.00739944	0.0753548	0.824273	0.0513094	0.000206806
Q5T5U3;E7ESW5;A0A1B0GV73	857;857;644	Q5T5U3	Q5T5U3	Rho GTPase-activating protein 21	ARHGAP21	sp|Q5T5U3|RHG21_HUMAN Rho GTPase-activating protein 21 OS=Homo sapiens OX=9606 GN=ARHGAP21 PE=1 SV=2;tr|E7ESW5|E7ESW5_HUMAN Rho GTPase-activating protein 21 (Fragment) OS=Homo sapiens OX=9606 GN=ARHGAP21 PE=1 SV=1;tr|A0A1B0GV73|A0A1B0GV73_HUMAN Rho GTPase-	0.988968	19.5255	5.28544e-59	295.3	S	PPCLTTSAPLIRRQLSHDHESVGPPSLDAQP	QLS(0.989)HDHES(0.011)VGPPSLDAQPNSK	4	14785	4530	857	857	18729;20757	22568;24991	73333;82086;82087;82088;82089	Rho GTPase-activating protein 21	ARHGAP21	Q5T5U3	PLIRRQLSHDHESVG-p	1	-4.8002	-4.51574	-4.74578	-4.45701	-4.47361	-4.80168	-4.10217	-3.70538	-4.07913	-3.86582	-3.7177	-3.63338	-3.41428	-3.08296	-3.82214	-4.18499	0.00642814	0.738293	0.000966576	0.234607	0.266492	0.184342	0.000142945
Q5T5U3;E7ESW5;A0A1B0GV73	612;612;399	Q5T5U3	Q5T5U3	Rho GTPase-activating protein 21	ARHGAP21	sp|Q5T5U3|RHG21_HUMAN Rho GTPase-activating protein 21 OS=Homo sapiens OX=9606 GN=ARHGAP21 PE=1 SV=2;tr|E7ESW5|E7ESW5_HUMAN Rho GTPase-activating protein 21 (Fragment) OS=Homo sapiens OX=9606 GN=ARHGAP21 PE=1 SV=1;tr|A0A1B0GV73|A0A1B0GV73_HUMAN Rho GTPase-	1	32.619	0.00160162	84.759	S	RNFQTTCGMSLPRGISQDRSPLVKVRSNSLK	GIS(1)QDRS(1)PLVK	3	14778	4530	612	612	8874	10678;10679	36774;36775;36777;36778	Rho GTPase-activating protein 21	ARHGAP21	Q5T5U3	MSLPRGISQDRSPLV-p	1	-5.26854	-5.49666	-5.09745	-5.25813	-5.102	-4.85299	-4.50646	-3.29405	-4.78893	-4.1919	-3.17411	-3.77951	-3.40446	-2.48594	-3.7323	-3.96099	0.00815043	1.1882	0.00134535	0.168175	0.518449	0.126378	0.000124303
Q5T5U3;E7ESW5;A0A1B0GV73;A0A452Q6Z5;A0A087WW76	495;495;282;484;484	Q5T5U3	Q5T5U3	Rho GTPase-activating protein 21	ARHGAP21	sp|Q5T5U3|RHG21_HUMAN Rho GTPase-activating protein 21 OS=Homo sapiens OX=9606 GN=ARHGAP21 PE=1 SV=2;tr|E7ESW5|E7ESW5_HUMAN Rho GTPase-activating protein 21 (Fragment) OS=Homo sapiens OX=9606 GN=ARHGAP21 PE=1 SV=1;tr|A0A1B0GV73|A0A1B0GV73_HUMAN Rho GTPase-	0.529431	2.69112	1.13113e-33	244.91	S	ALTSPSVSFSNHRTRSWDYIEGQDETLENVN	T(0.285)RS(0.529)WDY(0.184)IEGQDET(0.002)LENVNSGTPIPDSNGEK	3	14803	4530	495	495	27969	33964	114752	Rho GTPase-activating protein 21	ARHGAP21	Q5T5U3	FSNHRTRSWDYIEGQ-p	1	-4.74848	-4.2297	-6.45134	-5.09267	-5.77912	-5.95471	-4.55894	-3.67248	-4.18105	-3.56406	-3.80812	-3.7734	-3.79849	-2.66241	-3.49293	-3.17486	0.00628097	1.41907	0.000931405	0.179785	0.576511	0.136303	9.95584e-05
Q5T5U3;A0A452Q6Z5;A0A087WW76	1742;1191;1190	Q5T5U3	Q5T5U3	Rho GTPase-activating protein 21	ARHGAP21	sp|Q5T5U3|RHG21_HUMAN Rho GTPase-activating protein 21 OS=Homo sapiens OX=9606 GN=ARHGAP21 PE=1 SV=2;tr|A0A452Q6Z5|A0A452Q6Z5_HUMAN Rho GTPase-activating protein 21 OS=Homo sapiens OX=9606 GN=ARHGAP21 PE=1 SV=1;tr|A0A087WW76|A0A087WW76_HUMAN Rho GTPase-act	0.883428	9.00157	2.39041e-05	137.05	S	APSLTKVFDVMKKGKSTGSLLTPTRGESEKQ	S(0.883)T(0.111)GS(0.005)LLTPTRGESEK	3	14795	4530	1742	1742	25785	31236	104767;104768;104769	Rho GTPase-activating protein 21	ARHGAP21	Q5T5U3	DVMKKGKSTGSLLTP-p	1	-5.76615	-5.20988	-5.4692	-5.31098	-5.573	-5.32392	-5.07102	-4.92165	-5.47947	-4.75546	-5.07748	-3.25114	-2.48829	-2.12768	-3.28251	-3.40764	0.222683	0.381174	0.113872	7.25222e-07	2.14956	9.27492e-08	4.66573e-08
Q9P227	1393	Q9P227	Q9P227	Rho GTPase-activating protein 23	ARHGAP23	sp|Q9P227|RHG23_HUMAN Rho GTPase-activating protein 23 OS=Homo sapiens OX=9606 GN=ARHGAP23 PE=1 SV=2	0.984844	18.1279	0.0122524	70.321	S	GTADDMLAVRLRRPLSPETRRRRSSWRRHTV	RPLS(0.985)PET(0.015)R	3	19767	5911	1393	1393	20631	24844	81607	Rho GTPase-activating protein 23	ARHGAP23	Q9P227	VRLRRPLSPETRRRR-p	1	-4.60708	-5.21381	-5.29028	-4.32728	-4.90778	-5.21569	-4.53455	-4.43811	-4.15183	-4.72245	-5.09952	-3.1793	-3.13641	-3.20538	-2.6812	-3.38975	0.253601	0.337691	0.135805	2.50187e-05	1.47088	6.00511e-06	1.32639e-06
Q8N264;D6RCP5	415;330	Q8N264	Q8N264	Rho GTPase-activating protein 24	ARHGAP24	sp|Q8N264|RHG24_HUMAN Rho GTPase-activating protein 24 OS=Homo sapiens OX=9606 GN=ARHGAP24 PE=1 SV=2;tr|D6RCP5|D6RCP5_HUMAN Rho GTPase-activating protein 24 (Fragment) OS=Homo sapiens OX=9606 GN=ARHGAP24 PE=1 SV=1	0.999334	31.7639	0.00088506	118.47	S	TNSPKNSVHKLDVSRSPPLMVKKNPAFNKGS	LDVS(0.001)RS(0.999)PPLMVK	3	5061	1475	415	415	13575	16286;16287	54989;54990;54991;54992;54993;54994;54995;54996	Rho GTPase-activating protein 24	ARHGAP24	Q8N264	HKLDVSRSPPLMVKK-p	1	-6.26758	-6.45771	-6.49582	-7.26375	-6.55697	-6.3186	-6.22824	-6.01546	-5.98022	-6.35984	-6.28799	-2.47229	-2.36334	-2.32606	-1.85596	-6.05203	0.630075	0.385723	0.485515	0.000120237	3.16041	3.65461e-05	2.15809e-05
Q8N264;D6RCP5	375;290	Q8N264	Q8N264	Rho GTPase-activating protein 24	ARHGAP24	sp|Q8N264|RHG24_HUMAN Rho GTPase-activating protein 24 OS=Homo sapiens OX=9606 GN=ARHGAP24 PE=1 SV=2;tr|D6RCP5|D6RCP5_HUMAN Rho GTPase-activating protein 24 (Fragment) OS=Homo sapiens OX=9606 GN=ARHGAP24 PE=1 SV=1	0.999987	49.6742	0.000202181	121.79	S	NKENNNTKDSPSRQCSWDKSESPQRSSMNNG	DSPSRQCS(1)WDK	3	5060	1475	375	375	4676	5617	18969;18970;18971;18972;18973;18974	Rho GTPase-activating protein 24	ARHGAP24	Q8N264	DSPSRQCSWDKSESP-p	1	-6.3038	-6.12186	-6.15517	-6.78092	-5.92298	-6.36585	-6.19984	-6.06515	-6.13126	-6.21114	-6.36608	-2.71419	-2.34942	-2.36957	-1.9934	-4.06946	0.859786	0.0804024	0.781159	3.25006e-08	3.49549	2.08952e-09	1.01169e-08
Q8N264;D6RCP5;Q9UHB6;F8VQE1;F8VS07	463;378;582;421;279	Q8N264;Q9UHB6	Q9UHB6	Rho GTPase-activating protein 24;LIM domain and actin-binding protein 1	ARHGAP24;LIMA1	sp|Q8N264|RHG24_HUMAN Rho GTPase-activating protein 24 OS=Homo sapiens OX=9606 GN=ARHGAP24 PE=1 SV=2;tr|D6RCP5|D6RCP5_HUMAN Rho GTPase-activating protein 24 (Fragment) OS=Homo sapiens OX=9606 GN=ARHGAP24 PE=1 SV=1;sp|Q9UHB6|LIMA1_HUMAN LIM domain and actin	0.84828	7.73631	0.0269142	105.1	S	KTQTTPNGSLQARRSSSLKVSGTKMGTHSVQ;VPEDVDLDLKKLRRSSSLKERSRPFTVAASF	RS(0.009)S(0.848)S(0.143)LK	2	5062	1475;5976	463;582	582	21175	25479	83990	Rho GTPase-activating protein 24	ARHGAP24	Q8N264	SLQARRSSSLKVSGT-p	1	-4.66636	-4.73687	-4.73803	-4.86957	-4.12636	-4.44801	-4.76214	-4.75132	-4.62751	-4.51175	-4.67843	-3.47489	-2.58111	-3.29314	-3.03351	-3.83981	0.830774	-0.0686983	0.739105	1.91514e-05	1.42174	4.39485e-06	1.79998e-05
Q8N264;D6RCP5;Q9UHB6;F8VQE1;F8VS07	464;379;583;422;280	Q8N264;Q9UHB6	Q9UHB6	Rho GTPase-activating protein 24;LIM domain and actin-binding protein 1	ARHGAP24;LIMA1	sp|Q8N264|RHG24_HUMAN Rho GTPase-activating protein 24 OS=Homo sapiens OX=9606 GN=ARHGAP24 PE=1 SV=2;tr|D6RCP5|D6RCP5_HUMAN Rho GTPase-activating protein 24 (Fragment) OS=Homo sapiens OX=9606 GN=ARHGAP24 PE=1 SV=1;sp|Q9UHB6|LIMA1_HUMAN LIM domain and actin	0.999765	36.2943	0.015274	121.35	S	PEDVDLDLKKLRRSSSLKERSRPFTVAASFQ;TQTTPNGSLQARRSSSLKVSGTKMGTHSVQN	RSSS(1)LK	3	5063	1475;5976	464;583	583	21175	25479	83987;83988;83989;83991;83992	Rho GTPase-activating protein 24	ARHGAP24	Q8N264	KKLRRSSSLKERSRP-p	1	-5.71145	-5.90815	-5.86724	-5.39368	-5.63545	-5.94135	-6.6186	-5.98313	-6.35171	-6.47134	-6.41424	-2.77947	-2.38247	-2.19131	-2.60549	-3.25101	0.0204658	-0.624919	0.00478564	1.85752e-10	3.72586	1.86054e-12	4.71859e-10
P42331;C9JB56;H7C4P1	378;72;238	P42331	P42331	Rho GTPase-activating protein 25	ARHGAP25	sp|P42331|RHG25_HUMAN Rho GTPase-activating protein 25 OS=Homo sapiens OX=9606 GN=ARHGAP25 PE=1 SV=2;tr|C9JB56|C9JB56_HUMAN Rho GTPase-activating protein 25 OS=Homo sapiens OX=9606 GN=ARHGAP25 PE=1 SV=1;tr|H7C4P1|H7C4P1_HUMAN Rho GTPase-activating protein	0.896553	9.37858	2.25308e-16	172.76	S	PPAQKNDPKKAPVARSSVGWDATEDLRISRT	S(0.897)S(0.103)VGWDATEDLR	2	4728	1335	378	378	25672	31100	104336;104337	Rho GTPase-activating protein 25	ARHGAP25	P42331	KKAPVARSSVGWDAT-p	1	-4.7939	-5.00235	-4.69859	-5.2529	-4.63995	-4.57144	-4.5516	-4.23463	-3.63637	-4.4841	-4.68686	-3.09358	-2.21946	-3.81133	-3.38552	-5.19111	0.331302	0.507809	0.195321	0.0923481	0.77851	0.0645308	0.00642824
Q52LW3;F8VWZ8	949;949	Q52LW3	Q52LW3	Rho GTPase-activating protein 29	ARHGAP29	sp|Q52LW3|RHG29_HUMAN Rho GTPase-activating protein 29 OS=Homo sapiens OX=9606 GN=ARHGAP29 PE=1 SV=2;tr|F8VWZ8|F8VWZ8_HUMAN Rho GTPase-activating protein 29 OS=Homo sapiens OX=9606 GN=ARHGAP29 PE=1 SV=1	0.932134	11.3805	0.000333673	134.56	S	IHTSESESKIFERATSFEESERKQNALGKCD	AT(0.068)S(0.932)FEESERK	3	6456	1915	949	949	2750	3315	11298;11299;11300;11301	Rho GTPase-activating protein 29	ARHGAP29	Q52LW3	KIFERATSFEESERK-p	1	-5.17468	-4.93283	-4.63756	-4.87495	-4.65964	-6.08208	-4.15139	-3.23782	-3.66034	-3.88081	-3.91943	-3.31824	-2.96685	-3.81227	-3.45697	-4.46619	0.00333644	1.29033	0.000380512	0.642363	0.16585	0.591263	0.000312382
Q2M1Z3	346	Q2M1Z3	Q2M1Z3	Rho GTPase-activating protein 31	ARHGAP31	sp|Q2M1Z3|RHG31_HUMAN Rho GTPase-activating protein 31 OS=Homo sapiens OX=9606 GN=ARHGAP31 PE=1 SV=2	0.998336	27.7845	9.07274e-11	158.11	S	GQRLSVEKATIRPAKSMDSLCSVPVEGKETK	S(0.998)MDS(0.002)LCSVPVEGK	2	14261	4393	346	346	23763	28689	95783;95784	Rho GTPase-activating protein 31	ARHGAP31	Q2M1Z3	ATIRPAKSMDSLCSV-p	1	-4.75662	-4.73902	-4.734	-4.70177	-4.36595	-4.76894	-4.45479	-4.34562	-4.14876	-4.21431	-4.3429	-3.79572	-3.73145	-3.88226	-3.72946	-2.18726	0.272532	0.376439	0.149768	0.00980379	0.836046	0.0052875	0.000414835
Q2M1Z3	335	Q2M1Z3	Q2M1Z3	Rho GTPase-activating protein 31	ARHGAP31	sp|Q2M1Z3|RHG31_HUMAN Rho GTPase-activating protein 31 OS=Homo sapiens OX=9606 GN=ARHGAP31 PE=1 SV=2	1	47.0528	0.0143587	63.415	S	KLSRNGSVFVRGQRLSVEKATIRPAKSMDSL	GQRLS(1)VEK	3	14257	4393	335	335	9412	11339	39130	Rho GTPase-activating protein 31	ARHGAP31	Q2M1Z3	FVRGQRLSVEKATIR-p	1	-5.58995	-5.74371	-5.64997	-5.88053	-5.24531	-7.02754	-4.60285	-3.09942	-4.13864	-3.72432	-3.32315	-3.04478	-2.85423	-4.10331	-4.04059	-3.04618	0.000426182	2.07849	1.63115e-05	0.393007	0.359856	0.333464	9.79786e-06
Q2M1Z3	957	Q2M1Z3	Q2M1Z3	Rho GTPase-activating protein 31	ARHGAP31	sp|Q2M1Z3|RHG31_HUMAN Rho GTPase-activating protein 31 OS=Homo sapiens OX=9606 GN=ARHGAP31 PE=1 SV=2	0.888498	12.0214	0.000598583	84.41	S	RLSHRPSLRQSHSLDSKPTVKSQWTLEVPSS	QS(0.001)HS(0.056)LDS(0.888)KPT(0.055)VK	3	14259	4393	957	957	19146	23076	74992	Rho GTPase-activating protein 31	ARHGAP31	Q2M1Z3	RQSHSLDSKPTVKSQ-p	1	-4.91165	-4.70159	-4.69202	-4.88652	-4.76886	-4.80118	-4.9724	-4.75476	-4.53992	-4.79203	-4.89739	-3.29813	-2.93965	-3.51032	-3.32665	-2.45531	0.994486	0.00234	0.989576	6.17962e-07	1.68529	7.6113e-08	2.86018e-07
Q2M1Z3	954	Q2M1Z3	Q2M1Z3	Rho GTPase-activating protein 31	ARHGAP31	sp|Q2M1Z3|RHG31_HUMAN Rho GTPase-activating protein 31 OS=Homo sapiens OX=9606 GN=ARHGAP31 PE=1 SV=2	0.96375	14.2737	1.51042e-12	200.58	S	LEKRLSHRPSLRQSHSLDSKPTVKSQWTLEV	QSHS(0.964)LDS(0.036)KPTVK	4	14258	4393	954	954	19146	23076	74993;74994	Rho GTPase-activating protein 31	ARHGAP31	Q2M1Z3	PSLRQSHSLDSKPTV-p	1	-5.96308	-5.44894	-5.76679	-5.69894	-5.12353	-6.45397	-5.46637	-5.08229	-5.12806	-4.81055	-5.35635	-2.96753	-2.60394	-3.12018	-3.06127	-2.21461	0.070621	0.57382	0.0246972	2.74351e-07	2.37522	2.90102e-08	8.75047e-09
P98171;E9PCM6;E7EQN5;A0A2R8YE00;A0A2R8Y4P6	860;682;839;24;24	P98171	P98171	Rho GTPase-activating protein 4	ARHGAP4	sp|P98171|RHG04_HUMAN Rho GTPase-activating protein 4 OS=Homo sapiens OX=9606 GN=ARHGAP4 PE=1 SV=2;tr|E9PCM6|E9PCM6_HUMAN Rho GTPase-activating protein 4 OS=Homo sapiens OX=9606 GN=ARHGAP4 PE=1 SV=1;tr|E7EQN5|E7EQN5_HUMAN Rho GTPase-activating protein 4 OS	1	49.0662	1.79195e-05	128.32	S	AMGPSGHRRRCLVPASPEQHVEVDKAVAQNM	CLVPAS(1)PEQHVEVDK	3	5248	1565	860	860	3254	3894	13060;13061	Rho GTPase-activating protein 4	ARHGAP4	P98171	RRCLVPASPEQHVEV-p	1	-4.74336	-4.45257	-4.54956	-4.38338	-4.55541	-4.40833	-4.42704	-4.63494	-4.24364	-4.83202	-4.867	-3.6715	-2.86095	-3.75604	-2.94837	-3.2088	0.766871	-0.0854896	0.655375	2.01557e-05	1.31179	4.67372e-06	2.30343e-05
P52565;J3QQX2;J3KTF8;J3KRE2;J3KRY1;J3KS60	34;34;34;34;34;34	P52565	P52565	Rho GDP-dissociation inhibitor 1	ARHGDIA	sp|P52565|GDIR1_HUMAN Rho GDP-dissociation inhibitor 1 OS=Homo sapiens OX=9606 GN=ARHGDIA PE=1 SV=3;tr|J3QQX2|J3QQX2_HUMAN Rho GDP-dissociation inhibitor 1 OS=Homo sapiens OX=9606 GN=ARHGDIA PE=1 SV=1;tr|J3KTF8|J3KTF8_HUMAN Rho GDP-dissociation inhibitor 1	1	85.323	1.02802e-31	257.2	S	EEDEHSVNYKPPAQKSIQEIQELDKDDESLR	S(1)IQEIQELDK	2	11976	3774	34	34	23030;23031	27805;27807	92683;92684;92685;92686;92687;92690;92692;92693;92694	Rho GDP-dissociation inhibitor 1	ARHGDIA	P52565	YKPPAQKSIQEIQEL-p	1	-5.44004	-5.33958	-6.01566	-5.79382	-5.88688	-5.41756	-3.97827	-2.92444	-4.15666	-3.21042	-2.83261	-3.5567	-3.09969	-5.24545	-3.91324	-3.56546	0.00021344	2.22844	5.48373e-06	0.268283	-0.455627	0.214856	0.000209357
M0QZH8;M0QZR4;M0QYS3;M0QYC1	133;384;56;86	M0QZH8	M0QZH8	NA	ARHGEF1	tr|M0QZH8|M0QZH8_HUMAN Rho guanine nucleotide exchange factor 1 (Fragment) OS=Homo sapiens OX=9606 GN=ARHGEF1 PE=1 SV=1;tr|M0QZR4|M0QZR4_HUMAN Rho guanine nucleotide exchange factor 1 OS=Homo sapiens OX=9606 GN=ARHGEF1 PE=1 SV=1;tr|M0QYS3|M0QYS3_HUMAN Rho	0.999965	45.6711	9.4528e-06	164.48	S	ERRWKRLSGRLGRSESLRVSDRRRPSRGSLG	SES(1)LRVSDR	3	8187	2573	133	133	13981;13982;22293	16778;16779;26879	56462;56463;89044;89045;89046;89047;89048;89049;89050	Rho guanine nucleotide exchange factor 1 (Fragment)	ARHGEF1	M0QZH8	GRLGRSESLRVSDRR-p	1	-5.32712	-5.81647	-5.10032	-5.05837	-4.80532	-5.10584	-5.30098	-5.06025	-4.88881	-5.01199	-5.16616	-3.03359	-2.36696	-2.20955	-3.31485	-4.244	0.80101	0.116603	0.697916	2.0875e-05	2.05185	4.87452e-06	6.22421e-06
O15013;H0YAN8;E9PB39	379;27;110	O15013	O15013	Rho guanine nucleotide exchange factor 10	ARHGEF10	sp|O15013|ARHGA_HUMAN Rho guanine nucleotide exchange factor 10 OS=Homo sapiens OX=9606 GN=ARHGEF10 PE=1 SV=4;tr|H0YAN8|H0YAN8_HUMAN Rho guanine nucleotide exchange factor 10 (Fragment) OS=Homo sapiens OX=9606 GN=ARHGEF10 PE=1 SV=1;tr|E9PB39|E9PB39_HUMAN R	1	74.7718	0.000220748	134.75	S	TRAAVKRGRSFIRTKSLIAQDHRSSLEEEQN	S(1)LIAQDHR	3	7071	2112	379	379	23429	28283	94331;94332;94333;94334;94335;94336	Rho guanine nucleotide exchange factor 10	ARHGEF10	O15013	RSFIRTKSLIAQDHR-p	1	-4.67645	-4.87037	-4.63717	-4.65711	-4.14555	-4.8497	-4.40875	-4.01385	-3.68834	-4.03804	-4.32658	-3.24483	-3.72078	-3.44659	-3.0978	-3.86624	0.038944	0.544283	0.0111567	0.0117448	0.619865	0.00647925	4.5655e-05
O15085	271	O15085	O15085	Rho guanine nucleotide exchange factor 11	ARHGEF11	sp|O15085|ARHGB_HUMAN Rho guanine nucleotide exchange factor 11 OS=Homo sapiens OX=9606 GN=ARHGEF11 PE=1 SV=1	0.999995	52.6227	2.35585e-32	254.09	S	PVIMARVAQHHRRQGSDAAVPSTGDQGVDQS	RQGS(1)DAAVPSTGDQGVDQSPK	3	8596	2692	271	271	18450;20739	22243;24970	72305;72306;82023;82024;82025;82026	Rho guanine nucleotide exchange factor 11	ARHGEF11	O15085	QHHRRQGSDAAVPST-p	1	-4.68545	-4.9785	-6.34849	-4.65844	-5.85286	-6.21777	-4.27243	-3.68145	-4.83473	-4.01013	-4.04851	-3.09887	-3.45793	-2.69172	-3.31222	-3.37474	0.00656719	1.28747	0.00099524	0.0170772	0.982355	0.00983121	9.90822e-06
O15085	556	O15085	O15085	Rho guanine nucleotide exchange factor 11	ARHGEF11	sp|O15085|ARHGB_HUMAN Rho guanine nucleotide exchange factor 11 OS=Homo sapiens OX=9606 GN=ARHGEF11 PE=1 SV=1	0.996756	27.0953	3.77301e-10	118.54	S	GKPKSSSQSTFHIPLSPVEVKPGNVRNIIQH	SSSQS(0.001)T(0.002)FHIPLS(0.997)PVEVKPGNVR	4	8601	2692	556	556	25547	30934	103716;103717;103718	Rho guanine nucleotide exchange factor 11	ARHGEF11	O15085	STFHIPLSPVEVKPG-p	1	-4.84994	-4.97727	-5.38394	-4.82584	-5.03737	-5.15748	-4.79803	-4.8996	-4.70489	-4.94291	-5.01688	-2.87678	-4.01422	-2.28265	-2.77064	-3.40172	0.640593	0.166177	0.497659	8.96287e-06	1.80326	1.81368e-06	1.71754e-06
O15085	1292	O15085	O15085	Rho guanine nucleotide exchange factor 11	ARHGEF11	sp|O15085|ARHGB_HUMAN Rho guanine nucleotide exchange factor 11 OS=Homo sapiens OX=9606 GN=ARHGEF11 PE=1 SV=1	0.77627	5.5181	3.74528e-32	227.37	T	QEDMGLCSLEHLPPRTRNSGIWESPELDRNL	T(0.776)RNS(0.218)GIWES(0.006)PELDRNLAEDASSTEAAGGYK	4	23472	2692	1292	1292	27940	33933	114636;114637	Rho guanine nucleotide exchange factor 11	ARHGEF11	O15085	LEHLPPRTRNSGIWE-p	1	-5.61209	-4.95469	-5.28225	-4.48945	-5.05929	-5.35241	-5.04177	-4.56687	-4.99853	-4.51398	-4.33363	-2.91596	-3.38081	-2.47908	-2.92866	-3.53562	0.168616	0.434074	0.0781897	1.64763e-05	1.64293	3.69174e-06	5.99131e-07
Q9NZN5;E9PMR6	333;230	Q9NZN5	Q9NZN5	Rho guanine nucleotide exchange factor 12	ARHGEF12	sp|Q9NZN5|ARHGC_HUMAN Rho guanine nucleotide exchange factor 12 OS=Homo sapiens OX=9606 GN=ARHGEF12 PE=1 SV=1;tr|E9PMR6|E9PMR6_HUMAN Rho guanine nucleotide exchange factor 12 OS=Homo sapiens OX=9606 GN=ARHGEF12 PE=1 SV=1	0.856662	10.5773	7.25223e-44	222.2	T	IYLEENPEKSETIQDTDTQSLVGSPSTRIAP	S(0.002)ET(0.003)IQDT(0.857)DT(0.063)QS(0.075)LVGS(0.99)PS(0.009)TR	2	26016	5889	333	333	22342	26938;26939	89304	Rho guanine nucleotide exchange factor 12	ARHGEF12	Q9NZN5	KSETIQDTDTQSLVG-p	2	-4.6319	-4.89553	-4.84403	-4.82033	-4.82749	-4.55991	-4.26251	-4.48416	-4.42638	-4.67189	-4.8967	-4.2173	-2.26741	-3.75521	-2.4275	-4.61739	0.678395	0.214869	0.543213	0.0141342	1.09137	0.00797119	0.00325459
Q9NZN5;E9PMR6	341;238	Q9NZN5	Q9NZN5	Rho guanine nucleotide exchange factor 12	ARHGEF12	sp|Q9NZN5|ARHGC_HUMAN Rho guanine nucleotide exchange factor 12 OS=Homo sapiens OX=9606 GN=ARHGEF12 PE=1 SV=1;tr|E9PMR6|E9PMR6_HUMAN Rho guanine nucleotide exchange factor 12 OS=Homo sapiens OX=9606 GN=ARHGEF12 PE=1 SV=1	0.999832	37.788	0	495.09	S	KSETIQDTDTQSLVGSPSTRIAPHIIGAEDD	SETIQDTDTQSLVGS(1)PSTR	2	19690	5889	341	341	22342	26938;26939	89298;89299;89301;89302;89303;89304;89305;89306	Rho guanine nucleotide exchange factor 12	ARHGEF12	Q9NZN5	DTQSLVGSPSTRIAP-p	2	-4.92142	-5.1292	-4.82834	-4.76047	-4.79842	-4.69869	-4.3769	-4.80232	-4.52487	-4.73506	-4.81888	-4.19702	-2.2296	-3.66319	-2.29879	-4.5875	0.698138	0.204484	0.567883	0.0064993	1.25639	0.00334095	0.00154692
Q9NZN5;E9PMR6	337;234	Q9NZN5	Q9NZN5	Rho guanine nucleotide exchange factor 12	ARHGEF12	sp|Q9NZN5|ARHGC_HUMAN Rho guanine nucleotide exchange factor 12 OS=Homo sapiens OX=9606 GN=ARHGEF12 PE=1 SV=1;tr|E9PMR6|E9PMR6_HUMAN Rho guanine nucleotide exchange factor 12 OS=Homo sapiens OX=9606 GN=ARHGEF12 PE=1 SV=1	0.997151	25.4701	3.2211e-54	291.02	S	ENPEKSETIQDTDTQSLVGSPSTRIAPHIIG	SETIQDTDT(0.003)QS(0.997)LVGSPSTR	2	19689	5889	337	337	22342	26938;26939	89297;89300;89305;89306	Rho guanine nucleotide exchange factor 12	ARHGEF12	Q9NZN5	IQDTDTQSLVGSPST-p	2	-5.1056	-5.27294	-4.81995	-4.7292	-4.783	-4.77941	-4.44251	-5.00829	-4.58095	-4.77026	-4.77862	-4.18621	-2.20961	-3.61594	-2.23386	-4.57169	0.713607	0.198892	0.587476	0.00465312	1.35266	0.00230325	0.00116021
Q9NZN5	22	Q9NZN5	Q9NZN5	Rho guanine nucleotide exchange factor 12	ARHGEF12	sp|Q9NZN5|ARHGC_HUMAN Rho guanine nucleotide exchange factor 12 OS=Homo sapiens OX=9606 GN=ARHGEF12 PE=1 SV=1	1	47.5944	0.00299715	136.21	S	TITDRFPLKKPIRHGSILNRESPTDKKQKVE	HGS(1)ILNR	3	19684	5889	22	22	10286;10287	12390;12391	42696;42697;42698;42699;42701	Rho guanine nucleotide exchange factor 12	ARHGEF12	Q9NZN5	KKPIRHGSILNRESP-p	1	-4.33468	-5.019	-4.63054	-4.82185	-4.3804	-5.0011	-4.62127	-3.98569	-4.18593	-4.1313	-3.76908	-4.39344	-2.78911	-3.22496	-3.67149	-3.35359	0.101436	0.559276	0.0400376	0.037824	0.652137	0.0238664	0.000444019
Q9NZN5	41	Q9NZN5	Q9NZN5	Rho guanine nucleotide exchange factor 12	ARHGEF12	sp|Q9NZN5|ARHGC_HUMAN Rho guanine nucleotide exchange factor 12 OS=Homo sapiens OX=9606 GN=ARHGEF12 PE=1 SV=1	0.999996	54.6665	2.09419e-11	191.91	S	RESPTDKKQKVERIASHDFDPTDSSSKKTKS	IAS(1)HDFDPTDSSSK	3	19686	5889	41	41	10969	13214	45585;45586;45587	Rho guanine nucleotide exchange factor 12	ARHGEF12	Q9NZN5	QKVERIASHDFDPTD-p	1	-5.55118	-5.40306	-5.2841	-5.62205	-5.06994	-5.44403	-4.66856	-4.30992	-4.55915	-4.67167	-4.24868	-3.02432	-2.1788	-3.72178	-2.41922	-5.27591	0.0953379	0.904133	0.0369046	0.0210538	1.16759	0.0123948	0.000224386
Q9NZN5;E9PMR6	736;633	Q9NZN5	Q9NZN5	Rho guanine nucleotide exchange factor 12	ARHGEF12	sp|Q9NZN5|ARHGC_HUMAN Rho guanine nucleotide exchange factor 12 OS=Homo sapiens OX=9606 GN=ARHGEF12 PE=1 SV=1;tr|E9PMR6|E9PMR6_HUMAN Rho guanine nucleotide exchange factor 12 OS=Homo sapiens OX=9606 GN=ARHGEF12 PE=1 SV=1	0.999982	47.3654	2.77198e-05	119.53	T	VQEEECEVERVTEHGTPKPFRKFDSVAFGES	VTEHGT(1)PK	3	26019	5889	736	736	27391;30203	33235;36638	123071	Rho guanine nucleotide exchange factor 12	ARHGEF12	Q9NZN5	ERVTEHGTPKPFRKF-p	1	-5.11816	-4.76401	-5.77036	-3.98942	-5.34385	-6.16743	-4.35551	-4.07917	-4.43973	-4.33773	-4.85346	-3.61207	-2.90405	-2.82968	-3.23704	-3.12851	0.0630001	0.779084	0.0212369	0.00228173	1.27085	0.00103489	1.71413e-05
Q9NZN5;E9PMR6	637;534	Q9NZN5	Q9NZN5	Rho guanine nucleotide exchange factor 12	ARHGEF12	sp|Q9NZN5|ARHGC_HUMAN Rho guanine nucleotide exchange factor 12 OS=Homo sapiens OX=9606 GN=ARHGEF12 PE=1 SV=1;tr|E9PMR6|E9PMR6_HUMAN Rho guanine nucleotide exchange factor 12 OS=Homo sapiens OX=9606 GN=ARHGEF12 PE=1 SV=1	0.999724	35.701	7.89188e-42	270.68	S	QKARHPKHLSTPSSVSPEPQDSAKLRQSGLA	HLSTPSSVS(1)PEPQDSAK	3	19685	5889	637	637	10480	12621	43463;43464;43465;43466;43467	Rho guanine nucleotide exchange factor 12	ARHGEF12	Q9NZN5	LSTPSSVSPEPQDSA-p	1	-4.59325	-5.00052	-5.35476	-4.12829	-5.64582	-5.24489	-4.56382	-4.60158	-4.83319	-4.89984	-5.10442	-3.38711	-2.98094	-2.88678	-2.3859	-3.84731	0.639502	0.194017	0.496343	7.87142e-05	1.70296	2.24451e-05	1.46046e-05
Q96PE2	79	Q96PE2	Q96PE2	Rho guanine nucleotide exchange factor 17	ARHGEF17	sp|Q96PE2|ARHGH_HUMAN Rho guanine nucleotide exchange factor 17 OS=Homo sapiens OX=9606 GN=ARHGEF17 PE=1 SV=1	0.999785	36.6856	0.000364126	138.26	S	GPLAAPAQPRPLRSLSPSVRQLSRRFDAPRL	SLS(1)PSVR	2	17894	5384	79	79	23635	28531	95238;95239;95240;95241	Rho guanine nucleotide exchange factor 17	ARHGEF17	Q96PE2	PRPLRSLSPSVRQLS-p	1	-4.61263	-4.78921	-4.38611	-4.55381	-4.64097	-5.12652	-4.89895	-5.24103	-4.92585	-4.91337	-5.41124	-4.03359	-4.53384	-2.82954	-3.89012	-1.72759	0.452317	-0.393212	0.303564	0.00116958	1.67515	0.000488356	0.00593339
Q96PE2;H0YFZ8	1002;27	Q96PE2	Q96PE2	Rho guanine nucleotide exchange factor 17	ARHGEF17	sp|Q96PE2|ARHGH_HUMAN Rho guanine nucleotide exchange factor 17 OS=Homo sapiens OX=9606 GN=ARHGEF17 PE=1 SV=1;tr|H0YFZ8|H0YFZ8_HUMAN Rho guanine nucleotide exchange factor 17 (Fragment) OS=Homo sapiens OX=9606 GN=ARHGEF17 PE=1 SV=1	0.995845	23.8102	1.95712e-05	103.88	S	PIGFPTRAHPTLQAPSLEDVTKQYMLNLHSG	AHPTLQAPS(0.996)LEDVT(0.004)K	3	17887	5384	1002	1002	1213	1462	5147;5148	Rho guanine nucleotide exchange factor 17	ARHGEF17	Q96PE2	HPTLQAPSLEDVTKQ-p	1	-5.68448	-5.94989	-5.34815	-5.41292	-5.27046	-6.99793	-5.791	-6.20098	-5.27711	-5.24787	-5.87566	-4.39091	-4.11372	-2.82813	-3.51044	-1.15895	0.898244	0.0987785	0.836838	0.000328365	2.4781	0.000115449	0.000142712
Q96PE2	764	Q96PE2	Q96PE2	Rho guanine nucleotide exchange factor 17	ARHGEF17	sp|Q96PE2|ARHGH_HUMAN Rho guanine nucleotide exchange factor 17 OS=Homo sapiens OX=9606 GN=ARHGEF17 PE=1 SV=1	0.99622	24.219	1.04028e-32	255.37	S	EPTGFSVDSNLLGSLSPKTGLPATSAMDEGL	AATSEEPTGFSVDSNLLGS(0.004)LS(0.996)PK	3	17886	5384	764	764	355	429;430	1459;1462;1463;1464;1465;1466	Rho guanine nucleotide exchange factor 17	ARHGEF17	Q96PE2	SNLLGSLSPKTGLPA-p	1	-5.06424	-5.09647	-4.75654	-5.21257	-5.10816	-5.11576	-4.85081	-4.85663	-4.65876	-5.05955	-5.29622	-3.3403	-4.72158	-2.93312	-2.43061	-2.30874	0.822581	0.114564	0.727629	0.000194302	1.79752	6.32825e-05	6.47117e-05
Q96PE2	420	Q96PE2	Q96PE2	Rho guanine nucleotide exchange factor 17	ARHGEF17	sp|Q96PE2|ARHGH_HUMAN Rho guanine nucleotide exchange factor 17 OS=Homo sapiens OX=9606 GN=ARHGEF17 PE=1 SV=1	0.993324	21.7259	5.1632e-11	157.5	S	WSSRGSGGWGVYRSPSFGAGEGLLRSQARTR	S(0.007)PS(0.993)FGAGEGLLR	2	17895	5384	420	420	24295	29386	98359;98360;98361	Rho guanine nucleotide exchange factor 17	ARHGEF17	Q96PE2	WGVYRSPSFGAGEGL-p	1	-5.7881	-5.80051	-5.5963	-5.79815	-5.65112	-7.17564	-5.64839	-5.27739	-5.13119	-5.02654	-5.87654	-3.83672	-3.88075	-2.66026	-3.4194	-1.36954	0.30145	0.576294	0.171443	0.000118817	2.35868	3.60854e-05	6.84296e-06
Q96PE2	546	Q96PE2	Q96PE2	Rho guanine nucleotide exchange factor 17	ARHGEF17	sp|Q96PE2|ARHGH_HUMAN Rho guanine nucleotide exchange factor 17 OS=Homo sapiens OX=9606 GN=ARHGEF17 PE=1 SV=1	0.996661	24.7494	0.00270145	163.32	S	RPTLKDLTATLRRAKSFTCSEKPMARRLPRT	S(0.997)FT(0.003)CSEK	2	17893	5384	546	546	22497	27122	89889;89890;89891;89892	Rho guanine nucleotide exchange factor 17	ARHGEF17	Q96PE2	ATLRRAKSFTCSEKP-p	1	-5.74264	-5.78116	-5.31616	-5.78742	-5.24735	-6.61959	-5.83341	-5.47621	-5.49317	-5.33684	-6.13984	-3.66957	-2.98145	-2.51395	-2.88466	-1.90712	0.841483	0.0931596	0.754593	4.74411e-07	2.86455	5.54381e-08	1.50947e-07
Q6ZSZ5;M0QZS0;A0A3B3IPE9;A0A087WZG4	1348;799;1106;1160	Q6ZSZ5	Q6ZSZ5	Rho guanine nucleotide exchange factor 18	ARHGEF18	sp|Q6ZSZ5|ARHGI_HUMAN Rho guanine nucleotide exchange factor 18 OS=Homo sapiens OX=9606 GN=ARHGEF18 PE=1 SV=4;tr|M0QZS0|M0QZS0_HUMAN Rho guanine nucleotide exchange factor 18 (Fragment) OS=Homo sapiens OX=9606 GN=ARHGEF18 PE=1 SV=1;tr|A0A3B3IPE9|A0A3B3IPE9	0.626226	4.22099	5.65107e-06	74.953	S	LPGPPAPSPLPATPLSAKEDASKEDVIFF__	AGGT(0.009)ALLPGPPAPS(0.128)PLPAT(0.237)PLS(0.626)AK	2	490	156	1348	1348	1018	1238	4378;4379	Rho guanine nucleotide exchange factor 18	ARHGEF18	Q6ZSZ5	PLPATPLSAKEDASK-p	1	-4.72556	-4.35521	-4.92986	-4.42925	-4.60374	-4.29716	-4.69055	-4.95371	-4.51649	-4.66641	-4.77316	-3.18157	-2.43783	-3.36725	-3.07635	-4.59963	0.695198	-0.163263	0.563716	0.000496755	1.38754	0.000185684	0.000954833
Q6ZSZ5;M0QZS0;A0A3B3IPE9;A0A087WZG4;A0A590UK10	1291;742;1049;1103;1037	Q6ZSZ5	Q6ZSZ5	Rho guanine nucleotide exchange factor 18	ARHGEF18	sp|Q6ZSZ5|ARHGI_HUMAN Rho guanine nucleotide exchange factor 18 OS=Homo sapiens OX=9606 GN=ARHGEF18 PE=1 SV=4;tr|M0QZS0|M0QZS0_HUMAN Rho guanine nucleotide exchange factor 18 (Fragment) OS=Homo sapiens OX=9606 GN=ARHGEF18 PE=1 SV=1;tr|A0A3B3IPE9|A0A3B3IPE9	0.999117	30.5369	0.00345529	123.29	S	LMGKDESTSRNRRSLSPILPGRHSPAPPPDP	S(0.001)LS(0.999)PILPGR	2	491	156	1291	1291	23626	28520	95202;95203;95204	Rho guanine nucleotide exchange factor 18	ARHGEF18	Q6ZSZ5	SRNRRSLSPILPGRH-p	1	-4.87057	-4.89285	-4.87003	-4.52156	-4.63852	-4.85847	-4.36044	-4.26815	-4.54135	-4.33561	-4.64373	-3.08488	-3.12269	-2.73873	-3.48211	-3.74142	0.146334	0.345476	0.0645754	2.40194e-05	1.19589	5.73883e-06	7.31457e-07
A1IGU5	251	A1IGU5	A1IGU5	Rho guanine nucleotide exchange factor 37	ARHGEF37	sp|A1IGU5|ARH37_HUMAN Rho guanine nucleotide exchange factor 37 OS=Homo sapiens OX=9606 GN=ARHGEF37 PE=2 SV=2	0.999892	41.2505	0.000517394	132.06	S	ARINTHTLSKKTTRLSQLLKQEAGLIPRTED	TTRLS(1)QLLK	3	3799	993	251	251	28373	34445	116202;116203;116204;116205	Rho guanine nucleotide exchange factor 37	ARHGEF37	A1IGU5	SKKTTRLSQLLKQEA-p	1	-5.63765	-5.91816	-5.03965	-5.70357	-5.43703	-5.35218	-4.70766	-4.00105	-4.387	-3.95076	-4.63005	-3.19064	-2.98222	-2.63521	-2.57593	-4.38398	0.00540058	1.1794	0.00074924	0.00235357	1.18171	0.00107118	1.60601e-06
Q8TER5	1517	Q8TER5	Q8TER5	Rho guanine nucleotide exchange factor 40	ARHGEF40	sp|Q8TER5|ARH40_HUMAN Rho guanine nucleotide exchange factor 40 OS=Homo sapiens OX=9606 GN=ARHGEF40 PE=1 SV=3	0.870436	5.57326	0.0295907	67.993	T	GLSRQSHARALSDPTTPL_____________	ALS(0.597)DPT(0.532)T(0.87)PL	2	25480	5112	1517	1517	1626	1926;1927	6573;6577	Rho guanine nucleotide exchange factor 40	ARHGEF40	Q8TER5	RALSDPTTPL_____-p	1	-4.37403	-4.45773	-5.42149	-4.48762	-4.27413	-4.18934	-4.34171	-4.75677	-3.88651	-6.0503	-5.54793	-3.01216	-3.47486	-2.95062	-3.02065	-3.73691	0.423075	-0.382588	0.275102	0.000549368	1.6776	0.000207937	0.00297785
Q8TER5	1516	Q8TER5	Q8TER5	Rho guanine nucleotide exchange factor 40	ARHGEF40	sp|Q8TER5|ARH40_HUMAN Rho guanine nucleotide exchange factor 40 OS=Homo sapiens OX=9606 GN=ARHGEF40 PE=1 SV=3	0.98092	17.6201	0.00167091	103.74	T	LGLSRQSHARALSDPTTPL____________	ALS(0.017)DPT(0.981)T(0.002)PL	2	25479	5112	1516	1516	1626	1926;1927	6574;6575;6577	Rho guanine nucleotide exchange factor 40	ARHGEF40	Q8TER5	ARALSDPTTPL____-p	1	-4.67407	-5.02965	-5.11016	-4.86234	-5.1128	-4.56226	-4.91435	-4.61299	-4.84897	-4.9275	-4.86462	-2.70175	-2.71378	-2.82948	-3.04382	-4.27461	0.883151	0.0581949	0.813714	1.71947e-05	1.72099	3.88142e-06	6.45468e-06
Q15052	225	Q15052	Q15052	Rho guanine nucleotide exchange factor 6	ARHGEF6	sp|Q15052|ARHG6_HUMAN Rho guanine nucleotide exchange factor 6 OS=Homo sapiens OX=9606 GN=ARHGEF6 PE=1 SV=2	1	91.5663	1.17595e-05	176.61	S	PSNYVREIKSSERPLSPKAVKGFETAPLTKN	SSERPLS(1)PK	2	13781	4280	225	225	25124	30420	102069;102070;102071;102072;102073;102074;102075;102076;102077;102078;102079;102080;102081;102082	Rho guanine nucleotide exchange factor 6	ARHGEF6	Q15052	KSSERPLSPKAVKGF-p	1	-4.5866	-4.72279	-4.84555	-4.88039	-4.94822	-4.52888	-4.39883	-4.57907	-4.29343	-4.81059	-4.93208	-2.69493	-2.68197	-3.28679	-3.00373	-5.05735	0.768662	0.149271	0.657463	0.00430924	1.25785	0.00211321	0.00129722
Q15052	640	Q15052	Q15052	Rho guanine nucleotide exchange factor 6	ARHGEF6	sp|Q15052|ARHG6_HUMAN Rho guanine nucleotide exchange factor 6 OS=Homo sapiens OX=9606 GN=ARHGEF6 PE=1 SV=2	0.999973	45.7384	6.95874e-08	146.59	S	TMKKFLHKRKTERKPSEEEYVIRKSTAALEE	KPS(1)EEEYVIRK	3	13779	4280	640	640	12814;12815	15392;15393	52061;52062;52063;52064;52065;52066;52067;52068	Rho guanine nucleotide exchange factor 6	ARHGEF6	Q15052	RKTERKPSEEEYVIR-p	1	-5.12925	-5.35159	-5.75825	-4.90354	-5.45088	-5.60897	-4.57715	-4.36963	-4.37022	-4.81446	-4.77681	-1.9277	-3.03815	-3.64816	-2.96464	-4.36257	0.0692077	0.785426	0.0240531	0.0014377	1.39341	0.000616116	1.25904e-05
Q15052	684	Q15052	Q15052	Rho guanine nucleotide exchange factor 6	ARHGEF6	sp|Q15052|ARHG6_HUMAN Rho guanine nucleotide exchange factor 6 OS=Homo sapiens OX=9606 GN=ARHGEF6 PE=1 SV=2	1	80.8101	6.57888e-08	185.67	S	SANFQQGHGSSTRKDSIPQVLLPEEEKLIIE	KDS(1)IPQVLLPEEEK	3	13777	4280	684	684	4628;12287	5559;14781	18768;18769;18770;50077;50078;50079;50080;50081;50082;50083;50084	Rho guanine nucleotide exchange factor 6	ARHGEF6	Q15052	GSSTRKDSIPQVLLP-p	1	-5.78434	-5.3373	-5.75919	-4.88057	-5.61875	-5.98271	-5.09272	-4.57093	-4.3276	-5.00976	-4.90685	-2.44445	-1.96404	-3.71107	-3.10344	-4.31458	0.0968546	0.778902	0.0376771	0.000646103	1.67405	0.000249443	8.81676e-06
A0A2R8YG42;B1ALK7	776;619	A0A2R8YG42	A0A2R8YG42	NA	ARHGEF7	tr|A0A2R8YG42|A0A2R8YG42_HUMAN Rho guanine nucleotide exchange factor 7 OS=Homo sapiens OX=9606 GN=ARHGEF7 PE=1 SV=1;tr|B1ALK7|B1ALK7_HUMAN Rho guanine nucleotide exchange factor 7 OS=Homo sapiens OX=9606 GN=ARHGEF7 PE=1 SV=1	1	54.7321	5.03543e-05	107.41	S	AHSYRMGSTSRSRKESAPQVLLPEEEKIIVE	KES(1)APQVLLPEEEK	3	2724	737	776	776	12341	14843	50422;50423	Rho guanine nucleotide exchange factor 7	ARHGEF7	A0A2R8YG42	TSRSRKESAPQVLLP-p	1	-5.58402	-5.27733	-5.13824	-4.73261	-5.00826	-6.0026	-4.99248	-4.16094	-4.23618	-4.13356	-4.82227	-3.06341	-2.43956	-4.67794	-3.57643	-2.46486	0.0901727	0.821423	0.0342994	0.00838882	1.22465	0.00444206	8.58752e-05
A0A2R8YG42;B1ALK7;Q14155;E9PDQ5;Q15052	682;525;703;447;649	A0A2R8YG42;Q14155;Q15052	A0A2R8YG42	Rho guanine nucleotide exchange factor 7;Rho guanine nucleotide exchange factor 6	ARHGEF7;ARHGEF6	tr|A0A2R8YG42|A0A2R8YG42_HUMAN Rho guanine nucleotide exchange factor 7 OS=Homo sapiens OX=9606 GN=ARHGEF7 PE=1 SV=1;tr|B1ALK7|B1ALK7_HUMAN Rho guanine nucleotide exchange factor 7 OS=Homo sapiens OX=9606 GN=ARHGEF7 PE=1 SV=1;sp|Q14155|ARHG7_HUMAN Rho guan	0.915366	10.3405	8.64645e-49	256.81	S	KPERKPSDEEFASRKSTAALEEDAQILKVIE;KTERKPSEEEYVIRKSTAALEEDAQILKVIE	S(0.915)T(0.085)AALEEDAQILK	2	2734	737;4222;4280	682;703;649	682	25703	31139	104430;104431;104432;104433;104434;104435;104436;104437	Rho guanine nucleotide exchange factor 7	ARHGEF7	A0A2R8YG42	EEFASRKSTAALEED-p	1	-4.8767	-4.97284	-4.38546	-4.50564	-4.77787	-5.06837	-4.62405	-4.35604	-4.06646	-3.74711	-4.80426	-3.81932	-3.85817	-2.97164	-3.13257	-2.88516	0.168322	0.444899	0.0779774	0.00223064	0.98621	0.00100851	5.12212e-05
A0A2R8YG42;B1ALK7;Q14155;E9PDQ5;Q15052	683;526;704;448;650	A0A2R8YG42;Q14155;Q15052	A0A2R8YG42	Rho guanine nucleotide exchange factor 7;Rho guanine nucleotide exchange factor 6	ARHGEF7;ARHGEF6	tr|A0A2R8YG42|A0A2R8YG42_HUMAN Rho guanine nucleotide exchange factor 7 OS=Homo sapiens OX=9606 GN=ARHGEF7 PE=1 SV=1;tr|B1ALK7|B1ALK7_HUMAN Rho guanine nucleotide exchange factor 7 OS=Homo sapiens OX=9606 GN=ARHGEF7 PE=1 SV=1;sp|Q14155|ARHG7_HUMAN Rho guan	0.5	0	0.0109411	89.541	T	PERKPSDEEFASRKSTAALEEDAQILKVIEA;TERKPSEEEYVIRKSTAALEEDAQILKVIEA	S(0.5)T(0.5)AALEEDAQILK	3	22162	737;4222;4280	683;704;650	683	25703	31139	104435	Rho guanine nucleotide exchange factor 7	ARHGEF7	A0A2R8YG42	EFASRKSTAALEEDA-p	1	-4.61198	-4.66739	-4.18639	-4.37592	-4.27008	-4.79315	-4.38681	-4.36687	-4.19903	-4.01053	-4.58383	-3.7015	-3.74564	-3.09284	-3.30527	-3.25813	0.478623	0.17474	0.32919	0.000413716	0.888736	0.000150359	4.52446e-05
O14497	366	O14497	O14497	AT-rich interactive domain-containing protein 1A	ARID1A	sp|O14497|ARI1A_HUMAN AT-rich interactive domain-containing protein 1A OS=Homo sapiens OX=9606 GN=ARID1A PE=1 SV=3	0.746599	5.75102	9.86667e-09	130.07	S	GGAQQRSHHAPMSPGSSGGGGQPLARTPQPS	SHHAPMS(0.199)PGS(0.747)S(0.055)GGGGQPLAR	3	8341	2637	366	366	22812	27539	91533	AT-rich interactive domain-containing protein 1A	ARID1A	O14497	HAPMSPGSSGGGGQP-p	1	-4.73873	-4.03973	-4.48589	-3.79826	-4.65911	-4.90524	-4.66331	-4.79894	-4.51105	-4.43599	-4.37338	-3.53187	-2.9464	-3.57342	-3.0019	-3.76483	0.718721	-0.118707	0.593555	0.000226014	1.19285	7.52029e-05	0.000373132
Q4LE39;H0Y7Y8;H7C5R6	790;190;104	Q4LE39	Q4LE39	AT-rich interactive domain-containing protein 4B	ARID4B	sp|Q4LE39|ARI4B_HUMAN AT-rich interactive domain-containing protein 4B OS=Homo sapiens OX=9606 GN=ARID4B PE=1 SV=2;tr|H0Y7Y8|H0Y7Y8_HUMAN AT-rich interactive domain-containing protein 4B (Fragment) OS=Homo sapiens OX=9606 GN=ARID4B PE=1 SV=2;tr|H7C5R6|H7C5	0.77025	4.17891	0.000494997	79.022	S	VSKSPERLRKDIEVLSEDTDYEEDEVTKKRK	DIEVLS(0.77)EDT(0.727)DY(0.45)EEDEVT(0.052)K	3	14402	4426	790	790	3932	4695;4696	15709;15710	AT-rich interactive domain-containing protein 4B	ARID4B	Q4LE39	RKDIEVLSEDTDYEE-p	2	-4.3476	-5.00983	-4.40379	-4.87547	-4.6626	-4.67681	-4.19013	-4.06217	-3.89965	-3.99222	-4.42268	-3.15352	-3.70718	-3.32364	-3.09711	-3.98509	0.0372906	0.549313	0.0105117	0.00795973	0.66006	0.00419701	3.02465e-05
Q4LE39;H0Y7Y8;H7C5R6	793;193;107	Q4LE39	Q4LE39	AT-rich interactive domain-containing protein 4B	ARID4B	sp|Q4LE39|ARI4B_HUMAN AT-rich interactive domain-containing protein 4B OS=Homo sapiens OX=9606 GN=ARID4B PE=1 SV=2;tr|H0Y7Y8|H0Y7Y8_HUMAN AT-rich interactive domain-containing protein 4B (Fragment) OS=Homo sapiens OX=9606 GN=ARID4B PE=1 SV=2;tr|H7C5R6|H7C5	0.727191	3.35195	0.000494997	79.022	T	SPERLRKDIEVLSEDTDYEEDEVTKKRKDVK	DIEVLS(0.77)EDT(0.727)DY(0.45)EEDEVT(0.052)K	3	24974	4426	793	793	3932	4695;4696	15709;15710	AT-rich interactive domain-containing protein 4B	ARID4B	Q4LE39	IEVLSEDTDYEEDEV-p	2	-4.3476	-5.00983	-4.40379	-4.87547	-4.6626	-4.67681	-4.19013	-4.06217	-3.89965	-3.99222	-4.42268	-3.15352	-3.70718	-3.32364	-3.09711	-3.98509	0.0372906	0.549313	0.0105117	0.00795973	0.66006	0.00419701	3.02465e-05
F5GYV5;F8WCT1;A0A0C4DH18	47;47;47	F5GYV5	F5GYV5	NA	ARL6IP4	tr|F5GYV5|F5GYV5_HUMAN ADP-ribosylation factor-like protein 6-interacting protein 4 (Fragment) OS=Homo sapiens OX=9606 GN=ARL6IP4 PE=1 SV=1;tr|F8WCT1|F8WCT1_HUMAN ADP-ribosylation factor-like protein 6-interacting protein 4 OS=Homo sapiens OX=9606 GN=ARL6I	0.814275	6.41902	0.0015463	86.467	S	TSRNCSASTSQGRKASTAPGAEERSKQKARR	KAS(0.814)T(0.186)APGAEER	2	6163	1814	47	47	12246	14724	49899;49900	ADP-ribosylation factor-like protein 6-interacting protein 4 (Fragment)	ARL6IP4	F5GYV5	TSQGRKASTAPGAEE-p	1	-5.12291	-5.03028	-4.47779	-4.68442	-4.487	-4.96824	-4.71125	-4.63579	-4.41789	-4.30236	-5.11944	-3.08025	-2.17771	-3.65459	-3.40168	-4.00078	0.697752	0.157761	0.567407	0.000436221	1.37435	0.000159658	9.88529e-05
F5GYV5;F8WCT1;A0A0C4DH18	48;48;48	F5GYV5	F5GYV5	NA	ARL6IP4	tr|F5GYV5|F5GYV5_HUMAN ADP-ribosylation factor-like protein 6-interacting protein 4 (Fragment) OS=Homo sapiens OX=9606 GN=ARL6IP4 PE=1 SV=1;tr|F8WCT1|F8WCT1_HUMAN ADP-ribosylation factor-like protein 6-interacting protein 4 OS=Homo sapiens OX=9606 GN=ARL6I	0.5	0	0.0015463	85.988	T	SRNCSASTSQGRKASTAPGAEERSKQKARRR	KAS(0.5)T(0.5)APGAEER	3	22963	1814	48	48	12246	14724	49899	ADP-ribosylation factor-like protein 6-interacting protein 4 (Fragment)	ARL6IP4	F5GYV5	SQGRKASTAPGAEER-p	1	-5.22331	-4.98483	-4.5528	-4.6633	-4.52288	-5.07263	-4.67901	-4.6194	-4.4307	-4.28127	-5.10377	-3.0494	-2.16911	-3.66203	-3.39919	-3.99211	0.59121	0.213792	0.443576	0.000483182	1.36846	0.000179364	7.72599e-05
Q9UH62;H3BV87	61;61	Q9UH62	Q9UH62	Armadillo repeat-containing X-linked protein 3	ARMCX3	sp|Q9UH62|ARMX3_HUMAN Armadillo repeat-containing X-linked protein 3 OS=Homo sapiens OX=9606 GN=ARMCX3 PE=1 SV=1;tr|H3BV87|H3BV87_HUMAN Armadillo repeat-containing X-linked protein 3 (Fragment) OS=Homo sapiens OX=9606 GN=ARMCX3 PE=1 SV=1	1	139.463	3.32234e-216	415.1	S	VDDAGDCSGARYNDWSDDDDDSNESKSIVWY	YNDWS(1)DDDDDS(1)NESK	2	20013	5974	61	61	31015	37611;37612	125930;125931;125932;125933;125934;125935;125936;125937;125938;125939;125941;125942;125943;125944;125945;125946;125947	Armadillo repeat-containing X-linked protein 3	ARMCX3	Q9UH62	GARYNDWSDDDDDSN-p	2	-4.22584	-4.54753	-4.18164	-4.90579	-4.2519	-4.22237	-4.4122	-5.08187	-4.52837	-4.98526	-4.90527	-3.5927	-3.67292	-3.3677	-2.45285	-3.57893	0.206119	-0.393413	0.102623	5.17885e-05	1.44957	1.38117e-05	0.000628632
Q9UH62;H3BV87	67;67	Q9UH62	Q9UH62	Armadillo repeat-containing X-linked protein 3	ARMCX3	sp|Q9UH62|ARMX3_HUMAN Armadillo repeat-containing X-linked protein 3 OS=Homo sapiens OX=9606 GN=ARMCX3 PE=1 SV=1;tr|H3BV87|H3BV87_HUMAN Armadillo repeat-containing X-linked protein 3 (Fragment) OS=Homo sapiens OX=9606 GN=ARMCX3 PE=1 SV=1	0.999999	61.0278	3.32234e-216	415.1	S	CSGARYNDWSDDDDDSNESKSIVWYPPWARI	YNDWS(1)DDDDDS(1)NESK	2	20014	5974	67	67	31015	37611;37612	125940;125942;125943;125944;125945;125946;125947	Armadillo repeat-containing X-linked protein 3	ARMCX3	Q9UH62	WSDDDDDSNESKSIV-p	2	-4.22584	-4.54753	-4.18164	-4.90579	-4.2519	-4.22237	-4.4122	-5.08187	-4.52837	-4.98526	-4.90527	-3.5927	-3.67292	-3.3677	-2.45285	-3.57893	0.206119	-0.393413	0.102623	5.17885e-05	1.44957	1.38117e-05	0.000628632
Q9UH62;H3BV87	72;72	Q9UH62	Q9UH62	Armadillo repeat-containing X-linked protein 3	ARMCX3	sp|Q9UH62|ARMX3_HUMAN Armadillo repeat-containing X-linked protein 3 OS=Homo sapiens OX=9606 GN=ARMCX3 PE=1 SV=1;tr|H3BV87|H3BV87_HUMAN Armadillo repeat-containing X-linked protein 3 (Fragment) OS=Homo sapiens OX=9606 GN=ARMCX3 PE=1 SV=1	0.99976	36.1993	0.0109325	77.379	S	YNDWSDDDDDSNESKSIVWYPPWARIGTEAG	S(1)IVWYPPWAR	2	20012	5974	72	72	23099	27890	92947;92948	Armadillo repeat-containing X-linked protein 3	ARMCX3	Q9UH62	DDSNESKSIVWYPPW-p	1	-4.3325	-4.68219	-4.40851	-4.51455	-4.23333	-4.29421	-4.40554	-4.72987	-4.58769	-4.32078	-4.55538	-3.95087	-3.30898	-2.76786	-3.39216	-3.47755	0.691315	-0.108968	0.559245	6.36439e-05	1.14037	1.75876e-05	0.000103312
O00192;C9JJX6;E9PDC3	345;282;345	O00192	O00192	Armadillo repeat protein deleted in velo-cardio-facial syndrome	ARVCF	sp|O00192|ARVC_HUMAN Armadillo repeat protein deleted in velo-cardio-facial syndrome OS=Homo sapiens OX=9606 GN=ARVCF PE=1 SV=1;tr|C9JJX6|C9JJX6_HUMAN Armadillo repeat protein deleted in velo-cardio-facial syndrome OS=Homo sapiens OX=9606 GN=ARVCF PE=1 SV=	0.999938	43.6555	4.41667e-05	130.36	S	RGSMGSLDRLVRRSPSVDSARKEPRWRDPEL	RSPS(1)VDSARK	2	4795	1364	345	345	21058;24384	25342;25343;29496	83445;83446;83447;83448;83449;83450;83451	Armadillo repeat protein deleted in velo-cardio-facial syndrome	ARVCF	O00192	RLVRRSPSVDSARKE-p	1	-4.98526	-4.88981	-5.11723	-4.44067	-4.77399	-5.34032	-4.64329	-3.66037	-4.06954	-4.4613	-3.79227	-3.17807	-3.60024	-3.86457	-2.32619	-4.59552	0.0671172	0.799192	0.0230756	0.116819	0.612437	0.0841138	0.000940099
O00192;C9JJX6;E9PDC3	915;846;909	O00192	O00192	Armadillo repeat protein deleted in velo-cardio-facial syndrome	ARVCF	sp|O00192|ARVC_HUMAN Armadillo repeat protein deleted in velo-cardio-facial syndrome OS=Homo sapiens OX=9606 GN=ARVCF PE=1 SV=1;tr|C9JJX6|C9JJX6_HUMAN Armadillo repeat protein deleted in velo-cardio-facial syndrome OS=Homo sapiens OX=9606 GN=ARVCF PE=1 SV=	0.836356	7.08492	9.52283e-20	226.42	S	GYSTVDRRERRPRGASSAGEASEKEPLKLDP	GAS(0.836)S(0.164)AGEASEK	2	4792	1364	915	915	8200	9883	34220	Armadillo repeat protein deleted in velo-cardio-facial syndrome	ARVCF	O00192	ERRPRGASSAGEASE-p	1	-4.46711	-5.93295	-4.80679	-4.94622	-4.12191	-4.62506	-4.53752	-4.74643	-3.95905	-4.29837	-5.08129	-3.32894	-3.17338	-3.00669	-2.76833	-3.92661	0.488722	0.29214	0.339061	0.00166812	1.28374	0.000728918	0.000185091
O00192;C9JJX6;E9PDC3	872;803;866	O00192	O00192	Armadillo repeat protein deleted in velo-cardio-facial syndrome	ARVCF	sp|O00192|ARVC_HUMAN Armadillo repeat protein deleted in velo-cardio-facial syndrome OS=Homo sapiens OX=9606 GN=ARVCF PE=1 SV=1;tr|C9JJX6|C9JJX6_HUMAN Armadillo repeat protein deleted in velo-cardio-facial syndrome OS=Homo sapiens OX=9606 GN=ARVCF PE=1 SV=	0.851354	7.58498	1.14316e-08	136.81	T	KGPKGALSPGGFDDSTLPLVDKSLEGEKTGS	GALSPGGFDDS(0.148)T(0.851)LPLVDK	2	22642	1364	872	872	8143	9815	34016	Armadillo repeat protein deleted in velo-cardio-facial syndrome	ARVCF	O00192	PGGFDDSTLPLVDKS-p	1	-4.75266	-5.10366	-4.80825	-5.30832	-4.74947	-5.06275	-4.63624	-4.53363	-4.29253	-4.56069	-4.7579	-4.13184	-2.45955	-3.97915	-2.23495	-3.69219	0.330419	0.407989	0.194498	0.00223498	1.25666	0.00101066	0.000128282
O00192;C9JJX6;E9PDC3	642;573;636	O00192	O00192	Armadillo repeat protein deleted in velo-cardio-facial syndrome	ARVCF	sp|O00192|ARVC_HUMAN Armadillo repeat protein deleted in velo-cardio-facial syndrome OS=Homo sapiens OX=9606 GN=ARVCF PE=1 SV=1;tr|C9JJX6|C9JJX6_HUMAN Armadillo repeat protein deleted in velo-cardio-facial syndrome OS=Homo sapiens OX=9606 GN=ARVCF PE=1 SV=	1	40.3168	3.95419e-11	212.18	T	FHQGKKDGEMDRNFDTLDLPKRTEAAKGFEL	NFDT(1)LDLPK	2	22639	1364	642	642	3766;12275;16609	4490;4491;14764;20075	15023;15024;15025;15026;15027;15028;15029;15030;15031;15032;50034;66151	Armadillo repeat protein deleted in velo-cardio-facial syndrome	ARVCF	O00192	EMDRNFDTLDLPKRT-p	1	-5.06993	-5.56248	-5.25745	-5.8716	-5.04205	-5.43291	-4.44133	-3.85246	-3.9084	-4.28146	-4.52267	-3.38503	-3.17553	-4.12254	-1.89778	-4.52633	0.0181705	1.17147	0.00407062	0.0722442	0.77982	0.0489824	0.000119772
O00192;C9JJX6;E9PDC3	838;769;832	O00192	O00192	Armadillo repeat protein deleted in velo-cardio-facial syndrome	ARVCF	sp|O00192|ARVC_HUMAN Armadillo repeat protein deleted in velo-cardio-facial syndrome OS=Homo sapiens OX=9606 GN=ARVCF PE=1 SV=1;tr|C9JJX6|C9JJX6_HUMAN Armadillo repeat protein deleted in velo-cardio-facial syndrome OS=Homo sapiens OX=9606 GN=ARVCF PE=1 SV=	1	34.7905	0.00262723	122.55	T	SHVLQTVWSYKELRGTLQKDGWTKARFQSAA	ELRGT(1)LQK	3	22640	1364	838	838	6205	7453	25561;25562;25563	Armadillo repeat protein deleted in velo-cardio-facial syndrome	ARVCF	O00192	SYKELRGTLQKDGWT-p	1	-4.87782	-4.76899	-4.82236	-4.55049	-5.00582	-5.08261	-4.86509	-4.72628	-4.69734	-5.06528	-5.18836	-3.62886	-3.48743	-3.11372	-1.89765	-3.86092	0.897782	-0.05712	0.836194	5.85458e-05	1.71075	1.59356e-05	4.83403e-05
O00192;C9JJX6;E9PDC3	348;285;348	O00192	O00192	Armadillo repeat protein deleted in velo-cardio-facial syndrome	ARVCF	sp|O00192|ARVC_HUMAN Armadillo repeat protein deleted in velo-cardio-facial syndrome OS=Homo sapiens OX=9606 GN=ARVCF PE=1 SV=1;tr|C9JJX6|C9JJX6_HUMAN Armadillo repeat protein deleted in velo-cardio-facial syndrome OS=Homo sapiens OX=9606 GN=ARVCF PE=1 SV=	0.999991	50.0821	0.00966877	65.753	S	MGSLDRLVRRSPSVDSARKEPRWRDPELPEV	RS(0.04)PS(0.96)VDS(1)ARK	3	4796	1364	348	348	21058;24384	25342;25343;29496	83451	Armadillo repeat protein deleted in velo-cardio-facial syndrome	ARVCF	O00192	RRSPSVDSARKEPRW-p	2	-5.35724	-5.55666	-5.12817	-5.97831	-5.03954	-5.87779	-4.91724	-4.56286	-4.29177	-4.53086	-5.1532	-3.34195	-3.15983	-3.02283	-1.79795	-4.5216	0.0950073	0.798433	0.036707	0.00164205	1.52235	0.000715521	1.98797e-05
Q9ULH1;H0YBF7;A0A0A0MRE5;H0YBM4	1027;848;1020;384	Q9ULH1	Q9ULH1	Arf-GAP with SH3 domain, ANK repeat and PH domain-containing protein 1	ASAP1	sp|Q9ULH1|ASAP1_HUMAN Arf-GAP with SH3 domain, ANK repeat and PH domain-containing protein 1 OS=Homo sapiens OX=9606 GN=ASAP1 PE=1 SV=4;tr|H0YBF7|H0YBF7_HUMAN Arf-GAP with SH3 domain, ANK repeat and PH domain-containing protein 1 (Fragment) OS=Homo sapiens	1	73.1352	1.06716e-08	191.35	S	QQPSEVTLKSHPLDLSPNVQSRDAIQKQASE	SHPLDLS(1)PNVQSR	3	875	254	1027	1027	22831	27566	91612;91613;91614;91615	Arf-GAP with SH3 domain, ANK repeat and PH domain-containing protein 1	ASAP1	Q9ULH1	KSHPLDLSPNVQSRD-p	1	-5.21349	-5.10026	-5.01193	-4.86053	-5.29696	-5.03056	-3.94494	-4.24563	-4.38305	-4.4949	-5.3576	-3.56116	-3.34376	-1.99426	-3.23034	-4.39992	0.178427	0.600398	0.0842224	0.00616082	1.17934	0.00314814	0.00014526
Q9ULH1;H0YBF7;A0A0A0MRE5;H0YBM4	1008;829;1001;365	Q9ULH1	Q9ULH1	Arf-GAP with SH3 domain, ANK repeat and PH domain-containing protein 1	ASAP1	sp|Q9ULH1|ASAP1_HUMAN Arf-GAP with SH3 domain, ANK repeat and PH domain-containing protein 1 OS=Homo sapiens OX=9606 GN=ASAP1 PE=1 SV=4;tr|H0YBF7|H0YBF7_HUMAN Arf-GAP with SH3 domain, ANK repeat and PH domain-containing protein 1 (Fragment) OS=Homo sapiens	1	67.6674	5.54722e-05	151.52	S	PQLGDLLAKSQTGDVSPKAQQPSEVTLKSHP	SQTGDVS(1)PK	2	876	254	1008	1008	24708	29901	100386;100387;100388;100389;100390	Arf-GAP with SH3 domain, ANK repeat and PH domain-containing protein 1	ASAP1	Q9ULH1	KSQTGDVSPKAQQPS-p	1	-4.40351	-3.90783	-5.38901	-4.49385	-5.44262	-5.65214	-4.14649	-4.01627	-4.2705	-3.92948	-4.41615	-3.73238	-3.4066	-3.28412	-3.19279	-3.17277	0.0550959	0.725713	0.017785	0.0224899	0.798048	0.0133419	0.00012582
Q9ULH1;H0YBF7;A0A0A0MRE5;H0YBM4	1044;865;1037;401	Q9ULH1	Q9ULH1	Arf-GAP with SH3 domain, ANK repeat and PH domain-containing protein 1	ASAP1	sp|Q9ULH1|ASAP1_HUMAN Arf-GAP with SH3 domain, ANK repeat and PH domain-containing protein 1 OS=Homo sapiens OX=9606 GN=ASAP1 PE=1 SV=4;tr|H0YBF7|H0YBF7_HUMAN Arf-GAP with SH3 domain, ANK repeat and PH domain-containing protein 1 (Fragment) OS=Homo sapiens	0.854208	9.7624	1.14397e-27	190.37	S	NVQSRDAIQKQASEDSNDLTPTLPETPVPLP	QAS(0.09)EDS(0.854)NDLT(0.054)PT(0.001)LPETPVPLPRK	3	871	254	1044	1044	18089;18090	21820;21821	71084;71085;71089;71092	Arf-GAP with SH3 domain, ANK repeat and PH domain-containing protein 1	ASAP1	Q9ULH1	QKQASEDSNDLTPTL-p	1	-4.62792	-4.77366	-4.60238	-4.6238	-4.45247	-4.5072	-4.251	-3.99349	-4.34165	-4.13274	-3.80233	-3.2571	-3.56423	-2.84073	-4.01487	-3.88405	0.0641212	0.493661	0.0217166	0.0173168	0.592047	0.00998397	0.000115538
Q9ULH1;H0YBF7;A0A0A0MRE5;H0YBM4	1041;862;1034;398	Q9ULH1	Q9ULH1	Arf-GAP with SH3 domain, ANK repeat and PH domain-containing protein 1	ASAP1	sp|Q9ULH1|ASAP1_HUMAN Arf-GAP with SH3 domain, ANK repeat and PH domain-containing protein 1 OS=Homo sapiens OX=9606 GN=ASAP1 PE=1 SV=4;tr|H0YBF7|H0YBF7_HUMAN Arf-GAP with SH3 domain, ANK repeat and PH domain-containing protein 1 (Fragment) OS=Homo sapiens	0.883106	8.78299	9.01989e-84	319.18	S	LSPNVQSRDAIQKQASEDSNDLTPTLPETPV	QAS(0.883)EDS(0.117)NDLTPTLPETPVPLPRK	3	870	254	1041	1041	18089;18090	21820;21821	71086;71087;71090	Arf-GAP with SH3 domain, ANK repeat and PH domain-containing protein 1	ASAP1	Q9ULH1	DAIQKQASEDSNDLT-p	1	-4.79637	-5.06619	-4.64246	-5.0727	-4.95042	-5.06877	-4.2327	-3.96866	-4.20278	-4.14773	-3.92543	-3.16104	-3.41632	-2.66645	-3.80884	-3.74971	0.00386745	0.837358	0.000467685	0.00419064	0.734989	0.00204908	1.8321e-06
Q9ULH1;H0YBF7;A0A0A0MRE5	839;660;832	Q9ULH1	Q9ULH1	Arf-GAP with SH3 domain, ANK repeat and PH domain-containing protein 1	ASAP1	sp|Q9ULH1|ASAP1_HUMAN Arf-GAP with SH3 domain, ANK repeat and PH domain-containing protein 1 OS=Homo sapiens OX=9606 GN=ASAP1 PE=1 SV=4;tr|H0YBF7|H0YBF7_HUMAN Arf-GAP with SH3 domain, ANK repeat and PH domain-containing protein 1 (Fragment) OS=Homo sapiens	0.943998	12.2818	9.3445e-07	138.09	S	KKRPPPPPPGHKRTLSDPPSPLPHGPPNKGA	RT(0.056)LS(0.944)DPPSPLPHGPPNK	3	873	254	839	839	21267;27440	25598;25599;33289	84485;84486;84492;84494;84495;84496;84497	Arf-GAP with SH3 domain, ANK repeat and PH domain-containing protein 1	ASAP1	Q9ULH1	PGHKRTLSDPPSPLP-p	2	-5.64407	-5.48702	-5.62354	-5.47368	-5.63399	-5.39463	-5.1301	-5.45735	-4.96431	-5.17907	-5.87647	-3.04994	-2.73135	-2.05959	-3.10428	-3.11356	0.449101	0.221364	0.299888	3.73905e-08	2.50971	2.47697e-09	5.49293e-09
Q9ULH1;H0YBF7;A0A0A0MRE5	843;664;836	Q9ULH1	Q9ULH1	Arf-GAP with SH3 domain, ANK repeat and PH domain-containing protein 1	ASAP1	sp|Q9ULH1|ASAP1_HUMAN Arf-GAP with SH3 domain, ANK repeat and PH domain-containing protein 1 OS=Homo sapiens OX=9606 GN=ASAP1 PE=1 SV=4;tr|H0YBF7|H0YBF7_HUMAN Arf-GAP with SH3 domain, ANK repeat and PH domain-containing protein 1 (Fragment) OS=Homo sapiens	0.999916	39.5328	7.82907e-06	138.09	S	PPPPPGHKRTLSDPPSPLPHGPPNKGAVPWG	RT(0.248)LS(0.752)DPPS(1)PLPHGPPNK	4	874	254	843	843	21267;27440	25598;25599;33289	84484;84491;84495;84496;84497	Arf-GAP with SH3 domain, ANK repeat and PH domain-containing protein 1	ASAP1	Q9ULH1	RTLSDPPSPLPHGPP-p	2	-5.64407	-5.48702	-5.62354	-5.47368	-5.63399	-5.39463	-5.1301	-5.45735	-4.96431	-5.17907	-5.87647	-3.04994	-2.73135	-2.05959	-3.10428	-3.11356	0.449101	0.221364	0.299888	3.73905e-08	2.50971	2.47697e-09	5.49293e-09
Q8TDY4;H0YEB0	862;162	Q8TDY4	Q8TDY4	Arf-GAP with SH3 domain, ANK repeat and PH domain-containing protein 3	ASAP3	sp|Q8TDY4|ASAP3_HUMAN Arf-GAP with SH3 domain, ANK repeat and PH domain-containing protein 3 OS=Homo sapiens OX=9606 GN=ASAP3 PE=1 SV=1;tr|H0YEB0|H0YEB0_HUMAN Arf-GAP with SH3 domain, ANK repeat and PH domain-containing protein 3 (Fragment) OS=Homo sapiens	1	67.3959	7.88288e-17	180.61	S	RFSSESTRSYRRGARSPEDGPSARQPLPRRN	GARS(1)PEDGPSAR	2	7152	2145	862	862	8178	9857	34150;34152	Arf-GAP with SH3 domain, ANK repeat and PH domain-containing protein 3	ASAP3	Q8TDY4	SYRRGARSPEDGPSA-p	1	-6.13302	-6.63792	-6.26246	-7.1169	-6.07773	-6.14752	-5.34862	-5.4764	-5.2119	-5.99471	-6.0321	-1.77144	-2.80713	-2.12933	-2.8826	-5.52864	0.242151	0.783177	0.127573	0.000298347	2.58892	0.000103413	1.2295e-05
Q8TDY4;H0YEB0	868;168	Q8TDY4	Q8TDY4	Arf-GAP with SH3 domain, ANK repeat and PH domain-containing protein 3	ASAP3	sp|Q8TDY4|ASAP3_HUMAN Arf-GAP with SH3 domain, ANK repeat and PH domain-containing protein 3 OS=Homo sapiens OX=9606 GN=ASAP3 PE=1 SV=1;tr|H0YEB0|H0YEB0_HUMAN Arf-GAP with SH3 domain, ANK repeat and PH domain-containing protein 3 (Fragment) OS=Homo sapiens	0.933845	11.4971	0.000985006	143.05	S	TRSYRRGARSPEDGPSARQPLPRRNVPVGIT	GARS(0.066)PEDGPS(0.934)AR	2	7153	2145	868	868	8178	9857	34151	Arf-GAP with SH3 domain, ANK repeat and PH domain-containing protein 3	ASAP3	Q8TDY4	RSPEDGPSARQPLPR-p	1	-7.2594	-7.83292	-6.40053	-7.43126	-6.13373	-7.57628	-5.74494	-5.71115	-5.69071	-6.28731	-6.02345	-1.67724	-2.75654	-1.98889	-2.90815	-5.58081	0.0935736	1.21417	0.0359473	0.000224087	2.90919	7.44705e-05	3.35175e-06
A0A5F9ZGP6;E9PL92;E9PKM6;E9PM82;E9PQZ6;A0A5K1VW55;A0A5F9ZH79;A0A5F9ZI37;A0A5F9ZHP1	67;67;67;28;67;67;67;67;67	A0A5F9ZGP6	A0A5F9ZGP6	NA	ASCC1	tr|A0A5F9ZGP6|A0A5F9ZGP6_HUMAN Activating signal cointegrator 1 complex subunit 1 OS=Homo sapiens OX=9606 GN=ASCC1 PE=1 SV=1;tr|E9PL92|E9PL92_HUMAN Activating signal cointegrator 1 complex subunit 1 (Fragment) OS=Homo sapiens OX=9606 GN=ASCC1 PE=1 SV=1;tr|	0.999437	32.8844	0.00224369	92.38	S	VEQTPQGFRSTLRAPSLLYK___________	STLRAPS(0.999)LLY(0.001)K	3	3280	888	67	67	1927;25820	2327;31279	7836;104896;104897	Activating signal cointegrator 1 complex subunit 1	ASCC1	A0A5F9ZGP6	RSTLRAPSLLYK___-p	1	-4.66387	-4.75636	-3.99919	-4.59511	-4.59469	-4.57497	-4.58888	-3.8527	-4.43567	-4.36219	-3.71302	-3.28455	-3.70588	-3.7184	-3.62948	-3.07817	0.218168	0.340205	0.110855	0.00747858	0.707198	0.00391864	0.000230951
Q8N3C0	2195	Q8N3C0	Q8N3C0	Activating signal cointegrator 1 complex subunit 3	ASCC3	sp|Q8N3C0|ASCC3_HUMAN Activating signal cointegrator 1 complex subunit 3 OS=Homo sapiens OX=9606 GN=ASCC3 PE=1 SV=3	0.953428	16.122	7.0182e-16	188.88	S	TQASLSAQVNTKVSDSLTDLALK________	VS(0.023)DS(0.953)LT(0.023)DLALK	2	16345	4948	2195	2195	30015	36407	122458;122459	Activating signal cointegrator 1 complex subunit 3	ASCC3	Q8N3C0	VNTKVSDSLTDLALK-p	1	-5.2999	-4.10566	-5.344	-4.32771	-5.3991	-5.76658	-5.23403	-5.56618	-5.5451	-5.38316	-5.67468	-4.57813	-4.45054	-2.96395	-3.04846	-1.51138	0.49544	-0.44014	0.345648	0.000732897	2.17014	0.000287966	0.00300736
Q9BZE9;J3KRY8;J3KRF7	500;329;107	Q9BZE9	Q9BZE9	Tether containing UBX domain for GLUT4	ASPSCR1	sp|Q9BZE9|ASPC1_HUMAN Tether containing UBX domain for GLUT4 OS=Homo sapiens OX=9606 GN=ASPSCR1 PE=1 SV=1;tr|J3KRY8|J3KRY8_HUMAN Tether-containing UBX domain for GLUT4 (Fragment) OS=Homo sapiens OX=9606 GN=ASPSCR1 PE=1 SV=2;tr|J3KRF7|J3KRF7_HUMAN Tether-co	0.784257	5.60523	4.88832e-54	290.95	S	AADVLVARYMSRAAGSPSPLPAPDPAPKSEP	AAGS(0.784)PS(0.216)PLPAPDPAPK	2	7915	2433	500	500	132	163	589;591	Tether containing UBX domain for GLUT4	ASPSCR1	Q9BZE9	YMSRAAGSPSPLPAP-p	1	-4.29172	-4.75337	-4.82885	-4.78941	-4.54613	-4.75161	-4.16214	-4.35123	-3.97653	-4.48648	-4.59764	-3.58889	-2.87585	-3.27955	-2.88384	-4.36577	0.292611	0.345382	0.164879	0.00392785	0.916021	0.00190731	0.000185948
Q9BZE9;J3KRY8;J3KRF7	502;331;109	Q9BZE9	Q9BZE9	Tether containing UBX domain for GLUT4	ASPSCR1	sp|Q9BZE9|ASPC1_HUMAN Tether containing UBX domain for GLUT4 OS=Homo sapiens OX=9606 GN=ASPSCR1 PE=1 SV=1;tr|J3KRY8|J3KRY8_HUMAN Tether-containing UBX domain for GLUT4 (Fragment) OS=Homo sapiens OX=9606 GN=ASPSCR1 PE=1 SV=2;tr|J3KRF7|J3KRF7_HUMAN Tether-co	0.997474	25.964	2.01654e-15	223.72	S	DVLVARYMSRAAGSPSPLPAPDPAPKSEPAA	AAGS(0.003)PS(0.997)PLPAPDPAPK	2	7916	2433	502	502	132	163	588;590	Tether containing UBX domain for GLUT4	ASPSCR1	Q9BZE9	SRAAGSPSPLPAPDP-p	1	-5.62855	-5.11261	-5.67554	-5.76112	-5.25125	-6.20252	-4.85639	-5.08608	-4.50154	-4.97715	-5.44929	-3.62014	-2.73255	-2.61265	-2.72877	-2.60681	0.0524633	0.631177	0.0166618	1.34908e-06	2.11391	1.92749e-07	2.69701e-08
Q5SQI0	276	Q5SQI0	Q5SQI0	Alpha-tubulin N-acetyltransferase 1	ATAT1	sp|Q5SQI0|ATAT_HUMAN Alpha-tubulin N-acetyltransferase 1 OS=Homo sapiens OX=9606 GN=ATAT1 PE=1 SV=1	0.999844	38.8143	4.02021e-51	272.41	S	TPPAHPPPRSSSLGNSPERGPLRPFVPEQEL	SSSLGNS(1)PERGPLRPFVPEQELLR	4	14641	4493	276	276	25467;25468	30840;30841;30842	103373;103374;103375;103376;103377;103378;103379;103381;103382;103383;103385	Alpha-tubulin N-acetyltransferase 1	ATAT1	Q5SQI0	RSSSLGNSPERGPLR-p	2	-4.60597	-4.60521	-4.81912	-4.47371	-4.57842	-4.77851	-4.20021	-3.84546	-4.3687	-4.00031	-4.14628	-3.11594	-3.30436	-3.09981	-3.20029	-5.27764	0.212045	0.531299	0.106593	0.176874	0.512583	0.133844	0.00727496
Q6VMQ6	559	Q6VMQ6	Q6VMQ6	Activating transcription factor 7-interacting protein 1	ATF7IP	sp|Q6VMQ6|MCAF1_HUMAN Activating transcription factor 7-interacting protein 1 OS=Homo sapiens OX=9606 GN=ATF7IP PE=1 SV=3	1	69.1238	7.36718e-09	193.8	S	RPSEKNEFSRRKRSKSEDMDNVQSKRRRYME	S(1)EDMDNVQSK	2	15421	4688	559	559	21014;22131	25290;25291;26673	83263;83264;83265;83266;83268;88330;88331;88332	Activating transcription factor 7-interacting protein 1	ATF7IP	Q6VMQ6	SRRKRSKSEDMDNVQ-p	1	-4.41999	-4.57621	-4.34769	-4.41683	-4.18488	-4.37561	-4.64237	-5.02982	-4.7065	-4.82162	-4.67777	-3.81728	-3.0518	-3.22298	-3.19505	-3.04611	0.0728722	-0.388747	0.0258049	6.46786e-07	1.50897	8.0669e-08	9.64089e-06
Q6VMQ6	557	Q6VMQ6	Q6VMQ6	Activating transcription factor 7-interacting protein 1	ATF7IP	sp|Q6VMQ6|MCAF1_HUMAN Activating transcription factor 7-interacting protein 1 OS=Homo sapiens OX=9606 GN=ATF7IP PE=1 SV=3	0.5	0	7.36718e-09	193.8	S	DERPSEKNEFSRRKRSKSEDMDNVQSKRRRY	RS(0.5)KS(0.5)EDMDNVQSK	4	15420	4688	557	557	21014	25290;25291	83263;83265	Activating transcription factor 7-interacting protein 1	ATF7IP	Q6VMQ6	EFSRRKRSKSEDMDN-p	1	-4.47797	-4.49067	-4.18121	-4.08057	-4.40584	-4.39236	-5.1277	-5.5185	-4.90131	-5.1202	-5.36229	-3.62897	-2.99854	-3.05799	-3.06874	-3.06532	0.00100644	-0.867896	6.18779e-05	2.50208e-08	2.04209	1.51232e-09	7.60891e-06
Q2TAZ0;H7C3T2	1327;1131	Q2TAZ0	Q2TAZ0	Autophagy-related protein 2 homolog A	ATG2A	sp|Q2TAZ0|ATG2A_HUMAN Autophagy-related protein 2 homolog A OS=Homo sapiens OX=9606 GN=ATG2A PE=1 SV=3;tr|H7C3T2|H7C3T2_HUMAN Autophagy-related protein 2 homolog A (Fragment) OS=Homo sapiens OX=9606 GN=ATG2A PE=1 SV=1	0.985449	18.9733	6.44878e-14	124.92	S	SVYLFPGERSGAPPPSPPVGGPAGSLGSCSE	S(0.012)GAPPPS(0.985)PPVGGPAGS(0.002)LGSCSEEK	2	7581	2334	1327	1327	22522	27153	90003	Autophagy-related protein 2 homolog A	ATG2A	Q2TAZ0	RSGAPPPSPPVGGPA-p	1	-4.11621	-4.55879	-4.63852	-4.90194	-5.14484	-4.56191	-4.58365	-4.79056	-4.33205	-4.41924	-5.13923	-3.6442	-2.81481	-3.38743	-2.40076	-4.43975	0.999007	0.00075767	0.998017	0.00151002	1.31555	0.000651535	0.00101804
Q96BY7	1757	Q96BY7	Q96BY7	Autophagy-related protein 2 homolog B	ATG2B	sp|Q96BY7|ATG2B_HUMAN Autophagy-related protein 2 homolog B OS=Homo sapiens OX=9606 GN=ATG2B PE=1 SV=5	0.960954	13.9253	0.0113023	119.41	S	KSPGADVTCSLPRHLSTSKEPNLVISFSGPK	HLS(0.961)T(0.039)SK	3	17528	5275	1757	1757	10481	12622	43469;43470	Autophagy-related protein 2 homolog B	ATG2B	Q96BY7	CSLPRHLSTSKEPNL-p	1	-5.09567	-4.67677	-5.37095	-4.5729	-5.05909	-5.51481	-4.15711	-3.65292	-4.49545	-3.38706	-3.3284	-3.82707	-3.1716	-3.22677	-3.50716	-4.00286	0.00158054	1.24418	0.000125491	0.398196	0.257095	0.338336	5.41739e-05
Q96BY7	1758	Q96BY7	Q96BY7	Autophagy-related protein 2 homolog B	ATG2B	sp|Q96BY7|ATG2B_HUMAN Autophagy-related protein 2 homolog B OS=Homo sapiens OX=9606 GN=ATG2B PE=1 SV=5	0.87384	9.30415	0.0164933	79.713	T	SPGADVTCSLPRHLSTSKEPNLVISFSGPKQ	HLS(0.103)T(0.874)S(0.024)K	3	25595	5275	1758	1758	10481	12622	43468	Autophagy-related protein 2 homolog B	ATG2B	Q96BY7	SLPRHLSTSKEPNLV-p	1	-5.3925	-5.18996	-6.81144	-5.02279	-5.52456	-5.9656	-4.25904	-3.45404	-4.61322	-3.32086	-3.28052	-3.68653	-2.97164	-3.12483	-3.38679	-3.86364	0.000597157	1.86561	2.75723e-05	0.338593	0.37885	0.280414	1.23607e-05
Q96BY7	497	Q96BY7	Q96BY7	Autophagy-related protein 2 homolog B	ATG2B	sp|Q96BY7|ATG2B_HUMAN Autophagy-related protein 2 homolog B OS=Homo sapiens OX=9606 GN=ATG2B PE=1 SV=5	0.993389	21.7713	8.40646e-17	192.85	S	HPTPLQKTSLPSRSVSVDESRPELIFRLAVG	S(0.007)VS(0.993)VDESRPELIFR	3	17535	5275	497	497	26220	31794	106876;106877;106878;106879	Autophagy-related protein 2 homolog B	ATG2B	Q96BY7	SLPSRSVSVDESRPE-p	1	-5.02104	-4.7226	-5.02973	-4.6774	-5.17892	-5.28063	-4.58149	-4.07857	-4.35648	-4.33113	-4.02614	-2.94327	-3.65318	-2.49319	-3.45964	-3.84758	0.0241725	0.71029	0.00595061	0.00139828	0.995392	0.000597592	4.35706e-06
O00244;E5RGN3;E5RIM7	47;38;52	O00244	O00244	Copper transport protein ATOX1	ATOX1	sp|O00244|ATOX1_HUMAN Copper transport protein ATOX1 OS=Homo sapiens OX=9606 GN=ATOX1 PE=1 SV=1;tr|E5RGN3|E5RGN3_HUMAN Copper transport protein ATOX1 OS=Homo sapiens OX=9606 GN=ATOX1 PE=1 SV=1;tr|E5RIM7|E5RIM7_HUMAN Copper transport protein ATOX1 OS=Homo s	0.949136	12.9397	7.2534e-07	180.88	S	DIDLPNKKVCIESEHSMDTLLATLKKTGKTV	VCIES(0.048)EHS(0.949)MDT(0.003)LLATLK	3	5143	1514	47	47	28836	35003;35004	118228;118229;118230	Copper transport protein ATOX1	ATOX1	O00244	VCIESEHSMDTLLAT-p	1	-4.60665	-5.3615	-4.74294	-5.69565	-4.0755	-4.19174	-3.93815	-4.27685	-3.85385	-4.07225	-4.1965	-3.3521	-3.32654	-3.24428	-3.74385	-3.53621	0.0421967	0.711477	0.0124511	0.047066	0.626925	0.0305027	0.000196352
Q8NB49;H7C113	1126;159	Q8NB49	Q8NB49	Phospholipid-transporting ATPase IG	ATP11C	sp|Q8NB49|AT11C_HUMAN Phospholipid-transporting ATPase IG OS=Homo sapiens OX=9606 GN=ATP11C PE=1 SV=3;tr|H7C113|H7C113_HUMAN Phospholipid-transporting ATPase IG (Fragment) OS=Homo sapiens OX=9606 GN=ATP11C PE=1 SV=1	0.902469	9.67814	0.00225299	99.688	S	LSARPSVRPLLLRTFSDESNVL_________	T(0.097)FS(0.902)DESNVL	2	7526	2312	1126	1126	26926	32673	110240	Phospholipid-transporting ATPase IG	ATP11C	Q8NB49	PLLLRTFSDESNVL_-p	1	-5.27878	-4.24828	-4.33244	-5.19344	-4.29969	-4.40805	-4.34498	-4.93306	-4.28885	-5.67577	-4.90451	-3.5931	-3.71448	-4.43175	-3.08322	-2.07488	0.713235	-0.202654	0.587097	0.00323014	1.44995	0.00153063	0.0065583
A0A0U1RQU3;P20020;E7ERY9	257;1177;920	A0A0U1RQU3;P20020	P20020	Plasma membrane calcium-transporting ATPase 1;Calcium-transporting ATPase	ATP2B1	tr|A0A0U1RQU3|A0A0U1RQU3_HUMAN Plasma membrane calcium-transporting ATPase 1 (Fragment) OS=Homo sapiens OX=9606 GN=ATP2B1 PE=1 SV=1;sp|P20020|AT2B1_HUMAN Plasma membrane calcium-transporting ATPase 1 OS=Homo sapiens OX=9606 GN=ATP2B1 PE=1 SV=4;tr|E7ERY9|E7	1	30.606	4.97718e-10	183.96	S	IDDTDAEDDAPTKRNSSPPPSPNKNNNAVDS	RNS(1)S(1)PPPS(1)PNK	3	1865	531;3379	257;1177	1177	17323;20542	20928;24734;24735;24736	81238;81239;81240;81242;81243;81245;81246;81247;81249;81250;81251;81252;81253;81254;81255;81256;81257;81258	Plasma membrane calcium-transporting ATPase 1 (Fragment)	ATP2B1	A0A0U1RQU3	DAPTKRNSSPPPSPN-p	2	-5.43366	-5.2164	-5.20531	-5.06433	-5.18916	-5.34956	-5.16645	-5.13933	-5.07409	-5.08565	-5.34593	-2.18524	-3.96468	-1.51297	-4.62946	-5.24419	0.921355	0.0807793	0.871926	0.00982699	1.65498	0.00530161	0.00533609
A0A0U1RQU3;P20020;E7ERY9	258;1178;921	A0A0U1RQU3;P20020	P20020	Plasma membrane calcium-transporting ATPase 1;Calcium-transporting ATPase	ATP2B1	tr|A0A0U1RQU3|A0A0U1RQU3_HUMAN Plasma membrane calcium-transporting ATPase 1 (Fragment) OS=Homo sapiens OX=9606 GN=ATP2B1 PE=1 SV=1;sp|P20020|AT2B1_HUMAN Plasma membrane calcium-transporting ATPase 1 OS=Homo sapiens OX=9606 GN=ATP2B1 PE=1 SV=4;tr|E7ERY9|E7	1	30.606	7.81795e-05	123.51	S	DDTDAEDDAPTKRNSSPPPSPNKNNNAVDSG	RNS(1)S(1)PPPS(1)PNK	3	1866	531;3379	258;1178	1178	17323;20542	20928;24734;24735;24736	68672;81238;81239;81240;81241;81243;81244;81246;81247;81248;81252	Plasma membrane calcium-transporting ATPase 1 (Fragment)	ATP2B1	A0A0U1RQU3	APTKRNSSPPPSPNK-p	2	-5.33857	-5.3952	-5.27521	-5.00385	-5.32722	-5.47938	-5.19374	-5.22593	-5.15086	-5.10008	-5.4884	-2.14215	-3.99521	-1.49152	-4.67933	-5.0747	0.930067	0.0714354	0.88595	0.00652053	1.75522	0.00335489	0.00358505
A0A0U1RQU3;P20020;E7ERY9;H0YHH6	235;1155;898;136	A0A0U1RQU3;P20020	P20020	Plasma membrane calcium-transporting ATPase 1;Calcium-transporting ATPase	ATP2B1	tr|A0A0U1RQU3|A0A0U1RQU3_HUMAN Plasma membrane calcium-transporting ATPase 1 (Fragment) OS=Homo sapiens OX=9606 GN=ATP2B1 PE=1 SV=1;sp|P20020|AT2B1_HUMAN Plasma membrane calcium-transporting ATPase 1 OS=Homo sapiens OX=9606 GN=ATP2B1 PE=1 SV=4;tr|E7ERY9|E7	1	99.7697	4.68842e-164	382.24	S	SIHNFMTHPEFRIEDSEPHIPLIDDTDAEDD	IEDS(1)EPHIPLIDDTDAEDDAPTK	3	1864	531;3379	235;1155	1155	11075	13329	45870;45871;45874;45875;45876;45877	Plasma membrane calcium-transporting ATPase 1 (Fragment)	ATP2B1	A0A0U1RQU3	PEFRIEDSEPHIPLI-p	1	-5.13981	-5.5301	-5.44702	-5.3148	-4.9864	-5.13689	-5.06573	-4.89964	-4.44294	-4.93003	-5.10299	-2.08	-4.22924	-1.72829	-4.42739	-4.93776	0.583934	0.370903	0.435906	0.017653	1.40773	0.010195	0.00293109
A0A0U1RQU3;P20020;E7ERY9	262;1182;925	A0A0U1RQU3;P20020	P20020	Plasma membrane calcium-transporting ATPase 1;Calcium-transporting ATPase	ATP2B1	tr|A0A0U1RQU3|A0A0U1RQU3_HUMAN Plasma membrane calcium-transporting ATPase 1 (Fragment) OS=Homo sapiens OX=9606 GN=ATP2B1 PE=1 SV=1;sp|P20020|AT2B1_HUMAN Plasma membrane calcium-transporting ATPase 1 OS=Homo sapiens OX=9606 GN=ATP2B1 PE=1 SV=4;tr|E7ERY9|E7	1	30.606	4.97718e-10	183.96	S	AEDDAPTKRNSSPPPSPNKNNNAVDSGIHLT	RNS(1)S(1)PPPS(1)PNK	3	1867	531;3379	262;1182	1182	17323;20542	20928;24734;24735;24736	81238;81239;81240;81241;81242;81243;81244;81245;81246;81247	Plasma membrane calcium-transporting ATPase 1 (Fragment)	ATP2B1	A0A0U1RQU3	RNSSPPPSPNKNNNA-p	2	-5.49735	-5.50027	-5.45128	-5.17467	-5.4613	-5.63782	-5.27901	-5.26546	-5.23141	-5.15917	-5.57336	-2.08598	-3.99108	-1.43093	-4.74159	-5.13836	0.850739	0.152102	0.767998	0.00631666	1.82409	0.00323729	0.00257999
P23634	1149	P23634	P23634	Plasma membrane calcium-transporting ATPase 4	ATP2B4	sp|P23634|AT2B4_HUMAN Plasma membrane calcium-transporting ATPase 4 OS=Homo sapiens OX=9606 GN=ATP2B4 PE=1 SV=2	0.951309	13.5515	4.77768e-08	189.09	S	VPSSSYIKVVKAFHSSLHESIQKPYNQKSIH	AFHS(0.042)S(0.951)LHES(0.007)IQK	4	10877	3441	1149	1149	866	1055	3704	Plasma membrane calcium-transporting ATPase 4	ATP2B4	P23634	VVKAFHSSLHESIQK-p	1	-4.59166	-5.38655	-4.76692	-4.36778	-5.67858	-5.34899	-4.87092	-3.21078	-4.10049	-3.61944	-4.53722	-2.24376	-3.43339	-3.61355	-3.99287	-4.95348	0.087603	0.955645	0.0329795	0.400956	0.420359	0.341042	0.00730633
Q04656	1430	Q04656	Q04656	Copper-transporting ATPase 1	ATP7A	sp|Q04656|ATP7A_HUMAN Copper-transporting ATPase 1 OS=Homo sapiens OX=9606 GN=ATP7A PE=1 SV=4	0.592622	1.25513	0.00677215	62.052	S	YESYELPARSQIGQKSPSEISVHVGIDDTSR	S(0.593)PS(0.471)EIS(0.862)VHVGIDDT(0.357)S(0.337)RNS(0.38)PK	4	12633	4038	1430	1430	24289	29379	98329;98330	Copper-transporting ATPase 1	ATP7A	Q04656	RSQIGQKSPSEISVH-p	3	-4.76707	-4.61084	-4.68664	-4.69995	-4.91293	-4.47108	-4.68057	-4.70695	-4.18038	-4.70117	-4.65465	-2.8843	-2.63481	-3.368	-2.94565	-4.91801	0.825681	0.106675	0.732422	0.00288518	1.23459	0.00134896	0.00104106
Q04656	1435	Q04656	Q04656	Copper-transporting ATPase 1	ATP7A	sp|Q04656|ATP7A_HUMAN Copper-transporting ATPase 1 OS=Homo sapiens OX=9606 GN=ATP7A PE=1 SV=4	0.861943	7.82649	0.00677215	62.052	S	LPARSQIGQKSPSEISVHVGIDDTSRNSPKL	S(0.593)PS(0.471)EIS(0.862)VHVGIDDT(0.357)S(0.337)RNS(0.38)PK	4	12634	4038	1435	1435	24289	29379	98329;98330	Copper-transporting ATPase 1	ATP7A	Q04656	QKSPSEISVHVGIDD-p	3	-4.76707	-4.61084	-4.68664	-4.69995	-4.91293	-4.47108	-4.68057	-4.70695	-4.18038	-4.70117	-4.65465	-2.8843	-2.63481	-3.368	-2.94565	-4.91801	0.825681	0.106675	0.732422	0.00288518	1.23459	0.00134896	0.00104106
Q04656	152	Q04656	Q04656	Copper-transporting ATPase 1	ATP7A	sp|Q04656|ATP7A_HUMAN Copper-transporting ATPase 1 OS=Homo sapiens OX=9606 GN=ATP7A PE=1 SV=4	0.716784	5.05939	0.00139287	77.776	T	NQIKELVPELSLDTGTLEKKSGACEDHSMAQ	ELVPELS(0.06)LDT(0.224)GT(0.717)LEK	2	24593	4038	152	152	6266	7543	25974	Copper-transporting ATPase 1	ATP7A	Q04656	ELSLDTGTLEKKSGA-p	1	-4.46291	-4.4365	-4.56843	-4.25987	-4.62726	-4.24647	-4.24951	-4.5977	-4.29829	-4.95107	-4.65642	-3.26031	-3.26157	-3.43521	-2.9334	-3.7897	0.654729	-0.117026	0.514506	2.20716e-05	1.21456	5.19618e-06	3.63074e-05
Q8TF62;H0YMP8	388;388	Q8TF62	Q8TF62	Probable phospholipid-transporting ATPase IM;Phospholipid-transporting ATPase	ATP8B4	sp|Q8TF62|AT8B4_HUMAN Probable phospholipid-transporting ATPase IM OS=Homo sapiens OX=9606 GN=ATP8B4 PE=1 SV=3;tr|H0YMP8|H0YMP8_HUMAN Phospholipid-transporting ATPase OS=Homo sapiens OX=9606 GN=ATP8B4 PE=1 SV=1	0.592408	1.00262	0.0510797	62.677	Y	VARTTTLNEELGQIEYIFSDKTGTLTQNIMT	T(0.533)T(0.537)T(0.543)LNEELGQIEY(0.592)IFS(0.795)DK	3	26621	2201	388	388	28406	34486	116374	Probable phospholipid-transporting ATPase IM	ATP8B4	Q8TF62	EELGQIEYIFSDKTG-p	3	-4.14802	-4.68022	-4.62954	-5.19465	-4.15931	-4.61746	-4.2349	-4.25054	-3.99462	-4.32798	-4.2458	-3.60781	-3.55325	-3.38978	-2.85523	-3.86789	0.203589	0.360764	0.100949	0.0058245	0.755977	0.0029528	0.000163908
Q99700;V9GY86;A0A5F9ZHW5;A0A5F9ZHX3;A0A2R8Y5A6;A0A2R8Y7E6;A0A5F9ZI57;F8VQP2;A0A2R8YDM9;A0A2R8Y7P6;H0YH87;F8W0B5;F8WB06	624;464;464;476;464;464;464;359;464;464;464;295;464	Q99700	Q99700	Ataxin-2	ATXN2	sp|Q99700|ATX2_HUMAN Ataxin-2 OS=Homo sapiens OX=9606 GN=ATXN2 PE=1 SV=2;tr|V9GY86|V9GY86_HUMAN Ataxin-2 OS=Homo sapiens OX=9606 GN=ATXN2 PE=1 SV=1;tr|A0A5F9ZHW5|A0A5F9ZHW5_HUMAN Ataxin-2 OS=Homo sapiens OX=9606 GN=ATXN2 PE=1 SV=1;tr|A0A5F9ZHX3|A0A5F9ZHX3_	0.960759	15.5392	0.000887181	71.685	S	STMPKRMSSEGPPRMSPKAQRHPRNHRVSAG	RMS(0.027)S(0.012)EGPPRMS(0.961)PK	4	2540	685	624	624	20478	24666	80982	Ataxin-2	ATXN2	Q99700	SEGPPRMSPKAQRHP-p	1	-4.26742	-3.50476	-4.99572	-4.71648	-4.86293	-4.88817	-4.68265	-4.15723	-4.58245	-3.88129	-4.48525	-3.46909	-3.80636	-3.14137	-4.00384	-2.88059	0.661003	0.181474	0.522181	0.012207	0.897521	0.00676903	0.00262258
Q99700;V9GY86;A0A5F9ZHW5;A0A5F9ZHX3;A0A2R8Y5A6;A0A2R8Y7E6;A0A5F9ZI57;F8VQP2;A0A2R8YDM9;A0A2R8Y7P6;H0YH87;A0A5F9ZHH4;F8W0B5;F8WB06;F8VRK6;A0A5F9ZH85	479;319;319;319;319;319;319;214;319;319;319;319;138;319;78;266	Q99700	Q99700	Ataxin-2	ATXN2	sp|Q99700|ATX2_HUMAN Ataxin-2 OS=Homo sapiens OX=9606 GN=ATXN2 PE=1 SV=2;tr|V9GY86|V9GY86_HUMAN Ataxin-2 OS=Homo sapiens OX=9606 GN=ATXN2 PE=1 SV=1;tr|A0A5F9ZHW5|A0A5F9ZHW5_HUMAN Ataxin-2 OS=Homo sapiens OX=9606 GN=ATXN2 PE=1 SV=1;tr|A0A5F9ZHX3|A0A5F9ZHX3_	0.998234	27.5233	3.42433e-17	179.14	S	DRSEEEKYTAVQRNSSEREGHSINTRENKYI	NS(0.002)S(0.998)EREGHSINTR	3	2538	685	479	479	17310	20915	68642;68643;68644	Ataxin-2	ATXN2	Q99700	TAVQRNSSEREGHSI-p	1	-6.88598	-4.68852	-6.94162	-5.10697	-6.45035	-7.11863	-6.57004	-5.58913	-6.6757	-5.59498	-5.47688	-4.52442	-4.35185	-2.98841	-4.66496	-0.849689	0.827466	0.217332	0.734477	0.00314927	2.50548	0.00148731	0.0011482
Q8WWM7;H3BUF6;H3BSK9	335;335;275	Q8WWM7	Q8WWM7	Ataxin-2-like protein	ATXN2L	sp|Q8WWM7|ATX2L_HUMAN Ataxin-2-like protein OS=Homo sapiens OX=9606 GN=ATXN2L PE=1 SV=2;tr|H3BUF6|H3BUF6_HUMAN Ataxin-2-like protein OS=Homo sapiens OX=9606 GN=ATXN2L PE=1 SV=1;tr|H3BSK9|H3BSK9_HUMAN Ataxin-2-like protein (Fragment) OS=Homo sapiens OX=9606	0.993674	21.5437	0.000128006	115.09	S	GRTEEEKHSAVQRQGSGRESPSLASREGKYI	QGS(0.994)GRES(0.711)PS(0.275)LAS(0.021)R	3	7417	2275	335	335	18453	22246;22247	72313;72314;72315;72322	Ataxin-2-like protein	ATXN2L	Q8WWM7	SAVQRQGSGRESPSL-p	2	-4.93752	-4.61068	-4.92508	-4.58905	-4.65295	-5.1642	-5.2666	-4.87126	-5.07535	-4.7671	-5.53451	-3.81969	-3.43699	-2.81075	-3.90538	-1.92238	0.490938	-0.289717	0.341306	4.15434e-05	1.92393	1.07411e-05	0.000126334
Q8WWM7;H3BUF6;H3BSK9	339;339;279	Q8WWM7	Q8WWM7	Ataxin-2-like protein	ATXN2L	sp|Q8WWM7|ATX2L_HUMAN Ataxin-2-like protein OS=Homo sapiens OX=9606 GN=ATXN2L PE=1 SV=2;tr|H3BUF6|H3BUF6_HUMAN Ataxin-2-like protein OS=Homo sapiens OX=9606 GN=ATXN2L PE=1 SV=1;tr|H3BSK9|H3BSK9_HUMAN Ataxin-2-like protein (Fragment) OS=Homo sapiens OX=9606	0.999812	38.0375	4.75525e-17	191.51	S	EEKHSAVQRQGSGRESPSLASREGKYIPLPQ	QGSGRES(1)PSLASR	2	7418	2275	339	339	18453	22246;22247	72313;72314;72315;72316;72317;72318;72319;72320;72321	Ataxin-2-like protein	ATXN2L	Q8WWM7	RQGSGRESPSLASRE-p	2	-4.93752	-4.61068	-4.92508	-4.58905	-4.65295	-5.1642	-5.2666	-4.87126	-5.07535	-4.7671	-5.53451	-3.81969	-3.43699	-2.81075	-3.90538	-1.92238	0.490938	-0.289717	0.341306	4.15434e-05	1.92393	1.07411e-05	0.000126334
Q8WWM7;H3BUF6	559;565	Q8WWM7	Q8WWM7	Ataxin-2-like protein	ATXN2L	sp|Q8WWM7|ATX2L_HUMAN Ataxin-2-like protein OS=Homo sapiens OX=9606 GN=ATXN2L PE=1 SV=2;tr|H3BUF6|H3BUF6_HUMAN Ataxin-2-like protein OS=Homo sapiens OX=9606 GN=ATXN2L PE=1 SV=1	0.994288	22.5359	1.49839e-15	226.22	S	ELRKFGAQFKLQPSSSPENSLDPFPPRILKE	LQPSS(0.006)S(0.994)PENSLDPFPPR	2	7415	2275	559	559	14918	17847	59467;59468;59470	Ataxin-2-like protein	ATXN2L	Q8WWM7	FKLQPSSSPENSLDP-p	1	-4.49761	-4.47821	-4.46629	-4.46637	-4.33434	-4.44237	-4.51607	-4.34564	-4.28645	-4.42672	-4.54628	-3.2523	-3.04143	-3.58128	-3.54609	-3.38336	0.916026	0.0233006	0.864134	5.06473e-06	1.06334	9.24478e-07	2.02193e-06
Q8WWM7;H3BUF6;H3BRB0;A0A0C4DGL7	684;690;9;9	Q8WWM7	Q8WWM7	Ataxin-2-like protein	ATXN2L	sp|Q8WWM7|ATX2L_HUMAN Ataxin-2-like protein OS=Homo sapiens OX=9606 GN=ATXN2L PE=1 SV=2;tr|H3BUF6|H3BUF6_HUMAN Ataxin-2-like protein OS=Homo sapiens OX=9606 GN=ATXN2L PE=1 SV=1;tr|H3BRB0|H3BRB0_HUMAN Ataxin-2-like protein (Fragment) OS=Homo sapiens OX=9606	0.995728	24.4063	2.74826e-19	218.94	S	TKPLLSVNKSTSTPTSPGPRTHSTPSIPVLT	STST(0.001)PT(0.004)S(0.996)PGPR	2	7421	2275	684	684	25941	31431	105399;105400;105401;105402;105403;105404	Ataxin-2-like protein	ATXN2L	Q8WWM7	KSTSTPTSPGPRTHS-p	1	-5.90231	-6.18076	-6.37267	-6.57071	-6.19284	-5.98282	-6.07687	-6.06381	-5.61211	-5.53164	-6.12689	-3.15493	-2.51519	-1.6958	-2.63891	-3.73968	0.419756	0.318085	0.271399	9.24541e-08	3.13336	7.87893e-09	1.23866e-08
P54252;G3V3T6;G3V2G2;G3V2G1;G3V328;G3V4U9;C9JQV6;D3VVH9;A0A0A0MS38;A0A087X1A8;G3V3R7;A0A2R8Y3X7;F5H211	265;86;86;159;195;214;195;265;214;265;264;265;265	P54252	P54252	Ataxin-3	ATXN3	sp|P54252|ATX3_HUMAN Ataxin-3 OS=Homo sapiens OX=9606 GN=ATXN3 PE=1 SV=5;tr|G3V3T6|G3V3T6_HUMAN Ataxin-3 (Fragment) OS=Homo sapiens OX=9606 GN=ATXN3 PE=1 SV=2;tr|G3V2G2|G3V2G2_HUMAN Ataxin-3 (Fragment) OS=Homo sapiens OX=9606 GN=ATXN3 PE=1 SV=2;tr|G3V2G1|G	0.545558	4.60111	0.029872	44.931	S	RRAIQLSMQGSSRNISQDMTQTSGTNLTSEE	NIS(0.546)QDMT(0.189)QT(0.096)S(0.096)GT(0.041)NLT(0.017)S(0.014)EELRK	3	612	196	265	265	16784	20278;20279	66632	Ataxin-3	ATXN3	P54252	QGSSRNISQDMTQTS-p	1	-5.17607	-5.16391	-4.46817	-5.03043	-4.83393	-5.4409	-4.92549	-4.86739	-4.69154	-4.88922	-4.87709	-3.73538	-3.01508	-2.70807	-3.11808	-2.55679	0.580952	0.168757	0.43271	1.82859e-06	1.82346	2.76969e-07	3.13505e-07
Q9H6S1	300	Q9H6S1	Q9H6S1	5-azacytidine-induced protein 2	AZI2	sp|Q9H6S1|AZI2_HUMAN 5-azacytidine-induced protein 2 OS=Homo sapiens OX=9606 GN=AZI2 PE=1 SV=1	0.91273	12.8574	6.18806e-05	89.468	S	HPPLLPNGKALCHTTSSPLPGDVKVLSEKAI	ALCHT(0.003)T(0.037)S(0.913)S(0.047)PLPGDVK	3	19037	5675	300	300	1458	1750	6060;6061	5-azacytidine-induced protein 2	AZI2	Q9H6S1	KALCHTTSSPLPGDV-p	1	-4.80702	-4.37533	-4.57913	-4.39488	-5.25542	-4.48579	-5.09433	-4.60315	-4.78445	-4.44669	-4.77388	-3.28696	-3.32851	-2.28407	-3.21069	-4.28013	0.8338	-0.0909049	0.743512	0.000275296	1.46243	9.41677e-05	0.000313353
Q9NWV8;M0R3F4;M0R2A4;M0R2K3;M0R193;M0R0I0;J3KQS6;M0QXG9;M0R2I2	62;62;62;62;62;62;62;62;91	Q9NWV8	Q9NWV8	BRISC and BRCA1-A complex member 1	BABAM1	sp|Q9NWV8|BABA1_HUMAN BRISC and BRCA1-A complex member 1 OS=Homo sapiens OX=9606 GN=BABAM1 PE=1 SV=1;tr|M0R3F4|M0R3F4_HUMAN BRISC and BRCA1-A complex member 1 (Fragment) OS=Homo sapiens OX=9606 GN=BABAM1 PE=1 SV=1;tr|M0R2A4|M0R2A4_HUMAN BRISC and BRCA1-A c	0.989252	21.1296	1.82804e-11	123.02	S	SRSEGEGEAASADDGSLNTSGAGPKSWQVPP	SEGEGEAAS(0.001)ADDGS(0.989)LNT(0.008)S(0.002)GAGPK	2	19561	5850	62	62	22173	26728	88498	BRISC and BRCA1-A complex member 1	BABAM1	Q9NWV8	AASADDGSLNTSGAG-p	1	-5.20966	-5.55347	-4.75213	-5.35957	-5.10351	-5.47672	-4.68547	-5.28978	-4.62794	-5.42378	-5.5092	-3.30031	-2.2093	-3.10097	-2.06323	-6.06122	0.871126	0.135275	0.797563	0.00917554	1.76023	0.0049128	0.00412056
O95816	20	O95816	O95816	BAG family molecular chaperone regulator 2	BAG2	sp|O95816|BAG2_HUMAN BAG family molecular chaperone regulator 2 OS=Homo sapiens OX=9606 GN=BAG2 PE=1 SV=1	0.999901	40.1911	0.0023306	165.72	S	KINAKANEGRFCRSSSMADRSSRLLESLDQL	SSS(1)MADR	2	9658	3017	20	20	25480;25481	30855;30856;30857	103436;103437;103438;103440;103441	BAG family molecular chaperone regulator 2	BAG2	O95816	GRFCRSSSMADRSSR-p	1	-6.35673	-6.65701	-6.76649	-10.8526	-6.06809	-7.16584	-6.0805	-6.02987	-6.35094	-6.04398	-5.85231	-3.0601	-2.21054	-2.16721	-1.92034	-4.35969	0.17929	1.23961	0.0847684	0.000574792	3.32795	0.0002188	1.56413e-05
O95816	19	O95816	O95816	BAG family molecular chaperone regulator 2	BAG2	sp|O95816|BAG2_HUMAN BAG family molecular chaperone regulator 2 OS=Homo sapiens OX=9606 GN=BAG2 PE=1 SV=1	0.722566	4.6021	0.00761033	140.35	S	AKINAKANEGRFCRSSSMADRSSRLLESLDQ	S(0.027)S(0.723)S(0.25)MADRSSR	3	9657	3017	19	19	25480;25481	30855;30856;30857	103439;103442;103443;103444	BAG family molecular chaperone regulator 2	BAG2	O95816	EGRFCRSSSMADRSS-p	1	-5.18621	-5.45937	-5.61411	-5.86743	-4.86261	-5.73413	-5.32003	-5.80947	-5.38644	-5.39121	-5.4176	-3.13378	-2.60332	-2.23951	-2.27647	-4.36715	0.984193	-0.0109705	0.972852	4.59127e-06	2.5409	8.23849e-07	2.46949e-06
O95817;C9JFK9	274;216	O95817	O95817	BAG family molecular chaperone regulator 3	BAG3	sp|O95817|BAG3_HUMAN BAG family molecular chaperone regulator 3 OS=Homo sapiens OX=9606 GN=BAG3 PE=1 SV=3;tr|C9JFK9|C9JFK9_HUMAN BAG family molecular chaperone regulator 3 (Fragment) OS=Homo sapiens OX=9606 GN=BAG3 PE=1 SV=1	0.682313	2.09722	0.00128843	75.877	S	PLRAASPFRSSVQGASSREGSPARSSTPLHS	S(0.019)S(0.01)VQGAS(0.682)S(0.503)REGS(0.786)PAR	2	9660	3018	274	274	307;25680	373;31109;31110	104366	BAG family molecular chaperone regulator 3	BAG3	O95817	RSSVQGASSREGSPA-p	2	-5.53394	-4.93113	-4.947	-5.18642	-4.78867	-4.73039	-5.32202	-4.49047	-5.16567	-4.84106	-5.65038	-1.51986	-3.96014	-3.40341	-4.4447	-3.23294	0.906857	-0.0743285	0.850151	0.00102045	1.78171	0.000419039	0.000972256
O95817	406	O95817	O95817	BAG family molecular chaperone regulator 3	BAG3	sp|O95817|BAG3_HUMAN BAG family molecular chaperone regulator 3 OS=Homo sapiens OX=9606 GN=BAG3 PE=1 SV=3	0.985786	20.3892	1.03441e-06	97.457	T	ATEERAAPSTAPAEATPPKPGEAEAPPKHPG	AAPS(0.005)T(0.009)APAEAT(0.986)PPKPGEAEAPPK	3	23720	3018	406	406	225	270	951	BAG family molecular chaperone regulator 3	BAG3	O95817	STAPAEATPPKPGEA-p	1	-4.36823	-4.51883	-4.52749	-4.51778	-4.26806	-4.43736	-4.3578	-4.58587	-4.21382	-4.73609	-4.78095	-3.26853	-3.98223	-2.91189	-4.08401	-2.77788	0.785664	-0.0952827	0.678691	0.000501709	1.13	0.000188059	0.000704144
O95817;C9JFK9	275;217	O95817	O95817	BAG family molecular chaperone regulator 3	BAG3	sp|O95817|BAG3_HUMAN BAG family molecular chaperone regulator 3 OS=Homo sapiens OX=9606 GN=BAG3 PE=1 SV=3;tr|C9JFK9|C9JFK9_HUMAN BAG family molecular chaperone regulator 3 (Fragment) OS=Homo sapiens OX=9606 GN=BAG3 PE=1 SV=1	0.978666	16.6172	3.6999e-48	241.66	S	LRAASPFRSSVQGASSREGSPARSSTPLHSP	SSVQGAS(0.021)S(0.979)REGSPAR	2	9661	3018	275	275	307;25680	373;31109;31110	104366;104367;104368;104370;104371	BAG family molecular chaperone regulator 3	BAG3	O95817	SSVQGASSREGSPAR-p	2	-5.42487	-5.14469	-5.29978	-5.36256	-5.25097	-5.40028	-5.46893	-4.35396	-5.03263	-4.82806	-5.76154	-1.45096	-3.62052	-3.385	-4.5711	-3.20719	0.704064	0.224833	0.57598	0.000893883	1.84207	0.000360701	0.000208473
O95817;C9JFK9	279;221	O95817	O95817	BAG family molecular chaperone regulator 3	BAG3	sp|O95817|BAG3_HUMAN BAG family molecular chaperone regulator 3 OS=Homo sapiens OX=9606 GN=BAG3 PE=1 SV=3;tr|C9JFK9|C9JFK9_HUMAN BAG family molecular chaperone regulator 3 (Fragment) OS=Homo sapiens OX=9606 GN=BAG3 PE=1 SV=1	0.99776	25.3624	1.95451e-08	120.4	S	SPFRSSVQGASSREGSPARSSTPLHSPSPIR	S(0.002)S(0.001)VQGAS(0.295)S(0.703)REGS(0.998)PAR	3	9662	3018	279	279	5757;25680	6928;31109;31110	23821;104366;104367;104369	BAG family molecular chaperone regulator 3	BAG3	O95817	GASSREGSPARSSTP-p	2	-5.42487	-5.14469	-5.29978	-5.36256	-5.25097	-5.40028	-5.46893	-4.35396	-5.03263	-4.82806	-5.76154	-1.45096	-3.62052	-3.385	-4.5711	-3.20719	0.704064	0.224833	0.57598	0.000893883	1.84207	0.000360701	0.000208473
O95817;C9JFK9	136;78	O95817	O95817	BAG family molecular chaperone regulator 3	BAG3	sp|O95817|BAG3_HUMAN BAG family molecular chaperone regulator 3 OS=Homo sapiens OX=9606 GN=BAG3 PE=1 SV=3;tr|C9JFK9|C9JFK9_HUMAN BAG family molecular chaperone regulator 3 (Fragment) OS=Homo sapiens OX=9606 GN=BAG3 PE=1 SV=1	0.999475	32.7926	1.11764e-22	234.72	S	RFRTEAAAAAPQRSQSPLRGMPETTQPDKQC	S(0.001)QS(0.999)PLRGMPETTQPDK	3	9667	3018	136	136	24671	29853;29854	100172;100173;100175;100176;100178;100180;100182;100184	BAG family molecular chaperone regulator 3	BAG3	O95817	AAPQRSQSPLRGMPE-p	1	-6.70499	-7.23469	-6.68	-6.242	-6.66224	-6.65774	-5.8929	-4.45029	-5.63974	-5.51724	-6.43665	-1.08197	-3.86433	-3.2599	-4.86733	-2.78263	0.10083	1.10958	0.0397533	0.000641088	2.41613	0.000247247	9.14404e-06
O95817;C9JFK9	173;115	O95817	O95817	BAG family molecular chaperone regulator 3	BAG3	sp|O95817|BAG3_HUMAN BAG family molecular chaperone regulator 3 OS=Homo sapiens OX=9606 GN=BAG3 PE=1 SV=3;tr|C9JFK9|C9JFK9_HUMAN BAG family molecular chaperone regulator 3 (Fragment) OS=Homo sapiens OX=9606 GN=BAG3 PE=1 SV=1	0.972414	15.8497	1.15524e-213	415.35	S	AAAQPPASHGPERSQSPAASDCSSSSSSASL	S(0.025)QS(0.972)PAAS(0.002)DCSSSSSSASLPSSGR	2	9665	3018	173	173	24668	29850	100154;100155;100156;100157;100158;100159;100160;100161;100162	BAG family molecular chaperone regulator 3	BAG3	O95817	HGPERSQSPAASDCS-p	1	-6.37913	-6.6582	-6.37835	-5.56053	-6.2995	-6.49098	-5.24943	-4.36399	-4.85799	-5.0749	-5.79775	-1.22129	-3.11607	-3.76032	-4.55006	-3.27419	0.041165	1.22564	0.0120382	0.00163182	1.88442	0.000710532	8.27065e-06
O95817	381	O95817	O95817	BAG family molecular chaperone regulator 3	BAG3	sp|O95817|BAG3_HUMAN BAG family molecular chaperone regulator 3 OS=Homo sapiens OX=9606 GN=BAG3 PE=1 SV=3	0.548471	4.1047	2.92844e-07	165.8	S	VPPAPVPCPPPSPGPSAVPSSPKSVATEERA	VPPAPVPCPPPS(0.17)PGPS(0.548)AVPS(0.213)S(0.068)PK	2	9670	3018	381	381	29800	36157	121644	BAG family molecular chaperone regulator 3	BAG3	O95817	PPPSPGPSAVPSSPK-p	1	-6.43948	-6.09727	-7.7533	-6.39758	-6.16274	-6.51045	-4.8729	-4.43504	-4.68803	-4.80935	-5.0789	-1.49258	-3.35388	-3.04143	-3.90161	-3.23125	0.00173577	1.78329	0.000142932	0.000609022	1.77269	0.000233615	2.10561e-07
Q9UQB8;I3L4C2;B4DWA1;I3L3C6	454;487;317;136	Q9UQB8	Q9UQB8	Brain-specific angiogenesis inhibitor 1-associated protein 2	BAIAP2	sp|Q9UQB8|BAIP2_HUMAN Brain-specific angiogenesis inhibitor 1-associated protein 2 OS=Homo sapiens OX=9606 GN=BAIAP2 PE=1 SV=1;tr|I3L4C2|I3L4C2_HUMAN Brain-specific angiogenesis inhibitor 1-associated protein 2 OS=Homo sapiens OX=9606 GN=BAIAP2 PE=1 SV=1;t	0.999343	32.4161	4.86219e-41	233.09	S	GSDRLHMSLQQGKSSSTGNLLDKDDLAIPPP	SSS(0.999)T(0.001)GNLLDK	2	7724	2377	454	454	25602;25603	31010;31012	103969;103971;103973;103976;103977	Brain-specific angiogenesis inhibitor 1-associated protein 2	BAIAP2	Q9UQB8	LQQGKSSSTGNLLDK-p	1	-5.43967	-5.31557	-5.35144	-5.17809	-5.18075	-5.65979	-3.66743	-3.36953	-4.6005	-4.02591	-3.80136	-4.31556	-4.59521	-2.34317	-3.12809	-3.32855	0.00356275	1.46127	0.000417202	0.385002	0.35083	0.325767	0.000141024
Q9UQB8;I3L4C2;B4DWA1;I3L3C6;I3L0Y9	366;399;229;48;123	Q9UQB8	Q9UQB8	Brain-specific angiogenesis inhibitor 1-associated protein 2	BAIAP2	sp|Q9UQB8|BAIP2_HUMAN Brain-specific angiogenesis inhibitor 1-associated protein 2 OS=Homo sapiens OX=9606 GN=BAIAP2 PE=1 SV=1;tr|I3L4C2|I3L4C2_HUMAN Brain-specific angiogenesis inhibitor 1-associated protein 2 OS=Homo sapiens OX=9606 GN=BAIAP2 PE=1 SV=1;t	0.998852	29.7435	2.65316e-26	244.94	S	NSYATTENKTLPRSSSMAAGLERNGRMRVKA	SS(0.001)S(0.999)MAAGLER	2	7721	2377	366	366	25479	30853;30854	103422;103423;103424;103425;103426;103427;103428;103429;103430;103432;103433;103434;103435	Brain-specific angiogenesis inhibitor 1-associated protein 2	BAIAP2	Q9UQB8	KTLPRSSSMAAGLER-p	1	-5.23783	-5.396	-5.69443	-5.71946	-5.01322	-5.63241	-3.99895	-3.38231	-4.41845	-3.7821	-3.17613	-4.52635	-3.82537	-2.56288	-3.08543	-3.8198	0.000776771	1.6973	4.16534e-05	0.619046	0.18762	0.566215	4.35099e-05
Q9UIG0	189	Q9UIG0	Q9UIG0	Tyrosine-protein kinase BAZ1B	BAZ1B	sp|Q9UIG0|BAZ1B_HUMAN Tyrosine-protein kinase BAZ1B OS=Homo sapiens OX=9606 GN=BAZ1B PE=1 SV=2	1	42.1159	0.000273178	102.38	S	QKKETVVKEDEGRRESINDRARRSPRKLPTS	EDEGRRES(1)INDR	3	20094	5995	189	189	5251	6310	21343;21344;21345	Tyrosine-protein kinase BAZ1B	BAZ1B	Q9UIG0	EDEGRRESINDRARR-p	1	-5.24794	-5.50342	-4.70705	-4.78217	-4.42731	-5.22971	-4.58953	-4.72129	-3.86738	-4.81587	-5.62717	-3.27213	-2.70504	-2.94343	-2.80752	-3.82675	0.535243	0.258683	0.385654	0.00019441	1.61328	6.33258e-05	2.59571e-05
Q9H6U6;K7ESE9	850;621	Q9H6U6	Q9H6U6	Breast carcinoma-amplified sequence 3	BCAS3	sp|Q9H6U6|BCAS3_HUMAN Breast carcinoma-amplified sequence 3 OS=Homo sapiens OX=9606 GN=BCAS3 PE=1 SV=3;tr|K7ESE9|K7ESE9_HUMAN Breast carcinoma-amplified sequence 3 OS=Homo sapiens OX=9606 GN=BCAS3 PE=1 SV=1	0.95448	13.4473	1.89563e-05	133.94	S	VCGSWPEGFGLRHMSSMEHTEEGLRERLADA	HMS(0.043)S(0.954)MEHT(0.002)EEGLRER	4	8129	2546	850	850	10500	12644	43519;43521	Breast carcinoma-amplified sequence 3	BCAS3	Q9H6U6	FGLRHMSSMEHTEEG-p	1	-4.74167	-4.67088	-4.81964	-4.4117	-4.86598	-4.37597	-4.25139	-3.63631	-4.57969	-4.10393	-3.21004	-3.7858	-3.86458	-3.07312	-3.89085	-3.47132	0.0318189	0.691365	0.00852717	0.228911	0.339138	0.17927	0.00089498
Q9HB09;A0A087WSV0	242;158	Q9HB09	Q9HB09	Bcl-2-like protein 12	BCL2L12	sp|Q9HB09|B2L12_HUMAN Bcl-2-like protein 12 OS=Homo sapiens OX=9606 GN=BCL2L12 PE=1 SV=1;tr|A0A087WSV0|A0A087WSV0_HUMAN Bcl-2-like protein 12 OS=Homo sapiens OX=9606 GN=BCL2L12 PE=1 SV=1	0.808213	7.76546	1.77877e-06	135.58	S	KLASDPALRSKLVRLSSDSFARLVELFCSRD	LVRLS(0.808)S(0.135)DS(0.057)FAR	3	74	22	242	242	15614	18660	61765	Bcl-2-like protein 12	BCL2L12	Q9HB09	RSKLVRLSSDSFARL-p	1	-4.94022	-4.73785	-4.60858	-5.15026	-4.76721	-4.91971	-5.30739	-5.10484	-4.99119	-4.89644	-5.35577	-4.15674	-3.28825	-3.94977	-3.2206	-1.65803	0.555038	-0.277154	0.406199	0.000135821	1.87645	4.21122e-05	0.000377247
Q9BXK5;A0A087WTL4;A0A087WX97	370;346;394	Q9BXK5	Q9BXK5	Bcl-2-like protein 13	BCL2L13	sp|Q9BXK5|B2L13_HUMAN Bcl-2-like protein 13 OS=Homo sapiens OX=9606 GN=BCL2L13 PE=1 SV=1;tr|A0A087WTL4|A0A087WTL4_HUMAN Bcl-2-like protein 13 OS=Homo sapiens OX=9606 GN=BCL2L13 PE=1 SV=1;tr|A0A087WX97|A0A087WX97_HUMAN Bcl-2-like protein 13 OS=Homo sapiens	0.791345	6.26509	0	480.21	S	LGTREPDTEVITVEKSSPATSLFVELDEEEV	S(0.791)S(0.187)PAT(0.011)S(0.011)LFVELDEEEVK	2	18534	5545	370	370	25296	30630	102706;102707;102712	Bcl-2-like protein 13	BCL2L13	Q9BXK5	EVITVEKSSPATSLF-p	1	-5.66547	-6.1675	-5.59404	-5.92748	-5.42815	-5.82434	-4.13672	-3.89752	-4.42363	-4.34698	-5.10358	-1.7255	-6.59447	-3.28976	-4.4432	-2.48486	0.0906478	1.38614	0.0345576	0.357411	0.67413	0.298721	0.00636121
Q9BXK5;A0A087WTL4;A0A087WX97	420;396;444	Q9BXK5	Q9BXK5	Bcl-2-like protein 13	BCL2L13	sp|Q9BXK5|B2L13_HUMAN Bcl-2-like protein 13 OS=Homo sapiens OX=9606 GN=BCL2L13 PE=1 SV=1;tr|A0A087WTL4|A0A087WTL4_HUMAN Bcl-2-like protein 13 OS=Homo sapiens OX=9606 GN=BCL2L13 PE=1 SV=1;tr|A0A087WX97|A0A087WX97_HUMAN Bcl-2-like protein 13 OS=Homo sapiens	1	67.6053	2.02882e-31	252.8	S	TETLLSEKEINAREESLVEELSPASEKKPVP	EINAREES(1)LVEELSPASEK	3	18525	5545	420	420	5519;5930	6638;6639;7130;7131	24516;24521;24524;24529;24532;24537;24539;24540;24542	Bcl-2-like protein 13	BCL2L13	Q9BXK5	EINAREESLVEELSP-p	1	-4.42981	-4.71598	-4.39333	-4.67008	-4.35314	-4.71216	-4.64627	-4.92124	-4.47906	-4.57967	-4.97913	-4.34449	-3.78388	-3.37964	-3.46134	-2.04923	0.68661	-0.175322	0.552922	0.00111416	1.31736	0.000462224	0.00234821
O00512	155	O00512	O00512	B-cell CLL/lymphoma 9 protein	BCL9	sp|O00512|BCL9_HUMAN B-cell CLL/lymphoma 9 protein OS=Homo sapiens OX=9606 GN=BCL9 PE=1 SV=4	0.628434	5.31281	2.98552e-25	223.81	T	PHSMTPSNATAPRSSTPSHGQTTATEPTPAQ	S(0.185)S(0.185)T(0.628)PS(0.002)HGQTTATEPTPAQK	3	23402	2628	155	155	25641	31066	104231	B-cell CLL/lymphoma 9 protein	BCL9	O00512	ATAPRSSTPSHGQTT-p	1	-5.73908	-5.15235	-6.58435	-4.01083	-4.87038	-5.7513	-5.0156	-4.22399	-4.20894	-4.02835	-4.3176	-2.92955	-3.42688	-2.18582	-3.5686	-4.33031	0.0767173	0.992486	0.0277069	0.0374675	1.07066	0.023611	0.000313039
O00512	315	O00512	O00512	B-cell CLL/lymphoma 9 protein	BCL9	sp|O00512|BCL9_HUMAN B-cell CLL/lymphoma 9 protein OS=Homo sapiens OX=9606 GN=BCL9 PE=1 SV=4	0.996879	25.0599	2.39071e-06	159.08	T	PDGTGPNSTPNNRAVTPVSQGSNSSSADPKA	AVT(0.997)PVS(0.003)QGSNSSSADPK	2	23401	2628	315	315	3002	3613	12236;12237	B-cell CLL/lymphoma 9 protein	BCL9	O00512	TPNNRAVTPVSQGSN-p	1	-4.7675	-4.6439	-5.37168	-5.01674	-4.73835	-5.8938	-4.47369	-4.04013	-3.90356	-4.20423	-4.19571	-3.23387	-3.23733	-2.60961	-3.2082	-4.3764	0.0213131	0.908536	0.00503496	0.0201739	0.830382	0.0118029	3.9853e-05
O00512	687	O00512	O00512	B-cell CLL/lymphoma 9 protein	BCL9	sp|O00512|BCL9_HUMAN B-cell CLL/lymphoma 9 protein OS=Homo sapiens OX=9606 GN=BCL9 PE=1 SV=4	0.94888	12.6862	1.24421e-05	126.26	S	GNNPIFPRIPVEGPLSPSRGDFPKGIPPQMG	IPVEGPLS(0.949)PS(0.051)RGDFPK	3	8295	2628	687	687	11667	14030	47825;47826;47827	B-cell CLL/lymphoma 9 protein	BCL9	O00512	IPVEGPLSPSRGDFP-p	1	-5.25595	-5.15677	-5.59883	-4.97167	-5.28205	-5.43283	-4.35254	-3.76299	-4.06069	-3.92907	-4.02548	-3.05064	-3.13244	-2.86975	-3.00073	-4.70342	0.00257131	1.25686	0.000257122	0.04572	0.674758	0.0295206	8.71347e-06
Q86UU0;A0A087WZX0	942;905	Q86UU0	Q86UU0	B-cell CLL/lymphoma 9-like protein	BCL9L	sp|Q86UU0|BCL9L_HUMAN B-cell CLL/lymphoma 9-like protein OS=Homo sapiens OX=9606 GN=BCL9L PE=1 SV=1;tr|A0A087WZX0|A0A087WZX0_HUMAN B-cell CLL/lymphoma 9-like protein OS=Homo sapiens OX=9606 GN=BCL9L PE=1 SV=1	0.549937	3.26704	0.00138843	58.08	S	PGMGHLKSPTLSQVHSPLVTSPSANLKSPQT	S(0.47)PT(0.415)LS(0.389)QVHS(0.55)PLVT(0.409)S(0.457)PS(0.31)ANLK	3	504	163	942	942	24409	29522	98931	B-cell CLL/lymphoma 9-like protein	BCL9L	Q86UU0	PTLSQVHSPLVTSPS-p	3	-4.25584	-4.42517	-4.19547	-4.54377	-4.23625	-4.86028	-4.66839	-4.48368	-4.20472	-4.13502	-4.59373	-3.36618	-3.45321	-3.15754	-3.53271	-3.42933	0.993966	0.00235344	0.988543	5.12266e-05	1.02931	1.3632e-05	2.85805e-05
Q86UU0;A0A087WZX0	1017;980	Q86UU0	Q86UU0	B-cell CLL/lymphoma 9-like protein	BCL9L	sp|Q86UU0|BCL9L_HUMAN B-cell CLL/lymphoma 9-like protein OS=Homo sapiens OX=9606 GN=BCL9L PE=1 SV=1;tr|A0A087WZX0|A0A087WZX0_HUMAN B-cell CLL/lymphoma 9-like protein OS=Homo sapiens OX=9606 GN=BCL9L PE=1 SV=1	0.954529	14.8537	6.68462e-05	110.08	S	VPSPGWVASPKTAMPSPGVSQNKQPPLNMNS	T(0.031)AMPS(0.955)PGVS(0.014)QNK	2	507	163	1017	1017	26450	32080	107998;107999;108000	B-cell CLL/lymphoma 9-like protein	BCL9L	Q86UU0	SPKTAMPSPGVSQNK-p	1	-4.87501	-5.08731	-5.05239	-4.74178	-4.69842	-4.87042	-4.95438	-4.37546	-4.28443	-4.08628	-4.49409	-3.55172	-3.08358	-2.93497	-3.14837	-3.12645	0.0550702	0.44863	0.0177745	9.90831e-06	1.26991	2.04016e-06	1.51164e-07
E9PJA7;Q9NYF8;E9PK91;E9PQN2;E9PKI6;E9PK09;A0A1W2PQ43	196;198;198;196;198;198;198	E9PJA7;Q9NYF8	Q9NYF8	Bcl-2-associated transcription factor 1	BCLAF1	tr|E9PJA7|E9PJA7_HUMAN Bcl-2-associated transcription factor 1 OS=Homo sapiens OX=9606 GN=BCLAF1 PE=1 SV=1;sp|Q9NYF8|BCLF1_HUMAN Bcl-2-associated transcription factor 1 OS=Homo sapiens OX=9606 GN=BCLAF1 PE=1 SV=2;tr|E9PK91|E9PK91_HUMAN Bcl-2-associated tra	0.999983	47.6858	2.82909e-32	261.63	S	SQEEPKDTFEHDPSESIDEFNKSSATSGDIW	DTFEHDPSES(1)IDEFNK	3	5936	1713;5867	196;198	198	4778;24516	5733;29663	19336;19339;19340;19342;99489	Bcl-2-associated transcription factor 1	BCLAF1	E9PJA7	FEHDPSESIDEFNKS-p	1	-4.61035	-4.59629	-4.48033	-5.30372	-4.30028	-4.46703	-4.21092	-4.56233	-3.97599	-3.73584	-4.24717	-4.05471	-3.47213	-3.4193	-2.73065	-3.84437	0.141633	0.479882	0.0618547	0.0328172	0.642219	0.0203558	0.000577925
E9PJA7	337	E9PJA7	E9PJA7	NA	BCLAF1	tr|E9PJA7|E9PJA7_HUMAN Bcl-2-associated transcription factor 1 OS=Homo sapiens OX=9606 GN=BCLAF1 PE=1 SV=1	1	36.127	0.0218889	84.498	S	DGGDQETAKTGKFLKSPPLHKNLDAREKSTF	S(1)PPLHK	3	5941	1713	337	337	24212	29277	97888;97889;97890	Bcl-2-associated transcription factor 1	BCLAF1	E9PJA7	KTGKFLKSPPLHKNL-p	1	-4.27793	-4.7187	-4.51859	-5.30398	-4.08484	-4.44003	-4.679	-4.86622	-4.45506	-4.67288	-4.50263	-3.4711	-2.68568	-3.99682	-2.71829	-3.75435	0.850055	-0.0778123	0.766918	0.000444927	1.30991	0.00016317	0.000494627
Q9NYF8;E9PK91;E9PQN2;E9PKI6;E9PK09;A0A1W2PQ43	389;389;387;389;389;389	Q9NYF8	Q9NYF8	Bcl-2-associated transcription factor 1	BCLAF1	sp|Q9NYF8|BCLF1_HUMAN Bcl-2-associated transcription factor 1 OS=Homo sapiens OX=9606 GN=BCLAF1 PE=1 SV=2;tr|E9PK91|E9PK91_HUMAN Bcl-2-associated transcription factor 1 OS=Homo sapiens OX=9606 GN=BCLAF1 PE=1 SV=1;tr|E9PQN2|E9PQN2_HUMAN Bcl-2-associated tra	0.999996	54.4583	1.03163e-32	250.02	S	EWEDQEALDYFSDKESGKQKFNDSEGDDTEE	GRAEGEWEDQEALDY(0.023)FS(0.977)DKES(1)GK	4	19599	5867	389	389	9440	11373	39226;39228;39229;39230	Bcl-2-associated transcription factor 1	BCLAF1	Q9NYF8	DYFSDKESGKQKFND-p	2	-4.27615	-4.48115	-4.47538	-5.17762	-4.44321	-4.91844	-4.15807	-4.16963	-4.25647	-4.25029	-4.14339	-3.65848	-3.77263	-3.74996	-2.61678	-3.4862	0.14027	0.433089	0.061071	0.00856441	0.738757	0.00454897	0.000147266
Q9NYF8;E9PK91;E9PQN2;E9PKI6;E9PK09	690;690;688;690;689	Q9NYF8	Q9NYF8	Bcl-2-associated transcription factor 1	BCLAF1	sp|Q9NYF8|BCLF1_HUMAN Bcl-2-associated transcription factor 1 OS=Homo sapiens OX=9606 GN=BCLAF1 PE=1 SV=2;tr|E9PK91|E9PK91_HUMAN Bcl-2-associated transcription factor 1 OS=Homo sapiens OX=9606 GN=BCLAF1 PE=1 SV=1;tr|E9PQN2|E9PQN2_HUMAN Bcl-2-associated tra	1	72.9478	2.2749e-17	181.64	S	FKEENQKGDKKLRCDSADLRHDIDRRRKERS	LRCDS(1)ADLRHDIDR	4	19604	5867	690	690	14978;14979	17916;17917	59651;59652;59653;59654;59655;59656;59657;59658	Bcl-2-associated transcription factor 1	BCLAF1	Q9NYF8	DKKLRCDSADLRHDI-p	1	-4.77489	-4.82	-5.3572	-5.17151	-4.94829	-5.1883	-4.1738	-4.72076	-4.39603	-3.98264	-4.27071	-4.35294	-2.64636	-3.19472	-2.681	-3.53267	0.0430992	0.734577	0.0128034	0.00358776	1.02725	0.00172157	1.72368e-05
Q9NYF8;E9PK91;H0YF63	760;760;15	Q9NYF8	Q9NYF8	Bcl-2-associated transcription factor 1	BCLAF1	sp|Q9NYF8|BCLF1_HUMAN Bcl-2-associated transcription factor 1 OS=Homo sapiens OX=9606 GN=BCLAF1 PE=1 SV=2;tr|E9PK91|E9PK91_HUMAN Bcl-2-associated transcription factor 1 OS=Homo sapiens OX=9606 GN=BCLAF1 PE=1 SV=1;tr|H0YF63|H0YF63_HUMAN Bcl-2-associated tra	0.999888	39.7665	0	491.95	S	EQDHSRSSSSSASPSSPSSREEKESKKEREE	SSSSSASPSS(1)PSSREEK	2	19607	5867	760	760	25577	30975;30976	103869;103870;103871;103872;103873;103875;103877;103878;103879;103880;103883;103884	Bcl-2-associated transcription factor 1	BCLAF1	Q9NYF8	SSSASPSSPSSREEK-p	1	-4.58928	-4.68405	-4.17364	-4.76136	-4.50868	-4.62431	-4.94394	-5.17299	-5.16977	-5.3213	-5.07722	-3.31395	-3.09702	-3.21258	-2.35526	-3.65385	0.0345668	-0.580158	0.00951149	2.96072e-07	2.01051	3.16686e-08	7.36935e-06
P30411	375	P30411	P30411	B2 bradykinin receptor	BDKRB2	sp|P30411|BKRB2_HUMAN B2 bradykinin receptor OS=Homo sapiens OX=9606 GN=BDKRB2 PE=1 SV=2	0.999904	40.4368	0.0175429	101.46	S	PIQMENSMGTLRTSISVERQIHKLQDWAGSR	TSIS(1)VER	2	11096	3520	375	375	28071	34079	115106;115107	B2 bradykinin receptor	BDKRB2	P30411	GTLRTSISVERQIHK-p	1	-5.08772	-5.34689	-6.11481	-5.52801	-5.00163	-6.6217	-2.70718	-2.98294	-3.15985	-3.14107	-3.12147	-3.97692	-3.91779	-5.38525	-4.67899	-4.1547	3.14863e-05	2.59429	2.19224e-07	0.00108008	-1.40023	0.000446061	0.00257999
O15155;A0A3B3IU16;C9JTT8;Q68DU7;H7C1N3	50;50;50;50;65	O15155	O15155	BET1 homolog	BET1;DKFZp781C0425	sp|O15155|BET1_HUMAN BET1 homolog OS=Homo sapiens OX=9606 GN=BET1 PE=1 SV=1;tr|A0A3B3IU16|A0A3B3IU16_HUMAN BET1 homolog OS=Homo sapiens OX=9606 GN=BET1 PE=1 SV=1;tr|C9JTT8|C9JTT8_HUMAN BET1 homolog OS=Homo sapiens OX=9606 GN=BET1 PE=1 SV=1;tr|Q68DU7|Q68DU7	0.981618	17.2755	1.46056e-08	160.84	S	LTESLRSKVTAIKSLSIEIGHEVKTQNKLLA	S(0.018)LS(0.982)IEIGHEVK	3	2947	802	50	50	23594	28482	95094;95095;95096;95097;95098	BET1 homolog	BET1	O15155	VTAIKSLSIEIGHEV-p	1	-5.37239	-5.55455	-5.40084	-5.13499	-5.37524	-5.58391	-5.36841	-4.63424	-5.03653	-5.06232	-4.98604	-3.10832	-1.21789	-4.37621	-3.49574	-5.76303	0.615271	0.386146	0.469269	0.0299306	1.42527	0.0183752	0.00579557
Q9NYM9;H7BXT7;E9PHY4;A0A0C4DH16;B8ZZS0	9;9;9;9;9	Q9NYM9	Q9NYM9	BET1-like protein	BET1L	sp|Q9NYM9|BET1L_HUMAN BET1-like protein OS=Homo sapiens OX=9606 GN=BET1L PE=1 SV=1;tr|H7BXT7|H7BXT7_HUMAN BET1-like protein OS=Homo sapiens OX=9606 GN=BET1L PE=1 SV=1;tr|E9PHY4|E9PHY4_HUMAN BET1-like protein OS=Homo sapiens OX=9606 GN=BET1L PE=1 SV=1;tr|A0	1	121.036	5.96911e-17	207.24	S	_______MADWARAQSPGAVEEILDRENKRM	AQS(1)PGAVEEILDRENK	3	1382	425	9	9	2127	2551	8558;8559;8560;8561	BET1-like protein	BET1L	Q9NYM9	ADWARAQSPGAVEEI-p	1	-5.84072	-5.50652	-5.71724	-5.41402	-5.64303	-5.5523	-5.04673	-4.78604	-4.6678	-4.74182	-5.09602	-3.93414	-2.47612	-2.92474	-2.28547	-3.03084	0.0232145	0.744624	0.00562403	3.13185e-06	1.93742	5.23462e-07	3.09107e-08
Q9C0J9	122	Q9C0J9	Q9C0J9	Class E basic helix-loop-helix protein 41	BHLHE41	sp|Q9C0J9|BHE41_HUMAN Class E basic helix-loop-helix protein 41 OS=Homo sapiens OX=9606 GN=BHLHE41 PE=1 SV=1	0.986655	18.6889	1.78983e-07	185.06	S	HQKIIALQNGERSLKSPIQSDLDAFHSGFQT	S(0.987)PIQS(0.013)DLDAFHSGFQTCAK	3	18767	5581	122	122	24147	29195	97593;97594;97595	Class E basic helix-loop-helix protein 41	BHLHE41	Q9C0J9	NGERSLKSPIQSDLD-p	1	-4.4342	-4.50847	-4.84966	-4.37067	-4.57375	-4.13748	-4.2537	-4.60468	-4.54967	-4.70757	-4.52941	-2.81049	-4.33041	-3.19592	-2.815	-3.90623	0.903143	-0.0499675	0.843754	0.00127229	1.1174	0.000537045	0.00124892
Q8TD16	568	Q8TD16	Q8TD16	Protein bicaudal D homolog 2	BICD2	sp|Q8TD16|BICD2_HUMAN Protein bicaudal D homolog 2 OS=Homo sapiens OX=9606 GN=BICD2 PE=1 SV=1	0.974505	15.8233	1.13641e-07	190.45	S	MLDYYREGQGGAGRTSPGGRTSPEARGRRSP	EGQGGAGRT(0.025)S(0.975)PGGR	3	16827	5083	568	568	5730;5731;28126	6896;6897;34144	23715;23716;23718;23721;23723;23724;23725;23726	Protein bicaudal D homolog 2	BICD2	Q8TD16	QGGAGRTSPGGRTSP-p	1	-4.359	-4.64952	-5.24004	-4.59652	-4.57078	-4.97457	-4.61641	-4.95504	-4.55929	-4.81579	-4.752	-3.29472	-3.86277	-3.05064	-2.99112	-2.60291	0.982611	-0.00796559	0.970488	1.00296e-05	1.57927	2.07086e-06	5.63955e-06
Q8TD16	567	Q8TD16	Q8TD16	Protein bicaudal D homolog 2	BICD2	sp|Q8TD16|BICD2_HUMAN Protein bicaudal D homolog 2 OS=Homo sapiens OX=9606 GN=BICD2 PE=1 SV=1	0.929888	11.319	9.57706e-06	123.28	T	VMLDYYREGQGGAGRTSPGGRTSPEARGRRS	EGQGGAGRT(0.93)S(0.071)PGGRT(0.039)S(0.961)PEAR	3	25444	5083	567	567	5730;5731;28126	6896;6897;34144	23717;23720;115316	Protein bicaudal D homolog 2	BICD2	Q8TD16	GQGGAGRTSPGGRTS-p	2	-4.8146	-5.12704	-6.28676	-4.84927	-5.38248	-5.62027	-4.85878	-5.0276	-4.92891	-4.82742	-4.93126	-2.86312	-3.88294	-2.58208	-2.74516	-2.67368	0.241843	0.431944	0.127342	1.22805e-05	1.9654	2.62762e-06	6.61436e-07
Q8TD16	574	Q8TD16	Q8TD16	Protein bicaudal D homolog 2	BICD2	sp|Q8TD16|BICD2_HUMAN Protein bicaudal D homolog 2 OS=Homo sapiens OX=9606 GN=BICD2 PE=1 SV=1	0.994911	22.9651	1.13641e-07	190.45	S	EGQGGAGRTSPGGRTSPEARGRRSPILLPKG	EGQGGAGRT(0.424)S(0.575)PGGRT(0.006)S(0.995)PEAR	3	16828	5083	574	574	5731;28126	6897;34144	23717;23719;23720;23722;23723;23725;23726	Protein bicaudal D homolog 2	BICD2	Q8TD16	TSPGGRTSPEARGRR-p	2	-4.74634	-5.05761	-5.83697	-4.90972	-5.17545	-5.62284	-4.88225	-4.96024	-4.99874	-4.87292	-4.86375	-2.87477	-3.81079	-2.63074	-2.76811	-2.71447	0.335735	0.309243	0.19868	2.44033e-06	1.9558	3.89808e-07	2.11241e-07
Q8TD16	573	Q8TD16	Q8TD16	Protein bicaudal D homolog 2	BICD2	sp|Q8TD16|BICD2_HUMAN Protein bicaudal D homolog 2 OS=Homo sapiens OX=9606 GN=BICD2 PE=1 SV=1	0.960831	15.2964	7.10607e-06	127.53	T	REGQGGAGRTSPGGRTSPEARGRRSPILLPK	EGQGGAGRT(0.039)S(0.035)PGGRT(0.961)S(0.965)PEAR	2	25445	5083	573	573	5731;28126	6897;34144	23718;23719;23721;23722;23724	Protein bicaudal D homolog 2	BICD2	Q8TD16	RTSPGGRTSPEARGR-p	2	-4.77593	-4.72054	-5.48697	-4.63873	-4.77175	-5.22925	-4.81049	-5.04105	-4.81822	-4.82649	-4.96369	-3.01786	-3.62558	-2.7317	-2.87062	-2.84312	0.886085	0.0452091	0.817644	5.10536e-07	1.87421	6.04495e-08	1.79604e-07
Q8TD16	582	Q8TD16	Q8TD16	Protein bicaudal D homolog 2	BICD2	sp|Q8TD16|BICD2_HUMAN Protein bicaudal D homolog 2 OS=Homo sapiens OX=9606 GN=BICD2 PE=1 SV=1	1	33.6658	0.0151681	54.343	S	TSPGGRTSPEARGRRSPILLPKGLLAPEAGR	GRRS(1)PILLPK	4	16829	5083	582	582	9492	11444	39523;39524	Protein bicaudal D homolog 2	BICD2	Q8TD16	PEARGRRSPILLPKG-p	1	-4.37601	-4.68109	-4.90315	-4.48361	-4.70729	-4.67392	-4.5825	-4.83108	-4.69794	-4.67819	-4.80495	-3.18696	-3.22788	-3.1468	-3.20261	-2.95475	0.685108	-0.0814238	0.551118	5.33916e-08	1.57513	3.86958e-09	4.283e-08
Q9UBW5;S4R418	466;439	Q9UBW5	Q9UBW5	Bridging integrator 2	BIN2	sp|Q9UBW5|BIN2_HUMAN Bridging integrator 2 OS=Homo sapiens OX=9606 GN=BIN2 PE=1 SV=3;tr|S4R418|S4R418_HUMAN Bridging integrator 2 OS=Homo sapiens OX=9606 GN=BIN2 PE=1 SV=3	0.687823	3.79254	4.79134e-07	96.46	S	SLGTGTASPRTSLEVSPNPEPPEKPVRTPEA	AS(0.002)LGT(0.017)GT(0.066)AS(0.411)PRT(0.43)S(0.385)LEVS(0.688)PNPEPPEK	3	19940	5952	466	466	2400;28080	2885;2886;34088	9798	Bridging integrator 2	BIN2	Q9UBW5	PRTSLEVSPNPEPPE-p	2	-5.11309	-4.99306	-4.84907	-5.15041	-5.10633	-4.62387	-4.94589	-4.71181	-3.80796	-4.92658	-5.26955	-2.99781	-1.63422	-4.51538	-3.68028	-4.74115	0.711571	0.240278	0.584771	0.0254369	1.21859	0.0153118	0.00687674
Q9UBW5;S4R418	395;368	Q9UBW5	Q9UBW5	Bridging integrator 2	BIN2	sp|Q9UBW5|BIN2_HUMAN Bridging integrator 2 OS=Homo sapiens OX=9606 GN=BIN2 PE=1 SV=3;tr|S4R418|S4R418_HUMAN Bridging integrator 2 OS=Homo sapiens OX=9606 GN=BIN2 PE=1 SV=3	0.999949	43.0095	7.15253e-36	263.29	S	PSSSATEVVLRTRTASEGSEQPKKRASIQRT	TAS(1)EGSEQPK	2	19948	5952	395	395	26486;26487;27971	32123;32124;33966	108127;108129;108130;108132;108135;114756;114757;114759;114760;114761;114762;114763	Bridging integrator 2	BIN2	Q9UBW5	VLRTRTASEGSEQPK-p	1	-5.29879	-5.49098	-5.04754	-5.1498	-5.44504	-5.23959	-5.22735	-4.69338	-3.96952	-5.01745	-5.4078	-2.54998	-1.60621	-4.06532	-3.89236	-4.85177	0.510074	0.415523	0.359758	0.0102136	1.46997	0.00554095	0.00125439
Q9UBW5;S4R418	398;371	Q9UBW5	Q9UBW5	Bridging integrator 2	BIN2	sp|Q9UBW5|BIN2_HUMAN Bridging integrator 2 OS=Homo sapiens OX=9606 GN=BIN2 PE=1 SV=3;tr|S4R418|S4R418_HUMAN Bridging integrator 2 OS=Homo sapiens OX=9606 GN=BIN2 PE=1 SV=3	0.871972	8.35157	4.78096e-12	179.95	S	SATEVVLRTRTASEGSEQPKKRASIQRTSAP	T(0.001)AS(0.127)EGS(0.872)EQPK	2	19949	5952	398	398	26486;26487;27971	32123;32124;33966	108126;108128;108131;108132;108133;108134;108136;114758	Bridging integrator 2	BIN2	Q9UBW5	TRTASEGSEQPKKRA-p	1	-5.57071	-5.52108	-5.33882	-5.19945	-5.55335	-5.32794	-5.19851	-4.66287	-3.84208	-5.00212	-5.31492	-2.60722	-1.58215	-4.00904	-3.80739	-4.85023	0.31235	0.614458	0.180377	0.0115978	1.43289	0.00639011	0.000604747
Q9UBW5;S4R418	458;431	Q9UBW5	Q9UBW5	Bridging integrator 2	BIN2	sp|Q9UBW5|BIN2_HUMAN Bridging integrator 2 OS=Homo sapiens OX=9606 GN=BIN2 PE=1 SV=3;tr|S4R418|S4R418_HUMAN Bridging integrator 2 OS=Homo sapiens OX=9606 GN=BIN2 PE=1 SV=3	0.999999	61.0698	9.22165e-15	210.38	S	GSPTSPRASLGTGTASPRTSLEVSPNPEPPE	ASLGTGTAS(1)PR	2	19938	5952	458	458	2399;2400	2884;2885;2886	9794;9795;9796;9797	Bridging integrator 2	BIN2	Q9UBW5	SLGTGTASPRTSLEV-p	1	-4.75896	-4.59918	-4.52614	-4.41556	-4.16943	-4.39516	-4.5289	-4.77052	-4.01102	-4.64461	-5.13882	-3.0652	-2.62091	-3.57087	-4.04066	-3.45558	0.694601	-0.141368	0.56295	0.000302914	1.26813	0.000105292	0.000557256
Q9UBW5;S4R418	406;379	Q9UBW5	Q9UBW5	Bridging integrator 2	BIN2	sp|Q9UBW5|BIN2_HUMAN Bridging integrator 2 OS=Homo sapiens OX=9606 GN=BIN2 PE=1 SV=3;tr|S4R418|S4R418_HUMAN Bridging integrator 2 OS=Homo sapiens OX=9606 GN=BIN2 PE=1 SV=3	1	61.6019	0.0270074	101.54	S	TRTASEGSEQPKKRASIQRTSAPPSRPPPPR	RAS(1)IQR	3	19946	5952	406	406	19602	23615	76774	Bridging integrator 2	BIN2	Q9UBW5	EQPKKRASIQRTSAP-p	1	-6.66895	-6.99844	-6.04727	-6.23658	-6.62871	-6.62571	-5.41047	-5.01039	-3.39623	-5.06105	-5.7806	-3.36698	-0.996456	-4.73884	-3.80451	-5.11302	0.0442398	1.60253	0.0132719	0.0633014	1.32779	0.0423058	0.000284245
Q9NUP1	165	Q9NUP1	Q9NUP1	Biogenesis of lysosome-related organelles complex 1 subunit 4	BLOC1S4	sp|Q9NUP1|BL1S4_HUMAN Biogenesis of lysosome-related organelles complex 1 subunit 4 OS=Homo sapiens OX=9606 GN=BLOC1S4 PE=1 SV=1	1	87.8783	0.00012022	120.77	T	ARMEEQVTKAEAELGTFPRAFKKLLHTMNVP	AEAELGT(1)FPR	2	25976	5822	165	165	604	743	2512	Biogenesis of lysosome-related organelles complex 1 subunit 4	BLOC1S4	Q9NUP1	KAEAELGTFPRAFKK-p	1	-4.71874	-4.6653	-4.85296	-4.48492	-4.83528	-4.71493	-4.97372	-4.99618	-4.77105	-4.98012	-5.40854	-3.79646	-3.00674	-2.52802	-3.24493	-2.8366	0.248601	-0.313902	0.132307	4.56562e-07	1.94337	5.29805e-08	1.71328e-06
P35226;R4GMX3	316;459	P35226	P35226	Polycomb complex protein BMI-1	BMI1;COMMD3-BMI1	sp|P35226|BMI1_HUMAN Polycomb complex protein BMI-1 OS=Homo sapiens OX=9606 GN=BMI1 PE=1 SV=2;tr|R4GMX3|R4GMX3_HUMAN COMMD3-BMI1 readthrough OS=Homo sapiens OX=9606 GN=COMMD3-BMI1 PE=4 SV=1	0.641698	2.95969	0.0281943	60.401	S	SGNHQSSFANRPRKSSVNGSSATSSG_____	KS(0.325)S(0.642)VNGS(0.011)S(0.011)AT(0.006)S(0.003)S(0.003)G	2	11193	3562	316	316	13029	15634	52859	Polycomb complex protein BMI-1	BMI1	P35226	ANRPRKSSVNGSSAT-p	1	-4.77098	-4.7283	-4.87908	-4.99864	-4.48669	-5.18008	-4.85924	-4.9859	-4.5875	-4.77641	-4.95844	-3.08124	-2.28676	-4.7941	-2.81619	-3.17364	0.990164	0.0071313	0.982258	0.000442772	1.60311	0.000162344	0.000272435
Q9NSY1;H0Y9P1	1107;800	Q9NSY1	Q9NSY1	BMP-2-inducible protein kinase	BMP2K	sp|Q9NSY1|BMP2K_HUMAN BMP-2-inducible protein kinase OS=Homo sapiens OX=9606 GN=BMP2K PE=1 SV=2;tr|H0Y9P1|H0Y9P1_HUMAN BMP-2-inducible protein kinase (Fragment) OS=Homo sapiens OX=9606 GN=BMP2K PE=1 SV=1	0.995403	23.6199	4.5561e-11	159.06	S	RADHNTVLPGRPRQNSLHGSFHSADVLKMDD	QNS(0.995)LHGS(0.004)FHSADVLK	4	7031	2107	1107	1107	18850	22719	73820;73822;73823	BMP-2-inducible protein kinase	BMP2K	Q9NSY1	PGRPRQNSLHGSFHS-p	1	-4.61411	-4.31509	-4.79817	-4.49238	-4.2234	-4.63865	-4.64189	-4.66604	-4.37153	-4.63689	-4.63087	-2.73055	-3.28727	-3.1829	-3.25781	-4.08781	0.809669	-0.0758081	0.709746	4.97166e-05	1.28017	1.31781e-05	5.40159e-05
Q9NSY1;H0Y9P1;Q5H9B9	1014;707;264	Q9NSY1	Q9NSY1	BMP-2-inducible protein kinase;Putative BMP-2-inducible kinase-like protein	BMP2K;BMP2KL	sp|Q9NSY1|BMP2K_HUMAN BMP-2-inducible protein kinase OS=Homo sapiens OX=9606 GN=BMP2K PE=1 SV=2;tr|H0Y9P1|H0Y9P1_HUMAN BMP-2-inducible protein kinase (Fragment) OS=Homo sapiens OX=9606 GN=BMP2K PE=1 SV=1;sp|Q5H9B9|BM2KL_HUMAN Putative BMP-2-inducible kinas	0.618793	4.30949	0.0032175	71.031	T	GTPTSTKKTLKPTYRTPERARRHKKVGRRDS	T(0.011)LKPT(0.141)Y(0.229)RT(0.619)PER	4	23141	2107	1014	1014	27353	33188	112074	BMP-2-inducible protein kinase	BMP2K	Q9NSY1	TLKPTYRTPERARRH-p	1	-5.66109	-5.32523	-5.46465	-5.32307	-5.18871	-5.04725	-5.30801	-4.60713	-4.89602	-4.72358	-5.15717	-2.33137	-2.5423	-2.53711	-3.47126	-4.28051	0.329955	0.396619	0.194117	4.16619e-05	1.90587	1.07802e-05	2.89344e-06
Q14692	265	Q14692	Q14692	Ribosome biogenesis protein BMS1 homolog	BMS1	sp|Q14692|BMS1_HUMAN Ribosome biogenesis protein BMS1 homolog OS=Homo sapiens OX=9606 GN=BMS1 PE=1 SV=1	1	63.1635	0.00626117	92.943	T	QTSHPYILADRMEDLTNPEDIRTNIKCDRKV	MEDLT(1)NPEDIR	2	24825	4250	265	265	15866	19014	62959;62960	Ribosome biogenesis protein BMS1 homolog	BMS1	Q14692	ADRMEDLTNPEDIRT-p	1	-5.59333	-4.9561	-4.89144	-5.09082	-3.71385	-4.80041	-4.55115	-4.64251	-4.29741	-4.89337	-4.67478	-3.29886	-3.32476	-3.70943	-5.02394	-1.9602	0.709281	0.229148	0.581965	0.0259926	1.14841	0.0156897	0.00698198
O60238;H0YBC7	65;43	O60238	O60238	BCL2/adenovirus E1B 19 kDa protein-interacting protein 3-like	BNIP3L	sp|O60238|BNI3L_HUMAN BCL2/adenovirus E1B 19 kDa protein-interacting protein 3-like OS=Homo sapiens OX=9606 GN=BNIP3L PE=1 SV=1;tr|H0YBC7|H0YBC7_HUMAN BCL2/adenovirus E1B 19 kDa protein-interacting protein 3-like (Fragment) OS=Homo sapiens OX=9606 GN=BNIP3	0.649621	2.30003	0.00126947	71.073	S	GNGKNGGLEHVPSSSSIHNGDMEKILLDAQH	NGGLEHVPS(0.46)S(0.465)S(0.426)S(0.65)IHNGDMEK	4	7088	2117	65	65	16660	20135;20136;20137;20138	66287;66290;66296;66297	BCL2/adenovirus E1B 19 kDa protein-interacting protein 3-like	BNIP3L	O60238	EHVPSSSSIHNGDME-p	2	-4.53525	-4.50939	-4.59548	-4.94317	-4.26917	-4.27027	-4.66733	-4.84904	-4.46782	-4.68738	-4.98287	-3.90316	-3.0696	-2.87123	-2.66819	-3.92605	0.526428	-0.210434	0.376323	6.37952e-05	1.44324	1.76346e-05	0.000180169
O60238;H0YBC7	164;142	O60238	O60238	BCL2/adenovirus E1B 19 kDa protein-interacting protein 3-like	BNIP3L	sp|O60238|BNI3L_HUMAN BCL2/adenovirus E1B 19 kDa protein-interacting protein 3-like OS=Homo sapiens OX=9606 GN=BNIP3L PE=1 SV=1;tr|H0YBC7|H0YBC7_HUMAN BCL2/adenovirus E1B 19 kDa protein-interacting protein 3-like (Fragment) OS=Homo sapiens OX=9606 GN=BNIP3	0.689178	3.46677	0.00369752	88.056	S	ENIPPKEFHFRHPKRSVSLSMRKSGAMKKGG	RS(0.689)VS(0.31)LS(0.001)MR	3	7089	2117	164	164	21213;21214;26185;26186	25524;25525;31750;31751	84153	BCL2/adenovirus E1B 19 kDa protein-interacting protein 3-like	BNIP3L	O60238	HFRHPKRSVSLSMRK-p	1	-5.15064	-4.39841	-4.48793	-4.72075	-5.00785	-5.59263	-4.88397	-4.87201	-4.75675	-4.79505	-4.39928	-3.5144	-3.00005	-2.99506	-2.51386	-3.49491	0.660731	0.151627	0.52166	1.74194e-05	1.63775	3.94064e-06	3.51172e-06
O60238;H0YBC7	168;146	O60238	O60238	BCL2/adenovirus E1B 19 kDa protein-interacting protein 3-like	BNIP3L	sp|O60238|BNI3L_HUMAN BCL2/adenovirus E1B 19 kDa protein-interacting protein 3-like OS=Homo sapiens OX=9606 GN=BNIP3L PE=1 SV=1;tr|H0YBC7|H0YBC7_HUMAN BCL2/adenovirus E1B 19 kDa protein-interacting protein 3-like (Fragment) OS=Homo sapiens OX=9606 GN=BNIP3	0.91943	10.5736	0.00466245	137.9	S	PKEFHFRHPKRSVSLSMRKSGAMKKGGIFSA	SVS(0.081)LS(0.919)MR	2	7090	2117	168	168	21213;21214;26185;26186	25524;25525;31750;31751	106624;106625	BCL2/adenovirus E1B 19 kDa protein-interacting protein 3-like	BNIP3L	O60238	PKRSVSLSMRKSGAM-p	1	-5.27993	-4.64876	-4.95823	-5.24441	-5.11028	-5.39354	-4.7989	-4.48199	-4.38941	-4.66366	-3.90526	-3.53792	-2.84001	-3.0242	-2.59367	-3.75273	0.0367748	0.658016	0.0103122	0.00014983	1.29814	4.69683e-05	9.98384e-07
O60238;H0YBC7	64;42	O60238	O60238	BCL2/adenovirus E1B 19 kDa protein-interacting protein 3-like	BNIP3L	sp|O60238|BNI3L_HUMAN BCL2/adenovirus E1B 19 kDa protein-interacting protein 3-like OS=Homo sapiens OX=9606 GN=BNIP3L PE=1 SV=1;tr|H0YBC7|H0YBC7_HUMAN BCL2/adenovirus E1B 19 kDa protein-interacting protein 3-like (Fragment) OS=Homo sapiens OX=9606 GN=BNIP3	0.526123	0	4.87568e-05	145.33	S	NGNGKNGGLEHVPSSSSIHNGDMEKILLDAQ	NGGLEHVPS(0.324)S(0.597)S(0.526)S(0.552)IHNGDMEK	4	7087	2117	64	64	16660	20135;20136;20137;20138	66288;66290;66296;66297	BCL2/adenovirus E1B 19 kDa protein-interacting protein 3-like	BNIP3L	O60238	LEHVPSSSSIHNGDM-p	2	-5.12335	-5.02336	-5.22947	-5.50191	-4.91973	-4.77272	-5.09601	-5.15777	-4.87582	-4.98951	-5.20203	-3.47869	-2.91196	-2.51325	-2.35247	-3.66701	0.934516	0.0308652	0.892737	9.20399e-07	2.07955	1.22957e-07	3.69922e-07
O60238;H0YBC7	62;40	O60238	O60238	BCL2/adenovirus E1B 19 kDa protein-interacting protein 3-like	BNIP3L	sp|O60238|BNI3L_HUMAN BCL2/adenovirus E1B 19 kDa protein-interacting protein 3-like OS=Homo sapiens OX=9606 GN=BNIP3L PE=1 SV=1;tr|H0YBC7|H0YBC7_HUMAN BCL2/adenovirus E1B 19 kDa protein-interacting protein 3-like (Fragment) OS=Homo sapiens OX=9606 GN=BNIP3	0.969077	15.0609	4.87568e-05	145.33	S	NDNGNGKNGGLEHVPSSSSIHNGDMEKILLD	NGGLEHVPS(0.969)S(0.078)S(0.518)S(0.434)IHNGDMEK	3	7085	2117	62	62	16660	20135;20136;20137;20138	66288;66289;66290;66297	BCL2/adenovirus E1B 19 kDa protein-interacting protein 3-like	BNIP3L	O60238	GGLEHVPSSSSIHNG-p	2	-5.63481	-5.66477	-5.92381	-5.85454	-5.50957	-5.80437	-5.28808	-5.27634	-4.96178	-5.01162	-5.45965	-3.35409	-2.81921	-2.31366	-2.17643	-3.51461	0.0831555	0.532483	0.0308041	2.0516e-07	2.3639	2.05073e-08	7.67169e-09
Q8NFC6	1077	Q8NFC6	Q8NFC6	Biorientation of chromosomes in cell division protein 1-like 1	BOD1L1	sp|Q8NFC6|BD1L1_HUMAN Biorientation of chromosomes in cell division protein 1-like 1 OS=Homo sapiens OX=9606 GN=BOD1L1 PE=1 SV=2	0.986851	18.7536	0.0254372	57.328	S	MEKKLSRRLCENRRGSLSQEMAKGEEKLAAN	RGS(0.987)LS(0.013)QEMAK	3	16654	5030	1077	1077	20020	24111	78955	Biorientation of chromosomes in cell division protein 1-like 1	BOD1L1	Q8NFC6	LCENRRGSLSQEMAK-p	1	-4.74045	-4.60868	-4.22835	-4.22075	-4.59663	-4.62884	-4.54648	-4.59084	-4.34405	-4.50476	-4.60063	-3.90357	-2.47092	-3.64555	-3.47648	-3.36391	0.970614	-0.0134019	0.950379	0.000254236	1.14527	8.60737e-05	0.000177185
Q8NFC6	637	Q8NFC6	Q8NFC6	Biorientation of chromosomes in cell division protein 1-like 1	BOD1L1	sp|Q8NFC6|BD1L1_HUMAN Biorientation of chromosomes in cell division protein 1-like 1 OS=Homo sapiens OX=9606 GN=BOD1L1 PE=1 SV=2	0.7803	5.50433	0.00133798	117.26	S	HAKSEPSKPARRLSESLHVVDENKNESKLER	RLS(0.22)ES(0.78)LHVVDENK	3	16657	5030	637	637	20365	24516	80408	Biorientation of chromosomes in cell division protein 1-like 1	BOD1L1	Q8NFC6	PARRLSESLHVVDEN-p	1	-4.7797	-5.8112	-4.68724	-4.10585	-4.41542	-4.66976	-5.02179	-4.56037	-5.07265	-4.6234	-4.95009	-3.31523	-2.92688	-3.36834	-3.05936	-2.85538	0.789524	-0.1008	0.683536	1.5172e-05	1.74062	3.35379e-06	1.58763e-05
Q8NFC6	800	Q8NFC6	Q8NFC6	Biorientation of chromosomes in cell division protein 1-like 1	BOD1L1	sp|Q8NFC6|BD1L1_HUMAN Biorientation of chromosomes in cell division protein 1-like 1 OS=Homo sapiens OX=9606 GN=BOD1L1 PE=1 SV=2	1	24.9571	0.0155287	99.283	S	DKTERKSKHRNERKLSVLGKDGKPVSEYIIK	KLS(1)VLGK	3	16651	5030	800	800	12682	15231	51641;51642;51643;51644	Biorientation of chromosomes in cell division protein 1-like 1	BOD1L1	Q8NFC6	HRNERKLSVLGKDGK-p	1	-6.34096	-7.42109	-5.35684	-6.84363	-5.46918	-6.17807	-5.68028	-4.71189	-4.87858	-4.6193	-5.17065	-2.99717	-2.13854	-2.47271	-2.54833	-4.35782	0.0273542	1.25615	0.00700897	0.000374922	2.10923	0.000134306	1.64142e-06
Q8NFC6	832	Q8NFC6	Q8NFC6	Biorientation of chromosomes in cell division protein 1-like 1	BOD1L1	sp|Q8NFC6|BD1L1_HUMAN Biorientation of chromosomes in cell division protein 1-like 1 OS=Homo sapiens OX=9606 GN=BOD1L1 PE=1 SV=2	1	94.9087	0.0226595	102.01	S	DENVRKENNKKERRLSAEKTKAEHKSRRSSD	RLS(1)AEK	3	16655	5030	832	832	20349	24499	80367;80368	Biorientation of chromosomes in cell division protein 1-like 1	BOD1L1	Q8NFC6	NKKERRLSAEKTKAE-p	1	-4.47447	-5.3924	-5.82412	-5.57724	-5.58255	-6.31029	-4.50037	-5.52996	-4.86407	-5.51761	-5.49302	-3.14265	-2.54563	-2.96501	-2.40932	-3.13127	0.39425	0.345839	0.248389	3.99276e-06	2.34223	6.97909e-07	3.97827e-07
H7C560;P15056;A0A2R8Y8E0;A0A2U3TZI2;A0A2R8YDP5;A0A2R8Y679;A0A2R8Y492	432;432;472;472;432;113;131	H7C560	H7C560	Serine/threonine-protein kinase B-raf	BRAF	tr|H7C560|H7C560_HUMAN Non-specific serine/threonine protein kinase OS=Homo sapiens OX=9606 GN=BRAF PE=1 SV=2;sp|P15056|BRAF_HUMAN Serine/threonine-protein kinase B-raf OS=Homo sapiens OX=9606 GN=BRAF PE=1 SV=4;tr|A0A2R8Y8E0|A0A2R8Y8E0_HUMAN Non-specific s	0.875224	9.1828	2.63451e-12	177.41	S	QKSPGPQRERKSSSSSEDRNRMKTLGRRDSS	KSS(0.013)S(0.006)S(0.106)S(0.875)EDRNR	2	7603	2342	432	432	13017	15617	52802	Non-specific serine/threonine protein kinase	BRAF	H7C560	ERKSSSSSEDRNRMK-p	1	-5.43471	-4.43866	-6.56409	-4.31243	-4.1736	-6.45759	-3.84886	-3.76371	-3.66874	-3.23076	-3.59112	-3.55023	-3.42144	-3.64349	-3.60404	-4.29457	0.00629042	1.60954	0.000933831	0.871298	-0.0821161	0.8465	0.00298295
O95696	1052	O95696	O95696	Bromodomain-containing protein 1	BRD1	sp|O95696|BRD1_HUMAN Bromodomain-containing protein 1 OS=Homo sapiens OX=9606 GN=BRD1 PE=1 SV=1	0.890466	9.10068	6.58881e-08	183.06	S	DRAMNHLSRVHGEPTSDLSDID_________	VHGEPT(0.11)S(0.89)DLS(1)DID	2	9629	3009	1052	1052	29280	35545	119895;119896	Bromodomain-containing protein 1	BRD1	O95696	RVHGEPTSDLSDID_-p	2	-4.36157	-4.53744	-4.84154	-4.83265	-4.36456	-4.56446	-4.10167	-4.47495	-4.14892	-4.18197	-4.51082	-3.35088	-3.14384	-3.5917	-2.94375	-3.94552	0.236733	0.300038	0.123764	0.000711884	0.888525	0.000278261	2.68973e-05
O95696	1055	O95696	O95696	Bromodomain-containing protein 1	BRD1	sp|O95696|BRD1_HUMAN Bromodomain-containing protein 1 OS=Homo sapiens OX=9606 GN=BRD1 PE=1 SV=1	1	81.4729	6.58881e-08	183.06	S	MNHLSRVHGEPTSDLSDID____________	VHGEPT(0.5)S(0.5)DLS(1)DID	2	9630	3009	1055	1055	29280	35545	119895;119896	Bromodomain-containing protein 1	BRD1	O95696	GEPTSDLSDID____-p	2	-4.36157	-4.53744	-4.84154	-4.83265	-4.36456	-4.56446	-4.10167	-4.47495	-4.14892	-4.18197	-4.51082	-3.35088	-3.14384	-3.5917	-2.94375	-3.94552	0.236733	0.300038	0.123764	0.000711884	0.888525	0.000278261	2.68973e-05
O95696	1051	O95696	O95696	Bromodomain-containing protein 1	BRD1	sp|O95696|BRD1_HUMAN Bromodomain-containing protein 1 OS=Homo sapiens OX=9606 GN=BRD1 PE=1 SV=1	0.5	0	6.58881e-08	183.06	T	FDRAMNHLSRVHGEPTSDLSDID________	VHGEPT(0.5)S(0.5)DLS(1)DID	2	23712	3009	1051	1051	29280	35545	119896	Bromodomain-containing protein 1	BRD1	O95696	SRVHGEPTSDLSDID-p	2	-4.59582	-4.85889	-5.59501	-5.11643	-4.67196	-4.75378	-4.24256	-4.63694	-4.26394	-4.09979	-4.53317	-3.14398	-3.00345	-3.42449	-2.73625	-3.82111	0.0538538	0.5767	0.0172306	0.000364956	1.12942	0.000130053	2.98295e-06
O60885	601	O60885	O60885	Bromodomain-containing protein 4	BRD4	sp|O60885|BRD4_HUMAN Bromodomain-containing protein 4 OS=Homo sapiens OX=9606 GN=BRD4 PE=1 SV=2	0.999754	36.1962	1.74427e-11	211.49	S	KEPAPMKSKPPPTYESEEEDKCKPMSYEEKR	SKPPPTYES(1)EEEDK	3	9051	2832	601	601	23152	27958	93264;93265;93266;93267;93268;93269;93270	Bromodomain-containing protein 4	BRD4	O60885	KPPPTYESEEEDKCK-p	1	-4.31277	-4.53366	-4.87188	-4.84461	-4.02994	-4.87462	-4.31105	-4.25425	-4.0913	-4.36485	-4.29207	-3.42292	-3.18207	-3.39337	-3.26767	-3.66567	0.182412	0.315209	0.0866086	0.000448999	0.876366	0.000164901	1.26802e-05
O60885	1117	O60885	O60885	Bromodomain-containing protein 4	BRD4	sp|O60885|BRD4_HUMAN Bromodomain-containing protein 4 OS=Homo sapiens OX=9606 GN=BRD4 PE=1 SV=2	1	72.9679	0.00280035	120.99	S	VQPQPLVVVKEEKIHSPIIRSEPFSPSLRPE	IHS(1)PIIR	3	9049	2832	1117	1117	11321	13613	46773;46774;46775;46776;46777	Bromodomain-containing protein 4	BRD4	O60885	VKEEKIHSPIIRSEP-p	1	-5.41604	-4.9527	-5.77161	-5.27026	-6.02166	-6.54571	-4.81539	-4.20571	-4.94379	-4.2404	-4.49625	-3.11893	-2.59135	-2.99477	-3.21254	-2.83458	0.0034066	1.12269	0.000392028	5.93335e-05	1.58987	1.62032e-05	7.09433e-08
H7C128;H7C179;H7C127	275;279;279	H7C128	H7C128	NA	BRD8	tr|H7C128|H7C128_HUMAN Bromodomain-containing protein 8 (Fragment) OS=Homo sapiens OX=9606 GN=BRD8 PE=1 SV=1;tr|H7C179|H7C179_HUMAN Bromodomain-containing protein 8 (Fragment) OS=Homo sapiens OX=9606 GN=BRD8 PE=1 SV=1;tr|H7C127|H7C127_HUMAN Bromodomain-con	0.930689	11.2802	0.00106827	107.55	S	PLLSELLKKGSLLPTSPRLVNESEMAVASGH	GSLLPT(0.069)S(0.931)PR	2	7530	2314	275	275	9643	11625	40089	Bromodomain-containing protein 8 (Fragment)	BRD8	H7C128	KGSLLPTSPRLVNES-p	1	-4.53565	-4.55808	-4.82477	-4.30222	-4.44916	-4.44888	-4.46156	-4.39281	-4.14498	-4.46198	-4.59076	-3.89685	-2.99986	-2.71214	-3.28408	-4.23519	0.756771	0.109375	0.6423	0.00188661	0.984797	0.000834377	0.000530146
P55201;A0A5F9ZH11	865;863	P55201	P55201	Peregrin	BRPF1	sp|P55201|BRPF1_HUMAN Peregrin OS=Homo sapiens OX=9606 GN=BRPF1 PE=1 SV=2;tr|A0A5F9ZH11|A0A5F9ZH11_HUMAN Peregrin (Fragment) OS=Homo sapiens OX=9606 GN=BRPF1 PE=1 SV=1	0.567605	3.65909	7.97944e-10	133.15	S	AACDKDGQTDSAAEESSSQETSKGLGPNMSS	DGQT(0.002)DS(0.081)AAEES(0.568)S(0.244)S(0.105)QETSK	2	3402	893	865	865	3819	4553	15240	Peregrin	BRPF1	P55201	TDSAAEESSSQETSK-p	1	-4.67279	-4.14705	-4.63079	-4.49117	-4.23268	-4.42142	-4.68007	-4.5564	-4.39288	-4.51058	-4.78197	-3.32269	-2.96585	-3.25476	-3.36621	-3.63218	0.493441	-0.151731	0.34362	3.50021e-06	1.27604	5.98286e-07	7.48398e-06
O14981;A0A0A0MTH9	224;224	O14981	O14981	TATA-binding protein-associated factor 172	BTAF1	sp|O14981|BTAF1_HUMAN TATA-binding protein-associated factor 172 OS=Homo sapiens OX=9606 GN=BTAF1 PE=1 SV=2;tr|A0A0A0MTH9|A0A0A0MTH9_HUMAN TATA-binding protein-associated factor 172 OS=Homo sapiens OX=9606 GN=BTAF1 PE=1 SV=1	1	63.9196	6.59059e-12	161.84	S	KNKAKRMAKLFAKQRSRDAVETNEKSNDSTD	QRS(1)RDAVETNEK	4	1161	338	224	224	19105	23031	74863;74864;74865;74866;74867;74868;74869	TATA-binding protein-associated factor 172	BTAF1	O14981	KLFAKQRSRDAVETN-p	1	-4.26197	-4.5654	-5.1798	-4.19931	-4.6684	-5.06328	-5.10307	-4.64905	-4.70659	-4.39241	-4.71882	-3.41989	-2.96678	-3.06994	-2.79713	-3.69452	0.869628	-0.0576293	0.795404	2.0277e-05	1.52434	4.70598e-06	1.69893e-05
Q9P203;H0YJ41	1112;727	Q9P203	Q9P203	BTB/POZ domain-containing protein 7	BTBD7	sp|Q9P203|BTBD7_HUMAN BTB/POZ domain-containing protein 7 OS=Homo sapiens OX=9606 GN=BTBD7 PE=1 SV=3;tr|H0YJ41|H0YJ41_HUMAN BTB/POZ domain-containing protein 7 (Fragment) OS=Homo sapiens OX=9606 GN=BTBD7 PE=1 SV=1	0.931826	11.5857	0.00167886	75.463	S	LGHGAQRNTDLEREDSISRGRRSPSKPDFLY	NT(0.003)DLEREDS(0.932)IS(0.065)R	3	7205	2166	1112	1112	17368	20983	68822	BTB/POZ domain-containing protein 7	BTBD7	Q9P203	TDLEREDSISRGRRS-p	1	-5.20488	-4.97863	-4.58588	-4.63989	-5.0616	-5.35737	-4.97751	-4.78669	-5.00255	-4.65075	-5.22493	-3.41371	-3.01587	-2.7075	-3.50638	-2.46747	0.901713	0.0428882	0.841722	1.20079e-06	1.9063	1.68188e-07	4.43134e-07
E9PL10;Q96K17;P20290	33;33;82	E9PL10	E9PL10	Transcription factor BTF3;Transcription factor BTF3 homolog 4	BTF3L4;BTF3	tr|E9PL10|E9PL10_HUMAN Transcription factor BTF3 OS=Homo sapiens OX=9606 GN=BTF3L4 PE=1 SV=1;sp|Q96K17|BT3L4_HUMAN Transcription factor BTF3 homolog 4 OS=Homo sapiens OX=9606 GN=BTF3L4 PE=1 SV=1;sp|P20290|BTF3_HUMAN Transcription factor BTF3 OS=Homo sapien	0.9673	14.7102	0.00143615	134.75	T	KGTARRKKKVVHRTATADDKKLQSSLKKLAV	T(0.033)AT(0.967)ADDKK	3	22931	1733	33	33	26535;30379	32190;36861	108433;108434;108435;123704	Transcription factor BTF3	BTF3L4	E9PL10	KVVHRTATADDKKLQ-p	1	-5.62863	-5.31416	-5.05308	-4.27977	-5.78805	-5.62635	-5.70661	-4.53528	-5.34829	-4.36628	-4.67667	-3.3415	-3.16903	-3.13397	-4.30082	-1.80686	0.517901	0.355048	0.367866	0.000964803	1.77619	0.000393076	0.000119544
P62324	159	P62324	P62324	Protein BTG1	BTG1	sp|P62324|BTG1_HUMAN Protein BTG1 OS=Homo sapiens OX=9606 GN=BTG1 PE=1 SV=1	0.819789	7.89858	0.000669463	85.734	S	DSRISCKEELLLGRTSPSKNYNMMTVSG___	EELLLGRT(0.133)S(0.82)PS(0.047)K	3	12190	3899	159	159	5452	6547	22293;22294;22295	Protein BTG1	BTG1	P62324	ELLLGRTSPSKNYNM-p	1	-4.77225	-4.79163	-4.82226	-4.74094	-4.77381	-4.74983	-4.68117	-4.63845	-4.41924	-4.74753	-4.86745	-2.69786	-3.76266	-2.33201	-3.13877	-4.52142	0.817402	0.104351	0.720851	0.000707704	1.38022	0.000276281	0.0002381
Q9BRD0	151	Q9BRD0	Q9BRD0	BUD13 homolog	BUD13	sp|Q9BRD0|BUD13_HUMAN BUD13 homolog OS=Homo sapiens OX=9606 GN=BUD13 PE=1 SV=1	1	76.4115	3.84848e-09	165.02	S	PDPSPRKDRHDTPDPSPRRARHDTPDPSPLR	DRHDT(1)PDPS(1)PR	3	18367	5487	151	151	4469	5364	18106;18107;18108;18109	BUD13 homolog	BUD13	Q9BRD0	RHDTPDPSPRRARHD-p	2	-4.55355	-4.08764	-5.22244	-4.67992	-4.79632	-5.14978	-5.56561	-4.55859	-4.54814	-4.27948	-4.66768	-3.2852	-2.88292	-3.06194	-3.4653	-3.02231	0.951354	0.0243748	0.920525	3.77856e-05	1.58036	9.61957e-06	1.80288e-05
Q9BRD0	147	Q9BRD0	Q9BRD0	BUD13 homolog	BUD13	sp|Q9BRD0|BUD13_HUMAN BUD13 homolog OS=Homo sapiens OX=9606 GN=BUD13 PE=1 SV=1	1	76.4115	3.84848e-09	165.02	T	RHGTPDPSPRKDRHDTPDPSPRRARHDTPDP	DRHDT(1)PDPS(1)PR	3	25769	5487	147	147	4469	5364	18106;18107;18108;18109	BUD13 homolog	BUD13	Q9BRD0	PRKDRHDTPDPSPRR-p	2	-4.55355	-4.08764	-5.22244	-4.67992	-4.79632	-5.14978	-5.56561	-4.55859	-4.54814	-4.27948	-4.66768	-3.2852	-2.88292	-3.06194	-3.4653	-3.02231	0.951354	0.0243748	0.920525	3.77856e-05	1.58036	9.61957e-06	1.80288e-05
Q13895;F8WBL2	98;98	Q13895	Q13895	Bystin	BYSL	sp|Q13895|BYST_HUMAN Bystin OS=Homo sapiens OX=9606 GN=BYSL PE=1 SV=3;tr|F8WBL2|F8WBL2_HUMAN Bystin OS=Homo sapiens OX=9606 GN=BYSL PE=1 SV=1	1	105.423	7.73133e-42	277.6	S	RERTTRLGPRMPQDGSDDEDEEWPTLEKAAT	MPQDGS(1)DDEDEEWPTLEK	2	6599	1957	98	98	16159	19476;19477	64445;64446;64447;64448;64449	Bystin	BYSL	Q13895	PRMPQDGSDDEDEEW-p	1	-5.09823	-4.44177	-4.23695	-4.67786	-4.83652	-4.53869	-4.39197	-4.68922	-4.47858	-5.52591	-5.25255	-3.3902	-3.04715	-3.4186	-2.69397	-3.17049	0.48055	-0.22931	0.330907	8.89615e-06	1.72356	1.79843e-06	2.26966e-05
Q7L1Q6;H0Y503	411;127	Q7L1Q6	Q7L1Q6	Basic leucine zipper and W2 domain-containing protein 1	BZW1	sp|Q7L1Q6|BZW1_HUMAN Basic leucine zipper and W2 domain-containing protein 1 OS=Homo sapiens OX=9606 GN=BZW1 PE=1 SV=1;tr|H0Y503|H0Y503_HUMAN Basic leucine zipper and W2 domain-containing protein 1 (Fragment) OS=Homo sapiens OX=9606 GN=BZW1 PE=1 SV=1	1	60.3849	1.79453e-73	262.24	S	QMKKFVEWLKNAEEESESEAEEGD_______	NAEEES(1)ES(1)EAEEGD	2	15591	4748	411	411	16408	19834;19835	65463;65464;65465;65467;65469;65470;65471;65472	Basic leucine zipper and W2 domain-containing protein 1	BZW1	Q7L1Q6	LKNAEEESESEAEEG-p	2	-5.63505	-5.56055	-5.77741	-5.79408	-4.64942	-5.16936	-4.14017	-4.33757	-4.23064	-4.55904	-4.81969	-2.5115	-2.69867	-3.27505	-2.72979	-4.87543	0.0384723	1.01356	0.0109621	0.00916402	1.19934	0.00490588	3.56012e-05
Q7L1Q6;H0Y503	413;129	Q7L1Q6	Q7L1Q6	Basic leucine zipper and W2 domain-containing protein 1	BZW1	sp|Q7L1Q6|BZW1_HUMAN Basic leucine zipper and W2 domain-containing protein 1 OS=Homo sapiens OX=9606 GN=BZW1 PE=1 SV=1;tr|H0Y503|H0Y503_HUMAN Basic leucine zipper and W2 domain-containing protein 1 (Fragment) OS=Homo sapiens OX=9606 GN=BZW1 PE=1 SV=1	1	60.3849	1.79453e-73	262.24	S	KKFVEWLKNAEEESESEAEEGD_________	NAEEES(1)ES(1)EAEEGD	2	15592	4748	413	413	16408	19834;19835	65464;65466;65468;65469;65470;65471;65472	Basic leucine zipper and W2 domain-containing protein 1	BZW1	Q7L1Q6	NAEEESESEAEEGD_-p	2	-5.63505	-5.56055	-5.77741	-5.79408	-4.64942	-5.16936	-4.14017	-4.33757	-4.23064	-4.55904	-4.81969	-2.5115	-2.69867	-3.27505	-2.72979	-4.87543	0.0384723	1.01356	0.0109621	0.00916402	1.19934	0.00490588	3.56012e-05
Q9H2I8;M0R2H0;A0A087WWI0	153;10;181	Q9H2I8	Q9H2I8	Leucine-rich repeat-containing protein C10orf11	C10orf11	sp|Q9H2I8|LRMDA_HUMAN Leucine-rich melanocyte differentiation-associated protein OS=Homo sapiens OX=9606 GN=LRMDA PE=1 SV=1;tr|M0R2H0|M0R2H0_HUMAN Leucine-rich melanocyte differentiation-associated protein OS=Homo sapiens OX=9606 GN=LRMDA PE=1 SV=1;tr|A0A0	0.973356	15.6532	7.85362e-37	209.29	S	MKVVKPKASSEDVASSPERHYTPLPSASREL	ASSEDVAS(0.026)S(0.973)PERHYTPLPSASR	4	315	96	153	153	2517	3025	10168;10169;10170	Leucine-rich melanocyte differentiation-associated protein	LRMDA	Q9H2I8	SSEDVASSPERHYTP-p	1	-4.79563	-4.3412	-4.62795	-4.53209	-4.91544	-4.26044	-4.51379	-4.80284	-4.58419	-4.54471	-4.71258	-3.58227	-2.80053	-3.73733	-3.33791	-2.81095	0.864843	-0.0528288	0.788183	1.6163e-05	1.37782	3.61365e-06	1.35291e-05
Q9H7M9	248	Q9H7M9	Q9H7M9	Platelet receptor Gi24	C10orf54	sp|Q9H7M9|VISTA_HUMAN V-type immunoglobulin domain-containing suppressor of T-cell activation OS=Homo sapiens OX=9606 GN=VSIR PE=1 SV=3	0.5391	0.680618	1.26794e-13	105.9	S	MDSNIQGIENPGFEASPPAQGIPEAKVRHPL	AQELVRMDS(0.461)NIQGIENPGFEAS(0.539)PPAQGIPEAK	3	19080	5687	248	248	2003;15847	2413;2414;18986	8100;8101;8103	V-type immunoglobulin domain-containing suppressor of T-cell activation	VSIR	Q9H7M9	ENPGFEASPPAQGIP-p	1	-4.64438	-4.95623	-4.40417	-4.88729	-4.5557	-4.60995	-4.57809	-4.45481	-3.87288	-4.29883	-4.7249	-2.73729	-2.60087	-3.32308	-3.69394	-5.21246	0.571286	0.290386	0.422626	0.0472438	0.872373	0.0306277	0.00818318
Q9H7M9	235	Q9H7M9	Q9H7M9	Platelet receptor Gi24	C10orf54	sp|Q9H7M9|VISTA_HUMAN V-type immunoglobulin domain-containing suppressor of T-cell activation OS=Homo sapiens OX=9606 GN=VSIR PE=1 SV=3	1	120.93	4.97868e-131	347.93	S	QAASNRRAQELVRMDSNIQGIENPGFEASPP	AQELVRMDS(1)NIQGIENPGFEASPPAQGIPEAK	3	19079	5687	235	235	2003;15847	2413;2414;18986	8100;8101;8102;8104;62836;62837	V-type immunoglobulin domain-containing suppressor of T-cell activation	VSIR	Q9H7M9	QELVRMDSNIQGIEN-p	1	-4.92935	-5.32887	-4.58715	-5.38439	-4.77912	-4.97144	-4.70845	-4.37976	-3.85011	-4.2611	-4.69685	-2.60353	-2.42655	-3.25788	-3.64106	-5.21701	0.236938	0.617466	0.123891	0.045311	0.950046	0.0292123	0.00169184
Q6ZUT6;H0YM82	201;145	Q6ZUT6	Q6ZUT6	Uncharacterized protein C15orf52	C15orf52	sp|Q6ZUT6|CCD9B_HUMAN Coiled-coil domain-containing protein 9B OS=Homo sapiens OX=9606 GN=CCDC9B PE=1 SV=1;tr|H0YM82|H0YM82_HUMAN Coiled-coil domain-containing protein 9B (Fragment) OS=Homo sapiens OX=9606 GN=CCDC9B PE=1 SV=1	0.727533	5.85806	8.42043e-06	92.993	S	RNQGIEGSPGGRVTRSPPTQVAISSDSARKG	VT(0.189)RS(0.728)PPT(0.063)QVAIS(0.009)S(0.007)DS(0.004)ARK	4	15491	4716	201	201	30266	36721	123301;123303	Coiled-coil domain-containing protein 9B	CCDC9B	Q6ZUT6	PGGRVTRSPPTQVAI-p	1	-4.33809	-4.1958	-4.98759	-4.82863	-4.50166	-4.10531	-4.49365	-4.47878	-4.82824	-4.37738	-4.24162	-2.56682	-4.33762	-2.95895	-3.41074	-4.0411	0.985312	0.00891158	0.975002	0.00579415	1.02089	0.00293506	0.00393788
Q6ZUT6	55	Q6ZUT6	Q6ZUT6	Uncharacterized protein C15orf52	C15orf52	sp|Q6ZUT6|CCD9B_HUMAN Coiled-coil domain-containing protein 9B OS=Homo sapiens OX=9606 GN=CCDC9B PE=1 SV=1	0.999764	36.2682	0.00047372	106.58	S	VPAVAMHSAGTPRAESPMSRQEKDAELDRRI	AES(1)PMSRQEK	3	15487	4716	55	55	801	985;986	3444;3445;3446;3447	Coiled-coil domain-containing protein 9B	CCDC9B	Q6ZUT6	AGTPRAESPMSRQEK-p	1	-5.41402	-5.11731	-5.37144	-4.74539	-5.26151	-5.51316	-5.5879	-5.66229	-5.55053	-5.57171	-6.01186	-2.95932	-3.60569	-1.88595	-2.9999	-2.90355	0.182687	-0.439717	0.086806	6.19663e-08	2.80598	4.66261e-09	2.13313e-07
Q9BV29;H0YM19;H0YN78;H0YLI5;H0YMC0	103;103;103;103;103	Q9BV29	Q9BV29	Uncharacterized protein C15orf57	C15orf57	sp|Q9BV29|CCD32_HUMAN Coiled-coil domain-containing protein 32 OS=Homo sapiens OX=9606 GN=CCDC32 PE=1 SV=2;tr|H0YM19|H0YM19_HUMAN Coiled-coil domain-containing protein 32 OS=Homo sapiens OX=9606 GN=CCDC32 PE=1 SV=1;tr|H0YN78|H0YN78_HUMAN Coiled-coil domain	1	45.6025	0.0163843	86.313	T	IKGLNQEVTSKDMLRTLAQAKKECWDRFLQE	DMLRT(1)LAQAK	2	23178	2189	103	103	4258	5089	17012;17013;17014	Coiled-coil domain-containing protein 32	CCDC32	Q9BV29	TSKDMLRTLAQAKKE-p	1	-5.60703	-6.87511	-4.43229	-5.85493	-4.58974	-5.23894	-4.30934	-4.46781	-4.65057	-4.52285	-5.58452	-3.39325	-2.26352	-3.40915	-2.51176	-3.907	0.19437	0.725987	0.0944149	0.00338481	1.61008	0.00161467	9.16491e-05
Q9HAS0;J3QKQ1;J9JIC5;J3KRR1	19;19;19;11	Q9HAS0	Q9HAS0	Protein Njmu-R1	C17orf75	sp|Q9HAS0|NJMU_HUMAN Protein Njmu-R1 OS=Homo sapiens OX=9606 GN=C17orf75 PE=1 SV=2;tr|J3QKQ1|J3QKQ1_HUMAN Protein Njmu-R1 OS=Homo sapiens OX=9606 GN=C17orf75 PE=1 SV=1;tr|J9JIC5|J9JIC5_HUMAN Protein Njmu-R1 OS=Homo sapiens OX=9606 GN=C17orf75 PE=1 SV=1;tr|	0.935025	11.4345	8.96844e-79	291.37	S	SLQESMDGDEKELESSEEGGSAEERRLEPPS	ELES(0.969)S(0.935)EEGGS(0.096)AEER	2	7962	2454	19	19	6097	7332;7333	25239;25241;25242	Protein Njmu-R1	C17orf75	Q9HAS0	DEKELESSEEGGSAE-p	1	-6.54102	-7.6433	-7.11946	-9.94384	-6.50295	-6.67223	-5.62116	-4.63706	-5.27536	-5.42752	-5.95354	-2.62527	-2.23696	-2.46738	-1.9986	-5.3657	0.0223667	2.02087	0.00536037	0.00376879	2.44415	0.00181994	9.31356e-06
Q9HAS0;J3QKQ1;J9JIC5;J3KRR1	18;18;18;10	Q9HAS0	Q9HAS0	Protein Njmu-R1	C17orf75	sp|Q9HAS0|NJMU_HUMAN Protein Njmu-R1 OS=Homo sapiens OX=9606 GN=C17orf75 PE=1 SV=2;tr|J3QKQ1|J3QKQ1_HUMAN Protein Njmu-R1 OS=Homo sapiens OX=9606 GN=C17orf75 PE=1 SV=1;tr|J9JIC5|J9JIC5_HUMAN Protein Njmu-R1 OS=Homo sapiens OX=9606 GN=C17orf75 PE=1 SV=1;tr|	0.969044	14.6545	8.96844e-79	291.37	S	PSLQESMDGDEKELESSEEGGSAEERRLEPP	ELES(0.969)S(0.935)EEGGS(0.096)AEER	2	7961	2454	18	18	6097	7332;7333	25239;25240;25242	Protein Njmu-R1	C17orf75	Q9HAS0	GDEKELESSEEGGSA-p	1	-6.61502	-7.34833	-7.15634	-9.6176	-6.46053	-6.36647	-5.60174	-4.65903	-5.02744	-5.41922	-5.98014	-2.64545	-2.23037	-2.51316	-2.02392	-5.16512	0.0205076	1.9232	0.00480042	0.00250283	2.42191	0.00114849	6.06943e-06
Q53F19	530	Q53F19	Q53F19	Uncharacterized protein C17orf85	C17orf85	sp|Q53F19|NCBP3_HUMAN Nuclear cap-binding protein subunit 3 OS=Homo sapiens OX=9606 GN=NCBP3 PE=1 SV=2	1	48.4683	0.0101179	90.614	S	PSSDVHSRLGVPRQDSKGLYADTREKKSGNL	LGVPRQDS(1)K	3	14422	4435	530	530	14047	16852	56680;56681	Nuclear cap-binding protein subunit 3	NCBP3	Q53F19	LGVPRQDSKGLYADT-p	1	-4.95273	-4.94436	-5.55005	-5.21807	-5.6798	-5.26491	-5.09585	-4.01111	-5.33725	-4.03281	-4.2597	-3.96136	-2.89659	-2.77511	-4.07461	-2.26335	0.115265	0.720978	0.0472095	0.00287698	1.35314	0.00134478	4.14366e-05
Q96B23;A0A087WVF1	143;143	Q96B23	Q96B23	Uncharacterized protein C18orf25	C18orf25	sp|Q96B23|CR025_HUMAN Uncharacterized protein C18orf25 OS=Homo sapiens OX=9606 GN=C18orf25 PE=1 SV=3;tr|A0A087WVF1|A0A087WVF1_HUMAN Uncharacterized protein C18orf25 OS=Homo sapiens OX=9606 GN=C18orf25 PE=1 SV=1	0.749368	5.64647	2.48503e-05	152.59	S	PSGVSGATVGRKSRRSRSESETSTMAAKKNR	S(0.749)RS(0.204)ES(0.046)ETSTMAAK	3	220	75	143	143	24863	30087;30088	100915	Uncharacterized protein C18orf25	C18orf25	Q96B23	VGRKSRRSRSESETS-p	1	-4.53884	-4.42754	-5.07419	-4.78241	-4.71431	-5.31217	-4.39912	-4.14969	-3.9942	-4.06693	-4.29795	-2.8859	-4.98101	-2.74436	-4.04267	-2.9729	0.165865	0.626665	0.0764629	0.106534	0.656211	0.0757794	0.00271485
Q96B23;A0A087WVF1	145;145	Q96B23	Q96B23	Uncharacterized protein C18orf25	C18orf25	sp|Q96B23|CR025_HUMAN Uncharacterized protein C18orf25 OS=Homo sapiens OX=9606 GN=C18orf25 PE=1 SV=3;tr|A0A087WVF1|A0A087WVF1_HUMAN Uncharacterized protein C18orf25 OS=Homo sapiens OX=9606 GN=C18orf25 PE=1 SV=1	0.719689	7.04894	2.48503e-05	152.59	S	GVSGATVGRKSRRSRSESETSTMAAKKNRQS	S(0.142)RS(0.72)ES(0.108)ET(0.018)S(0.011)T(0.002)MAAK	3	221	75	145	145	24863	30087;30088	100914;100917;100919;100920;100921	Uncharacterized protein C18orf25	C18orf25	Q96B23	RKSRRSRSESETSTM-p	1	-4.58397	-4.45633	-4.89227	-4.61066	-4.48557	-4.97797	-4.31321	-4.17797	-4.02314	-3.98708	-4.22662	-3.03878	-4.74322	-2.93186	-3.99922	-2.99258	0.167003	0.52219	0.0772184	0.0769471	0.604471	0.0525753	0.00185878
Q9H425;E5RI90	175;132	Q9H425	Q9H425	Uncharacterized protein C1orf198	C1orf198	sp|Q9H425|CA198_HUMAN Uncharacterized protein C1orf198 OS=Homo sapiens OX=9606 GN=C1orf198 PE=1 SV=1;tr|E5RI90|E5RI90_HUMAN Uncharacterized protein C1orf198 (Fragment) OS=Homo sapiens OX=9606 GN=C1orf198 PE=1 SV=1	0.984288	19.0432	2.68385e-11	162.94	S	QGSQALKSSQGSRSSSLDALGPTRKEEEASF	S(0.003)S(0.012)S(0.984)LDALGPTRK	3	18982	5653	175	175	25456	30828	103332;103333;103334;103335;103336;103337	Uncharacterized protein C1orf198	C1orf198	Q9H425	SQGSRSSSLDALGPT-p	1	-5.66142	-5.60592	-6.18073	-4.55399	-5.4486	-6.02197	-5.22439	-3.91483	-4.32193	-3.90605	-4.61012	-2.2031	-3.40951	-3.86455	-3.97836	-2.54805	0.0204829	1.18331	0.00479131	0.011019	1.19475	0.00603306	2.19222e-05
A1L170;F8W6W0	18;18	A1L170	A1L170	Uncharacterized protein C1orf226	C1orf226	sp|A1L170|CA226_HUMAN Uncharacterized protein C1orf226 OS=Homo sapiens OX=9606 GN=C1orf226 PE=1 SV=1;tr|F8W6W0|F8W6W0_HUMAN Uncharacterized protein (Fragment) OS=Homo sapiens OX=9606 PE=4 SV=1	0.999592	33.8965	0.00765935	82.749	S	ENLNTALTPKLQASRSFPHLSKPVAPGSAPL	S(1)FPHLSK	3	3802	995	18	18	22435	27048	89641;89642	Uncharacterized protein C1orf226	C1orf226	A1L170	PKLQASRSFPHLSKP-p	1	-5.18216	-4.81253	-5.37448	-5.43637	-4.953	-4.91921	-4.73732	-4.81459	-4.62671	-4.71525	-4.99867	-2.07752	-3.57914	-3.10411	-2.62854	-4.54329	0.455339	0.334451	0.30665	0.00048531	1.59199	0.00018041	4.86509e-05
Q86YS7	659	Q86YS7	Q86YS7	C2 domain-containing protein 5	C2CD5	sp|Q86YS7|C2CD5_HUMAN C2 domain-containing protein 5 OS=Homo sapiens OX=9606 GN=C2CD5 PE=1 SV=1	0.981312	18.5036	2.17234e-84	326.86	S	PIPEPRQRSRLLRSQSESSDEVTELDLSHGK	S(0.014)QS(0.981)ES(0.756)S(0.249)DEVTELDLSHGK	3	16045	4863	659	659	14469;24634;24635	17341;29806;29807;29808;29809	58120;99978;99979;99981;99982;99984;99986;99987;99989;99990;99993;99994;99995;99996;99997;99998;100000	C2 domain-containing protein 5	C2CD5	Q86YS7	SRLLRSQSESSDEVT-p	2	-5.1823	-5.39547	-5.04084	-5.29139	-4.81106	-5.08251	-3.7658	-2.89951	-3.30804	-3.49077	-3.28685	-3.79858	-3.84654	-3.62828	-3.84334	-4.8031	3.29856e-05	1.78373	2.4981e-07	0.0193934	-0.633774	0.0113115	0.000156623
Q86YS7;H0YFE9	323;126	Q86YS7	Q86YS7	C2 domain-containing protein 5	C2CD5	sp|Q86YS7|C2CD5_HUMAN C2 domain-containing protein 5 OS=Homo sapiens OX=9606 GN=C2CD5 PE=1 SV=1;tr|H0YFE9|H0YFE9_HUMAN C2 domain-containing protein 5 (Fragment) OS=Homo sapiens OX=9606 GN=C2CD5 PE=1 SV=1	0.99261	21.2815	0.000392621	142.12	S	DTDLSLTPKTGMGSGSAGKEGGPFKALLRQQ	TGMGS(0.007)GS(0.993)AGK	2	16056	4863	323	323	27003	32762;32763	110553;110554;110557;110558	C2 domain-containing protein 5	C2CD5	Q86YS7	KTGMGSGSAGKEGGP-p	1	-4.70238	-4.73905	-5.29611	-5.08724	-4.87764	-4.95308	-4.43097	-4.12599	-4.19143	-4.6368	-4.51236	-3.15119	-2.98845	-3.41587	-3.23732	-3.03159	0.0119372	0.563075	0.00231609	6.34113e-06	1.21463	1.21344e-06	3.44877e-08
Q9BVC5;C9J4K0	193;151	Q9BVC5	Q9BVC5	Ashwin	C2orf49	sp|Q9BVC5|ASHWN_HUMAN Ashwin OS=Homo sapiens OX=9606 GN=C2orf49 PE=1 SV=1;tr|C9J4K0|C9J4K0_HUMAN Ashwin OS=Homo sapiens OX=9606 GN=C2orf49 PE=1 SV=1	0.998577	31.0787	0.000248696	122.46	S	THRKSPSGPVKSPPLSPVGTTPVKLKRAAPK	SPPLS(0.999)PVGT(0.001)TPVK	2	18463	5525	193	193	24218	29288;29289	97924;97925;97927;97929	Ashwin	C2orf49	Q9BVC5	PVKSPPLSPVGTTPV-p	1	-4.68516	-4.70599	-4.55182	-4.44685	-4.61378	-4.47819	-4.11064	-4.09094	-4.24855	-3.97231	-4.37102	-2.82425	-3.50175	-3.06229	-4.04323	-4.11896	0.145629	0.421608	0.0641872	0.0169608	0.648597	0.00975938	0.000304474
P21730	327	P21730	P21730	C5a anaphylatoxin chemotactic receptor 1	C5AR1	sp|P21730|C5AR1_HUMAN C5a anaphylatoxin chemotactic receptor 1 OS=Homo sapiens OX=9606 GN=C5AR1 PE=1 SV=2	1	69.9127	6.07236e-34	253.73	S	RKSLPSLLRNVLTEESVVRESKSFTRSTVDT	NVLTEES(1)VVRESK	3	10819	3409	327	327	17469;17470	21100;21101	69122;69123;69124;69125;69126;69127;69128	C5a anaphylatoxin chemotactic receptor 1	C5AR1	P21730	RNVLTEESVVRESKS-p	1	-5.15968	-5.48959	-5.36298	-5.37845	-5.53704	-5.17393	-5.42962	-5.75877	-4.31579	-5.80241	-6.26109	-4.04412	-1.64806	-4.33904	-2.07423	-3.99329	0.81831	-0.163259	0.722318	0.000440114	2.29379	0.000161208	0.000545109
Q8WVR3;B3KNS5	533;264	Q8WVR3	Q8WVR3	Uncharacterized protein C7orf43	C7orf43	sp|Q8WVR3|MA11_HUMAN Microtubule-associated protein 11 OS=Homo sapiens OX=9606 GN=MAP11 PE=1 SV=2;tr|B3KNS5|B3KNS5_HUMAN Microtubule-associated protein 11 OS=Homo sapiens OX=9606 GN=MAP11 PE=1 SV=1	0.963847	14.2587	0.0305966	58.37	S	FSHQQPSRSHLMRSGSVMERRAITPPVASPV	S(0.036)GS(0.964)VMERR	3	4226	1129	533	533	22744	27446;27447	91107;91108	Microtubule-associated protein 11	MAP11	Q8WVR3	SHLMRSGSVMERRAI-p	1	-4.83893	-4.87245	-4.39729	-4.72119	-4.50094	-4.87284	-4.28932	-3.45457	-4.56174	-3.94152	-3.12113	-4.39965	-3.28955	-3.39346	-3.61848	-3.71204	0.0209317	0.826954	0.00492564	0.53995	0.191021	0.482833	0.00213276
Q8WVR3;B3KNS5	517;248	Q8WVR3	Q8WVR3	Uncharacterized protein C7orf43	C7orf43	sp|Q8WVR3|MA11_HUMAN Microtubule-associated protein 11 OS=Homo sapiens OX=9606 GN=MAP11 PE=1 SV=2;tr|B3KNS5|B3KNS5_HUMAN Microtubule-associated protein 11 OS=Homo sapiens OX=9606 GN=MAP11 PE=1 SV=1	0.992551	23.3898	3.66594e-13	180.11	S	RDLVERHQASLGRSQSFSHQQPSRSHLMRSG	S(0.003)QS(0.993)FS(0.005)HQQPSR	3	4228	1129	517	517	24644	29818	100020;100021;100022	Microtubule-associated protein 11	MAP11	Q8WVR3	ASLGRSQSFSHQQPS-p	1	-5.13837	-4.52411	-4.95948	-4.60711	-4.96683	-5.90242	-4.30645	-3.27404	-4.3564	-3.65131	-3.17172	-4.51186	-3.03492	-3.38857	-3.43663	-4.07588	0.00629557	1.2644	0.000935877	0.875848	0.0624141	0.851455	0.00138178
Q9Y6J0;B5MEB3;A0A087WWW8	1927;352;1877	Q9Y6J0	Q9Y6J0	Calcineurin-binding protein cabin-1	CABIN1	sp|Q9Y6J0|CABIN_HUMAN Calcineurin-binding protein cabin-1 OS=Homo sapiens OX=9606 GN=CABIN1 PE=1 SV=1;tr|B5MEB3|B5MEB3_HUMAN Calcineurin binding protein 1, isoform CRA_c OS=Homo sapiens OX=9606 GN=CABIN1 PE=1 SV=1;tr|A0A087WWW8|A0A087WWW8_HUMAN Calcineurin	0.953753	13.1484	9.90941e-26	234.83	T	LGAAAQRQASGDTPTTPKHPKDSRENFFPVT	QASGDTPT(0.046)T(0.954)PK	2	21596	105	1927	1927	18097	21831	71128	Calcineurin-binding protein cabin-1	CABIN1	Q9Y6J0	ASGDTPTTPKHPKDS-p	1	-5.63362	-5.33256	-5.66939	-4.71028	-5.83699	-5.46508	-5.37626	-5.57534	-5.48799	-5.49294	-5.77803	-3.64431	-2.94967	-3.84312	-3.93055	-1.30534	0.866026	-0.100791	0.789967	4.42933e-05	2.40751	1.15721e-05	3.97173e-05
P27708;F8VPD4;H7C3Z5	1407;1344;52	P27708	P27708	CAD protein;Glutamine-dependent carbamoyl-phosphate synthase;Aspartate carbamoyltransferase;Dihydroorotase	CAD	sp|P27708|PYR1_HUMAN CAD protein OS=Homo sapiens OX=9606 GN=CAD PE=1 SV=3;tr|F8VPD4|F8VPD4_HUMAN Aspartate carbamoyltransferase OS=Homo sapiens OX=9606 GN=CAD PE=1 SV=1;tr|H7C3Z5|H7C3Z5_HUMAN CAD protein (Fragment) OS=Homo sapiens OX=9606 GN=CAD PE=1 SV=1	0.499999	0	0.00061998	139.31	S	VINLSMRGAGGRRLSSFVTKGYRTRRLAADF	RLS(0.5)S(0.5)FVTK	3	6350	1894	1407	1407	20427	24599	80779;80780	CAD protein	CAD	P27708	AGGRRLSSFVTKGYR-p	1	-5.0687	-4.32575	-4.73032	-4.34051	-4.97164	-5.02082	-4.65325	-4.24334	-4.01644	-4.16718	-5.3092	-3.14187	-2.42095	-4.08854	-3.58704	-3.42049	0.520584	0.265074	0.370747	0.0031387	1.14611	0.00148168	0.000391546
P27708;F8VPD4;H7C3Z5	1406;1343;51	P27708	P27708	CAD protein;Glutamine-dependent carbamoyl-phosphate synthase;Aspartate carbamoyltransferase;Dihydroorotase	CAD	sp|P27708|PYR1_HUMAN CAD protein OS=Homo sapiens OX=9606 GN=CAD PE=1 SV=3;tr|F8VPD4|F8VPD4_HUMAN Aspartate carbamoyltransferase OS=Homo sapiens OX=9606 GN=CAD PE=1 SV=1;tr|H7C3Z5|H7C3Z5_HUMAN CAD protein (Fragment) OS=Homo sapiens OX=9606 GN=CAD PE=1 SV=1	0.704902	3.78163	0.00061998	146.08	S	LVINLSMRGAGGRRLSSFVTKGYRTRRLAAD	RLS(0.705)S(0.295)FVTK	3	6349	1894	1406	1406	20427	24599	80776;80779;80780	CAD protein	CAD	P27708	GAGGRRLSSFVTKGY-p	1	-5.45806	-4.57379	-5.19856	-4.62156	-5.09686	-5.4118	-4.87059	-4.32584	-4.10281	-4.26697	-5.58111	-2.98963	-2.22799	-3.94276	-3.44939	-3.26971	0.319169	0.430643	0.185459	0.000909969	1.45356	0.000368063	5.12485e-05
P27708;F8VPD4	1859;1796	P27708	P27708	CAD protein;Glutamine-dependent carbamoyl-phosphate synthase;Aspartate carbamoyltransferase;Dihydroorotase	CAD	sp|P27708|PYR1_HUMAN CAD protein OS=Homo sapiens OX=9606 GN=CAD PE=1 SV=3;tr|F8VPD4|F8VPD4_HUMAN Aspartate carbamoyltransferase OS=Homo sapiens OX=9606 GN=CAD PE=1 SV=1	1	24.0456	8.9089e-06	138.03	S	LPDGRFHLPPRIHRASDPGLPAEEPKEKSSR	IHRAS(1)DPGLPAEEPK	4	6348	1894	1859	1859	11317	13608	46754;46755;46756;46757;46758;46759;46760;46761;46762	CAD protein	CAD	P27708	PPRIHRASDPGLPAE-p	1	-4.85656	-4.34047	-5.33634	-4.34885	-4.9868	-5.05577	-5.16867	-4.66222	-4.5625	-4.7551	-5.01911	-3.04584	-2.98126	-2.89691	-3.24546	-3.11056	0.96913	-0.0127227	0.948297	9.52163e-07	1.77751	1.28131e-07	4.96834e-07
Q9BY67;A0A087X1W8;A0A0A0MTJ8;X5DQS5	422;392;393;423	Q9BY67	Q9BY67	Cell adhesion molecule 1	CADM1	sp|Q9BY67|CADM1_HUMAN Cell adhesion molecule 1 OS=Homo sapiens OX=9606 GN=CADM1 PE=1 SV=2;tr|A0A087X1W8|A0A087X1W8_HUMAN Cell adhesion molecule 1 OS=Homo sapiens OX=9606 GN=CADM1 PE=1 SV=1;tr|A0A0A0MTJ8|A0A0A0MTJ8_HUMAN Cell adhesion molecule 1 (Fragment)	1	220.085	2.30209e-165	390.66	T	FTHEAKGADDAADADTAIINAEGGQNNSEEK	GADDAADADT(1)AIINAEGGQNNSEEK	3	21651	204	422	422	8059;8060	9703;9704	33505;33506;33507;33508;33510;33511	Cell adhesion molecule 1	CADM1	Q9BY67	DDAADADTAIINAEG-p	1	-4.87431	-5.08167	-4.93993	-5.07483	-4.68281	-4.80752	-4.68427	-4.8369	-4.28164	-4.46885	-4.97384	-2.84626	-4.00494	-2.03393	-2.98984	-5.27735	0.662825	0.261081	0.524188	0.017444	1.21863	0.010063	0.00384767
E9PGZ1	498	E9PGZ1	E9PGZ1	NA	CALD1	tr|E9PGZ1|E9PGZ1_HUMAN Caldesmon OS=Homo sapiens OX=9606 GN=CALD1 PE=1 SV=1	1	70.1776	3.3887e-05	157.35	S	SRINEWLTKTPDGNKSPAPKPSLTFCSSLFG	TPDGNKS(1)PAPK	3	5839	1688	498	498	27628	33524	113027;113028;113029	Caldesmon	CALD1	E9PGZ1	KTPDGNKSPAPKPSL-p	1	-6.25852	-6.07266	-5.60985	-5.94856	-6.3796	-7.75953	-6.5601	-5.55192	-4.77849	-5.07962	-6.99621	-5.12491	-3.28917	-5.0769	-4.50801	-0.716672	0.581567	0.544852	0.433474	0.0179614	2.05014	0.010398	0.00296308
E7EX44;A0A6Q8PGI1;Q05682	553;191;789	E7EX44;Q05682	Q05682	Caldesmon	CALD1	tr|E7EX44|E7EX44_HUMAN Caldesmon OS=Homo sapiens OX=9606 GN=CALD1 PE=1 SV=1;tr|A0A6Q8PGI1|A0A6Q8PGI1_HUMAN Caldesmon (Fragment) OS=Homo sapiens OX=9606 GN=CALD1 PE=4 SV=1;sp|Q05682|CALD1_HUMAN Caldesmon OS=Homo sapiens OX=9606 GN=CALD1 PE=1 SV=3	0.989797	20.3501	0.0225264	109.36	S	SKRNLWEKQSVDKVTSPTKV___________	VT(0.001)S(0.99)PT(0.009)K	2	5477	1615;4051	553;789	789	30287;30288	36748;36750	123386;123389;123390	Caldesmon	CALD1	E7EX44	QSVDKVTSPTKV___-p	1	-5.40715	-5.15994	-4.88998	-7.29471	-4.95986	-4.91969	-5.44495	-5.43949	-4.52442	-5.28565	-6.44335	-4.34318	-1.9651	-4.54027	-2.02372	-3.03119	0.991316	0.0109836	0.983848	0.00208818	2.24688	0.000934748	0.00137842
Q13557;D6R938;H0Y9J2	330;329;34	Q13557	Q13557	Calcium/calmodulin-dependent protein kinase type II subunit delta	CAMK2D	sp|Q13557|KCC2D_HUMAN Calcium/calmodulin-dependent protein kinase type II subunit delta OS=Homo sapiens OX=9606 GN=CAMK2D PE=1 SV=3;tr|D6R938|D6R938_HUMAN Calcium/calmodulin-dependent protein kinase OS=Homo sapiens OX=9606 GN=CAMK2D PE=1 SV=1;tr|H0Y9J2|H0Y	0.66919	0.241574	1.20654e-21	175.9	S	SAAKSLLKKPDGVKESTESSNTTIEDEDVKA	KPDGVKES(0.669)T(0.662)ES(0.665)S(0.665)NT(0.669)T(0.669)IEDEDVK	4	13391	4188	330	330	6913;12760	8343;8344;8345;15329;15330;15331;15332	51900;51901;51902;51903;51906	Calcium/calmodulin-dependent protein kinase type II subunit delta	CAMK2D	Q13557	KPDGVKESTESSNTT-p	3	-4.53906	-4.36052	-4.50771	-4.63314	-4.71805	-4.17117	-5.00612	-5.0014	-4.96394	-5.35231	-5.13748	-3.10569	-2.13419	-4.81386	-2.99502	-3.67434	0.174732	-0.603975	0.0818595	0.000270497	1.74763	9.23389e-05	0.00542254
Q13557;D6R938;H0Y9J2	331;330;35	Q13557	Q13557	Calcium/calmodulin-dependent protein kinase type II subunit delta	CAMK2D	sp|Q13557|KCC2D_HUMAN Calcium/calmodulin-dependent protein kinase type II subunit delta OS=Homo sapiens OX=9606 GN=CAMK2D PE=1 SV=3;tr|D6R938|D6R938_HUMAN Calcium/calmodulin-dependent protein kinase OS=Homo sapiens OX=9606 GN=CAMK2D PE=1 SV=1;tr|H0Y9J2|H0Y	0.647883	6.24777	4.7672e-16	171.46	T	AAKSLLKKPDGVKESTESSNTTIEDEDVKAR	ES(0.154)T(0.648)ES(0.095)S(0.095)NT(0.007)T(0.001)IEDEDVK	2	24751	4188	331	331	6913;12760	8343;8344;8345;15329;15330;15331;15332	29128;51900;51901;51903	Calcium/calmodulin-dependent protein kinase type II subunit delta	CAMK2D	Q13557	PDGVKESTESSNTTI-p	3	-4.65707	-4.38492	-4.49088	-4.53706	-4.67543	-4.22517	-4.84517	-5.14703	-4.86734	-5.35372	-5.22041	-3.16925	-2.1721	-4.63568	-2.96325	-3.60302	0.155129	-0.591645	0.0698964	0.000124052	1.77808	3.79026e-05	0.00262258
Q5T5Y3	1372	Q5T5Y3	Q5T5Y3	Calmodulin-regulated spectrin-associated protein 1	CAMSAP1	sp|Q5T5Y3|CAMP1_HUMAN Calmodulin-regulated spectrin-associated protein 1 OS=Homo sapiens OX=9606 GN=CAMSAP1 PE=1 SV=2	0.999782	37.9796	1.74645e-12	138.75	S	GLGKPKSKPKKPRPKSVHREESCSDSGTKCS	S(1)VHREESCSDSGTK	3	14819	4531	1372	1372	26066	31605	106129;106132;106135;106138	Calmodulin-regulated spectrin-associated protein 1	CAMSAP1	Q5T5Y3	PKKPRPKSVHREESC-p	1	-4.80402	-4.75439	-5.28136	-3.94896	-4.41113	-5.81239	-4.14075	-4.08021	-4.82998	-4.13853	-3.58998	-3.35035	-3.0326	-3.56069	-3.7365	-3.30651	0.0844915	0.679484	0.0314839	0.0362121	0.758561	0.0227343	0.00033935
Q5T5Y3	1378	Q5T5Y3	Q5T5Y3	Calmodulin-regulated spectrin-associated protein 1	CAMSAP1	sp|Q5T5Y3|CAMP1_HUMAN Calmodulin-regulated spectrin-associated protein 1 OS=Homo sapiens OX=9606 GN=CAMSAP1 PE=1 SV=2	0.974988	16.1614	1.59161e-32	258.89	S	SKPKKPRPKSVHREESCSDSGTKCSSTPDNL	SVHREES(0.975)CS(0.024)DS(0.001)GTK	3	14820	4531	1378	1378	26066	31605	106128;106130;106133;106134;106136;106137	Calmodulin-regulated spectrin-associated protein 1	CAMSAP1	Q5T5Y3	KSVHREESCSDSGTK-p	1	-6.46436	-6.54985	-6.4337	-5.86792	-6.5195	-7.37384	-4.62887	-2.36262	-4.90408	-4.00876	-2.23162	-4.75147	-4.32476	-2.84455	-4.11448	-3.25007	0.000435594	2.90767	1.67427e-05	0.702347	-0.229875	0.655762	0.000127186
Q5T5Y3	827	Q5T5Y3	Q5T5Y3	Calmodulin-regulated spectrin-associated protein 1	CAMSAP1	sp|Q5T5Y3|CAMP1_HUMAN Calmodulin-regulated spectrin-associated protein 1 OS=Homo sapiens OX=9606 GN=CAMSAP1 PE=1 SV=2	0.989138	19.5933	0.000941806	138.22	S	VKMTSFAERKLQRLNSCETKSSTSSSQKTTP	LQRLNS(0.989)CET(0.011)K	3	14809	4531	827	827	14640;14936	17538;17867	58625;58626;59511;59512	Calmodulin-regulated spectrin-associated protein 1	CAMSAP1	Q5T5Y3	RKLQRLNSCETKSST-p	1	-5.07029	-4.90979	-5.32251	-4.67453	-4.92925	-5.24074	-4.51614	-3.71435	-4.81023	-4.42638	-3.48818	-3.61035	-3.25575	-3.13495	-3.2914	-3.06071	0.0102734	0.833463	0.00186686	0.00257637	0.920424	0.00118694	3.20696e-06
Q08AD1	1313	Q08AD1	Q08AD1	Calmodulin-regulated spectrin-associated protein 2	CAMSAP2	sp|Q08AD1|CAMP2_HUMAN Calmodulin-regulated spectrin-associated protein 2 OS=Homo sapiens OX=9606 GN=CAMSAP2 PE=1 SV=3	0.973051	15.5966	2.32452e-16	168.76	S	DNESVHSGKRTPRSESVEGFLSPSRCGSRNG	S(0.027)ES(0.973)VEGFLSPSR	2	12817	4086	1313	1313	22325	26916;26917	89206;89207;89209;89212;89213;89214	Calmodulin-regulated spectrin-associated protein 2	CAMSAP2	Q08AD1	KRTPRSESVEGFLSP-p	2	-4.7753	-5.60426	-4.83295	-5.49884	-4.73238	-5.04729	-3.97801	-2.9931	-3.91684	-3.52245	-3.70644	-4.09507	-2.97144	-3.73934	-3.16831	-5.21928	0.00401071	1.45847	0.000491541	0.603288	-0.21532	0.548978	0.00383773
Q08AD1	1319	Q08AD1	Q08AD1	Calmodulin-regulated spectrin-associated protein 2	CAMSAP2	sp|Q08AD1|CAMP2_HUMAN Calmodulin-regulated spectrin-associated protein 2 OS=Homo sapiens OX=9606 GN=CAMSAP2 PE=1 SV=3	0.983971	17.8807	1.11269e-11	166.77	S	SGKRTPRSESVEGFLSPSRCGSRNGEKDWEN	SESVEGFLS(0.984)PS(0.016)R	2	12818	4086	1319	1319	22325	26916;26917	89206;89207;89208;89210;89211	Calmodulin-regulated spectrin-associated protein 2	CAMSAP2	Q08AD1	ESVEGFLSPSRCGSR-p	2	-4.7753	-5.60426	-4.83295	-5.49884	-4.73238	-5.04729	-3.97801	-2.9931	-3.91684	-3.52245	-3.70644	-4.09507	-2.97144	-3.73934	-3.16831	-5.21928	0.00401071	1.45847	0.000491541	0.603288	-0.21532	0.548978	0.00383773
Q08AD1	1311	Q08AD1	Q08AD1	Calmodulin-regulated spectrin-associated protein 2	CAMSAP2	sp|Q08AD1|CAMP2_HUMAN Calmodulin-regulated spectrin-associated protein 2 OS=Homo sapiens OX=9606 GN=CAMSAP2 PE=1 SV=3	0.5	0	2.32452e-16	168.76	S	TGDNESVHSGKRTPRSESVEGFLSPSRCGSR	S(0.5)ES(0.5)VEGFLSPSR	2	12816	4086	1311	1311	22325	26916;26917	89209	Calmodulin-regulated spectrin-associated protein 2	CAMSAP2	Q08AD1	SGKRTPRSESVEGFL-p	1	-5.14819	-5.71347	-5.21946	-5.10479	-4.56677	-5.38579	-3.98788	-2.96429	-4.39409	-3.85495	-2.71832	-3.80625	-4.44291	-2.96583	-3.71994	-4.33355	0.00160935	1.60584	0.00012863	0.494413	-0.26979	0.435188	0.00162902
Q08AD1	464	Q08AD1	Q08AD1	Calmodulin-regulated spectrin-associated protein 2	CAMSAP2	sp|Q08AD1|CAMP2_HUMAN Calmodulin-regulated spectrin-associated protein 2 OS=Homo sapiens OX=9606 GN=CAMSAP2 PE=1 SV=3	0.995308	24.3405	4.99972e-84	321.42	S	SVQRSTPNRGITRSISNEGLTLNNSHVSKHI	S(0.004)IS(0.995)NEGLT(0.001)LNNSHVSK	3	12820	4086	464	464	23065	27847	92815;92816;92818;92819;92820;92821	Calmodulin-regulated spectrin-associated protein 2	CAMSAP2	Q08AD1	RGITRSISNEGLTLN-p	1	-5.29393	-4.87028	-5.6963	-4.97406	-5.05674	-5.35431	-4.06177	-3.25344	-3.9666	-3.56162	-3.60323	-3.41766	-4.04376	-3.00108	-3.11703	-4.48473	0.000527064	1.51827	2.31771e-05	0.81556	0.0764808	0.782087	4.49733e-05
Q08AD1	862	Q08AD1	Q08AD1	Calmodulin-regulated spectrin-associated protein 2	CAMSAP2	sp|Q08AD1|CAMP2_HUMAN Calmodulin-regulated spectrin-associated protein 2 OS=Homo sapiens OX=9606 GN=CAMSAP2 PE=1 SV=3	0.999695	35.1512	3.40476e-14	207.95	S	DIKESMENPQAKWLKSPTTPIDPEKQWNLAS	S(1)PTT(1)PIDPEK	2	12823	4086	862	862	24433	29555;29556	99025;99026;99027;99028;99029;99030;99031;99032	Calmodulin-regulated spectrin-associated protein 2	CAMSAP2	Q08AD1	PQAKWLKSPTTPIDP-p	2	-5.40256	-6.13013	-5.59735	-6.03059	-5.66941	-5.93684	-3.97278	-4.11353	-3.90576	-3.95337	-4.5994	-3.69217	-2.504	-3.64265	-2.09991	-5.0989	0.00401481	1.68551	0.000493443	0.140589	0.701443	0.103467	4.46493e-05
Q08AD1	865	Q08AD1	Q08AD1	Calmodulin-regulated spectrin-associated protein 2	CAMSAP2	sp|Q08AD1|CAMP2_HUMAN Calmodulin-regulated spectrin-associated protein 2 OS=Homo sapiens OX=9606 GN=CAMSAP2 PE=1 SV=3	0.999821	37.464	3.40476e-14	207.95	T	ESMENPQAKWLKSPTTPIDPEKQWNLASPSE	S(1)PTT(1)PIDPEK	2	24625	4086	865	865	24433	29555;29556	99025;99026;99027	Calmodulin-regulated spectrin-associated protein 2	CAMSAP2	Q08AD1	KWLKSPTTPIDPEKQ-p	2	-5.40256	-6.13013	-5.59735	-6.03059	-5.66941	-5.93684	-3.97278	-4.11353	-3.90576	-3.95337	-4.5994	-3.69217	-2.504	-3.64265	-2.09991	-5.0989	0.00401481	1.68551	0.000493443	0.140589	0.701443	0.103467	4.46493e-05
P27824	583	P27824	P27824	Calnexin	CANX	sp|P27824|CALX_HUMAN Calnexin OS=Homo sapiens OX=9606 GN=CANX PE=1 SV=2	1	73.8517	4.69585e-87	314.45	S	EDRKPKAEEDEILNRSPRNRKPRRE______	PKAEEDEILNRS(1)PR	4	11008	3483	583	583	650;651;17748	802;804;21414	2790;2791;2792;2793;2794;2795;2796;2797;2798;2799;2800;2801;2802;2803;2804;2805;2806;2807;2808;2809;2810;2811;2812;2813;2814;2815;2816;2817;2818;2819;2820;2821;2822;2823;2824;2825;2826;2827;2828;2829;2830;2831;2832;2833;2834;2842;2843;2844;2845;69998;69999	Calnexin	CANX	P27824	EDEILNRSPRNRKPR-p	1	-5.22876	-5.38851	-5.53849	-5.72671	-5.2959	-5.29198	-5.01754	-4.9555	-4.93493	-5.03639	-5.17682	-3.00492	-2.5008	-2.83098	-2.23815	-4.30978	0.304818	0.387491	0.174017	9.18932e-06	2.04731	1.86854e-06	6.4809e-07
P47756	263	P47756	P47756	F-actin-capping protein subunit beta	CAPZB	sp|P47756|CAPZB_HUMAN F-actin-capping protein subunit beta OS=Homo sapiens OX=9606 GN=CAPZB PE=1 SV=4	1	63.9512	8.61878e-18	222.51	S	AIPDNQKFKQLQRELSQVLTQRQIYIQPDN_	QLQRELS(1)QVLTQR	3	11683	3671	263	263	6241;18710	7500;22540	25731;25732;25733;25734;25735;25736;25737;25738;73206;73207;73208;73209;73210;73211;73212;73213;73214;73215;73216;73217	F-actin-capping protein subunit beta	CAPZB	P47756	KQLQRELSQVLTQRQ-p	1	-5.54687	-6.41829	-5.89069	-6.2183	-5.18301	-6.13583	-5.03857	-4.43322	-4.48558	-4.46308	-4.64813	-3.37526	-3.03472	-2.0545	-2.89186	-3.40431	0.00175078	1.28512	0.000145067	5.3102e-05	1.66159	1.4216e-05	3.83369e-08
E5RGG3;E5RFV9;E5RFI5;E5RIN1;E5RHZ3	22;22;22;22;22	E5RGG3	E5RGG3	NA	CARD8	tr|E5RGG3|E5RGG3_HUMAN Caspase recruitment domain-containing protein 8 (Fragment) OS=Homo sapiens OX=9606 GN=CARD8 PE=1 SV=1;tr|E5RFV9|E5RFV9_HUMAN Caspase recruitment domain-containing protein 8 OS=Homo sapiens OX=9606 GN=CARD8 PE=1 SV=1;tr|E5RFI5|E5RFI5_	0.975818	16.8966	0.000170388	111.4	S	PEKSSSSEEELPRRDSGSSRNIDASKLIRLQ	SSSSEEELPRRDS(0.976)GS(0.02)S(0.004)R	3	5118	1507	22	22	25556	30945	103738;103741	Caspase recruitment domain-containing protein 8 (Fragment)	CARD8	E5RGG3	EELPRRDSGSSRNID-p	1	-4.9131	-4.97456	-4.82697	-4.92271	-5.03461	-4.599	-5.06586	-5.19665	-4.73245	-5.07785	-5.22703	-2.25499	-2.71361	-3.29601	-3.39309	-3.5558	0.550974	-0.181477	0.402193	6.13593e-07	2.01727	7.54999e-08	8.8444e-07
Q9Y2V2;H3BTK3;I3L3X8;H3BSW7;H3BUY4;H3BPY5;H3BNU9	30;30;30;30;30;30;30	Q9Y2V2	Q9Y2V2	Calcium-regulated heat stable protein 1	CARHSP1	sp|Q9Y2V2|CHSP1_HUMAN Calcium-regulated heat-stable protein 1 OS=Homo sapiens OX=9606 GN=CARHSP1 PE=1 SV=2;tr|H3BTK3|H3BTK3_HUMAN Calcium-regulated heat-stable protein 1 (Fragment) OS=Homo sapiens OX=9606 GN=CARHSP1 PE=1 SV=1;tr|I3L3X8|I3L3X8_HUMAN Calcium	0.989978	19.1353	0.000535635	133.91	S	QASVGLLDTPRSRERSPSPLRGNVVPSPLPT	ERS(0.99)PS(0.982)PLRGNVVPS(0.849)PLPT(0.179)R	4	7309	2231	30	30	6713;6714;24327;24769	8087;8088;8089;29426;29975	27753;27755;27756;27757;27758;27759;27760;27761;27762;27763;27764;100590	Calcium-regulated heat-stable protein 1	CARHSP1	Q9Y2V2	TPRSRERSPSPLRGN-p	3	-4.68795	-4.59418	-4.5513	-4.44743	-4.90475	-4.48542	-4.65495	-4.36243	-4.29002	-3.83966	-4.62468	-3.37893	-3.27154	-2.88204	-3.01008	-4.50563	0.464766	0.25749	0.31595	0.00439114	0.944705	0.00215838	0.000444583
Q9Y2V2;H3BTK3;I3L3X8;H3BSW7;H3BUY4;H3BPY5;H3BNU9	32;32;32;32;32;32;32	Q9Y2V2	Q9Y2V2	Calcium-regulated heat stable protein 1	CARHSP1	sp|Q9Y2V2|CHSP1_HUMAN Calcium-regulated heat-stable protein 1 OS=Homo sapiens OX=9606 GN=CARHSP1 PE=1 SV=2;tr|H3BTK3|H3BTK3_HUMAN Calcium-regulated heat-stable protein 1 (Fragment) OS=Homo sapiens OX=9606 GN=CARHSP1 PE=1 SV=1;tr|I3L3X8|I3L3X8_HUMAN Calcium	0.982371	16.6826	0.000535635	96.171	S	SVGLLDTPRSRERSPSPLRGNVVPSPLPTRR	ERS(0.99)PS(0.982)PLRGNVVPS(0.849)PLPT(0.179)R	4	7310	2231	32	32	6713;6714;24327;24769	8087;8088;8089;29426;29975	27754;27762;27763;27764	Calcium-regulated heat-stable protein 1	CARHSP1	Q9Y2V2	RSRERSPSPLRGNVV-p	3	-4.68795	-4.59418	-4.5513	-4.44743	-4.90475	-4.48542	-4.65495	-4.36243	-4.29002	-3.83966	-4.62468	-3.37893	-3.27154	-2.88204	-3.01008	-4.50563	0.464766	0.25749	0.31595	0.00439114	0.944705	0.00215838	0.000444583
Q9Y2V2;H3BTK3;I3L3X8;H3BSW7;H3BUY4;H3BPY5;H3BNU9	41;41;41;41;41;41;41	Q9Y2V2	Q9Y2V2	Calcium-regulated heat stable protein 1	CARHSP1	sp|Q9Y2V2|CHSP1_HUMAN Calcium-regulated heat-stable protein 1 OS=Homo sapiens OX=9606 GN=CARHSP1 PE=1 SV=2;tr|H3BTK3|H3BTK3_HUMAN Calcium-regulated heat-stable protein 1 (Fragment) OS=Homo sapiens OX=9606 GN=CARHSP1 PE=1 SV=1;tr|I3L3X8|I3L3X8_HUMAN Calcium	0.9952	23.1665	0.000166485	113.43	S	SRERSPSPLRGNVVPSPLPTRRTRTFSATVR	GNVVPS(0.995)PLPT(0.005)RR	3	7311	2231	41	41	6714;9238;24327	8088;8089;11123;29426	27762;27763;38387;38388	Calcium-regulated heat-stable protein 1	CARHSP1	Q9Y2V2	LRGNVVPSPLPTRRT-p	3	-4.68795	-4.59418	-4.5513	-4.44743	-4.90475	-4.48542	-4.65495	-4.36243	-4.29002	-3.83966	-4.62468	-3.37893	-3.27154	-2.88204	-3.01008	-4.50563	0.464766	0.25749	0.31595	0.00439114	0.944705	0.00215838	0.000444583
Q9Y2V2;H3BTK3;I3L3X8;H3BSW7;H3BUY4;H3BPY5;H3BNU9	52;52;52;52;52;52;52	Q9Y2V2	Q9Y2V2	Calcium-regulated heat stable protein 1	CARHSP1	sp|Q9Y2V2|CHSP1_HUMAN Calcium-regulated heat-stable protein 1 OS=Homo sapiens OX=9606 GN=CARHSP1 PE=1 SV=2;tr|H3BTK3|H3BTK3_HUMAN Calcium-regulated heat-stable protein 1 (Fragment) OS=Homo sapiens OX=9606 GN=CARHSP1 PE=1 SV=1;tr|I3L3X8|I3L3X8_HUMAN Calcium	0.999649	36.9968	4.58014e-05	166.77	S	NVVPSPLPTRRTRTFSATVRASQGPVYKGVC	TFS(1)ATVR	2	7313	2231	52	52	26925;27975	32672;33971	110233;110234;110235;110236;110237;110238;110239;114775;114776;114777;114778;114779;114780;114781;114782;114783;114784;114785	Calcium-regulated heat-stable protein 1	CARHSP1	Q9Y2V2	TRRTRTFSATVRASQ-p	1	-5.78953	-7.25983	-5.55062	-6.40596	-5.28719	-5.85023	-4.4417	-4.1125	-4.07409	-3.74333	-4.53668	-1.92123	-4.10087	-2.82083	-3.11281	-4.68278	0.00413064	1.84223	0.000515321	0.10382	0.853955	0.0735913	3.31478e-05
O15234	66	O15234	O15234	Protein CASC3	CASC3	sp|O15234|CASC3_HUMAN Protein CASC3 OS=Homo sapiens OX=9606 GN=CASC3 PE=1 SV=2	1	47.0528	0.0132489	69.672	S	QRGGRTGALHLRRVESGGAKSAEESECESED	RVES(1)GGAK	3	8625	2707	66	66	21348	25694	84856;84857	Protein CASC3	CASC3	O15234	LHLRRVESGGAKSAE-p	1	-4.70916	-5.01208	-4.94436	-5.99665	-4.65253	-5.13884	-4.49833	-4.35299	-4.27354	-4.1821	-4.34393	-3.13271	-3.05576	-3.17573	-3.14213	-3.22342	0.0100182	0.745426	0.00179968	0.000108813	1.18423	3.25686e-05	2.66554e-07
Q8WXE0	858	Q8WXE0	Q8WXE0	Caskin-2	CASKIN2	sp|Q8WXE0|CSKI2_HUMAN Caskin-2 OS=Homo sapiens OX=9606 GN=CASKIN2 PE=1 SV=2	0.99999	50.0091	0.0112891	104.89	S	PSVTPTPARGTPRSQSFALRARRKGPPPPPP	SQS(1)FALR	2	17132	5153	858	858	24639	29813	100011;100012;100013	Caskin-2	CASKIN2	Q8WXE0	RGTPRSQSFALRARR-p	1	-4.8452	-5.02877	-4.7385	-4.80201	-4.49797	-5.0124	-4.73537	-3.98219	-4.05164	-3.66965	-3.86365	-3.80909	-4.14191	-2.72563	-3.97812	-2.88889	0.0371441	0.760309	0.0104511	0.0882621	0.551773	0.0613774	0.00033287
P42574;C9JXR7;A8MVM1	26;26;26	P42574	P42574	Caspase-3;Caspase-3 subunit p17;Caspase-3 subunit p12	CASP3	sp|P42574|CASP3_HUMAN Caspase-3 OS=Homo sapiens OX=9606 GN=CASP3 PE=1 SV=2;tr|C9JXR7|C9JXR7_HUMAN Caspase-3 (Fragment) OS=Homo sapiens OX=9606 GN=CASP3 PE=1 SV=2;tr|A8MVM1|A8MVM1_HUMAN Caspase-3 OS=Homo sapiens OX=9606 GN=CASP3 PE=1 SV=2	0.931272	12.4068	3.15835e-13	159.06	S	KSIKNLEPKIIHGSESMDSGISLDNSYKMDY	IIHGS(0.054)ES(0.931)MDS(0.015)GISLDNSYK	3	4005	1075	26	26	11368	13668;13669	46913	Caspase-3	CASP3	P42574	KIIHGSESMDSGISL-p	1	-4.69009	-4.79111	-4.73184	-4.40362	-4.53949	-4.61507	-4.48936	-4.30406	-4.28774	-4.3643	-4.5011	-3.42767	-2.95936	-2.8139	-3.24818	-4.3677	0.442766	0.239224	0.293423	0.000926451	1.02595	0.000375635	8.73098e-05
Q9NQ75	305	Q9NQ75	Q9NQ75	Cas scaffolding protein family member 4	CASS4	sp|Q9NQ75|CASS4_HUMAN Cas scaffolding protein family member 4 OS=Homo sapiens OX=9606 GN=CASS4 PE=1 SV=2	0.977588	17.8603	8.90977e-06	151.82	S	LTPQLNNNVPMQKKLSLPEIPSYGFLVPRGT	KLS(0.978)LPEIPS(0.016)Y(0.006)GFLVPR	3	19315	5764	305	305	12652	15198	51503;51504;51505	Cas scaffolding protein family member 4	CASS4	Q9NQ75	VPMQKKLSLPEIPSY-p	1	-5.66249	-5.84965	-5.30369	-5.69083	-5.49005	-5.62687	-5.35478	-5.30719	-3.53799	-5.44825	-5.89685	-3.32506	-1.16638	-4.28677	-3.62722	-5.45506	0.537385	0.494921	0.387941	0.0289232	1.53691	0.0176743	0.00421545
A0A6Q8PGN6;A0A6Q8PGG5;A0A6Q8PFE5;A0A6Q8PFF6;H0Y7F0;H0Y9H6;H0YD33;E7EQA0;A0A6Q8PFL0;A0A0C4DGD1;A0A6Q8PH20;A0A0C4DGB5;P20810;E7EVY3;B7Z574;E7ES10;E9PCH5;A0A6Q8PG72;E9PDE4;E7EQ12	573;531;508;478;329;334;299;300;121;72;623;610;577;562;563;577;542;550;505;292	A0A6Q8PGN6;A0A6Q8PH20;E7EQ12	A0A6Q8PH20	Calpastatin	CAST	tr|A0A6Q8PGN6|A0A6Q8PGN6_HUMAN Calpastatin OS=Homo sapiens OX=9606 GN=CAST PE=4 SV=1;tr|A0A6Q8PGG5|A0A6Q8PGG5_HUMAN Calpastatin OS=Homo sapiens OX=9606 GN=CAST PE=4 SV=1;tr|A0A6Q8PFE5|A0A6Q8PFE5_HUMAN Calpastatin OS=Homo sapiens OX=9606 GN=CAST PE=4 SV=1;t	0.79171	5.79897	4.65975e-05	84.948	S	QSDKDLDDALDKLSDSLGQRQPDPDENKPME;SSDKDLDDALDKLSDSLGQRQPDPDENKPME	LS(0.208)DS(0.792)LGQRQPDPDENKPMEDK	4	3749	976;980;1555	573;623;292	623	15111	18070;18071	60057;60058;60059	Calpastatin	CAST	A0A6Q8PGN6	ALDKLSDSLGQRQPD-p	1	-4.53843	-4.77797	-4.21601	-5.00087	-4.56291	-4.41241	-4.67513	-5.31137	-4.75133	-5.04883	-5.18819	-3.48376	-3.0195	-3.04166	-2.19049	-4.88315	0.388156	-0.410205	0.243214	0.000567961	1.67126	0.000215853	0.00361011
A0A6Q8PGN6;A0A6Q8PGG5;A0A6Q8PFE5;A0A6Q8PFF6;H0Y7F0;H0Y9H6;H0YD33;E7EQA0;A0A6Q8PH20;A0A0C4DGB5;P20810;E7EVY3;B7Z574;E7ES10;E9PCH5;A0A6Q8PG72;E9PDE4;E7EQ12	496;453;430;401;251;257;222;222;545;532;499;485;485;499;464;472;427;214	A0A6Q8PGN6;A0A6Q8PH20;E7EQ12	A0A6Q8PH20	Calpastatin	CAST	tr|A0A6Q8PGN6|A0A6Q8PGN6_HUMAN Calpastatin OS=Homo sapiens OX=9606 GN=CAST PE=4 SV=1;tr|A0A6Q8PGG5|A0A6Q8PGG5_HUMAN Calpastatin OS=Homo sapiens OX=9606 GN=CAST PE=4 SV=1;tr|A0A6Q8PFE5|A0A6Q8PFE5_HUMAN Calpastatin OS=Homo sapiens OX=9606 GN=CAST PE=4 SV=1;t	1	25.155	0.0152741	62.466	S	EEVKDKDGKPLLPKESKEQLPPMSEDFLLDA	PLLPKES(1)K	3	3751	976;980;1555	496;545;214	545	17786	21461	70139;70140	Calpastatin	CAST	A0A6Q8PGN6	KPLLPKESKEQLPPM-p	1	-4.69859	-4.5956	-4.36943	-4.57114	-4.7101	-4.46339	-4.61469	-4.60275	-4.4568	-4.59844	-4.7402	-4.51329	-3.06225	-3.70556	-2.82178	-2.65887	0.936083	-0.0345345	0.895349	0.000672355	1.25023	0.000261222	0.000560372
A0A6Q8PH20;A0A0C4DGB5;H0YA91;H0Y944;D6RGF7;D6RBR1;E7EN75;A0A6Q8PG40	21;21;19;31;21;21;21;21	A0A6Q8PH20	A0A6Q8PH20	NA	CAST	tr|A0A6Q8PH20|A0A6Q8PH20_HUMAN Calpastatin OS=Homo sapiens OX=9606 GN=CAST PE=4 SV=1;tr|A0A0C4DGB5|A0A0C4DGB5_HUMAN Calpain inhibitor OS=Homo sapiens OX=9606 GN=CAST PE=1 SV=2;tr|H0YA91|H0YA91_HUMAN Calpain inhibitor (Fragment) OS=Homo sapiens OX=9606 GN=C	0.525868	1.65558	0.00919463	63.185	S	WWYKTHVSEKTSESPSKPGEKKGSDEKKAAS	T(0.041)S(0.074)ES(0.359)PS(0.526)KPGEK	3	3773	980	21	21	27153;28028	32951;34032	114985	Calpastatin	CAST	A0A6Q8PH20	EKTSESPSKPGEKKG-p	1	-4.59908	-4.52109	-4.65617	-4.60642	-4.68742	-4.6209	-5.50589	-5.4182	-4.70377	-5.01544	-5.80032	-3.81603	-3.63986	-2.50821	-3.71671	-2.18877	0.083224	-0.673544	0.0308532	1.05122e-05	2.11481	2.18548e-06	0.000295382
A0A6Q8PH20;A0A0C4DGB5;H0YA91;H0Y944;D6RGF7;D6RBR1;E7EN75;A0A6Q8PG40	40;40;38;50;40;40;40;40	A0A6Q8PH20	A0A6Q8PH20	NA	CAST	tr|A0A6Q8PH20|A0A6Q8PH20_HUMAN Calpastatin OS=Homo sapiens OX=9606 GN=CAST PE=4 SV=1;tr|A0A0C4DGB5|A0A0C4DGB5_HUMAN Calpain inhibitor OS=Homo sapiens OX=9606 GN=CAST PE=1 SV=2;tr|H0YA91|H0YA91_HUMAN Calpain inhibitor (Fragment) OS=Homo sapiens OX=9606 GN=C	0.98383	18.8791	0.00148808	100.04	S	EKKGSDEKKAASLGSSQSSRTYAGGTASATK	AAS(0.001)LGS(0.013)S(0.984)QS(0.003)SR	2	3770	980	40	40	293	358	1234;1235	Calpastatin	CAST	A0A6Q8PH20	KAASLGSSQSSRTYA-p	1	-4.87056	-6.00225	-4.5459	-5.4683	-4.71302	-4.72232	-5.12578	-5.00726	-5.07024	-5.06669	-5.23566	-2.19542	-2.9387	-3.48239	-2.51238	-4.33834	0.932188	-0.0474028	0.889298	9.54056e-05	2.00768	2.80312e-05	7.26665e-05
A0A6Q8PGN6;A0A6Q8PGG5;A0A6Q8PFE5;A0A6Q8PFF6;A0A6Q8PH20;A0A0C4DGB5;P20810;E7EVY3;B7Z574;E7ES10;E9PCH5;A0A6Q8PG72;H0YA91;H0Y944	132;102;94;94;181;181;135;121;121;135;113;121;152;213	A0A6Q8PGN6;A0A6Q8PH20	A0A6Q8PH20	Calpastatin	CAST	tr|A0A6Q8PGN6|A0A6Q8PGN6_HUMAN Calpastatin OS=Homo sapiens OX=9606 GN=CAST PE=4 SV=1;tr|A0A6Q8PGG5|A0A6Q8PGG5_HUMAN Calpastatin OS=Homo sapiens OX=9606 GN=CAST PE=4 SV=1;tr|A0A6Q8PFE5|A0A6Q8PFE5_HUMAN Calpastatin OS=Homo sapiens OX=9606 GN=CAST PE=4 SV=1;t	0.815147	6.44442	2.02559e-25	197.72	T	ISGKPGDKKKEKKSLTPAVPVESKPDKPSGK	S(0.185)LT(0.815)PAVPVESKPDKPSGK	4	22420	976;980	132;181	181	23710;23711	28623;28624	95604;95606	Calpastatin	CAST	A0A6Q8PGN6	KKEKKSLTPAVPVES-p	1	-4.91344	-4.69181	-4.81368	-4.41728	-4.70115	-4.88072	-5.04426	-4.57795	-4.51614	-4.63089	-5.08833	-2.63099	-2.93949	-3.78293	-3.99181	-2.63977	0.930824	-0.0351645	0.88739	4.62757e-05	1.57452	1.21568e-05	3.35546e-05
A0A6Q8PGN6;A0A6Q8PGG5;A0A6Q8PFE5;A0A6Q8PFF6;H0Y7F0;H0Y9H6;H0YD33;E7EQA0;A0A6Q8PH20;A0A0C4DGB5;P20810;E7EVY3;B7Z574;E7ES10;E9PCH5;A0A6Q8PG72;E9PDE4;E7EQ12;D6RC54	363;320;297;268;118;124;89;89;412;399;366;352;352;366;331;339;294;81;53	A0A6Q8PGN6;A0A6Q8PH20;E7EQ12	A0A6Q8PH20	Calpastatin	CAST	tr|A0A6Q8PGN6|A0A6Q8PGN6_HUMAN Calpastatin OS=Homo sapiens OX=9606 GN=CAST PE=4 SV=1;tr|A0A6Q8PGG5|A0A6Q8PGG5_HUMAN Calpastatin OS=Homo sapiens OX=9606 GN=CAST PE=4 SV=1;tr|A0A6Q8PFE5|A0A6Q8PFE5_HUMAN Calpastatin OS=Homo sapiens OX=9606 GN=CAST PE=4 SV=1;t	0.977001	16.2819	1.81315e-31	253.93	S	PLLPEPEEKPKPRSESELIDELSEDFDRSEC	S(0.023)ES(0.977)ELIDELSEDFDRSECK	3	3757	976;980;1555	363;412;81	412	22282	26865	88957;88959;88962;88964	Calpastatin	CAST	A0A6Q8PGN6	KPKPRSESELIDELS-p	1	-5.37612	-6.69834	-5.5387	-6.75297	-5.10153	-5.79124	-4.87176	-4.92389	-4.58932	-4.79021	-5.01941	-3.00668	-2.43454	-2.17319	-2.97661	-4.19646	0.0331571	1.03756	0.00899657	0.0002673	1.88142	9.11063e-05	1.46284e-06
A0A6Q8PH20;A0A0C4DGB5;P20810;E7EVY3;B7Z574;E7ES10;E9PCH5;A0A6Q8PG72;E9PDE4;H0YA91;H0Y944;E7EN75	98;98;52;38;38;52;30;38;30;96;130;120	A0A6Q8PH20	A0A6Q8PH20	Calpastatin	CAST	tr|A0A6Q8PH20|A0A6Q8PH20_HUMAN Calpastatin OS=Homo sapiens OX=9606 GN=CAST PE=4 SV=1;tr|A0A0C4DGB5|A0A0C4DGB5_HUMAN Calpain inhibitor OS=Homo sapiens OX=9606 GN=CAST PE=1 SV=2;sp|P20810|ICAL_HUMAN Calpastatin OS=Homo sapiens OX=9606 GN=CAST PE=1 SV=4;tr|E7	1	53.7981	0.0079519	107.83	S	KKSQSTKLSVVHEKKSQEGKPKEHTEPKSLP	S(1)QEGKPK	3	3771	980	98	98	24519	29666	99513;99514	Calpastatin	CAST	A0A6Q8PH20	SVVHEKKSQEGKPKE-p	1	-5.82178	-6.40758	-6.07938	-6.11348	-5.62985	-6.35849	-5.81082	-5.53218	-5.40217	-5.38264	-5.65645	-3.36502	-1.59781	-4.14549	-3.78943	-2.02445	0.318375	0.511577	0.184867	2.06115e-05	2.57241	4.8004e-06	1.44017e-06
A0A6Q8PGN6;A0A6Q8PGG5;A0A6Q8PFE5;A0A6Q8PFF6;H0Y7F0;H0Y9H6;H0YD33;E7EQA0;A0A6Q8PH20;A0A0C4DGB5;P20810;E7EVY3;B7Z574;E7ES10;E9PCH5;A0A6Q8PG72;E9PDE4;E7EQ12;D6RC54	370;327;304;275;125;131;96;96;419;406;373;359;359;373;338;346;301;88;60	A0A6Q8PGN6;A0A6Q8PH20;E7EQ12	A0A6Q8PH20	Calpastatin	CAST	tr|A0A6Q8PGN6|A0A6Q8PGN6_HUMAN Calpastatin OS=Homo sapiens OX=9606 GN=CAST PE=4 SV=1;tr|A0A6Q8PGG5|A0A6Q8PGG5_HUMAN Calpastatin OS=Homo sapiens OX=9606 GN=CAST PE=4 SV=1;tr|A0A6Q8PFE5|A0A6Q8PFE5_HUMAN Calpastatin OS=Homo sapiens OX=9606 GN=CAST PE=4 SV=1;t	0.99981	38.2836	7.52049e-08	175.86	S	EKPKPRSESELIDELSEDFDRSECKEKPSKP	SESELIDELS(1)EDFDRSECK	3	3758	976;980;1555	370;419;88	419	22282	26865	88956;88961;88963;88965	Calpastatin	CAST	A0A6Q8PGN6	SELIDELSEDFDRSE-p	1	-4.97809	-5.1922	-4.84556	-4.98635	-4.86316	-4.95857	-4.9687	-5.06733	-4.60145	-4.85376	-4.96343	-3.65066	-3.03419	-2.88222	-3.58327	-2.19944	0.816846	0.0797215	0.72019	2.97241e-06	1.82098	4.91851e-07	8.97993e-07
A0A6Q8PGN6;A0A6Q8PGG5;A0A6Q8PFE5;A0A6Q8PFF6;A0A6Q8PH20;A0A0C4DGB5;P20810;E7EVY3;B7Z574;E7ES10;E9PCH5;A0A6Q8PG72;E9PDE4;H0YA91;H0Y944;D6RGF7;D6RBR1;E7EN75	70;40;32;32;119;119;73;59;59;73;51;59;51;117;151;122;100;141	A0A6Q8PGN6;A0A6Q8PH20	A0A6Q8PH20	Calpastatin	CAST	tr|A0A6Q8PGN6|A0A6Q8PGN6_HUMAN Calpastatin OS=Homo sapiens OX=9606 GN=CAST PE=4 SV=1;tr|A0A6Q8PGG5|A0A6Q8PGG5_HUMAN Calpastatin OS=Homo sapiens OX=9606 GN=CAST PE=4 SV=1;tr|A0A6Q8PFE5|A0A6Q8PFE5_HUMAN Calpastatin OS=Homo sapiens OX=9606 GN=CAST PE=4 SV=1;t	0.745568	4.78022	1.0603e-124	359.65	T	KEHTEPKSLPKQASDTGSNDAHNKKAVSRSA;SQSTKPKSLPKQASDTGSNDAHNKKAVSRSA	QAS(0.248)DT(0.746)GS(0.006)NDAHNK	3	22419	976;980	70;119	119	18087;18088	21817;21819	71071;71074;71077	Calpastatin	CAST	A0A6Q8PGN6	LPKQASDTGSNDAHN-p	1	-6.17256	-6.37753	-6.81283	-6.03606	-6.41093	-6.64978	-5.67663	-4.82536	-5.08323	-4.95968	-4.91643	-2.9424	-1.56006	-3.98469	-3.55178	-2.63463	0.00664861	1.31768	0.00101272	4.01301e-05	2.15755	1.03185e-05	8.97413e-08
A0A6Q8PGN6;A0A6Q8PGG5;A0A6Q8PFE5;A0A6Q8PFF6;A0A6Q8PH20;A0A0C4DGB5;P20810;E7EVY3;B7Z574;E7ES10;E9PCH5;A0A6Q8PG72;E9PDE4;H0YA91;H0Y944;D6RGF7;D6RBR1;E7EN75	68;38;30;30;117;117;71;57;57;71;49;57;49;115;149;120;98;139	A0A6Q8PGN6;A0A6Q8PH20	A0A6Q8PH20	Calpastatin	CAST	tr|A0A6Q8PGN6|A0A6Q8PGN6_HUMAN Calpastatin OS=Homo sapiens OX=9606 GN=CAST PE=4 SV=1;tr|A0A6Q8PGG5|A0A6Q8PGG5_HUMAN Calpastatin OS=Homo sapiens OX=9606 GN=CAST PE=4 SV=1;tr|A0A6Q8PFE5|A0A6Q8PFE5_HUMAN Calpastatin OS=Homo sapiens OX=9606 GN=CAST PE=4 SV=1;t	0.980061	17.6151	1.0603e-124	359.65	S	KKSQSTKPKSLPKQASDTGSNDAHNKKAVSR;KPKEHTEPKSLPKQASDTGSNDAHNKKAVSR	QAS(0.98)DT(0.017)GS(0.003)NDAHNK	3	3753	976;980	68;117	117	18087;18088	21817;21819	71067;71069;71070;71072;71073;71074;71075;71076;71080;71081;71082;71083	Calpastatin	CAST	A0A6Q8PGN6	KSLPKQASDTGSNDA-p	1	-6.27369	-6.53816	-6.77123	-6.13564	-6.53951	-6.62537	-5.85373	-4.74368	-5.25742	-4.7768	-4.93076	-2.81433	-1.64044	-3.85035	-3.59176	-2.58352	0.00482361	1.36812	0.000643999	2.61066e-05	2.2164	6.29386e-06	5.10594e-08
Q03135;E9PCT5	37;26	Q03135	Q03135	Caveolin-1;Caveolin	CAV1	sp|Q03135|CAV1_HUMAN Caveolin-1 OS=Homo sapiens OX=9606 GN=CAV1 PE=1 SV=4;tr|E9PCT5|E9PCT5_HUMAN Caveolin OS=Homo sapiens OX=9606 GN=CAV1 PE=1 SV=1	1	59.177	3.96378e-06	178.67	S	GNIYKPNNKAMADELSEKQVYDAHTKEIDLV	AMADELS(1)EK	2	12621	4032	37	37	1721	2044;2045	6944;6945;6946;6947;6948;6949;6950;6951;6952	Caveolin-1	CAV1	Q03135	KAMADELSEKQVYDA-p	1	-4.85819	-4.98019	-4.28982	-5.16349	-4.37273	-4.80745	-4.4347	-4.16809	-3.73042	-3.92117	-4.80035	-3.23204	-2.44174	-4.61885	-3.41921	-3.89848	0.216002	0.534367	0.109312	0.0769146	0.688881	0.0525374	0.00268537
[truncated: 5,536 more rows]
[truncated: 2 more columns]

## Sheet: S10. SEGA sig logFC≥1 proteins
AAGAB
AAK1
ABCA1
ABCC1
ABCF1
ABCF3
ABI1
ABI2
ABL1
ABL1;ABL2
ABLIM1
ABLIM3
ACACA
ACAD9
ACAP1
ACAP2
ACBD3
ACBD5
ACIN1
ACLY
ACSS2
ACTN4
ACTR10
ADAM10
ADAM17
ADAM9
ADAP2;CENTA2
ADAR
ADD1
ADD3
ADNP
ADRBK1
ADRM1
AFAP1
AFAP1L1
AFF4
AFTPH
AGAP3
AGFG1
AHCTF1
AHCYL2;AHCYL1
AHNAK
AHNAK2
AIF1
AKAP1
AKAP11
AKAP12
AKAP13
AKAP2
AKAP8
AKT1
AKT1S1
AKTIP
ALDH3A2
ALG3
ALKBH5
ALPK1
ALS2
AMFR
AMOTL1
AMPD2
ANHX
ANK2
[truncated: 2,091 more rows]
