# Supplementary material for: The phosphoproteomic landscape of the neurological manifestations in tuberous sclerosis complex
Source: Acta Neuropathol. 2026 May 20;151(1):60. doi: 10.1007/s00401-026-03022-5 (PMC13190377; doi:10.1007/s00401-026-03022-5)
Supplement: Supplementary file 6 — Supplementary file6 (XLSX 46 KB) [file 401_2026_3022_MOESM6_ESM.xlsx]

## Sheet: CASE_SEGA
Input gene lists (genes demonstrating alternative splicing)				Common genes CASE vs SEGA
CASE ALL	Validated x 2	Validated x 3		CASE and validated x 2	CASE and validated x 3
EZH2	ABCA2	ABCB6		CTTN	CTTN
CTTN	ABCA5	ABCD4		BRD9	MAP3K7
BRD9	ABCB6	ACAD11		MAP3K7	ENAH
TMEM14C	ABCB9	ACADM		BIN1	ARHGAP17
FGFR1	ABCD4	ACADVL		STAT3	CD46
GNAS	ABCG1	ACY1		ENAH	EXOC7
MAP3K7	ABHD16A	ADAM15		ARHGAP17	MAP4K4
CEACAM1	ABHD5	ADD1		CD46	KIF21A
ITGA6	ACAA1	AGAP3		ZDHHC16	ZNF207
CASP8	ACAD10	AMDHD2		EXOC7	APP
AIMP2	ACAD11	ANAPC5		DCUN1D5	HNRNPDL
INTS3	ACAD8	ANXA4		IDI1	TIAL1
ALCAM	ACADM	ANXA7		VEGFA	RBCK1
BCOR	ACADSB	AP2A1		MAP4K4	EHMT2
CSF3R	ACADVL	AP2M1		ARAP1	SCRIB
BIN1	ACAP3	APP		TP53	BBX
CCDC50	ACAT1	APPL2		IFI44	USP5
DVL2	ACLY	ARHGAP17		KIF21A	STAG2
STAT3	ACOT7	ARSA		CA12	TTC8
ADD3	ACSF3	ASAH1		INF2	TRA2A
CLSTN1	ACSS2	ASPSCR1		ZNF207	COPS7A
DPF2	ACTN1	ATG13		APP	MARK3
EIF4H	ACTN4	ATG4B		HNRNPDL	GUSB
PICALM	ACY1	ATL1		EWSR1	PPHLN1
HIPK2	ADA	AUP1		HNRNPM	ENOSF1
BCLAF1	ADAM15	BAX		TIAL1	CALD1
FAM122B	ADD1	BBX		SRSF3	MACF1
RAC1	ADGRB2	CALCOCO1		PARP3	RBPJ
ENAH	ADH5	CALD1		TPM1	MYO6
ARHGAP17	ADPGK	CAPN2		MBD2	ADAM15
ANAPC10	AEBP1	CAPN3		TJP1	MRPL55
SPP1	AGAP1	CARD19		GLYR1	UPF3A
CD46	AGAP3	CC2D1A		FDPS	NSRP1
ESYT2	AGBL5	CCDC159		RBCK1	DDR1
ZDHHC16	AGK	CCNDBP1		HNRNPA2B1	SRRM1
EXOC7	AGPAT1	CCNH		AKAP13	EPB41L2
FLNB	AIFM1	CCNL2		EXOC1	CLTB
GCH1	AIG1	CD46		CADM1	MBP
ABCB7	AIRIM	CD63		FLNA	RTN4
ITGB1	AK6	CDC16		PALM	ANXA7
L1CAM	AKAP13	CDK11B		EIF4A2	AUP1
KAT5	AKAP7	CDK18		HDAC7	OSGEP
MBNL1	AKAP8L	CDK5RAP3		PTK2	NDUFS2
MAP2K7	AKAP9	CHKB		NTAN1	RBM3
DCUN1D5	AKIP1	CHURC1		VPS29	AGAP3
ERBB2	AKT1	CIAO3		EHMT2	BAX
PAK1	AKT2	CIRBP		CHD3	RELA
FAS	ALDH1A1	CLASP2		FUBP1	DNM2
NUMB	ALDH1L1	CLCN7		GABPB2	CLIP2
IDI1	ALDH3A2	CLIP1		MTMR14	MS4A7
VEGFA	ALDH7A1	CLIP2		SCRIB
CD44	ALDOA	CLTB		UBAP2L
CHD1L	ALG1	COA8		BBX
PARPBP	ALG5	COMMD3		CLASP1
CHEK2	ALG9	COPS7A		TPD52L2
AXL	ALKBH6	CPNE1		EEF1D
STRAP	ALS2CL	CRELD1		USP5
NCOR2	AMDHD2	CSTF3		AMZ2
MAP4K4	AMPD2	CTSB		ITGB3BP
SMARCA5	AMZ2	CTSF		STAG2
MCL1	ANAPC16	CTTN		TTC8
MRPL33	ANAPC2	CYRIB		NFE2L1
PUF60	ANAPC4	DCTN1		TRA2A
PKM	ANAPC5	DCUN1D4		UBTF
BCL2L1	ANAPC7	DDR1		RPAIN
KIF23	ANK2	DDRGK1		GOLGA4
BCL2L11	ANKRD13D	DDX39B		AKT2
PFKM	ANKRD36	DDX47		COPS7A
CCDC88C	ANKRD39	DHRS1		MADD
UROS	ANKRD42	DNAJB1		CASP2
FAM126A	ANKS6	DNM2		PHKG2
DHX32	ANO8	DPP7		AMPD2
HIF1A	ANXA4	DTNB		FGFR2
ARAP1	ANXA7	DYNC1I2		POMT1
MYO18A	AP1M1	EEF1B2		D2HGDH
TP53	AP1S2	EHMT2		CPSF1
IFI44	AP2A1	EIF2B5		ILF3
KIF21A	AP2M1	EMC8		LSR
CA12	AP3B1	EMC9		MARK3
ORAI2	AP3D1	EML3		SAT1
SNRPB	AP3S1	ENAH		ACAD8
BRCA2	APBA3	ENOSF1		GUSB
ATF2	APBB1IP	EPB41L2		MR1
PRMT1	APEH	ETFDH		PPHLN1
MACROH2A1	APLP2	EXOC7		SRSF7
ADAL	APOL2	FAM228B		HERPUD1
ECT2	APP	FAM50A		VDAC3
CD47	APPL2	FBXO25		NFIB
INF2	AQP1	FBXO9		FXYD1
ZNF207	ARAP1	FBXW5		TP53BP1
CUL4A	ARFGAP1	FHIP2B		CDK10
ATP2A1	ARFGAP2	FMNL2		UQCC1
APP	ARHGAP17	FPGS		THYN1
DOT1L	ARHGAP23	GPM6B		ENOSF1
MECOM	ARHGAP24	GSDMD		MGRN1
TIA1	ARHGAP42	GSN		ACAA1
ATR	ARHGDIA	GUSB		PIGQ
HNRNPDL	ARHGEF10	HAGHL		CALD1
EWSR1	ARHGEF10L	HBS1L		ADA
HNRNPM	ARHGEF3	HDAC1		MACF1
FYN	ARHGEF7	HDDC2		STX16
TIAL1	ARL13B	HGS		RBPJ
MEN1	ARMC9	HMBS		OSBPL9
SRSF3	ARMH1	HMGCL		ELMO2
AR	ARRDC2	HMGN3		ELF2
WT1	ARSA	HNRNPD		ZRANB2
MYO15B	ASAH1	HNRNPDL		CERS4
SYTL1	ASB6	HSD17B4		LRRC27
LZTR1	ASPA	HYI		TRPT1
ATRIP	ASPH	IDH2		TRIM27
PARP3	ASPSCR1	IDH3B		MLPH
SETD1A	ATF6B	IFT20		SRSF6
TPM1	ATF7IP2	IL11RA		PCBP4
MTERFD3	ATG12	ILVBL		AKAP9
BTG3	ATG13	IPO13		APLP2
CTNNB1	ATG4B	IVD		DLG1
MTA1	ATG7	KATNBL1		DNM1L
CDK2	ATIC	KIF21A		DOCK7
DNMT3B	ATL1	KLC1		FGFR1OP2
POLE	ATOSA	KLHDC2		ARFGAP2
CHEK1	ATP13A1	LAMP2		MINK1
CASP3	ATP2A2	LRCH4		MYO6
MBD2	ATP5F1D	LSS		RPS24
SLCO1B3	ATP5PB	LTBP3		MAGI1
LOXL4	ATP5PF	LUC7L3		ADAM15
MEIS2	ATP6V0B	MACF1		MYOF
TJP1	ATP6V1G2-DDX39B	MAGED2		MAST2
NDUFAF6	ATP6V1H	MAP3K7		MRPL55
GLYR1	ATPAF2	MAP4K4		LRRFIP2
MED24	ATXN7L1	MARK3		MPRIP
KDM6A	ATXN7L2	MARS1		PLOD2
FDPS	AUP1	MAX		UPF3A
RBCK1	B3GNTL1	MBP		HTRA2
LAS1L	B4GALT2	MCRIP2		EGFR
STK39	B9D1	MED17		ARFGAP1
CARM1	BAX	METTL26		DYNLL1
MKNK1	BAZ2A	MICALL2		WSB1
HNRNPA2B1	BBOF1	MIIP		RBM4
SETD5	BBS2	MITD1		RBM6
HNRNPH1	BBS9	MLLT1		NSRP1
TMPO	BBX	MRPL55		ELP2
IRAK4	BCAS1	MRPS5		NCAM1
AKAP8	BCAT2	MS4A7		DDR1
AKAP13	BCCIP	MTG1		MYL6
EXOC1	BCKDHB	MYO6		ASPH
FMNL3	BHLHE41	N4BP2L2		SRRM1
SSBP3	BICD2	NAGK		EPB41L2
KIF13A	BIN1	NARF		BCAS1
KIAA0226	BIN3	NDRG2		CLTB
APBB2	BIVM	NDUFA10		CDH18
NUMA1	BMPR1A	NDUFS2		MBP
CADM1	BOLA3	NDUFV3		PTPRR
FLNA	BORCS8	NEK9		RTN4
MLLT4	BRAT1	NELFE		ACTN1
PALM	BRD9	NENF		MYLK
DMPK	BRWD1	NOL3		ANXA7
THOC5	BSDC1	NPDC1		AUP1
EIF4A2	BTBD2	NPEPPS		MOG
EP400	BTBD7	NPTN		OSGEP
HDAC7	BUD31	NSRP1		NDUFS2
LEF1	C12orf60	NSUN5		QKI
PTK2	C12orf76	NVL		RBM3
MAPK11	C15orf40	OGFR		DCLK1
NTAN1	C16orf89	OSGEP		KDM5B
VPS29	C18orf32	OTUB1		NTRK2
CASC4	C19orf53	P4HTM		PTPA
ALAS1	C1S	PFKL		RAP1GDS1
MTSS1	C1orf131	PFN2		RAPGEF4
ARID5A	C1orf174	PHLDB1		STAT5A
EHMT2	C1orf21	PI4KA		UBE2B
PLEC	C1orf54	PICK1		PEX26
CHD3	C2	PITRM1		LMO7
CHCHD4	C2orf68	PLA2G4C		AGAP3
DGUOK	C4A	PLCD1		GFAP
E2F6	C9orf72	PMPCB		KIF1B
TNC	CA12	POLR2B		RUNX1
FUBP1	CA13	PPHLN1		UFD1
VDR	CADM1	PRKAG1		BAX
GABPB2	CALCOCO1	PRKAR1A		AKIP1
SETD4	CALD1	PSIP1		RELA
TEAD2	CAMLG	PSMA3		ALDH1A1
MANBAL	CAPN10	PTOV1		ARMC9
TMEM159	CAPN2	PTS		VPS45
TRAPPC2	CAPN3	QTRT1		DNAJB6
MTMR14	CAPN7	RAB24		DNM2
USP8	CAPNS1	RAB34		NFASC
SCRIB	CARD19	RBCK1		ARHGEF7
AXIN1	CARHSP1	RBM3		MRRF
UBAP2L	CARMIL1	RBPJ		DST
ACIN1	CASP2	REC8		U2SURP
BBX	CASTOR3P	RELA		RBM5
CDCA7	CASTOR3P	RNASE1		RAF1
CLASP1	CBX5	RNF126		SFPQ
CSAD	CC2D1A	RNF220		PRMT7
ERBB2IP	CCDC106	ROGDI		PCM1
TPD52L2	CCDC159	RP9P		VCAN
EEF1D	CCDC171	RTN4		CD55
USP5	CCDC28B	RUFY3		CLIP2
SPTAN1	CCDC51	RUSF1		ATP2A2
AMZ2	CCDC88A	S100A13		CDC42
CAPZB	CCDC97	SAP30BP		SRSF1
ITGB3BP	CCN5	SCRIB		TFRC
MAGOH	CCNDBP1	SCRN2		DDX5
GGT5	CCNH	SCYL1		TSGA10
MYO1B	CCNL2	SDHAF2		COMMD4
LPIN1	CCZ1	SEC11A		MS4A7
NT5C2	CD151	SEPTIN4		SNAP25
ODF2	CD276	SEPTIN8
PI4KB	CD2BP2	SERP2
PIP5K1C	CD36	SF3B2
POLB	CD46	SHTN1
MKNK2	CD55	SKIC3
PLAGL1	CD63	SLC25A29
RHOT1	CDC16	SLC44A2
SEC24B	CDC37	SLC4A2
SLC2A11	CDC42	SMARCD3
SMARCC2	CDC42BPB	SMIM29
STAG2	CDC42SE1	SNHG14
IQCB1	CDH18	SNRNP70
STAT6	CDK10	SOX2-OT
TTC8	CDK11B	SPATA20
NFE2L1	CDK18	SQSTM1
PRMT2	CDK19	SREBF1
RCC1	CDK2AP1	SRRM1
TRA2A	CDK5RAP1	SRSF2
UBTF	CDK5RAP3	SRSF5
YBX3	CDKN1A	SSBP4
EDN2	CDS2	STAG2
CCDC115	CELF4	STAMBP
AZIN1	CENPS-CORT	STX4
HMGCS1	CEP290	SUGP2
C5orf34	CERCAM	SUMF2
PEA15	CERS4	TAF11
INO80E	CERS5	TANGO2
CANT1	CFAP298	TBC1D9B
PEX5	CFAP298-TCP10L	TIAL1
PPP2R4	CFB	TIMP2
PSMG1	CFDP1	TMEM134
RPAIN	CHD2	TMEM165
SSFA2	CHD3	TMEM175
DBF4B	CHD4	TMEM205
TOP3B	CHI3L1	TNRC6A
U2AF1	CHKB	TPGS2
TEAD1	CHKB-CPT1B	TPM4
GOLGA4	CHKB-DT	TRA2A
MKI67	CHMP1A	TRA2B
HSD17B2	CHN2	TRAPPC12
SPAG9	CHPF2	TRAPPC2L
AKT2	CHST12	TTC8
COPS7A	CHTF8	TXNDC15
UBE2C	CHURC1	UBE2D4
SMN1	CIAO3	UBXN6
SMN2	CIRBP	UPF3A
MDM4	CIZ1	USP16
FASN	CKAP5	USP5
C8orf33	CKB	VPS41
SYT8	CLASP1	WASHC3
TIMP1	CLASP2	WDR11
NACAD	CLCC1	WDR13
MADD	CLCN7	WDR33
FNIP1	CLDND1	ZFAND2B
BRD8	CLIP1	ZFYVE21
POLDIP3	CLIP2	ZNF207
TBX19	CLIP4	ZSCAN18
CCNB1IP1	CLMN	ZSWIM7
GANAB	CLN6
NLGN2	CLPB
WDFY3	CLTB
ANKRD12	CLTC
BID	CLU
ESR1	CNIH3
SIRT1	CNIH4
TIAF1	CNNM2
MAPT	CNOT10
SYK	CNP
CSDE1	CNPY2-AS1
CASP2	CNTN1
BTN2A2	CNTN2
MZB1	COA8
2002-09-01	COASY
KAT2A	COBL
DMKN	COG1
CUL7	COG4
ITGB4	COG5
ATG3	COG6
CAPN1	COG7
DDX51	COG8
TRMT1	COL18A1
PHKG2	COL4A5
NDOR1	COMMD3
AMPD2	COMMD3-BMI1
ING4	COMMD4
RABL2A	COMMD5
CNTRL	COMMD7
SETDB1	COPA
TAF1C	COPE
EIF4G2	COPS7A
CASP9	COQ8A
FGFR2	COQ9
PTPMT1	CORO7-PAM16
PXN-AS1	COX4I1
TERT	CPB2-AS1
PHF21A	CPEB1
KMT2D	CPNE1
CNKSR2	CPNE2
PHGDH	CPSF1
POMT1	CPSF4
PKD1	CPSF6
D2HGDH	CPVL
MBNL2	CRB1
FILIP1	CRELD1
CES1	CRELD2
CLN5	CRIP2
KRT10	CRLS1
AKT3	CRTAP
CPSF1	CRYAB
CELF1	CRYGS
ILF3	CRYZL1
E2F1	CSNK2B
RALGPS2	CSRP1-AS1
ARAP2	CSTF1
LSR	CSTF3
MARK3	CSTPP1
ANKLE2	CTBS
BRCA1	CTNNA1
TANK	CTSA
SHPRH	CTSB
PPP2R5A	CTSF
PPP4R1	CTSK
SART3	CTSZ
PPP1R10	CTTN
PHF20L1	CUL9
U2AF1L4	CUTA
SMG7	CYLD
SLC2A1	CYP20A1
BIRC6	CYP2U1-AS1
MAPK9	CYREN
MAPK1	CYRIB
PTEN	CYTH1
PAXIP1	CZIB
TXLNA	D2HGDH
DVL1	DAP3
RNF20	DBNDD2
PRPF40A	DBP
BACH1	DBR1
EXO1	DCAF11
ATM	DCAF6
PALB2	DCLK1
C2CD5	DCN
ABI1	DCTN1
MELK	DCTN5
CRAT	DCUN1D4
SLC25A26	DCUN1D5
CDK5RAP2	DCXR
WDR45	DDB1
SAT1	DDB2
ACAD8	DDIT3
GUSB	DDR1
HMGCR	DDRGK1
KARS	DDX17
MR1	DDX39A
PPHLN1	DDX39B
RIPK2	DDX3X
SRSF7	DDX46
RAP1B	DDX47
HERPUD1	DDX5
RAN	DEF8
RBM39	DELE1
VDAC3	DFFA
SCEL	DGKQ
EHBP1	DGLUCY
FN1	DHRS1
DOCK9	DHRS12
CYP4F3	DIMT1
NFIB	DIPK2B
PTPRC	DKK3
ALG12	DLAT
FXYD1	DLG1
ARHGAP4	DLG3
TP53BP1	DMAC2L
USP4	DNAJB1
IDH3G	DNAJB12
CDK10	DNAJB2
UQCC1	DNAJB6
GUSBP11	DNAJC15
F8	DNAL1
GAS8	DNASE1L1
EED	DNM1L
PRRC2B	DNM2
THYN1	DNM3
P2RX5	DNPEP
HNRNPC	DOCK7
TAZ	DOHH
STARD3NL	DOK1
OS9	DPH1
ADAM12	DPP7
RFWD2	DST
LIMCH1	DTNA
ECHDC1	DTNB
AKR1A1	DTWD1
GOLGA2	DUBR
CAST	DUS1L
C1orf43	DUS2
ANKRD10	DUSP12
ENOSF1	DYNC1I2
MGRN1	DYNC2LI1
RNF10	DYNLL1
DMD	DYRK4
ACAA1	DZIP3
UCHL5	EBF4
STAG3L2	ECHDC2
FIP1L1	ECM1
EFNA1	EDEM2
SEC16A	EDF1
FAM76B	EDIL3-DT
CCDC53	EEF1A1
PIGQ	EEF1B2
ANKRD36B	EEF1D
GIT1	EEIG1
ACOT9	EFCAB2
NPRL3	EFEMP2
CALD1	EFTUD2
PCBP2	EGFR
SGCE	EHMT2
ADA	EIF2B5
CEP78	EIF3B
CEP164	EIF4A1
MACF1	EIF4A2
GSK3B	EIF6
STX16	ELAVL1
RBPJ	ELF2
OSBPL9	ELMO2
ODF2L	ELN
IVNS1ABP	ELP1
PCSK6	ELP2
PPP2R5D	ELP4
SETX	EMC10
ELMO2	EMC8
SCN5A	EMC9
ASUN	EMD
EXOC6	EMG1
PARP8	EML2
PPIE	EML3
SSR3	EMX2
CDKN2A	ENAH
ELF2	ENO1
MON2	ENO2
TERF1	ENOSF1
ZRANB2	ENPP2
HECTD1	ENSA
TBC1D7	EPB41L1
TPD52L1	EPB41L2
WNK1	EPB41L3
ASPM	EPB41L4A-AS1
SKA2	EPS8L2
CERS4	ERBIN
ABI2	ERCC6L2
LRRC27	ERGIC1
CASP1	ERI2
SSH1	ETFDH
THEM4	EVI5L
TRPT1	EVL
IKZF1	EWSR1
SLC35A1	EXD3
ARHGEF11	EXOC1
TRIM27	EXOC7
MLPH	EXOSC1
TCF7L2	EXOSC10
SRSF6	EXOSC3
INSR	EZH1
ZMYM2	FADS3
OSBPL3	FAH
ERCC1	FAHD2A
MUTYH	FAIM2
TSC1	FAM107B
TP73	FAM120B
C16orf62	FAM184A
RELL2	FAM228B
KLRG1	FAM229B
MYB	FAM3A
PCBP4	FAM47E
DAPK1	FAM50A
CCDC15	FAM53C
AKAP9	FASTKD1
SDCCAG8	FASTKD2
PML	FBN1
TSC2	FBXL19
VHL	FBXL2
CDC25B	FBXL9P
ACSF2	FBXL9P
BCL2L12	FBXO16
APLP2	FBXO22
UAP1	FBXO25
DLG1	FBXO3
CTNND1	FBXO31
DNM1L	FBXO32
MYBL2	FBXO42
CDC25A	FBXO7
DOCK7	FBXO9
MYH10	FBXW2
ZNF517	FBXW5
RAD17	FCSK
SEMA6A	FDPS
EPN3	FEZ1
ARID4B	FEZ2
FGFR1OP2	FGF1
ARFGAP2	FGF13
ZNF778	FGF2
NAP1L4	FGFR1OP2
TRIP10	FGFR2
APAF1	FHIP2B
MINK1	FHIT
MERTK	FHL3
TCIRG1	FIS1
MPG	FKBP11
MYO6	FKBP15
TUFT1	FLAD1
GRHL1	FLCN
MDM2	FLII
RPS24	FLNA
MAGI1	FMNL2
ARHGEF12	FOXRED1
MLH3	FPGS
AURKA	FRMD4A
RAD51	FTCDNL1
SLK	FTSJ1
BNIP1	FUBP1
ADAM15	FXR1
GTF2H2	FXYD1
RAD1	FZD3
CDK1	GABBR1
SUMO1	GABPB1-AS1
NFYA	GABPB2
PDGFA	GABRE
HAP1	GAK
MYOF	GARS1
MAST2	GAS6
CASP7	GASK1A
PBX3	GATB
PRKDC	GBA2
SLC37A2	GCA
AURKB	GCOM1
ADAM7	GET1
VPS39	GET3
MRPL55	GFAP
SYNE2	GGCT
STX2	GGCX
PTBP2	GIGYF2
LRRFIP2	GIPC1
MPRIP	GK5
PLK3	GLB1
CSNK1G3	GLE1
VLDLR	GLG1
CENPE	GLMP
TNIK	GLYR1
TNFAIP3	GMPPA
PLOD2	GMPR2
UPF3A	GNB1
TNIP1	GNB5
CCDC138	GNL1
RBM15	GNPTAB
PILRA	GNPTG
NUF2	GNS
RASSF8	GOLGA4
PPP3CC	GOLGA7
PPP5C	GPATCH2
HTRA2	GPM6A
EGFR	GPM6B
RBM27	GPR108
KTN1	GPRASP3
TMEM33	GPRC5B
CMTM7	GPS1
FNBP4	GPS2
SLIT2	GPSM2
STT3A	GPT2
ARFGAP1	GPX4
CLK2	GRIA1
C4BPB	GRIPAP1
VCL	GRWD1
CHCHD7	GSAP
DYNLL1	GSDMD
2006-09-01	GSN
HINT2	GTDC1
CHTF18	GTF2H4
CDK8	GTF2I
TTI1	GTF2IRD2B
FGFR3	GTF3C5
NME1	GUK1
MST1R	GUSB
MET	GUSBP1
PAX6	H2AZ2
SREK1	H2BC4
WSB1	H3-3B
FMR1	HACE1
AKAP17A	HAGH
RHBDD2	HAGHL
RBM4	HARS1
RBM6	HARS2
TBL1X	HAUS8
NSRP1	HBS1L
LTBP1	HCFC1R1
ELP2	HDAC1
PRPF4B	HDAC6
PLAU	HDAC7
NME2	HDAC8
PTK7	HDDC2
NCAM1	HDHD5
DDR1	HDLBP
SCML1	HEATR5A
MYL6	HEPH
CKLF	HERC4
HNRNPAB	HERPUD1
PAPOLG	HEXB
ASPH	HEY1
SRRM1	HGS
EPB41L2	HIKESHI
PARD3	HIP1R
CD164	HIRIP3
TCF20	HLA-B
PTK6	HLA-F
SLC38A2	HLA-F-AS1
ADAM33	HM13
STRN3	HMBS
BCAS1	HMGCL
CLTB	HMGN1
CDH18	HMGN3
DEPDC1	HNRNPA2B1
F11R	HNRNPD
ITGA5	HNRNPDL
KCNC2	HNRNPM
LAIR1	HNRNPU
MBP	HNRNPUL2-BSCL2
MNT	HOMER2
PPP2R2C	HOOK2
PTPRR	HP1BP3
RAB3A	HPS1
RGS7	HSD17B4
RTN4	HSD17B7
SNCB	HSDL1
SPOCK3	HSF4
ST18	HSP90AA1
TRPV4	HSPA9
ACTN1	HSPBAP1
COL6A3	HTD2
GBA	HTRA2
LRP8	HUS1
CDH11	HYAL2
STK25	HYI
CASP4	ID2-AS1
CST2	IDH2
MUC4	IDH3B
PSD	IDI1
NACA	IFI44
ESR2	IFIT3
MYLK	IFNAR2
RBFOX2	IFT172
USP33	IFT20
ANXA7	IFT22
NGLY1	IFT43
DUSP11	IGSF11
MTOR	IGSF8
MCM7	IKBKB
AUP1	IL11RA
MOG	IL17RC
CALU	IL33
COL11A1	ILF3
TPM2	ILK
CEP135	ILKAP
RNF2	ILVBL
SMURF2	IMMT
PPOX	INF2
CRNDE	ING2
DXO	INO80C
RNPEPL1	INPP4A
XRCC3	INPP5K
BRPF1	INTS10
SYNGAP1	INTS11
RPL22L1	IP6K2
WWC1	IPO13
DPH5	IPO4
DLST	IQGAP2
USP9X	IQSEC1
OSGEP	IQSEC2
ZMYND8	IREB2
CDC23	IRF9
MID1	IST1
RAD50	ITFG2
RFNG	ITGA3
RECQL4	ITGB3BP
AP1G2	ITPA
PIEZO1	ITPRID2
ABCC5	ITSN1
NDUFS2	IVD
CDC20	JPX
QKI	JTB
ESPL1	KALRN
NUDC	KANK2
TNFRSF10B	KAT8
RBM3	KATNAL1
ATAD2	KATNAL2
BIRC5	KATNBL1
CA9	KCNH8
C3orf33	KCNIP2
CD274	KCNIP4
CD40	KDM5B
CD33	KIAA0408
CD82	KIAA2013
DCLK1	KIDINS220
CDC25C	KIF1B
CYP26B1	KIF21A
FANCE	KIF6
FBXO4	KIF9-AS1
GLI1	KITLG
GSDMB	KIZ
HMMR	KLC1
HNRNPA1	KLF3
IGF-I	KLHDC2
IL24	KNOP1
KCNJ3	KPNB1
HAMP	KRBOX4
HYAL4	L3MBTL1
KDM5B	LAMB1
KLF4	LAMP2
KLK12	LARP1
KLK8	LAT
KRAS	LDLRAD4
LGR5	LHPP
LOXL2	LIAS
MTDH	LINC00595
NFIX	LINC00667
NF2	LINC00856
NMUR2	LINC00963
NPM1	LINC02245
NRP1	LINC03006
NTRK2	LINC03073
NT5E	LINC03122
OLR1	LIPE-AS1
OTUD6B	LITATS1
PDSS2	LMNA
PLAUR	LMO7
POSTN	LPCAT3
PPARA	LRCH3
PRRX1	LRCH4
PTPA	LRP12
PVR	LRP2
RAD51C	LRRC1
RAP1GDS1	LRRC14
RAPGEF4	LRRC27
RPAP3	LRRFIP2
SAMHD1	LSAMP
SDHC	LSR
SPRY4	LSS
STAT5A	LTBP3
TF	LTO1
TFF2	LUC7L3
TP53BP2	LYPLAL1
TNFSF10	LYVE1
UBE2B	MACF1
YTHDC1	MACROD2
ZFX	MACROH2A2
SLC3A2	MADD
MARK2	MAGED2
PIP5K1A	MAGI1
PEX26	MAGOHB
DIAPH1	MAN1C1
LMO7	MAN2A1
CXCR3	MAN2B1
DMTF1	MAP1LC3A
CCAR1	MAP2K2
INTS13	MAP2K5
CHAC1	MAP2K6
ADARB1	MAP3K12
MPL	MAP3K4
BAP1	MAP3K7
ANPEP	MAP4
GLDC	MAP4K4
GHRHR	MAP4K5
CCKBR	MAP7D2
GHRL	MAPDA
NDUFA13	MAPRE2
BHMT2	MARCHF8
BHMT	MARK3
AGAP3	MARS1
AGER	MAST2
ARAF	MATN2
ARHGEF2	MAX
CAV1	MBD1
CCND1	MBD2
NR4A1	MBOAT2
CXCL12	MBP
CXCR4	MBTPS1
TNFRSF25	MCOLN1
FKBP5	MCRIP2
GFAP	MCTS1
IGF1	MCU
IL1RAP	MCUR1
IRF8	ME2
KIF1B	ME3
KLF6	MEAF6
LDHA	MED11
LIMK2	MED17
MXD3	MED25
NEAT1	MED28
PFKFB2	MED7
PPP1R1B	MEF2B
PTPRJ	MEG3
RASSF1	METRN
RUNX1	METTL17
SGO1	METTL23
SIM2	METTL26
TFPI	METTL2B
TNFRSF11A	METTL3
TP63	METTL6
UBE2V1	METTL8
UGP2	MFSD10
UFD1	MFSD14CP
ARHGAP19	MFSD14CP
SKIV2L	MFSD2A
RFX3	MFSD4B
RBBP8	MFSD5
FASTK	MGRN1
BAX	MGST3
AKIP1	MIAT
RBM41	MICAL3
TRAF2	MICALL2
RELA	MIGA2
MS4A1	MIIP
CPE	MINDY1
EGR2	MINK1
CEBPB	MIR100HG
NLRC5	MIR4435-2HG
IRF4	MIR9-1HG
FLT1	MITD1
GLI2	MKLN1-AS
ALDH1A1	MKRN2
RPS6KB1	MKS1
ATP5C1	MLIP
TGFB1	MLLT1
DNAJC4	MLPH
EPB41L5	MLST8
ORC3	MMAB
NDUFB9	MMP2
SMC5	MOCS1
SMURF1	MOG
WARS2	MORC3
2001-03-01	MORN4
CDK4	MOV10
CDK6	MPRIP
ARMC9	MPV17
WRAP73	MR1
VPS45	MRE11
BCL2	MRNIP
DOCK1	MROH1
RAB5IF	MRPL28
FBH1	MRPL42
DNAJB6	MRPL46
CRAMP1	MRPL55
SMTN	MRPS16
FER	MRPS18A
SMARCD1	MRPS21
GAB1	MRPS23
NAV1	MRPS28
ESCO2	MRPS31
CKAP2	MRPS5
DNM2	MRRF
INCENP	MS4A7
DNM1	MSANTD2
NFASC	MSI2
ARHGEF7	MSL1
PAPSS2	MSL3
PRRC2C	MSRA
THRAP3	MSTO1
BPTF	MTCH1
NFAT5	MTFP1
NFYC	MTG1
CFLAR	MTHFD2L
SH3BGRL	MTMR11
CEP95	MTMR14
DHX9	MTREX
FUS	MTRF1
EPB41	MVP
FBLN2	MVP-DT
AP2B1	MX1
RAI14	MXRA8
KIAA1109	MYEF2
CDH3	MYH14
RBFOX1	MYL6
CACNA1G	MYL6B
CLTA	MYL9
EMID1	MYLK
NAV2	MYO1C
NF1	MYO5A
PACSIN1	MYO6
PCNT	MYOF
RNF40	N4BP2L2
RRM2	NAA10
SH3GL3	NADK
MRRF	NAE1
TCF12	NAGK
ATP2B4	NALCN
GK	NAMA
CABIN1	NAP1L1
ZNF638	NARF
PACSIN2	NARS2
DST	NASP
U2SURP	NAT10
RBM5	NAXD
TBC1D13	NAXE
FNBP1	NBN
USO1	NCAM1
TAF1	NCAPD2
ATP11C	NCAPH2
SMARCA1	NCOA4
GFI1B	NCS1
CD96	NDEL1
CD19	NDRG2
RAF1	NDUFA10
IL7	NDUFA6-DT
CAB39L	NDUFA9
RCHY1	NDUFAF5
CPEB2	NDUFS2
SFPQ	NDUFS7
KANSL3	NDUFV1
ANKHD1	NDUFV3
PRMT7	NEDD1
SEC13	NEDD4L
ZNF76	NEDD8
PCM1	NEIL2
USP24	NEK9
CXADR	NELFE
KDM1A	NEMF
VCAN	NENF
CD55	NFASC
IL32	NFATC4
P2RX7	NFE2L1
E2F7	NFIB
TLN1	NFKBIZ
FARSB	NFS1
ERP29	NHLRC3
PUM2	NICN1
CLIP2	NINJ2
RSRC2	NINL
SP4	NIT2
ETV1	NKAPD1
ATP2A2	NKD2
CDC42	NLN
SRSF1	NME4
RAD52	NMRAL1
AFMID	NOL11
CDKN2B-AS1	NOL3
RHBDF1	NOP2
ATG16L1	NOVA1
TIMELESS	NPDC1
SPAG5	NPEPPS
AGO2	NPHP3-ACAD11
TFRC	NPRL2
IKBKG	NPTN
SLMAP	NRBP1
MCM10	NRDC
DGCR5	NRP2
SMC1A	NRXN2
TMC7	NSD3
RAPGEF6	NSL1
NXF1	NSMAF
CSPP1	NSRP1
CETN3	NSUN2
HSPA12A	NSUN5
HRAS	NTAN1
DDX5	NTRK2
NUBP2	NUDT16
URI1	NUDT18
SPIN1	NUDT22
PRMT5	NUP54
USP19	NUP85
REST	NUP93
TSGA10	NVL
CDC14B	OCIAD2
IL1R1	OGDHL
ATXN2	OGFOD3
SIN3B	OGFR
GGNBP2	OGG1
PLEKHM2	OGT
SORBS2	OLFM1
ST7	OLMALINC
MATR3	OPA3
GTF3C1	OPHN1
RHOC	ORAI3
COMMD4	OSBPL1A
CHAF1A	OSBPL2
MS4A7	OSBPL9
BAG6	OSGEP
BORA	OTUB1
SNAP25	OTUD5
	OTUD6B-AS1
	OXNAD1
	P3H1
	P4HTM
	PABIR3
	PABPC4
	PAFAH1B1
	PAK4
	PALLD
	PALM
	PALM2AKAP2
	PAM
	PANTR1
	PAPOLA
	PAQR6
	PARL
	PARP3
	PARP6
	PATZ1
	PCBP4
	PCCB
	PCDH18
	PCK2
	PCLO
	PCM1
	PCSK7
	PDCD2L
	PDCD4
	PDE1A
	PDE4B
	PDE4DIP
	PDE6B
	PDE7A
	PDHB
	PDIA3
	PDLIM2
	PEDS1
	PENK
	PER3
	PEX1
	PEX13
	PEX26
	PFKL
	PFKP
	PFN2
	PGAP3
	PGK1
	PHACTR3
	PHC2
	PHF11
	PHF23
	PHKB
	PHKG2
	PHLDB1
	PHTF1
	PHYKPL
	PI4KA
	PIAS2
	PICK1
	PIGBOS1
	PIGQ
	PINX1
	PINX1
	PITRM1
	PKD1L2
	PLA2G4C
	PLAAT3
	PLCD1
	PLD3
	PLEKHG3
	PLEKHH3
	PLLP
	PLOD2
	PLPP5
	PLXNB3
	PMPCB
	PMS2
	PNPLA4
	PNPLA6
	PNPLA7
	PNPLA8
	PNPT1
	PNRC1
	POLA2
	POLR1C
	POLR1HASP
	POLR1HASP
	POLR2B
	POLR2F
	POMGNT1
	POMGNT2
	POMT1
	POMT2
	PON2
	PPA2
	PPFIA3
	PPFIBP2
	PPHLN1
	PPIG
	PPP1R12C
	PPP1R15A
	PPP1R16A
	PPP1R21
	PPP2R3C
	PPP2R5C
	PPP3CB
	PPP4C
	PPP6R2
	PQBP1
	PRDM11
	PREPL
	PRKAG1
	PRKAR1A
	PRKCSH
	PRMT7
	PROS1
	PRP4K
	PRPF38A
	PRUNE2
	PSAP
	PSD3
	PSD4
	PSEN2
	PSIP1
	PSMA3
	PSMA4
	PSMB4
	PSMB9
	PSMD1
	PSMD11
	PSMD9
	PSME2
	PSME3IP1
	PSME4
	PSMG2
	PSMG4
	PSPC1
	PSRC1
	PTCD2
	PTGDS
	PTGR3
	PTK2
	PTOV1
	PTPA
	PTPRN
	PTPRR
	PTPRS
	PTS
	PUS1
	PYROXD2
	QKI
	QRICH1
	QTRT1
	RAB11FIP4
	RAB24
	RAB27A
	RAB34
	RAB40B
	RAB4B-EGLN2
	RAB6B
	RAB7B
	RABGAP1L
	RACK1
	RAD51B
	RAD9A
	RAE1
	RAF1
	RALBP1
	RALY-AS1
	RANBP3L
	RAP1GDS1
	RAPGEF4
	RASA3
	RASGRP3
	RBCK1
	RBFA
	RBIS
	RBM14-RBM4
	RBM19
	RBM25
	RBM3
	RBM4
	RBM48
	RBM5
	RBM6
	RBPJ
	RCAN1
	RCBTB2
	RCL1
	RCN2
	RDH5
	REC8
	RECQL5
	REEP5
	RELA
	REPIN1
	REPS1
	RFT1
	RGS1
	RGS10
	RGS12
	RGS2
	RHBDD3
	RHBDF2
	RHOBTB1
	RHOT2
	RIC8A
	RIGI
	RILPL1
	RIPK1
	RNASE1
	RNASEH1-DT
	RNASEH2C
	RND2
	RNF126
	RNF14
	RNF144A
	RNF149
	RNF19B
	RNF220
	RNF24
	RNF41
	RNF8
	RNFT1
	ROGDI
	RP9P
	RP9P
	RPAIN
	RPAP2
	RPL13A
	RPL17
	RPL17-C18orf32
	RPL7A
	RPP14
	RPRD1A
	RPS14
	RPS19
	RPS24
	RPS6KA2
	RPTOR
	RRP8
	RTCA-AS1
	RTKN
	RTL8A
	RTN4
	RUFY2
	RUFY3
	RUNX1
	RUNX2
	RUSF1
	RWDD1
	RWDD3
	S100A13
	S100A4
	S100A6
	SACM1L
	SAE1
	SAFB
	SAMD14
	SANBR
	SAP30BP
	SARS1
	SARS2
	SAT1
	SC5D
	SCAF4
	SCFD1
	SCHIP1
	SCMH1
	SCN4B
	SCO1
	SCP2
	SCPEP1
	SCRIB
	SCRN2
	SCYL1
	SDAD1
	SDHAF2
	SDR39U1
	SEC11A
	SEC61A1
	SEMA3B
	SEMA4D
	SEPHS1
	SEPSECS-AS1
	SEPTIN4
	SEPTIN7
	SEPTIN8
	SERAC1
	SERP2
	SERPINB6
	SET
	SETD6
	SEZ6L2
	SF3A2
	SF3B2
	SFI1
	SFPQ
	SGK1
	SGSM3
	SGTA
	SH3BGR
	SH3GLB2
	SH3KBP1
	SHC1
	SHC2
	SHISA6
	SHKBP1
	SHQ1
	SHTN1
	SIN3A
	SIRT2
	SKIC2
	SKIC3
	SKIC8
	SLC12A9
	SLC15A3
	SLC16A4
	SLC22A5
	SLC25A28
	SLC25A29
	SLC25A39
	SLC25A4
	SLC25A48
	SLC27A3
	SLC35B3
	SLC35D2
	SLC35E3
	SLC35F5
	SLC38A10
	SLC38A6
	SLC44A2
	SLC4A2
	SLC4A8
	SLC66A2
	SLC7A8
	SLC8A1
	SLC9A6
	SMARCD2
	SMARCD3
	SMG5
	SMG9
	SMIM29
	SMIM7
	SMPD1
	SNAI3-AS1
	SNAP25
	SNAPC3
	SNAPIN
	SNHG14
	SNHG17
	SNHG5
	SNRNP200
	SNRNP70
	SNRPA1
	SNRPN
	SNTG1
	SNX10
	SNX13
	SNX14
	SORL1
	SOX2-OT
	SP110
	SPACA9
	SPARC
	SPART
	SPATA20
	SPATS2
	SPATS2L
	SPDL1
	SPG7
	SPIDR
	SPNS1
	SPOUT1
	SPTBN1
	SQSTM1
	SREBF1
	SRP14-DT
	SRP54
	SRPK2
	SRPX2
	SRRM1
	SRRM2
	SRSF1
	SRSF2
	SRSF3
	SRSF5
	SRSF6
	SRSF7
	SSBP4
	SSR1
	ST3GAL3
	STAG2
	STAG3L4
	STAMBP
	STARD10
	STARD3
	STAT1
	STAT2
	STAT3
	STAT5A
	STING1
	STK16
	STK32C
	STK40
	STMN1
	STRADA
	STRIP1
	STRN4
	STX16
	STX18
	STX4
	STX5
	STXBP2
	SUGP2
	SUGT1
	SULT1C4
	SULT4A1
	SUMF2
	SUPT7L
	SWI5
	SYNE1
	SYNGR1
	SYNPO
	SYTL2
	TACC1
	TAF11
	TAF9
	TAFA5
	TANGO2
	TAOK2
	TAP1
	TARDBP
	TARS1
	TARS2
	TAX1BP1
	TBC1D1
	TBC1D15
	TBC1D2
	TBC1D9B
	TBCD
	TBK1
	TBRG4
	TBX2
	TCEA1
	TCEA2
	TCF25
	TCN2
	TEFM
	TELO2
	TEX10
	TEX261
	TFEB
	TFRC
	THNSL2
	THOC1
	THYN1
	TIAL1
	TIMM44
	TIMM50
	TIMP2
	TJAP1
	TJP1
	TLCD5
	TM2D1
	TM2D2
	TM7SF2
	TMBIM4
	TMEM120A
	TMEM131
	TMEM134
	TMEM138
	TMEM161B-DT
	TMEM165
	TMEM170A
	TMEM175
	TMEM181
	TMEM205
	TMEM223
	TMEM25
	TMEM259
	TMEM263
	TMEM43
	TMEM50A
	TMEM50B
	TMEM59
	TMEM63A
	TMEM69
	TMEM79
	TMEM80
	TMEM8B
	TMEM94
	TMPRSS5
	TMTC1
	TMTC4
	TMX2
	TNRC6A
	TOMM40
	TP53
	TP53BP1
	TPCN2
	TPD52L2
	TPGS2
	TPM1
	TPM3
	TPM4
	TRA2A
	TRA2B
	TRAPPC1
	TRAPPC12
	TRAPPC14
	TRAPPC2L
	TRDN
	TRIM16L
	TRIM2
	TRIM22
	TRIM26
	TRIM27
	TRIM59
	TRIM9
	TRMU
	TRPC4AP
	TRPT1
	TSC22D2
	TSC22D4
	TSGA10
	TTC17
	TTC21B
	TTC28-AS1
	TTC36-AS1
	TTC8
	TTYH2
	TUSC3
	TVP23A
	TWF2
	TXNDC15
	TXNL1
	TYK2
	TYMP
	U2SURP
	UACA
	UBA1
	UBAP2L
	UBE2B
	UBE2D4
	UBE2F
	UBE2H
	UBE2L3
	UBR5
	UBTF
	UBXN6
	UCKL1
	UFD1
	ULK2
	UMAD1
	UMPS
	UNC45A
	UNG
	UPF3A
	UQCC1
	UQCC6
	UQCRB
	UQCRC2
	USE1
	USP14
	USP16
	USP40
	USP45
	USP47
	USP5
	VARS2
	VCAN
	VDAC3
	VEGFA
	VPS28
	VPS29
	VPS41
	VPS45
	VPS51
	VRK3
	VSIG10
	WASHC2A
	WASHC3
	WBP1
	WDR11
	WDR13
	WDR26
	WDR33
	WDR37
	WDR41
	WDR6
	WSB1
	WTAP
	XPNPEP1
	XPO6
	YAF2
	YARS1
	YBX1
	YIF1B
	YJEFN3
	YJU2B
	YWHAZ
	YY1
	ZBTB20
	ZBTB47-AS1
	ZC3H8
	ZCCHC9
	ZDHHC13
	ZDHHC16
	ZDHHC20
	ZDHHC3
	ZFAND2B
	ZFPL1
	ZFYVE19
	ZFYVE21
	ZIC1
	ZMYM6
	ZNF106
	ZNF117
	ZNF131
	ZNF135
	ZNF160
	ZNF207
	ZNF226
	ZNF227
	ZNF264
	ZNF271P
	ZNF271P
	ZNF280D
	ZNF326
	ZNF345
	ZNF385A
	ZNF500
	ZNF511
	ZNF532
	ZNF544
	ZNF549
	ZNF568
	ZNF582
	ZNF587
	ZNF605
	ZNF627
	ZNF677
	ZNF680
	ZNF736
	ZNF749
	ZNF75A
	ZNF790
	ZNF814
	ZNF846
	ZNHIT3
	ZPR1
	ZRANB2
	ZSCAN18
	ZSCAN26
	ZSWIM7
	ZSWIM8
